# Supplementary material for: Lysine Acetylome Profiling Reveals Diverse Functions of Acetylation in Deinococcus radiodurans
Source: Microbiol Spectr. 2022 Aug 16;10(5):e01016-21. doi: 10.1128/spectrum.01016-21 (PMC9603093; doi:10.1128/spectrum.01016-21)
Supplement: Supplemental file 1 — Supplemental material. Download spectrum.01016-21-s0002.xlsx, XLSX file, 3.5 MB [file spectrum.01016-21-s0002.xlsx]

## Sheet: Rep1_protein
Protein accession	Position	Amino acid	Protein description	Gene name	Localization probability	PEP	Score	Modified sequence	Charge	Mass error [ppm]	MS/MS Count
O32504	272	K	DNA repair protein PprA OS=Deinococcus radiodurans (strain ATCC 13939 / DSM 20539 / JCM 16871 / LMG 4051 / NBRC 15346 / NCIMB 9279 / R1 / VKM B-1422) OX=243230 GN=pprA PE=1 SV=2	pprA	1	5.51213e-32	125.52	AALK(1)TAAAALEEYQGVTTR	2	-2.0318	1
O32504	176	K	DNA repair protein PprA OS=Deinococcus radiodurans (strain ATCC 13939 / DSM 20539 / JCM 16871 / LMG 4051 / NBRC 15346 / NCIMB 9279 / R1 / VKM B-1422) OX=243230 GN=pprA PE=1 SV=2	pprA	1	1.26868e-05	84.309	K(1)GDTLFVEVAR	2	-0.023986	1
O32507	278	K	Succinate-semialdehyde dehydrogenase [NADP(+)] OS=Deinococcus radiodurans (strain ATCC 13939 / DSM 20539 / JCM 16871 / LMG 4051 / NBRC 15346 / NCIMB 9279 / R1 / VKM B-1422) OX=243230 GN=ssdA PE=3 SV=1	ssdA	1	7.20139e-14	173.07	LSNTGQACIAAK(1)R	2	-1.5449	1
O83026	298	K	Phosphoenolpyruvate synthase OS=Deinococcus radiodurans (strain ATCC 13939 / DSM 20539 / JCM 16871 / LMG 4051 / NBRC 15346 / NCIMB 9279 / R1 / VKM B-1422) OX=243230 GN=ppsA PE=3 SV=2	ppsA	1	3.55965e-16	132.39	QCVTIEK(1)HYGR	2	0.36686	1
O83026	532	K	Phosphoenolpyruvate synthase OS=Deinococcus radiodurans (strain ATCC 13939 / DSM 20539 / JCM 16871 / LMG 4051 / NBRC 15346 / NCIMB 9279 / R1 / VKM B-1422) OX=243230 GN=ppsA PE=3 SV=2	ppsA	1	1.09823e-21	197.79	AQIEEK(1)TAGYASPR	2	0.204	1
O83026	561	K	Phosphoenolpyruvate synthase OS=Deinococcus radiodurans (strain ATCC 13939 / DSM 20539 / JCM 16871 / LMG 4051 / NBRC 15346 / NCIMB 9279 / R1 / VKM B-1422) OX=243230 GN=ppsA PE=3 SV=2	ppsA	1	3.55884e-05	61.042	LAEGVASIAAAFAPK(1)PVIVR	2	-3.2369	1
O83026	343	K	Phosphoenolpyruvate synthase OS=Deinococcus radiodurans (strain ATCC 13939 / DSM 20539 / JCM 16871 / LMG 4051 / NBRC 15346 / NCIMB 9279 / R1 / VKM B-1422) OX=243230 GN=ppsA PE=3 SV=2	ppsA	1	6.6127e-09	86.729	FELTGK(1)GDVLVEGR	2	-1.0992	1
O83030	88	K	Uncharacterized WD repeat-containing protein DR_1725 OS=Deinococcus radiodurans (strain ATCC 13939 / DSM 20539 / JCM 16871 / LMG 4051 / NBRC 15346 / NCIMB 9279 / R1 / VKM B-1422) OX=243230 GN=DR_1725 PE=4 SV=1	DR_1725	1	0.000459804	65.404	VK(1)TFLAPFAR	2	-2.1348	1
O83030	26	K	Uncharacterized WD repeat-containing protein DR_1725 OS=Deinococcus radiodurans (strain ATCC 13939 / DSM 20539 / JCM 16871 / LMG 4051 / NBRC 15346 / NCIMB 9279 / R1 / VKM B-1422) OX=243230 GN=DR_1725 PE=4 SV=1	DR_1725	1	6.90745e-06	72.327	ADITK(1)GTPHGYGAMK	2	0.26444	1
P42443	210	K	Protein RecA OS=Deinococcus radiodurans (strain ATCC 13939 / DSM 20539 / JCM 16871 / LMG 4051 / NBRC 15346 / NCIMB 9279 / R1 / VKM B-1422) OX=243230 GN=recA PE=1 SV=2	recA	1	3.18105e-64	246.85	EK(1)IGVMYGNPETTTGGR	2	-1.5636	2
P42443	245	K	Protein RecA OS=Deinococcus radiodurans (strain ATCC 13939 / DSM 20539 / JCM 16871 / LMG 4051 / NBRC 15346 / NCIMB 9279 / R1 / VKM B-1422) OX=243230 GN=recA PE=1 SV=2	recA	1	1.98566e-30	177.74	IGQPTK(1)VGNDAVANTVK	2	-1.0213	2
P42443	263	K	Protein RecA OS=Deinococcus radiodurans (strain ATCC 13939 / DSM 20539 / JCM 16871 / LMG 4051 / NBRC 15346 / NCIMB 9279 / R1 / VKM B-1422) OX=243230 GN=recA PE=1 SV=2	recA	1	0.00969102	49.325	NK(1)VAAPFK	2	-0.34791	1
P42443	299	K	Protein RecA OS=Deinococcus radiodurans (strain ATCC 13939 / DSM 20539 / JCM 16871 / LMG 4051 / NBRC 15346 / NCIMB 9279 / R1 / VKM B-1422) OX=243230 GN=recA PE=1 SV=2	recA	1	2.52049e-19	162.23	K(1)AGSFYSYGDER	2	0.47055	1
P49228	40	K	50S ribosomal protein L32 OS=Deinococcus radiodurans (strain ATCC 13939 / DSM 20539 / JCM 16871 / LMG 4051 / NBRC 15346 / NCIMB 9279 / R1 / VKM B-1422) OX=243230 GN=rpmF PE=1 SV=3	rpmF	1	7.39651e-30	208.23	K(1)LSHHICPNCGYYDGR	2	-2.8692	3
P49228	3	K	50S ribosomal protein L32 OS=Deinococcus radiodurans (strain ATCC 13939 / DSM 20539 / JCM 16871 / LMG 4051 / NBRC 15346 / NCIMB 9279 / R1 / VKM B-1422) OX=243230 GN=rpmF PE=1 SV=3	rpmF	1	0.00204541	70.67	AK(1)HPVPK	2	1.2243	1
P50933	206	K	L-lactate dehydrogenase OS=Deinococcus radiodurans (strain ATCC 13939 / DSM 20539 / JCM 16871 / LMG 4051 / NBRC 15346 / NCIMB 9279 / R1 / VKM B-1422) OX=243230 GN=ldh PE=1 SV=2	ldh	1	0.000366472	94.806	AK(1)IDEGTR	2	0.66208	1
P50933	222	K	L-lactate dehydrogenase OS=Deinococcus radiodurans (strain ATCC 13939 / DSM 20539 / JCM 16871 / LMG 4051 / NBRC 15346 / NCIMB 9279 / R1 / VKM B-1422) OX=243230 GN=ldh PE=1 SV=2	ldh	1	1.54843e-18	142.71	NAAASIIEGK(1)R	2	0.73604	2
P52027	93	K	DNA polymerase I OS=Deinococcus radiodurans (strain ATCC 13939 / DSM 20539 / JCM 16871 / LMG 4051 / NBRC 15346 / NCIMB 9279 / R1 / VKM B-1422) OX=243230 GN=polA PE=3 SV=2	polA	1	1.58449e-45	200.9	QK(1)SNQVIVVFDPPVK	2	-0.25563	2
P52027	232	K	DNA polymerase I OS=Deinococcus radiodurans (strain ATCC 13939 / DSM 20539 / JCM 16871 / LMG 4051 / NBRC 15346 / NCIMB 9279 / R1 / VKM B-1422) OX=243230 GN=polA PE=3 SV=2	polA	1	1.03222e-17	135.24	ALTGDASDNIPGAK(1)GIGPK	2	-0.028918	1
P52027	262	K	DNA polymerase I OS=Deinococcus radiodurans (strain ATCC 13939 / DSM 20539 / JCM 16871 / LMG 4051 / NBRC 15346 / NCIMB 9279 / R1 / VKM B-1422) OX=243230 GN=polA PE=3 SV=2	polA	1	0.000274607	62.494	VYEAAHAGTLK(1)PDGTR	2	-1.7816	1
P52027	167	K	DNA polymerase I OS=Deinococcus radiodurans (strain ATCC 13939 / DSM 20539 / JCM 16871 / LMG 4051 / NBRC 15346 / NCIMB 9279 / R1 / VKM B-1422) OX=243230 GN=polA PE=3 SV=2	polA	1	0.0145023	40.386	MAEGK(1)GYEVR	2	0.33572	1
P52153	306	K	Transcription termination factor Rho OS=Deinococcus radiodurans (strain ATCC 13939 / DSM 20539 / JCM 16871 / LMG 4051 / NBRC 15346 / NCIMB 9279 / R1 / VKM B-1422) OX=243230 GN=rho PE=3 SV=2	rho	1	3.86627e-21	144.2	TLSGGLDSNALHWPK(1)R	2	-0.54332	2
P52153	191	K	Transcription termination factor Rho OS=Deinococcus radiodurans (strain ATCC 13939 / DSM 20539 / JCM 16871 / LMG 4051 / NBRC 15346 / NCIMB 9279 / R1 / VKM B-1422) OX=243230 GN=rho PE=3 SV=2	rho	1	0.000328912	100.84	AGK(1)TTLLK	2	-2.2418	1
P52153	370	K	Transcription termination factor Rho OS=Deinococcus radiodurans (strain ATCC 13939 / DSM 20539 / JCM 16871 / LMG 4051 / NBRC 15346 / NCIMB 9279 / R1 / VKM B-1422) OX=243230 GN=rho PE=3 SV=2	rho	1	2.24023e-20	168.69	IFPALDILK(1)SGTR	2	-3.3426	1
P56860	243	K	Phosphoadenosine phosphosulfate reductase OS=Deinococcus radiodurans (strain ATCC 13939 / DSM 20539 / JCM 16871 / LMG 4051 / NBRC 15346 / NCIMB 9279 / R1 / VKM B-1422) OX=243230 GN=cysH PE=3 SV=1	cysH	1	7.86459e-27	171.2	GK(1)TECGLWQGENK	2	1.002	1
P56861	69	K	Adenylyl-sulfate kinase OS=Deinococcus radiodurans (strain ATCC 13939 / DSM 20539 / JCM 16871 / LMG 4051 / NBRC 15346 / NCIMB 9279 / R1 / VKM B-1422) OX=243230 GN=cysC PE=3 SV=1	cysC	1	0.000190095	88.24	ENLSK(1)GLGFSR	2	-0.0032919	1
P56861	139	K	Adenylyl-sulfate kinase OS=Deinococcus radiodurans (strain ATCC 13939 / DSM 20539 / JCM 16871 / LMG 4051 / NBRC 15346 / NCIMB 9279 / R1 / VKM B-1422) OX=243230 GN=cysC PE=3 SV=1	cysC	1	0.00662943	48.157	DVK(1)GLYLK	2	0.44034	1
P56864	357	K	Sulfate adenylyltransferase OS=Deinococcus radiodurans (strain ATCC 13939 / DSM 20539 / JCM 16871 / LMG 4051 / NBRC 15346 / NCIMB 9279 / R1 / VKM B-1422) OX=243230 GN=sat PE=3 SV=1	sat	1	1.08591e-05	71.912	TCPHDSSHHLVLSGTK(1)VR	3	-0.39048	1
P56867	85	K	Hexagonally packed intermediate-layer surface protein OS=Deinococcus radiodurans (strain ATCC 13939 / DSM 20539 / JCM 16871 / LMG 4051 / NBRC 15346 / NCIMB 9279 / R1 / VKM B-1422) OX=243230 GN=hpi PE=3 SV=1	hpi	1	2.22664e-13	121.8	TGTVTLTPK(1)AK	2	1.9445	2
P56867	476	K	Hexagonally packed intermediate-layer surface protein OS=Deinococcus radiodurans (strain ATCC 13939 / DSM 20539 / JCM 16871 / LMG 4051 / NBRC 15346 / NCIMB 9279 / R1 / VKM B-1422) OX=243230 GN=hpi PE=3 SV=1	hpi	1	7.5572e-20	133.93	SVATVVSAPVLEPGTVK(1)ATSFSR	2	0.11597	1
P56867	752	K	Hexagonally packed intermediate-layer surface protein OS=Deinococcus radiodurans (strain ATCC 13939 / DSM 20539 / JCM 16871 / LMG 4051 / NBRC 15346 / NCIMB 9279 / R1 / VKM B-1422) OX=243230 GN=hpi PE=3 SV=1	hpi	1	1.27163e-05	61.867	AGNATISTTPIVVNAK(1)ITNQAR	2	-2.0108	1
P56867	495	K	Hexagonally packed intermediate-layer surface protein OS=Deinococcus radiodurans (strain ATCC 13939 / DSM 20539 / JCM 16871 / LMG 4051 / NBRC 15346 / NCIMB 9279 / R1 / VKM B-1422) OX=243230 GN=hpi PE=3 SV=1	hpi	1	1.59496e-25	129.53	VIGSGATSTVTPK(1)AQDNVTYR	2	-1.7306	1
P56867	459	K	Hexagonally packed intermediate-layer surface protein OS=Deinococcus radiodurans (strain ATCC 13939 / DSM 20539 / JCM 16871 / LMG 4051 / NBRC 15346 / NCIMB 9279 / R1 / VKM B-1422) OX=243230 GN=hpi PE=3 SV=1	hpi	1	1.53726e-32	138.33	AIK(1)SVATVVSAPVLEPGTVK	2	-1.0216	1
P56867	444	K	Hexagonally packed intermediate-layer surface protein OS=Deinococcus radiodurans (strain ATCC 13939 / DSM 20539 / JCM 16871 / LMG 4051 / NBRC 15346 / NCIMB 9279 / R1 / VKM B-1422) OX=243230 GN=hpi PE=3 SV=1	hpi	1	3.14588e-13	70.831	YYLVPETAFGNK(1)ALQESDEMLR	2	-1.2602	2
P56867	76	K	Hexagonally packed intermediate-layer surface protein OS=Deinococcus radiodurans (strain ATCC 13939 / DSM 20539 / JCM 16871 / LMG 4051 / NBRC 15346 / NCIMB 9279 / R1 / VKM B-1422) OX=243230 GN=hpi PE=3 SV=1	hpi	1	3.34541e-89	282.26	LPVAK(1)TGTVTLTPK(1)AK	2	0.090962	3
P56867	768	K	Hexagonally packed intermediate-layer surface protein OS=Deinococcus radiodurans (strain ATCC 13939 / DSM 20539 / JCM 16871 / LMG 4051 / NBRC 15346 / NCIMB 9279 / R1 / VKM B-1422) OX=243230 GN=hpi PE=3 SV=1	hpi	1	8.56896e-09	97.277	PLLGGFDAFK(1)R	2	-1.9551	1
P56905	274	K	Peptide chain release factor 1 OS=Deinococcus radiodurans (strain ATCC 13939 / DSM 20539 / JCM 16871 / LMG 4051 / NBRC 15346 / NCIMB 9279 / R1 / VKM B-1422) OX=243230 GN=prfA PE=3 SV=1	prfA	1	0.000116999	87.895	EK(1)ALQVLTAR	2	0.58772	1
P56925	33	K	33 kDa chaperonin OS=Deinococcus radiodurans (strain ATCC 13939 / DSM 20539 / JCM 16871 / LMG 4051 / NBRC 15346 / NCIMB 9279 / R1 / VKM B-1422) OX=243230 GN=hslO PE=3 SV=3	hslO	1	1.41332e-20	187.51	RHNLSK(1)TATAALGR	3	0.94755	3
P56925	20	K	33 kDa chaperonin OS=Deinococcus radiodurans (strain ATCC 13939 / DSM 20539 / JCM 16871 / LMG 4051 / NBRC 15346 / NCIMB 9279 / R1 / VKM B-1422) OX=243230 GN=hslO PE=3 SV=3	hslO	1	2.42261e-09	121.71	LVGIEASK(1)VVEEAR	2	-0.80699	1
P56926	237	K	Glutamine--tRNA ligase OS=Deinococcus radiodurans (strain ATCC 13939 / DSM 20539 / JCM 16871 / LMG 4051 / NBRC 15346 / NCIMB 9279 / R1 / VKM B-1422) OX=243230 GN=glnS PE=1 SV=1	glnS	1	0.000622381	100.75	IVNK(1)PHFR	2	0.2655	1
P56926	819	K	Glutamine--tRNA ligase OS=Deinococcus radiodurans (strain ATCC 13939 / DSM 20539 / JCM 16871 / LMG 4051 / NBRC 15346 / NCIMB 9279 / R1 / VKM B-1422) OX=243230 GN=glnS PE=1 SV=1	glnS	1	0.000151833	48.363	GGK(1)TALLGFFTGQVMR	2	-3.5128	1
P56926	64	K	Glutamine--tRNA ligase OS=Deinococcus radiodurans (strain ATCC 13939 / DSM 20539 / JCM 16871 / LMG 4051 / NBRC 15346 / NCIMB 9279 / R1 / VKM B-1422) OX=243230 GN=glnS PE=1 SV=1	glnS	1	0.00301542	60.589	DLEAGK(1)YPR	2	0.60226	1
P56926	216	K	Glutamine--tRNA ligase OS=Deinococcus radiodurans (strain ATCC 13939 / DSM 20539 / JCM 16871 / LMG 4051 / NBRC 15346 / NCIMB 9279 / R1 / VKM B-1422) OX=243230 GN=glnS PE=1 SV=1	glnS	1	1.90407e-08	92.428	AK(1)IDLTAPNMK	2	1.9507	1
P56926	202	K	Glutamine--tRNA ligase OS=Deinococcus radiodurans (strain ATCC 13939 / DSM 20539 / JCM 16871 / LMG 4051 / NBRC 15346 / NCIMB 9279 / R1 / VKM B-1422) OX=243230 GN=glnS PE=1 SV=1	glnS	1	1.22946e-28	180.17	MK(1)AGEFADGEHVLR	2	-0.036374	3
P56926	311	K	Glutamine--tRNA ligase OS=Deinococcus radiodurans (strain ATCC 13939 / DSM 20539 / JCM 16871 / LMG 4051 / NBRC 15346 / NCIMB 9279 / R1 / VKM B-1422) OX=243230 GN=glnS PE=1 SV=1	glnS	1	6.4269e-05	105.36	GLEYTITSK(1)R	2	0.63465	1
P83589	281	K	Probable 3-hydroxyacyl-CoA dehydrogenase OS=Deinococcus radiodurans (strain ATCC 13939 / DSM 20539 / JCM 16871 / LMG 4051 / NBRC 15346 / NCIMB 9279 / R1 / VKM B-1422) OX=243230 GN=DR_2477 PE=1 SV=2	DR_2477	1	2.36514e-16	114.5	NMVAGGILGDK(1)SGSGFYK	2	-0.1519	2
P83589	112	K	Probable 3-hydroxyacyl-CoA dehydrogenase OS=Deinococcus radiodurans (strain ATCC 13939 / DSM 20539 / JCM 16871 / LMG 4051 / NBRC 15346 / NCIMB 9279 / R1 / VKM B-1422) OX=243230 GN=DR_2477 PE=1 SV=2	DR_2477	1	0.000399583	63.883	K(1)TAIISSNSSGIPMHLQIEGR	3	-0.22513	1
P83589	99	K	Probable 3-hydroxyacyl-CoA dehydrogenase OS=Deinococcus radiodurans (strain ATCC 13939 / DSM 20539 / JCM 16871 / LMG 4051 / NBRC 15346 / NCIMB 9279 / R1 / VKM B-1422) OX=243230 GN=DR_2477 PE=1 SV=2	DR_2477	1	9.50066e-10	150.21	LDAK(1)HDLWEK	2	3.2092	1
P83589	105	K	Probable 3-hydroxyacyl-CoA dehydrogenase OS=Deinococcus radiodurans (strain ATCC 13939 / DSM 20539 / JCM 16871 / LMG 4051 / NBRC 15346 / NCIMB 9279 / R1 / VKM B-1422) OX=243230 GN=DR_2477 PE=1 SV=2	DR_2477	1	0.00105539	62.271	HDLWEK(1)VEK	2	0.13569	1
P83589	47	K	Probable 3-hydroxyacyl-CoA dehydrogenase OS=Deinococcus radiodurans (strain ATCC 13939 / DSM 20539 / JCM 16871 / LMG 4051 / NBRC 15346 / NCIMB 9279 / R1 / VKM B-1422) OX=243230 GN=DR_2477 PE=1 SV=2	DR_2477	1	9.57096e-08	129.28	NFLAK(1)AGVER	2	0.47134	1
Q46577	572	K	UvrABC system protein A OS=Deinococcus radiodurans (strain ATCC 13939 / DSM 20539 / JCM 16871 / LMG 4051 / NBRC 15346 / NCIMB 9279 / R1 / VKM B-1422) OX=243230 GN=uvrA PE=3 SV=2	uvrA	1	0.000194696	87.251	LIGTLK(1)NLR	2	-0.75382	1
Q46577	423	K	UvrABC system protein A OS=Deinococcus radiodurans (strain ATCC 13939 / DSM 20539 / JCM 16871 / LMG 4051 / NBRC 15346 / NCIMB 9279 / R1 / VKM B-1422) OX=243230 GN=uvrA PE=3 SV=2	uvrA	1	0.00475975	51.864	YK(1)PEILAVR	2	0.033361	1
Q46578	274	K	Phosphate acyltransferase OS=Deinococcus radiodurans (strain ATCC 13939 / DSM 20539 / JCM 16871 / LMG 4051 / NBRC 15346 / NCIMB 9279 / R1 / VKM B-1422) OX=243230 GN=plsX PE=3 SV=3	plsX	1	3.84848e-11	187.1	EALNSNVK(1)SK	2	0.64773	1
Q46578	276	K	Phosphate acyltransferase OS=Deinococcus radiodurans (strain ATCC 13939 / DSM 20539 / JCM 16871 / LMG 4051 / NBRC 15346 / NCIMB 9279 / R1 / VKM B-1422) OX=243230 GN=plsX PE=3 SV=3	plsX	1	0.000109857	118.06	SK(1)LGGLLVR	2	-0.44884	1
Q59337	519	K	Catalase OS=Deinococcus radiodurans (strain ATCC 13939 / DSM 20539 / JCM 16871 / LMG 4051 / NBRC 15346 / NCIMB 9279 / R1 / VKM B-1422) OX=243230 GN=katA PE=1 SV=2	katA	1	0.000370706	82.716	EAEMK(1)GQK	2	1.7273	1
Q59337	390	K	Catalase OS=Deinococcus radiodurans (strain ATCC 13939 / DSM 20539 / JCM 16871 / LMG 4051 / NBRC 15346 / NCIMB 9279 / R1 / VKM B-1422) OX=243230 GN=katA PE=1 SV=2	katA	1	7.99242e-14	127.93	VGPNYLQLPINAPK(1)K	2	1.66	1
Q59337	491	K	Catalase OS=Deinococcus radiodurans (strain ATCC 13939 / DSM 20539 / JCM 16871 / LMG 4051 / NBRC 15346 / NCIMB 9279 / R1 / VKM B-1422) OX=243230 GN=katA PE=1 SV=2	katA	1	1.53269e-11	63.421	IQDK(1)MLEYFTAADADYGQR	2	-1.0592	2
Q59337	109	K	Catalase OS=Deinococcus radiodurans (strain ATCC 13939 / DSM 20539 / JCM 16871 / LMG 4051 / NBRC 15346 / NCIMB 9279 / R1 / VKM B-1422) OX=243230 GN=katA PE=1 SV=2	katA	1	3.87394e-06	119.07	AK(1)LFQEDGK	2	-0.24095	1
Q59337	427	K	Catalase OS=Deinococcus radiodurans (strain ATCC 13939 / DSM 20539 / JCM 16871 / LMG 4051 / NBRC 15346 / NCIMB 9279 / R1 / VKM B-1422) OX=243230 GN=katA PE=1 SV=2	katA	1	4.89325e-11	119.79	VNYEPSLLSGPK(1)EAPR	2	-0.065118	1
Q59337	522	K	Catalase OS=Deinococcus radiodurans (strain ATCC 13939 / DSM 20539 / JCM 16871 / LMG 4051 / NBRC 15346 / NCIMB 9279 / R1 / VKM B-1422) OX=243230 GN=katA PE=1 SV=2	katA	1	3.95695e-08	106.47	GQK(1)QEAPVYGTEASSLY	2	0.30042	1
Q59337	232	K	Catalase OS=Deinococcus radiodurans (strain ATCC 13939 / DSM 20539 / JCM 16871 / LMG 4051 / NBRC 15346 / NCIMB 9279 / R1 / VKM B-1422) OX=243230 GN=katA PE=1 SV=2	katA	1	1.43809e-19	66.553	FMQGSGVNTYK(1)WVNDQGEGVLVK	2	-2.8282	1
Q59337	96	K	Catalase OS=Deinococcus radiodurans (strain ATCC 13939 / DSM 20539 / JCM 16871 / LMG 4051 / NBRC 15346 / NCIMB 9279 / R1 / VKM B-1422) OX=243230 GN=katA PE=1 SV=2	katA	1	4.42064e-06	89.382	ATGK(1)VGDEPVSK	2	0.39324	1
Q9LBE3	52	K	2-hydroxyhepta-2,4-diene-1,7-dioate isomerase/5-carboxymethyl-2-oxo-hex-3-ene-1,7-dioate decarboxylase-related protein OS=Deinococcus radiodurans (strain ATCC 13939 / DSM 20539 / JCM 16871 / LMG 4051 / NBRC 15346 / NCIMB 9279 / R1 / VKM B-1422) OX=243230 GN=DR_1609 PE=4 SV=1	DR_1609	1	2.31593e-14	140.01	LLAPAEPSK(1)IVCVGR	2	-1.7216	1
Q9LBE3	146	K	2-hydroxyhepta-2,4-diene-1,7-dioate isomerase/5-carboxymethyl-2-oxo-hex-3-ene-1,7-dioate decarboxylase-related protein OS=Deinococcus radiodurans (strain ATCC 13939 / DSM 20539 / JCM 16871 / LMG 4051 / NBRC 15346 / NCIMB 9279 / R1 / VKM B-1422) OX=243230 GN=DR_1609 PE=4 SV=1	DR_1609	1	3.35038e-07	129.72	QK(1)TDLQWFR	2	-1.5588	1
Q9R342	306	K	Elongation factor Tu OS=Deinococcus radiodurans (strain ATCC 13939 / DSM 20539 / JCM 16871 / LMG 4051 / NBRC 15346 / NCIMB 9279 / R1 / VKM B-1422) OX=243230 GN=tufA PE=3 SV=1	tufA	1	3.93206e-08	111.38	GQVLAK(1)PGSIK	2	1.0229	3
Q9R342	161	K	Elongation factor Tu OS=Deinococcus radiodurans (strain ATCC 13939 / DSM 20539 / JCM 16871 / LMG 4051 / NBRC 15346 / NCIMB 9279 / R1 / VKM B-1422) OX=243230 GN=tufA PE=3 SV=1	tufA	1	5.26198e-23	162.16	ELLSK(1)YEFPGDDLPVVK	2	0.27538	1
Q9R342	188	K	Elongation factor Tu OS=Deinococcus radiodurans (strain ATCC 13939 / DSM 20539 / JCM 16871 / LMG 4051 / NBRC 15346 / NCIMB 9279 / R1 / VKM B-1422) OX=243230 GN=tufA PE=3 SV=1	tufA	1	1.56178e-37	248.69	ALEALQSNPK(1)MAR	2	-1.0323	2
Q9R342	220	K	Elongation factor Tu OS=Deinococcus radiodurans (strain ATCC 13939 / DSM 20539 / JCM 16871 / LMG 4051 / NBRC 15346 / NCIMB 9279 / R1 / VKM B-1422) OX=243230 GN=tufA PE=3 SV=1	tufA	1	1.09894e-07	70.638	DTDK(1)TFLMPVEDVFTITGR	2	-2.1915	1
Q9R342	402	K	Elongation factor Tu OS=Deinococcus radiodurans (strain ATCC 13939 / DSM 20539 / JCM 16871 / LMG 4051 / NBRC 15346 / NCIMB 9279 / R1 / VKM B-1422) OX=243230 GN=tufA PE=3 SV=1	tufA	1	1.75224e-09	127.93	TVGAGVVSK(1)VLE	2	-2.8151	1
Q9R342	173	K	Elongation factor Tu OS=Deinococcus radiodurans (strain ATCC 13939 / DSM 20539 / JCM 16871 / LMG 4051 / NBRC 15346 / NCIMB 9279 / R1 / VKM B-1422) OX=243230 GN=tufA PE=3 SV=1	tufA	1	9.02052e-41	187.49	YEFPGDDLPVVK(1)GSALR	2	0.8681	4
Q9R342	264	K	Elongation factor Tu OS=Deinococcus radiodurans (strain ATCC 13939 / DSM 20539 / JCM 16871 / LMG 4051 / NBRC 15346 / NCIMB 9279 / R1 / VKM B-1422) OX=243230 GN=tufA PE=3 SV=1	tufA	1	9.67174e-09	110.88	K(1)TTVTGIEMHR	2	2.0389	3
Q9R342	275	K	Elongation factor Tu OS=Deinococcus radiodurans (strain ATCC 13939 / DSM 20539 / JCM 16871 / LMG 4051 / NBRC 15346 / NCIMB 9279 / R1 / VKM B-1422) OX=243230 GN=tufA PE=3 SV=1	tufA	1	1.93029e-72	242.43	K(1)LLDSGMAGDNVGVLLR	2	-0.85233	2
Q9R342	325	K	Elongation factor Tu OS=Deinococcus radiodurans (strain ATCC 13939 / DSM 20539 / JCM 16871 / LMG 4051 / NBRC 15346 / NCIMB 9279 / R1 / VKM B-1422) OX=243230 GN=tufA PE=3 SV=1	tufA	1	1.00339e-20	121.69	FEASVYVLSK(1)DEGGR	2	-1.763	1
Q9R342	311	K	Elongation factor Tu OS=Deinococcus radiodurans (strain ATCC 13939 / DSM 20539 / JCM 16871 / LMG 4051 / NBRC 15346 / NCIMB 9279 / R1 / VKM B-1422) OX=243230 GN=tufA PE=3 SV=1	tufA	1	6.34177e-05	121.8	PGSIK(1)PHTK	2	-0.38236	1
Q9RR60	398	K	Enolase OS=Deinococcus radiodurans (strain ATCC 13939 / DSM 20539 / JCM 16871 / LMG 4051 / NBRC 15346 / NCIMB 9279 / R1 / VKM B-1422) OX=243230 GN=eno PE=3 SV=1	eno	1	1.01414e-06	129.56	IAK(1)YNQLLR	2	0.19379	1
Q9RR60	60	K	Enolase OS=Deinococcus radiodurans (strain ATCC 13939 / DSM 20539 / JCM 16871 / LMG 4051 / NBRC 15346 / NCIMB 9279 / R1 / VKM B-1422) OX=243230 GN=eno PE=3 SV=1	eno	1	0.000271157	105.81	YMGK(1)GVER	2	0.017726	2
Q9RR60	353	K	Enolase OS=Deinococcus radiodurans (strain ATCC 13939 / DSM 20539 / JCM 16871 / LMG 4051 / NBRC 15346 / NCIMB 9279 / R1 / VKM B-1422) OX=243230 GN=eno PE=3 SV=1	eno	1	9.75013e-42	177.62	VNQIGSLTESMDAIELAK(1)R	2	-2.3587	1
Q9RR60	304	K	Enolase OS=Deinococcus radiodurans (strain ATCC 13939 / DSM 20539 / JCM 16871 / LMG 4051 / NBRC 15346 / NCIMB 9279 / R1 / VKM B-1422) OX=243230 GN=eno PE=3 SV=1	eno	1	5.44396e-109	308.08	VGAK(1)TQLVGDDLFVTNPER	2	0.042914	2
Q9RR60	101	K	Enolase OS=Deinococcus radiodurans (strain ATCC 13939 / DSM 20539 / JCM 16871 / LMG 4051 / NBRC 15346 / NCIMB 9279 / R1 / VKM B-1422) OX=243230 GN=eno PE=3 SV=1	eno	1	0.0124237	47.149	ALMDVDGTSNK(1)GNMGGNAILAVSLATAR	3	-1.9478	1
Q9RR60	188	K	Enolase OS=Deinococcus radiodurans (strain ATCC 13939 / DSM 20539 / JCM 16871 / LMG 4051 / NBRC 15346 / NCIMB 9279 / R1 / VKM B-1422) OX=243230 GN=eno PE=3 SV=1	eno	1	4.4807e-05	90.142	YGAETFHHLK(1)K	2	-1.5308	1
Q9RR60	386	K	Enolase OS=Deinococcus radiodurans (strain ATCC 13939 / DSM 20539 / JCM 16871 / LMG 4051 / NBRC 15346 / NCIMB 9279 / R1 / VKM B-1422) OX=243230 GN=eno PE=3 SV=1	eno	1	3.29982e-06	54.877	SGESEDAFIADLAVATNAGQIK(1)TGSASR	3	-0.85969	1
Q9RR62	221	K	Pyruvate kinase OS=Deinococcus radiodurans (strain ATCC 13939 / DSM 20539 / JCM 16871 / LMG 4051 / NBRC 15346 / NCIMB 9279 / R1 / VKM B-1422) OX=243230 GN=DR_2635 PE=3 SV=1	DR_2635	0.999259	0.0103261	41.317	LMAK(0.999)IEK(0.001)PQAVDR	2	-0.073898	1
Q9RR62	75	K	Pyruvate kinase OS=Deinococcus radiodurans (strain ATCC 13939 / DSM 20539 / JCM 16871 / LMG 4051 / NBRC 15346 / NCIMB 9279 / R1 / VKM B-1422) OX=243230 GN=DR_2635 PE=3 SV=1	DR_2635	1	8.13411e-64	248.91	GVTIGILQDLQGPK(1)IR	2	-1.9924	1
Q9RR62	61	K	Pyruvate kinase OS=Deinococcus radiodurans (strain ATCC 13939 / DSM 20539 / JCM 16871 / LMG 4051 / NBRC 15346 / NCIMB 9279 / R1 / VKM B-1422) OX=243230 GN=DR_2635 PE=3 SV=1	DR_2635	1	5.40238e-68	170.92	DLAVSK(1)GVTIGILQDLQGPK	2	-2.8896	1
Q9RR62	9	K	Pyruvate kinase OS=Deinococcus radiodurans (strain ATCC 13939 / DSM 20539 / JCM 16871 / LMG 4051 / NBRC 15346 / NCIMB 9279 / R1 / VKM B-1422) OX=243230 GN=DR_2635 PE=3 SV=1	DR_2635	1	3.61815e-15	133.07	ATK(1)IVATVGPASR	2	2.9263	1
Q9RR63	95	K	Tyrosine--tRNA ligase OS=Deinococcus radiodurans (strain ATCC 13939 / DSM 20539 / JCM 16871 / LMG 4051 / NBRC 15346 / NCIMB 9279 / R1 / VKM B-1422) OX=243230 GN=tyrS PE=3 SV=1	tyrS	1	2.78658e-06	99.589	SK(1)TRPPLSLEEAR	3	-0.42282	1
Q9RR65	53	K	Dihydrofolate reductase OS=Deinococcus radiodurans (strain ATCC 13939 / DSM 20539 / JCM 16871 / LMG 4051 / NBRC 15346 / NCIMB 9279 / R1 / VKM B-1422) OX=243230 GN=DR_2632 PE=3 SV=1	DR_2632	1	7.85076e-06	56.202	ALSVGK(1)PNIMGR	2	1.1562	1
Q9RR67	171	K	Thymidylate synthase OS=Deinococcus radiodurans (strain ATCC 13939 / DSM 20539 / JCM 16871 / LMG 4051 / NBRC 15346 / NCIMB 9279 / R1 / VKM B-1422) OX=243230 GN=thyA PE=3 SV=1	thyA	1	1.69427e-32	175.54	FDLSEGFPLVTTK(1)R	2	-3.8422	1
Q9RR68	4	K	PadR domain-containing protein OS=Deinococcus radiodurans (strain ATCC 13939 / DSM 20539 / JCM 16871 / LMG 4051 / NBRC 15346 / NCIMB 9279 / R1 / VKM B-1422) OX=243230 GN=DR_2629 PE=4 SV=1	DR_2629	1	0.00113519	58.426	MNTK(1)EQLR	2	-0.52398	1
Q9RR69	214	K	Uncharacterized protein OS=Deinococcus radiodurans (strain ATCC 13939 / DSM 20539 / JCM 16871 / LMG 4051 / NBRC 15346 / NCIMB 9279 / R1 / VKM B-1422) OX=243230 GN=DR_2628 PE=4 SV=1	DR_2628	1	0.000344726	60.547	ALHK(1)VESSNAVN	2	0.049673	1
Q9RR70	401	K	Fumarate hydratase class II OS=Deinococcus radiodurans (strain ATCC 13939 / DSM 20539 / JCM 16871 / LMG 4051 / NBRC 15346 / NCIMB 9279 / R1 / VKM B-1422) OX=243230 GN=fumC PE=3 SV=1	fumC	1	0.0004098	76.605	IK(1)ENLDK	2	-0.016658	1
Q9RR70	251	K	Fumarate hydratase class II OS=Deinococcus radiodurans (strain ATCC 13939 / DSM 20539 / JCM 16871 / LMG 4051 / NBRC 15346 / NCIMB 9279 / R1 / VKM B-1422) OX=243230 GN=fumC PE=3 SV=1	fumC	1	1.07142e-29	191.55	K(1)YEEETGYHFR	2	0.078958	2
Q9RR70	181	K	Fumarate hydratase class II OS=Deinococcus radiodurans (strain ATCC 13939 / DSM 20539 / JCM 16871 / LMG 4051 / NBRC 15346 / NCIMB 9279 / R1 / VKM B-1422) OX=243230 GN=fumC PE=3 SV=1	fumC	1	1.64049e-05	44.16	DTLHAK(1)AEQYK(1)DLVK	2	-0.57584	1
Q9RR70	266	K	Fumarate hydratase class II OS=Deinococcus radiodurans (strain ATCC 13939 / DSM 20539 / JCM 16871 / LMG 4051 / NBRC 15346 / NCIMB 9279 / R1 / VKM B-1422) OX=243230 GN=fumC PE=3 SV=1	fumC	1	2.39425e-10	93.517	SAENK(1)FAALSAHDALVQTSAALR	3	-1.2113	1
Q9RR70	168	K	Fumarate hydratase class II OS=Deinococcus radiodurans (strain ATCC 13939 / DSM 20539 / JCM 16871 / LMG 4051 / NBRC 15346 / NCIMB 9279 / R1 / VKM B-1422) OX=243230 GN=fumC PE=3 SV=1	fumC	1	6.21055e-06	126.2	LYGAVGK(1)LR	2	0.056907	1
Q9RR70	422	K	Fumarate hydratase class II OS=Deinococcus radiodurans (strain ATCC 13939 / DSM 20539 / JCM 16871 / LMG 4051 / NBRC 15346 / NCIMB 9279 / R1 / VKM B-1422) OX=243230 GN=fumC PE=3 SV=1	fumC	1	7.82844e-17	168.69	HIGYDK(1)AAAIAK	2	0.50037	1
Q9RR70	176	K	Fumarate hydratase class II OS=Deinococcus radiodurans (strain ATCC 13939 / DSM 20539 / JCM 16871 / LMG 4051 / NBRC 15346 / NCIMB 9279 / R1 / VKM B-1422) OX=243230 GN=fumC PE=3 SV=1	fumC	1	6.75037e-30	255.11	LRDTLHAK(1)AEQYK	2	-1.5581	7
Q9RR73	177	K	Uncharacterized protein OS=Deinococcus radiodurans (strain ATCC 13939 / DSM 20539 / JCM 16871 / LMG 4051 / NBRC 15346 / NCIMB 9279 / R1 / VKM B-1422) OX=243230 GN=DR_2624 PE=4 SV=1	DR_2624	1	0.000243132	51.07	EILPENSAPEK(1)GSPCAR	2	-0.52432	1
Q9RR74	197	K	Uncharacterized protein OS=Deinococcus radiodurans (strain ATCC 13939 / DSM 20539 / JCM 16871 / LMG 4051 / NBRC 15346 / NCIMB 9279 / R1 / VKM B-1422) OX=243230 GN=DR_2623 PE=4 SV=1	DR_2623	1	0.000862725	72.365	APELK(1)STIK	2	-0.2131	1
Q9RR76	269	K	Glycerol-3-phosphate dehydrogenase [NAD(P)+] OS=Deinococcus radiodurans (strain ATCC 13939 / DSM 20539 / JCM 16871 / LMG 4051 / NBRC 15346 / NCIMB 9279 / R1 / VKM B-1422) OX=243230 GN=gpsA PE=3 SV=1	gpsA	1	3.98712e-05	81.908	GESPQQGGK(1)VVEGLR	2	-0.77152	1
Q9RR77	282	K	Cytochrome c oxidase, subunit I OS=Deinococcus radiodurans (strain ATCC 13939 / DSM 20539 / JCM 16871 / LMG 4051 / NBRC 15346 / NCIMB 9279 / R1 / VKM B-1422) OX=243230 GN=DR_2620 PE=3 SV=1	DR_2620	1	0.0046465	92.677	K(1)PLFGYR	2	-0.76304	1
Q9RR80	76	K	Uncharacterized protein OS=Deinococcus radiodurans (strain ATCC 13939 / DSM 20539 / JCM 16871 / LMG 4051 / NBRC 15346 / NCIMB 9279 / R1 / VKM B-1422) OX=243230 GN=DR_2616 PE=4 SV=1	DR_2616	1	0.00147771	92.319	K(1)YIGPYR	2	0.83631	1
Q9RR83	121	K	Hydrolase, CbbY/CbbZ/GpH/YieH family OS=Deinococcus radiodurans (strain ATCC 13939 / DSM 20539 / JCM 16871 / LMG 4051 / NBRC 15346 / NCIMB 9279 / R1 / VKM B-1422) OX=243230 GN=DR_2613 PE=4 SV=1	DR_2613	1	2.60754e-09	138.23	AVLEGVK(1)AAGLR	2	1.2061	2
Q9RR84	86	K	DedA family protein OS=Deinococcus radiodurans (strain ATCC 13939 / DSM 20539 / JCM 16871 / LMG 4051 / NBRC 15346 / NCIMB 9279 / R1 / VKM B-1422) OX=243230 GN=DR_2612 PE=4 SV=1	DR_2612	1	0.000438466	90.761	LVAWADK(1)HGK	2	0.78204	1
Q9RR85	124	K	Amino acid ABC transporter, periplasmic amino acid-binding protein OS=Deinococcus radiodurans (strain ATCC 13939 / DSM 20539 / JCM 16871 / LMG 4051 / NBRC 15346 / NCIMB 9279 / R1 / VKM B-1422) OX=243230 GN=DR_2610 PE=4 SV=1	DR_2610	1	2.0157e-09	73.805	AVDFSNPHYCSGGVLVSK(1)PGGPK	3	0.64486	1
Q9RR85	219	K	Amino acid ABC transporter, periplasmic amino acid-binding protein OS=Deinococcus radiodurans (strain ATCC 13939 / DSM 20539 / JCM 16871 / LMG 4051 / NBRC 15346 / NCIMB 9279 / R1 / VKM B-1422) OX=243230 GN=DR_2610 PE=4 SV=1	DR_2610	1	8.69449e-14	124.06	DNK(1)SLTSAVNAALK	2	-0.66287	1
Q9RR85	129	K	Amino acid ABC transporter, periplasmic amino acid-binding protein OS=Deinococcus radiodurans (strain ATCC 13939 / DSM 20539 / JCM 16871 / LMG 4051 / NBRC 15346 / NCIMB 9279 / R1 / VKM B-1422) OX=243230 GN=DR_2610 PE=4 SV=1	DR_2610	1	0.00803314	42.061	PGGPK(1)TLADMK	2	0.06615	1
Q9RR85	135	K	Amino acid ABC transporter, periplasmic amino acid-binding protein OS=Deinococcus radiodurans (strain ATCC 13939 / DSM 20539 / JCM 16871 / LMG 4051 / NBRC 15346 / NCIMB 9279 / R1 / VKM B-1422) OX=243230 GN=DR_2610 PE=4 SV=1	DR_2610	1	0.00930075	47.349	TLADMK(1)GK	2	-0.90035	1
Q9RR86	110	K	BrkB protein, putative OS=Deinococcus radiodurans (strain ATCC 13939 / DSM 20539 / JCM 16871 / LMG 4051 / NBRC 15346 / NCIMB 9279 / R1 / VKM B-1422) OX=243230 GN=DR_2609 PE=4 SV=1	DR_2609	1	1.74732e-19	191.25	GLVSNQK(1)GLQR	2	0.073138	1
Q9RR88	209	K	Molybdenum cofactor biosynthesis protein D/E OS=Deinococcus radiodurans (strain ATCC 13939 / DSM 20539 / JCM 16871 / LMG 4051 / NBRC 15346 / NCIMB 9279 / R1 / VKM B-1422) OX=243230 GN=DR_2607 PE=4 SV=1	DR_2607	1	0.0268186	44.82	IELPIWK(1)HEADGR	2	-2.0172	1
Q9RR90	29	K	2-C-methyl-D-erythritol 4-phosphate cytidylyltransferase OS=Deinococcus radiodurans (strain ATCC 13939 / DSM 20539 / JCM 16871 / LMG 4051 / NBRC 15346 / NCIMB 9279 / R1 / VKM B-1422) OX=243230 GN=ispD PE=3 SV=1	ispD	1	6.4727e-14	83.214	LGLGPK(1)AFVEVAGR	2	-0.76932	1
Q9RR93	170	K	NAGPA domain-containing protein OS=Deinococcus radiodurans (strain ATCC 13939 / DSM 20539 / JCM 16871 / LMG 4051 / NBRC 15346 / NCIMB 9279 / R1 / VKM B-1422) OX=243230 GN=DR_2601 PE=4 SV=1	DR_2601	1	0.0412854	47.361	LHPDFNK(1)SGTSFK	2	-0.90686	1
Q9RR94	109	K	SCP domain-containing protein OS=Deinococcus radiodurans (strain ATCC 13939 / DSM 20539 / JCM 16871 / LMG 4051 / NBRC 15346 / NCIMB 9279 / R1 / VKM B-1422) OX=243230 GN=DR_2600 PE=4 SV=1	DR_2600	1	1.92046e-11	117.21	YWK(1)VSPAQLPATVR	2	0.24298	1
Q9RR95	186	K	Uncharacterized protein OS=Deinococcus radiodurans (strain ATCC 13939 / DSM 20539 / JCM 16871 / LMG 4051 / NBRC 15346 / NCIMB 9279 / R1 / VKM B-1422) OX=243230 GN=DR_2599 PE=4 SV=1	DR_2599	1	3.41643e-09	96.313	AQLDK(1)LTAQIEQQVR	2	-3.663	1
Q9RR95	386	K	Uncharacterized protein OS=Deinococcus radiodurans (strain ATCC 13939 / DSM 20539 / JCM 16871 / LMG 4051 / NBRC 15346 / NCIMB 9279 / R1 / VKM B-1422) OX=243230 GN=DR_2599 PE=4 SV=1	DR_2599	1	0.000257475	66.485	EGLTGK(1)AVAWLADAR	2	0.2618	1
Q9RR97	136	K	Nitric oxide synthase oxygenase OS=Deinococcus radiodurans (strain ATCC 13939 / DSM 20539 / JCM 16871 / LMG 4051 / NBRC 15346 / NCIMB 9279 / R1 / VKM B-1422) OX=243230 GN=nos PE=1 SV=1	nos	1	0.0116827	41.87	YADDPINADFVDK(1)LR	2	-0.66399	1
Q9RR98	127	K	Uncharacterized protein OS=Deinococcus radiodurans (strain ATCC 13939 / DSM 20539 / JCM 16871 / LMG 4051 / NBRC 15346 / NCIMB 9279 / R1 / VKM B-1422) OX=243230 GN=DR_2596 PE=4 SV=1	DR_2596	1	4.65644e-06	99.174	QYTK(1)PTLVLFSR	2	0.054889	2
Q9RR99	44	K	Oxidoreductase, short-chain dehydrogenase/reductase family OS=Deinococcus radiodurans (strain ATCC 13939 / DSM 20539 / JCM 16871 / LMG 4051 / NBRC 15346 / NCIMB 9279 / R1 / VKM B-1422) OX=243230 GN=DR_2595 PE=4 SV=1	DR_2595	1	1.31138e-42	178.05	GK(1)TAVVTGGASGLGTETAR	2	-1.2588	1
Q9RRA0	27	K	Magnesium protoporphyrin chelatase, putative OS=Deinococcus radiodurans (strain ATCC 13939 / DSM 20539 / JCM 16871 / LMG 4051 / NBRC 15346 / NCIMB 9279 / R1 / VKM B-1422) OX=243230 GN=DR_2594 PE=4 SV=1	DR_2594	1	0.0146654	62.88	K(1)PFDGQR	2	0.31844	1
Q9RRA0	370	K	Magnesium protoporphyrin chelatase, putative OS=Deinococcus radiodurans (strain ATCC 13939 / DSM 20539 / JCM 16871 / LMG 4051 / NBRC 15346 / NCIMB 9279 / R1 / VKM B-1422) OX=243230 GN=DR_2594 PE=4 SV=1	DR_2594	1	0.00271811	43.518	MELEYEGELK(1)GADNVAK	2	1.3853	1
Q9RRA0	312	K	Magnesium protoporphyrin chelatase, putative OS=Deinococcus radiodurans (strain ATCC 13939 / DSM 20539 / JCM 16871 / LMG 4051 / NBRC 15346 / NCIMB 9279 / R1 / VKM B-1422) OX=243230 GN=DR_2594 PE=4 SV=1	DR_2594	1	2.50487e-05	96.946	IDK(1)LSGVSQR	2	0.13322	1
Q9RRA1	122	K	Uncharacterized protein OS=Deinococcus radiodurans (strain ATCC 13939 / DSM 20539 / JCM 16871 / LMG 4051 / NBRC 15346 / NCIMB 9279 / R1 / VKM B-1422) OX=243230 GN=DR_2593 PE=4 SV=1	DR_2593	1	5.41276e-06	94.66	IAGK(1)DVTLTR	2	0.099267	1
Q9RRA6	128	K	Iron ABC transporter, periplasmic substrate-binding protein, putative OS=Deinococcus radiodurans (strain ATCC 13939 / DSM 20539 / JCM 16871 / LMG 4051 / NBRC 15346 / NCIMB 9279 / R1 / VKM B-1422) OX=243230 GN=DR_2588 PE=4 SV=1	DR_2588	1	1.0114e-09	80.379	LPK(1)VGGLYDPNVEK	2	-2.261	1
Q9RRA6	152	K	Iron ABC transporter, periplasmic substrate-binding protein, putative OS=Deinococcus radiodurans (strain ATCC 13939 / DSM 20539 / JCM 16871 / LMG 4051 / NBRC 15346 / NCIMB 9279 / R1 / VKM B-1422) OX=243230 GN=DR_2588 PE=4 SV=1	DR_2588	0.999999	5.64916e-09	84.58	IVSLKPDLVIVSK(1)YGK	2	-0.32122	3
Q9RRA6	261	K	Iron ABC transporter, periplasmic substrate-binding protein, putative OS=Deinococcus radiodurans (strain ATCC 13939 / DSM 20539 / JCM 16871 / LMG 4051 / NBRC 15346 / NCIMB 9279 / R1 / VKM B-1422) OX=243230 GN=DR_2588 PE=4 SV=1	DR_2588	1	8.17093e-08	61.867	NVIPASLGDFPK(1)IDPELIVK	2	-2.8124	1
Q9RRA6	299	K	Iron ABC transporter, periplasmic substrate-binding protein, putative OS=Deinococcus radiodurans (strain ATCC 13939 / DSM 20539 / JCM 16871 / LMG 4051 / NBRC 15346 / NCIMB 9279 / R1 / VKM B-1422) OX=243230 GN=DR_2588 PE=4 SV=1	DR_2588	1	3.94264e-05	48.892	PGWQNVAAVK(1)SGK(1)VIAIPK	2	-0.91153	1
Q9RRA6	327	K	Iron ABC transporter, periplasmic substrate-binding protein, putative OS=Deinococcus radiodurans (strain ATCC 13939 / DSM 20539 / JCM 16871 / LMG 4051 / NBRC 15346 / NCIMB 9279 / R1 / VKM B-1422) OX=243230 GN=DR_2588 PE=4 SV=1	DR_2588	1	5.33544e-14	141.44	GLAK(1)IVHPELFR	2	0.0067297	2
Q9RRA6	281	K	Iron ABC transporter, periplasmic substrate-binding protein, putative OS=Deinococcus radiodurans (strain ATCC 13939 / DSM 20539 / JCM 16871 / LMG 4051 / NBRC 15346 / NCIMB 9279 / R1 / VKM B-1422) OX=243230 GN=DR_2588 PE=4 SV=1	DR_2588	1	8.32614e-52	229.17	QNPQLILGTDLK(1)TASAR	2	-0.44497	3
Q9RRA6	296	K	Iron ABC transporter, periplasmic substrate-binding protein, putative OS=Deinococcus radiodurans (strain ATCC 13939 / DSM 20539 / JCM 16871 / LMG 4051 / NBRC 15346 / NCIMB 9279 / R1 / VKM B-1422) OX=243230 GN=DR_2588 PE=4 SV=1	DR_2588	1	4.42062e-37	224.09	PGWQNVAAVK(1)SGK(1)VIAIPK	2	-0.91153	3
Q9RRA6	214	K	Iron ABC transporter, periplasmic substrate-binding protein, putative OS=Deinococcus radiodurans (strain ATCC 13939 / DSM 20539 / JCM 16871 / LMG 4051 / NBRC 15346 / NCIMB 9279 / R1 / VKM B-1422) OX=243230 GN=DR_2588 PE=4 SV=1	DR_2588	1	6.3569e-14	166.66	VEILTK(1)NAAR	2	-0.87252	1
Q9RRA6	144	K	Iron ABC transporter, periplasmic substrate-binding protein, putative OS=Deinococcus radiodurans (strain ATCC 13939 / DSM 20539 / JCM 16871 / LMG 4051 / NBRC 15346 / NCIMB 9279 / R1 / VKM B-1422) OX=243230 GN=DR_2588 PE=4 SV=1	DR_2588	1	1.7322e-26	161.23	IVSLK(1)PDLVIVSK	2	-4.2796	1
Q9RRA6	196	K	Iron ABC transporter, periplasmic substrate-binding protein, putative OS=Deinococcus radiodurans (strain ATCC 13939 / DSM 20539 / JCM 16871 / LMG 4051 / NBRC 15346 / NCIMB 9279 / R1 / VKM B-1422) OX=243230 GN=DR_2588 PE=4 SV=1	DR_2588	1	5.51961e-37	236.7	EAQAK(1)ALNISMQR	2	-0.034146	2
Q9RRA6	187	K	Iron ABC transporter, periplasmic substrate-binding protein, putative OS=Deinococcus radiodurans (strain ATCC 13939 / DSM 20539 / JCM 16871 / LMG 4051 / NBRC 15346 / NCIMB 9279 / R1 / VKM B-1422) OX=243230 GN=DR_2588 PE=4 SV=1	DR_2588	1	1.21998e-12	192.6	TTLLGK(1)IVNR	2	-1.5842	1
Q9RRA7	132	K	PlsC domain-containing protein OS=Deinococcus radiodurans (strain ATCC 13939 / DSM 20539 / JCM 16871 / LMG 4051 / NBRC 15346 / NCIMB 9279 / R1 / VKM B-1422) OX=243230 GN=DR_2587 PE=4 SV=1	DR_2587	1	1.52708e-06	76.196	ILK(1)AGGTVGIFPQGTR	2	-2.1414	1
Q9RRB0	77	K	DNA-3-methyladenine glycosidase II, putative OS=Deinococcus radiodurans (strain ATCC 13939 / DSM 20539 / JCM 16871 / LMG 4051 / NBRC 15346 / NCIMB 9279 / R1 / VKM B-1422) OX=243230 GN=DR_2584 PE=1 SV=1	DR_2584	1	7.7804e-32	160.07	SVAGQQLSVK(1)AAQAIYGR	2	-0.39727	1
Q9RRB0	115	K	DNA-3-methyladenine glycosidase II, putative OS=Deinococcus radiodurans (strain ATCC 13939 / DSM 20539 / JCM 16871 / LMG 4051 / NBRC 15346 / NCIMB 9279 / R1 / VKM B-1422) OX=243230 GN=DR_2584 PE=1 SV=1	DR_2584	1	0.000984312	72.038	GVGLSWAK(1)VR	2	-0.54004	1
Q9RRB2	155	K	HD domain-containing protein OS=Deinococcus radiodurans (strain ATCC 13939 / DSM 20539 / JCM 16871 / LMG 4051 / NBRC 15346 / NCIMB 9279 / R1 / VKM B-1422) OX=243230 GN=DR_2582 PE=4 SV=1	DR_2582	1	4.89685e-06	76.255	VTYLQGK(1)GIPVHPR	2	-0.31164	1
Q9RRB4	8	K	Ribosomal silencing factor RsfS OS=Deinococcus radiodurans (strain ATCC 13939 / DSM 20539 / JCM 16871 / LMG 4051 / NBRC 15346 / NCIMB 9279 / R1 / VKM B-1422) OX=243230 GN=rsfS PE=3 SV=1	rsfS	1	1.73345e-23	125.52	MQLEPQIK(1)TQLQAIVEAAR	2	-3.6862	2
Q9RRB4	62	K	Ribosomal silencing factor RsfS OS=Deinococcus radiodurans (strain ATCC 13939 / DSM 20539 / JCM 16871 / LMG 4051 / NBRC 15346 / NCIMB 9279 / R1 / VKM B-1422) OX=243230 GN=rsfS PE=3 SV=1	rsfS	1	1.67858e-07	107.08	EK(1)AQEAGLPR	2	0.33051	1
Q9RRB5	183	K	Queuine tRNA-ribosyltransferase OS=Deinococcus radiodurans (strain ATCC 13939 / DSM 20539 / JCM 16871 / LMG 4051 / NBRC 15346 / NCIMB 9279 / R1 / VKM B-1422) OX=243230 GN=tgt PE=3 SV=1	tgt	1	0.000855485	105.04	CHAVK(1)TK	2	0.34999	1
Q9RRB6	833	K	S-layer protein SlpA OS=Deinococcus radiodurans (strain ATCC 13939 / DSM 20539 / JCM 16871 / LMG 4051 / NBRC 15346 / NCIMB 9279 / R1 / VKM B-1422) OX=243230 GN=slpA PE=1 SV=1	slpA	1	8.43548e-14	93.772	DAAGTQIIGDAK(1)VR	2	0.51656	1
Q9RRB6	130	K	S-layer protein SlpA OS=Deinococcus radiodurans (strain ATCC 13939 / DSM 20539 / JCM 16871 / LMG 4051 / NBRC 15346 / NCIMB 9279 / R1 / VKM B-1422) OX=243230 GN=slpA PE=1 SV=1	slpA	1	4.46041e-22	144.09	VSDLEANAVSK(1)DDFAR	2	-0.035323	1
Q9RRB6	1075	K	S-layer protein SlpA OS=Deinococcus radiodurans (strain ATCC 13939 / DSM 20539 / JCM 16871 / LMG 4051 / NBRC 15346 / NCIMB 9279 / R1 / VKM B-1422) OX=243230 GN=slpA PE=1 SV=1	slpA	1	4.34406e-17	133.47	YGAGVVLNDFLLPQTK(1)IGVR	2	-2.6348	1
Q9RRB6	543	K	S-layer protein SlpA OS=Deinococcus radiodurans (strain ATCC 13939 / DSM 20539 / JCM 16871 / LMG 4051 / NBRC 15346 / NCIMB 9279 / R1 / VKM B-1422) OX=243230 GN=slpA PE=1 SV=1	slpA	1	0.000130941	50.297	PQIK(1)GVYGSR	2	0.31987	1
Q9RRB6	752	K	S-layer protein SlpA OS=Deinococcus radiodurans (strain ATCC 13939 / DSM 20539 / JCM 16871 / LMG 4051 / NBRC 15346 / NCIMB 9279 / R1 / VKM B-1422) OX=243230 GN=slpA PE=1 SV=1	slpA	1	4.66661e-121	283.98	NADGTVVATNTK(1)IGQMGFGVK	2	0.56697	3
Q9RRB6	682	K	S-layer protein SlpA OS=Deinococcus radiodurans (strain ATCC 13939 / DSM 20539 / JCM 16871 / LMG 4051 / NBRC 15346 / NCIMB 9279 / R1 / VKM B-1422) OX=243230 GN=slpA PE=1 SV=1	slpA	1	4.72207e-18	93.495	K(1)IDAGYNNVAGISEYGYGSYSR	2	-2.4649	1
Q9RRB6	360	K	S-layer protein SlpA OS=Deinococcus radiodurans (strain ATCC 13939 / DSM 20539 / JCM 16871 / LMG 4051 / NBRC 15346 / NCIMB 9279 / R1 / VKM B-1422) OX=243230 GN=slpA PE=1 SV=1	slpA	1	1.08463e-05	80.623	VPTGK(1)VIDTTK	2	0.063473	1
Q9RRB6	482	K	S-layer protein SlpA OS=Deinococcus radiodurans (strain ATCC 13939 / DSM 20539 / JCM 16871 / LMG 4051 / NBRC 15346 / NCIMB 9279 / R1 / VKM B-1422) OX=243230 GN=slpA PE=1 SV=1	slpA	1	2.09295e-73	259.9	FK(1)NATTQFSVGNNPVIVTLGQQQK	2	-1.6655	2
Q9RRB6	1160	K	S-layer protein SlpA OS=Deinococcus radiodurans (strain ATCC 13939 / DSM 20539 / JCM 16871 / LMG 4051 / NBRC 15346 / NCIMB 9279 / R1 / VKM B-1422) OX=243230 GN=slpA PE=1 SV=1	slpA	1	5.86356e-06	127.94	GQTFK(1)ISYK	2	1.201	1
Q9RRB6	652	K	S-layer protein SlpA OS=Deinococcus radiodurans (strain ATCC 13939 / DSM 20539 / JCM 16871 / LMG 4051 / NBRC 15346 / NCIMB 9279 / R1 / VKM B-1422) OX=243230 GN=slpA PE=1 SV=1	slpA	1	7.14409e-28	212.78	K(1)DNLAFDLNTPAAK	2	0.61319	1
Q9RRB6	366	K	S-layer protein SlpA OS=Deinococcus radiodurans (strain ATCC 13939 / DSM 20539 / JCM 16871 / LMG 4051 / NBRC 15346 / NCIMB 9279 / R1 / VKM B-1422) OX=243230 GN=slpA PE=1 SV=1	slpA	1	0.000382285	93.561	VIDTTK(1)GR	2	0.25944	1
Q9RRB6	257	K	S-layer protein SlpA OS=Deinococcus radiodurans (strain ATCC 13939 / DSM 20539 / JCM 16871 / LMG 4051 / NBRC 15346 / NCIMB 9279 / R1 / VKM B-1422) OX=243230 GN=slpA PE=1 SV=1	slpA	1	3.2785e-10	94.63	NAFSVK(1)PSLTIGYSVSR	2	-1.6309	1
Q9RRB7	96	K	Probable manganese-dependent inorganic pyrophosphatase OS=Deinococcus radiodurans (strain ATCC 13939 / DSM 20539 / JCM 16871 / LMG 4051 / NBRC 15346 / NCIMB 9279 / R1 / VKM B-1422) OX=243230 GN=ppaC PE=1 SV=1	ppaC	1	2.17122e-16	127.62	VVDHHK(1)LGDLTTINPPYLR	2	-2.9299	4
Q9RRC1	57	K	Cyclic pyranopterin monophosphate synthase OS=Deinococcus radiodurans (strain ATCC 13939 / DSM 20539 / JCM 16871 / LMG 4051 / NBRC 15346 / NCIMB 9279 / R1 / VKM B-1422) OX=243230 GN=moaC PE=3 SV=1	moaC	1	2.30998e-05	67.838	AALLAGQTPK(1)GDPLSVAR	2	-1.8325	1
Q9RRC1	151	K	Cyclic pyranopterin monophosphate synthase OS=Deinococcus radiodurans (strain ATCC 13939 / DSM 20539 / JCM 16871 / LMG 4051 / NBRC 15346 / NCIMB 9279 / R1 / VKM B-1422) OX=243230 GN=moaC PE=3 SV=1	moaC	1	0.00839377	41.025	LLSK(1)TGGK	2	1.6432	1
Q9RRC4	567	K	Arginine--tRNA ligase OS=Deinococcus radiodurans (strain ATCC 13939 / DSM 20539 / JCM 16871 / LMG 4051 / NBRC 15346 / NCIMB 9279 / R1 / VKM B-1422) OX=243230 GN=argS PE=3 SV=1	argS	1	1.08232e-39	180.17	QGK(1)PATNVLQSEEGLR	2	-0.30558	1
Q9RRC4	106	K	Arginine--tRNA ligase OS=Deinococcus radiodurans (strain ATCC 13939 / DSM 20539 / JCM 16871 / LMG 4051 / NBRC 15346 / NCIMB 9279 / R1 / VKM B-1422) OX=243230 GN=argS PE=3 SV=1	argS	1	2.06771e-21	128.46	EGK(1)VVIEHTSVNPNK	2	-0.90705	2
Q9RRC4	406	K	Arginine--tRNA ligase OS=Deinococcus radiodurans (strain ATCC 13939 / DSM 20539 / JCM 16871 / LMG 4051 / NBRC 15346 / NCIMB 9279 / R1 / VKM B-1422) OX=243230 GN=argS PE=3 SV=1	argS	1	2.06419e-14	107.46	K(1)GIAVSADDAMDEAQK	2	0.47021	2
Q9RRC5	200	K	N-acetylmuramoyl-L-alanine amidase-related protein OS=Deinococcus radiodurans (strain ATCC 13939 / DSM 20539 / JCM 16871 / LMG 4051 / NBRC 15346 / NCIMB 9279 / R1 / VKM B-1422) OX=243230 GN=DR_2567 PE=4 SV=1	DR_2567	1	2.37718e-10	160.98	EK(1)GANVILTR	2	-0.72051	1
Q9RRC5	183	K	N-acetylmuramoyl-L-alanine amidase-related protein OS=Deinococcus radiodurans (strain ATCC 13939 / DSM 20539 / JCM 16871 / LMG 4051 / NBRC 15346 / NCIMB 9279 / R1 / VKM B-1422) OX=243230 GN=DR_2567 PE=4 SV=1	DR_2567	1	2.71796e-20	151.52	VPEK(1)NLTLPLTLR	2	0.42483	1
Q9RRC6	117	K	DUF2726 domain-containing protein OS=Deinococcus radiodurans (strain ATCC 13939 / DSM 20539 / JCM 16871 / LMG 4051 / NBRC 15346 / NCIMB 9279 / R1 / VKM B-1422) OX=243230 GN=DR_2566 PE=4 SV=1	DR_2566	1	8.82303e-06	65.879	LAIELDGK(1)SHQK	2	0.67791	1
Q9RRC7	712	K	Iron-sulfur binding reductase, putative OS=Deinococcus radiodurans (strain ATCC 13939 / DSM 20539 / JCM 16871 / LMG 4051 / NBRC 15346 / NCIMB 9279 / R1 / VKM B-1422) OX=243230 GN=DR_2565 PE=4 SV=1	DR_2565	1	5.05965e-09	80.623	TGK(1)VLAVGCPFCK	2	1.2536	1
Q9RRC7	722	K	Iron-sulfur binding reductase, putative OS=Deinococcus radiodurans (strain ATCC 13939 / DSM 20539 / JCM 16871 / LMG 4051 / NBRC 15346 / NCIMB 9279 / R1 / VKM B-1422) OX=243230 GN=DR_2565 PE=4 SV=1	DR_2565	1	2.43302e-07	74.733	VLAVGCPFCK(1)SMMNSTPEK	2	-1.4678	1
Q9RRC7	195	K	Iron-sulfur binding reductase, putative OS=Deinococcus radiodurans (strain ATCC 13939 / DSM 20539 / JCM 16871 / LMG 4051 / NBRC 15346 / NCIMB 9279 / R1 / VKM B-1422) OX=243230 GN=DR_2565 PE=4 SV=1	DR_2565	1	5.55886e-14	159.12	FTDK(1)TLLHPLVK	2	0.31578	2
Q9RRD1	47	K	Uncharacterized protein OS=Deinococcus radiodurans (strain ATCC 13939 / DSM 20539 / JCM 16871 / LMG 4051 / NBRC 15346 / NCIMB 9279 / R1 / VKM B-1422) OX=243230 GN=DR_2561 PE=4 SV=1	DR_2561	1	0.0015664	44.82	SPSHPHGIK(1)VR	3	0.40706	1
Q9RRD2	88	K	Uncharacterized protein OS=Deinococcus radiodurans (strain ATCC 13939 / DSM 20539 / JCM 16871 / LMG 4051 / NBRC 15346 / NCIMB 9279 / R1 / VKM B-1422) OX=243230 GN=DR_2560 PE=4 SV=1	DR_2560	1	0.000352103	103.8	MSK(1)AELVR	2	0.30993	2
Q9RRD7	214	K	Aspartyl/glutamyl-tRNA(Asn/Gln) amidotransferase subunit B OS=Deinococcus radiodurans (strain ATCC 13939 / DSM 20539 / JCM 16871 / LMG 4051 / NBRC 15346 / NCIMB 9279 / R1 / VKM B-1422) OX=243230 GN=gatB PE=3 SV=2	gatB	1	0.000866829	54.584	VEVK(1)NLNSFR	2	0.85434	1
Q9RRD9	68	K	Carbohydrate kinase, putative OS=Deinococcus radiodurans (strain ATCC 13939 / DSM 20539 / JCM 16871 / LMG 4051 / NBRC 15346 / NCIMB 9279 / R1 / VKM B-1422) OX=243230 GN=DR_2553 PE=4 SV=1	DR_2553	1	5.17596e-06	82.437	LGAPTTFVGK(1)IGQDR	2	-1.633	1
Q9RRE0	179	K	Endolytic murein transglycosylase OS=Deinococcus radiodurans (strain ATCC 13939 / DSM 20539 / JCM 16871 / LMG 4051 / NBRC 15346 / NCIMB 9279 / R1 / VKM B-1422) OX=243230 GN=mltG PE=3 SV=1	mltG	1	3.81646e-08	103.69	PK(1)DSATDVVK	2	0.65832	1
Q9RRE0	206	K	Endolytic murein transglycosylase OS=Deinococcus radiodurans (strain ATCC 13939 / DSM 20539 / JCM 16871 / LMG 4051 / NBRC 15346 / NCIMB 9279 / R1 / VKM B-1422) OX=243230 GN=mltG PE=3 SV=1	mltG	1	0.000719219	81.163	AK(1)ALGLDVR	2	-0.61515	1
Q9RRE0	129	K	Endolytic murein transglycosylase OS=Deinococcus radiodurans (strain ATCC 13939 / DSM 20539 / JCM 16871 / LMG 4051 / NBRC 15346 / NCIMB 9279 / R1 / VKM B-1422) OX=243230 GN=mltG PE=3 SV=1	mltG	1	0.0156547	43.306	IK(1)DLPEIFQK	2	-1.1129	1
Q9RRE1	237	K	EF-hand domain-containing protein OS=Deinococcus radiodurans (strain ATCC 13939 / DSM 20539 / JCM 16871 / LMG 4051 / NBRC 15346 / NCIMB 9279 / R1 / VKM B-1422) OX=243230 GN=DR_2551 PE=4 SV=1	DR_2551	1	2.4017e-19	188.6	DK(1)TWTFLPEMK	2	-4.0376	2
Q9RRE3	250	K	Epoxide hydrolase-related protein OS=Deinococcus radiodurans (strain ATCC 13939 / DSM 20539 / JCM 16871 / LMG 4051 / NBRC 15346 / NCIMB 9279 / R1 / VKM B-1422) OX=243230 GN=DR_2549 PE=4 SV=1	DR_2549	1	0.00816185	42.075	WVPNLK(1)TVK	2	0.89107	1
Q9RRE4	139	K	Probable transcriptional regulatory protein DR_2548 OS=Deinococcus radiodurans (strain ATCC 13939 / DSM 20539 / JCM 16871 / LMG 4051 / NBRC 15346 / NCIMB 9279 / R1 / VKM B-1422) OX=243230 GN=DR_2548 PE=3 SV=1	DR_2548	1	0.00138139	63.301	K(1)GIILLR	2	1.7067	1
Q9RRE4	51	K	Probable transcriptional regulatory protein DR_2548 OS=Deinococcus radiodurans (strain ATCC 13939 / DSM 20539 / JCM 16871 / LMG 4051 / NBRC 15346 / NCIMB 9279 / R1 / VKM B-1422) OX=243230 GN=DR_2548 PE=3 SV=1	DR_2548	1	3.87298e-13	107.46	SGGSGDPAGNLSLK(1)NAIAAAK	2	-0.33685	1
Q9RRE5	136	K	Glutamyl-tRNA reductase OS=Deinococcus radiodurans (strain ATCC 13939 / DSM 20539 / JCM 16871 / LMG 4051 / NBRC 15346 / NCIMB 9279 / R1 / VKM B-1422) OX=243230 GN=hemA PE=3 SV=1	hemA	1	2.51404e-67	253.15	GLSGTLMNK(1)VVQGALAAGK	2	-1.5283	2
Q9RRE6	480	K	Protein kinase domain-containing protein OS=Deinococcus radiodurans (strain ATCC 13939 / DSM 20539 / JCM 16871 / LMG 4051 / NBRC 15346 / NCIMB 9279 / R1 / VKM B-1422) OX=243230 GN=DR_2546 PE=4 SV=1	DR_2546	1	0.00778368	50.09	RAEVK(1)TELAAR	2	-1.143	1
Q9RRE7	4	K	NMO domain-containing protein OS=Deinococcus radiodurans (strain ATCC 13939 / DSM 20539 / JCM 16871 / LMG 4051 / NBRC 15346 / NCIMB 9279 / R1 / VKM B-1422) OX=243230 GN=DR_2545 PE=4 SV=1	DR_2545	1	2.04664e-05	92.428	TDK(1)AQTSPAR	2	0.25853	1
Q9RRE7	426	K	NMO domain-containing protein OS=Deinococcus radiodurans (strain ATCC 13939 / DSM 20539 / JCM 16871 / LMG 4051 / NBRC 15346 / NCIMB 9279 / R1 / VKM B-1422) OX=243230 GN=DR_2545 PE=4 SV=1	DR_2545	1	0.000341139	42.495	K(1)CLCNALMSDAGLPQIQK	2	0.33548	1
Q9RRE7	418	K	NMO domain-containing protein OS=Deinococcus radiodurans (strain ATCC 13939 / DSM 20539 / JCM 16871 / LMG 4051 / NBRC 15346 / NCIMB 9279 / R1 / VKM B-1422) OX=243230 GN=DR_2545 PE=4 SV=1	DR_2545	1	2.2618e-05	74.849	GGK(1)VEDTVGR	2	0.85745	1
Q9RRE7	399	K	NMO domain-containing protein OS=Deinococcus radiodurans (strain ATCC 13939 / DSM 20539 / JCM 16871 / LMG 4051 / NBRC 15346 / NCIMB 9279 / R1 / VKM B-1422) OX=243230 GN=DR_2545 PE=4 SV=1	DR_2545	1	0.0090297	63.301	EGK(1)VGWR	2	0.40253	1
Q9RRF0	65	K	Peptidyl-prolyl cis-trans isomerase OS=Deinococcus radiodurans (strain ATCC 13939 / DSM 20539 / JCM 16871 / LMG 4051 / NBRC 15346 / NCIMB 9279 / R1 / VKM B-1422) OX=243230 GN=DR_2542 PE=3 SV=1	DR_2542	1	8.41682e-17	114.35	VIDGFMAQTGDPK(1)SADDAQK	2	0.30028	1
Q9RRF2	474	K	Amidohydro_3 domain-containing protein OS=Deinococcus radiodurans (strain ATCC 13939 / DSM 20539 / JCM 16871 / LMG 4051 / NBRC 15346 / NCIMB 9279 / R1 / VKM B-1422) OX=243230 GN=DR_2540 PE=4 SV=1	DR_2540	1	0.00312762	44.571	GPALAAGWDDEGWVK(1)PGAR	2	-3.1088	1
Q9RRF7	120	K	Hydrolase, putative OS=Deinococcus radiodurans (strain ATCC 13939 / DSM 20539 / JCM 16871 / LMG 4051 / NBRC 15346 / NCIMB 9279 / R1 / VKM B-1422) OX=243230 GN=DR_2535 PE=4 SV=1	DR_2535	1	1.00956e-09	103.23	K(1)THIPDGPGYEEK	2	0.0035105	2
Q9RRF7	143	K	Hydrolase, putative OS=Deinococcus radiodurans (strain ATCC 13939 / DSM 20539 / JCM 16871 / LMG 4051 / NBRC 15346 / NCIMB 9279 / R1 / VKM B-1422) OX=243230 GN=DR_2535 PE=4 SV=1	DR_2535	1	4.32762e-15	107.6	YYFNPGDTGFK(1)VWDTR	2	-1.4285	1
Q9RRF9	88	K	Uncharacterized protein OS=Deinococcus radiodurans (strain ATCC 13939 / DSM 20539 / JCM 16871 / LMG 4051 / NBRC 15346 / NCIMB 9279 / R1 / VKM B-1422) OX=243230 GN=DR_2533 PE=4 SV=1	DR_2533	1	1.65411e-08	81.163	VYSK(1)PGYAYQR	2	1.2303	1
Q9RRG1	8	K	Thiosulfate sulfurtransferase OS=Deinococcus radiodurans (strain ATCC 13939 / DSM 20539 / JCM 16871 / LMG 4051 / NBRC 15346 / NCIMB 9279 / R1 / VKM B-1422) OX=243230 GN=DR_2531 PE=4 SV=1	DR_2531	1	1.77694e-11	110.58	TPPSPLK(1)SAAWLLAQR	2	-2.9231	2
Q9RRG5	161	K	Uncharacterized protein OS=Deinococcus radiodurans (strain ATCC 13939 / DSM 20539 / JCM 16871 / LMG 4051 / NBRC 15346 / NCIMB 9279 / R1 / VKM B-1422) OX=243230 GN=DR_2527 PE=4 SV=1	DR_2527	1	0.000185032	58.338	DNYVYSGVK(1)YGWNIR	2	1.4018	1
Q9RRG5	99	K	Uncharacterized protein OS=Deinococcus radiodurans (strain ATCC 13939 / DSM 20539 / JCM 16871 / LMG 4051 / NBRC 15346 / NCIMB 9279 / R1 / VKM B-1422) OX=243230 GN=DR_2527 PE=4 SV=1	DR_2527	1	4.50044e-108	276.15	AQVIDK(1)VLTGGYTFALPR	2	0.40498	3
Q9RRG6	152	K	Dihydrolipoyl dehydrogenase OS=Deinococcus radiodurans (strain ATCC 13939 / DSM 20539 / JCM 16871 / LMG 4051 / NBRC 15346 / NCIMB 9279 / R1 / VKM B-1422) OX=243230 GN=DR_2526 PE=3 SV=1	DR_2526	1	3.74166e-07	78.71	QDGQEWVVDAAGTEVK(1)AK	2	-0.45165	1
Q9RRG6	124	K	Dihydrolipoyl dehydrogenase OS=Deinococcus radiodurans (strain ATCC 13939 / DSM 20539 / JCM 16871 / LMG 4051 / NBRC 15346 / NCIMB 9279 / R1 / VKM B-1422) OX=243230 GN=DR_2526 PE=3 SV=1	DR_2526	1	1.01568e-08	122.51	NK(1)VTSFHGYGK	2	1.8014	2
Q9RRG6	412	K	Dihydrolipoyl dehydrogenase OS=Deinococcus radiodurans (strain ATCC 13939 / DSM 20539 / JCM 16871 / LMG 4051 / NBRC 15346 / NCIMB 9279 / R1 / VKM B-1422) OX=243230 GN=DR_2526 PE=3 SV=1	DR_2526	1	4.54853e-14	165.09	GFVK(1)VVADAQTDK	2	2.9482	3
Q9RRG6	310	K	Dihydrolipoyl dehydrogenase OS=Deinococcus radiodurans (strain ATCC 13939 / DSM 20539 / JCM 16871 / LMG 4051 / NBRC 15346 / NCIMB 9279 / R1 / VKM B-1422) OX=243230 GN=DR_2526 PE=3 SV=1	DR_2526	1	7.5038e-10	151.22	GFVK(1)VDQHYR	2	1.7275	1
Q9RRG6	40	K	Dihydrolipoyl dehydrogenase OS=Deinococcus radiodurans (strain ATCC 13939 / DSM 20539 / JCM 16871 / LMG 4051 / NBRC 15346 / NCIMB 9279 / R1 / VKM B-1422) OX=243230 GN=DR_2526 PE=3 SV=1	DR_2526	1	3.88795e-63	241.15	AAQLGFK(1)TACVDAFER	2	0.61908	2
Q9RRG6	122	K	Dihydrolipoyl dehydrogenase OS=Deinococcus radiodurans (strain ATCC 13939 / DSM 20539 / JCM 16871 / LMG 4051 / NBRC 15346 / NCIMB 9279 / R1 / VKM B-1422) OX=243230 GN=DR_2526 PE=3 SV=1	DR_2526	0.979355	1.71535e-13	129.69	K(0.979)NK(0.021)VTSFHGYGK	3	0.35675	1
Q9RRG6	68	K	Dihydrolipoyl dehydrogenase OS=Deinococcus radiodurans (strain ATCC 13939 / DSM 20539 / JCM 16871 / LMG 4051 / NBRC 15346 / NCIMB 9279 / R1 / VKM B-1422) OX=243230 GN=DR_2526 PE=3 SV=1	DR_2526	1	6.61703e-52	158.35	GGKPSLGGTCLNVGCIPSK(1)ALLDSSER	3	-2.1691	1
Q9RRG6	52	K	Dihydrolipoyl dehydrogenase OS=Deinococcus radiodurans (strain ATCC 13939 / DSM 20539 / JCM 16871 / LMG 4051 / NBRC 15346 / NCIMB 9279 / R1 / VKM B-1422) OX=243230 GN=DR_2526 PE=3 SV=1	DR_2526	1	1.91361e-42	177.64	GGK(1)PSLGGTCLNVGCIPSK	2	1.3252	2
Q9RRG6	154	K	Dihydrolipoyl dehydrogenase OS=Deinococcus radiodurans (strain ATCC 13939 / DSM 20539 / JCM 16871 / LMG 4051 / NBRC 15346 / NCIMB 9279 / R1 / VKM B-1422) OX=243230 GN=DR_2526 PE=3 SV=1	DR_2526	1	3.05829e-37	248.69	AK(1)NVIVATGSNPR	2	1.8309	1
Q9RRG6	133	K	Dihydrolipoyl dehydrogenase OS=Deinococcus radiodurans (strain ATCC 13939 / DSM 20539 / JCM 16871 / LMG 4051 / NBRC 15346 / NCIMB 9279 / R1 / VKM B-1422) OX=243230 GN=DR_2526 PE=3 SV=1	DR_2526	1	8.09678e-17	125.17	VTSFHGYGK(1)LVR	2	0.53332	2
Q9RRG6	242	K	Dihydrolipoyl dehydrogenase OS=Deinococcus radiodurans (strain ATCC 13939 / DSM 20539 / JCM 16871 / LMG 4051 / NBRC 15346 / NCIMB 9279 / R1 / VKM B-1422) OX=243230 GN=DR_2526 PE=3 SV=1	DR_2526	1	7.71262e-21	153.25	QFQK(1)QGLDFHFGVK	2	-0.58856	2
Q9RRG8	11	K	50S ribosomal protein L28 OS=Deinococcus radiodurans (strain ATCC 13939 / DSM 20539 / JCM 16871 / LMG 4051 / NBRC 15346 / NCIMB 9279 / R1 / VKM B-1422) OX=243230 GN=rpmB PE=1 SV=1	rpmB	1	1.94996e-09	134.66	K(1)NLVVNSVIR	2	0.49458	1
Q9RRG8	39	K	50S ribosomal protein L28 OS=Deinococcus radiodurans (strain ATCC 13939 / DSM 20539 / JCM 16871 / LMG 4051 / NBRC 15346 / NCIMB 9279 / R1 / VKM B-1422) OX=243230 GN=rpmB PE=1 SV=1	rpmB	1	0.00415675	78.178	TTGITK(1)R	2	1.7212	1
Q9RRH0	396	K	PDZ domain-containing protein OS=Deinococcus radiodurans (strain ATCC 13939 / DSM 20539 / JCM 16871 / LMG 4051 / NBRC 15346 / NCIMB 9279 / R1 / VKM B-1422) OX=243230 GN=DR_2521 PE=4 SV=1	DR_2521	1	5.13778e-07	90.376	TFGK(1)VTTVAGLLTGR	2	-2.5213	1
Q9RRH7	70	K	PlsC domain-containing protein OS=Deinococcus radiodurans (strain ATCC 13939 / DSM 20539 / JCM 16871 / LMG 4051 / NBRC 15346 / NCIMB 9279 / R1 / VKM B-1422) OX=243230 GN=DR_2514 PE=4 SV=1	DR_2514	1	2.22067e-20	153.25	TPVHFVGK(1)HTLFR	2	-1.1069	2
Q9RRI2	59	K	Putative pre-16S rRNA nuclease OS=Deinococcus radiodurans (strain ATCC 13939 / DSM 20539 / JCM 16871 / LMG 4051 / NBRC 15346 / NCIMB 9279 / R1 / VKM B-1422) OX=243230 GN=DR_2509 PE=3 SV=1	DR_2509	1	0.000110029	58.889	LK(1)VEETGAER	2	0.23418	1
Q9RRI3	321	K	Medium-chain fatty acid--CoA ligase OS=Deinococcus radiodurans (strain ATCC 13939 / DSM 20539 / JCM 16871 / LMG 4051 / NBRC 15346 / NCIMB 9279 / R1 / VKM B-1422) OX=243230 GN=DR_2507 PE=4 SV=1	DR_2507	1	2.92315e-40	212.78	AK(1)QAGEPYDLSGLER	2	-0.2709	1
Q9RRI4	128	K	Ferric enterobactin esterase-related protein OS=Deinococcus radiodurans (strain ATCC 13939 / DSM 20539 / JCM 16871 / LMG 4051 / NBRC 15346 / NCIMB 9279 / R1 / VKM B-1422) OX=243230 GN=DR_2506 PE=4 SV=1	DR_2506	1	2.57927e-08	92.428	LSWDGTVFPGK(1)R	2	-1.4504	1
Q9RRI4	81	K	Ferric enterobactin esterase-related protein OS=Deinococcus radiodurans (strain ATCC 13939 / DSM 20539 / JCM 16871 / LMG 4051 / NBRC 15346 / NCIMB 9279 / R1 / VKM B-1422) OX=243230 GN=DR_2506 PE=4 SV=1	DR_2506	1	0.000666983	76.255	K(1)SLNPWWTYPR	2	-3.3835	1
Q9RRI5	142	K	Peptidase_C39_2 domain-containing protein OS=Deinococcus radiodurans (strain ATCC 13939 / DSM 20539 / JCM 16871 / LMG 4051 / NBRC 15346 / NCIMB 9279 / R1 / VKM B-1422) OX=243230 GN=DR_2505 PE=4 SV=1	DR_2505	1	0.000622562	81.163	AK(1)ATTLQYR	2	-1.1382	1
Q9RRI7	511	K	Prolyl endopeptidase OS=Deinococcus radiodurans (strain ATCC 13939 / DSM 20539 / JCM 16871 / LMG 4051 / NBRC 15346 / NCIMB 9279 / R1 / VKM B-1422) OX=243230 GN=DR_2503 PE=4 SV=1	DR_2503	1	4.08442e-22	171.51	K(1)QNVFDDFAACAEHLAR	2	-0.34206	2
Q9RRJ0	85	K	Uncharacterized protein OS=Deinococcus radiodurans (strain ATCC 13939 / DSM 20539 / JCM 16871 / LMG 4051 / NBRC 15346 / NCIMB 9279 / R1 / VKM B-1422) OX=243230 GN=DR_2500 PE=4 SV=1	DR_2500	1	1.81431e-45	249.45	ALK(1)NAGLDSGPLELR	2	-1.3403	2
Q9RRJ1	28	K	Nucleoside diphosphate kinase OS=Deinococcus radiodurans (strain ATCC 13939 / DSM 20539 / JCM 16871 / LMG 4051 / NBRC 15346 / NCIMB 9279 / R1 / VKM B-1422) OX=243230 GN=ndk PE=3 SV=2	ndk	1	0.00174676	80.294	IHNK(1)GYR	2	2.5678	2
Q9RRJ1	36	K	Nucleoside diphosphate kinase OS=Deinococcus radiodurans (strain ATCC 13939 / DSM 20539 / JCM 16871 / LMG 4051 / NBRC 15346 / NCIMB 9279 / R1 / VKM B-1422) OX=243230 GN=ndk PE=3 SV=2	ndk	1	4.42988e-13	114.64	VVGLK(1)QMMMPR	2	-9.6502	6
Q9RRJ1	9	K	Nucleoside diphosphate kinase OS=Deinococcus radiodurans (strain ATCC 13939 / DSM 20539 / JCM 16871 / LMG 4051 / NBRC 15346 / NCIMB 9279 / R1 / VKM B-1422) OX=243230 GN=ndk PE=3 SV=2	ndk	1	6.55813e-13	148.9	TFAMIK(1)PDGVR	2	0.077251	2
Q9RRJ4	349	K	UDP-N-acetylmuramoylalanine--D-glutamate ligase OS=Deinococcus radiodurans (strain ATCC 13939 / DSM 20539 / JCM 16871 / LMG 4051 / NBRC 15346 / NCIMB 9279 / R1 / VKM B-1422) OX=243230 GN=murD PE=3 SV=1	murD	1	0.000148789	76.85	DK(1)GAELAPLR	2	2.9045	1
Q9RRJ6	16	K	DNA-directed RNA polymerase subunit omega OS=Deinococcus radiodurans (strain ATCC 13939 / DSM 20539 / JCM 16871 / LMG 4051 / NBRC 15346 / NCIMB 9279 / R1 / VKM B-1422) OX=243230 GN=rpoZ PE=3 SV=2	rpoZ	1	9.37695e-10	138.26	LLSLTDSK(1)YR	2	0.47638	1
Q9RRJ7	174	K	Carboxypeptidase G2 OS=Deinococcus radiodurans (strain ATCC 13939 / DSM 20539 / JCM 16871 / LMG 4051 / NBRC 15346 / NCIMB 9279 / R1 / VKM B-1422) OX=243230 GN=DR_2493 PE=4 SV=1	DR_2493	1	1.54763e-05	69.224	AVLVPEPPVSDSHNLK(1)TGR	2	-0.5099	2
Q9RRJ9	65	K	Uncharacterized protein OS=Deinococcus radiodurans (strain ATCC 13939 / DSM 20539 / JCM 16871 / LMG 4051 / NBRC 15346 / NCIMB 9279 / R1 / VKM B-1422) OX=243230 GN=DR_2490 PE=4 SV=1	DR_2490	1	1.84618e-13	126.29	AFVEAK(1)QGWLR	2	-0.556	1
Q9RRK0	210	K	Uncharacterized protein OS=Deinococcus radiodurans (strain ATCC 13939 / DSM 20539 / JCM 16871 / LMG 4051 / NBRC 15346 / NCIMB 9279 / R1 / VKM B-1422) OX=243230 GN=DR_2489 PE=4 SV=1	DR_2489	1	1.73719e-28	200.11	LLAYHLNALGK(1)PAR	2	0.24503	2
Q9RRK2	46	K	Cytochrome C4, putative OS=Deinococcus radiodurans (strain ATCC 13939 / DSM 20539 / JCM 16871 / LMG 4051 / NBRC 15346 / NCIMB 9279 / R1 / VKM B-1422) OX=243230 GN=DR_2487 PE=4 SV=1	DR_2487	1	8.69692e-22	154.94	NPLALQFK(1)TPSAAR	2	-2.5286	1
Q9RRK2	96	K	Cytochrome C4, putative OS=Deinococcus radiodurans (strain ATCC 13939 / DSM 20539 / JCM 16871 / LMG 4051 / NBRC 15346 / NCIMB 9279 / R1 / VKM B-1422) OX=243230 GN=DR_2487 PE=4 SV=1	DR_2487	1	2.22953e-09	128.68	AK(1)LRPSNVMQQVASK	2	-1.2763	2
Q9RRK2	211	K	Cytochrome C4, putative OS=Deinococcus radiodurans (strain ATCC 13939 / DSM 20539 / JCM 16871 / LMG 4051 / NBRC 15346 / NCIMB 9279 / R1 / VKM B-1422) OX=243230 GN=DR_2487 PE=4 SV=1	DR_2487	1	0.0011191	57.032	IAVK(1)PLTDK	2	0.25037	1
Q9RRK5	245	K	Uncharacterized WD repeat-containing protein DR_2484 OS=Deinococcus radiodurans (strain ATCC 13939 / DSM 20539 / JCM 16871 / LMG 4051 / NBRC 15346 / NCIMB 9279 / R1 / VKM B-1422) OX=243230 GN=DR_2484 PE=4 SV=1	DR_2484	1	1.11495e-09	119.43	LAEYDASTGTLLK(1)VR	2	-5.6793	1
Q9RRK8	95	K	Uncharacterized protein OS=Deinococcus radiodurans (strain ATCC 13939 / DSM 20539 / JCM 16871 / LMG 4051 / NBRC 15346 / NCIMB 9279 / R1 / VKM B-1422) OX=243230 GN=DR_2481 PE=4 SV=1	DR_2481	1	0.000933483	66.087	FGPLPK(1)AR	2	-0.64543	1
Q9RRL1	377	K	Peptidase_S9 domain-containing protein OS=Deinococcus radiodurans (strain ATCC 13939 / DSM 20539 / JCM 16871 / LMG 4051 / NBRC 15346 / NCIMB 9279 / R1 / VKM B-1422) OX=243230 GN=DR_2478 PE=4 SV=1	DR_2478	1	0.000403493	118.06	VEDAK(1)HIR	2	0.59318	1
Q9RRL7	354	K	Acetyl-coenzyme A synthetase OS=Deinococcus radiodurans (strain ATCC 13939 / DSM 20539 / JCM 16871 / LMG 4051 / NBRC 15346 / NCIMB 9279 / R1 / VKM B-1422) OX=243230 GN=acsA PE=3 SV=1	acsA	1	3.48582e-06	137.84	FWDIVQK(1)HR	2	0.25698	1
Q9RRL7	206	K	Acetyl-coenzyme A synthetase OS=Deinococcus radiodurans (strain ATCC 13939 / DSM 20539 / JCM 16871 / LMG 4051 / NBRC 15346 / NCIMB 9279 / R1 / VKM B-1422) OX=243230 GN=acsA PE=3 SV=1	acsA	1	3.23864e-13	153.18	GKPVTLK(1)INADEAAK	2	-0.51397	2
Q9RRL7	607	K	Acetyl-coenzyme A synthetase OS=Deinococcus radiodurans (strain ATCC 13939 / DSM 20539 / JCM 16871 / LMG 4051 / NBRC 15346 / NCIMB 9279 / R1 / VKM B-1422) OX=243230 GN=acsA PE=3 SV=1	acsA	1	1.03679e-06	69.641	PDAIYIADALPK(1)TR	2	-0.22675	1
Q9RRL7	188	K	Acetyl-coenzyme A synthetase OS=Deinococcus radiodurans (strain ATCC 13939 / DSM 20539 / JCM 16871 / LMG 4051 / NBRC 15346 / NCIMB 9279 / R1 / VKM B-1422) OX=243230 GN=acsA PE=3 SV=1	acsA	1	4.36621e-40	185.57	INNAQSK(1)LLITADAGYR	2	-2.1888	1
Q9RRM3	238	K	Serine-pyruvate aminotransferase OS=Deinococcus radiodurans (strain ATCC 13939 / DSM 20539 / JCM 16871 / LMG 4051 / NBRC 15346 / NCIMB 9279 / R1 / VKM B-1422) OX=243230 GN=DR_2465 PE=4 SV=1	DR_2465	1	0.000618756	48.037	SIMK(1)SYEDGGFAYHATLPTDGLR	3	-0.4992	1
Q9RRM3	356	K	Serine-pyruvate aminotransferase OS=Deinococcus radiodurans (strain ATCC 13939 / DSM 20539 / JCM 16871 / LMG 4051 / NBRC 15346 / NCIMB 9279 / R1 / VKM B-1422) OX=243230 GN=DR_2465 PE=4 SV=1	DR_2465	1	5.03888e-24	148.62	IGLFGLDK(1)LQDVSGAAER	2	-1.9734	1
Q9RRM3	99	K	Serine-pyruvate aminotransferase OS=Deinococcus radiodurans (strain ATCC 13939 / DSM 20539 / JCM 16871 / LMG 4051 / NBRC 15346 / NCIMB 9279 / R1 / VKM B-1422) OX=243230 GN=DR_2465 PE=4 SV=1	DR_2465	1	2.29183e-07	57.279	WSQIVEMSHLPK(1)SVTVLK	3	-2.0808	1
Q9RRM3	273	K	Serine-pyruvate aminotransferase OS=Deinococcus radiodurans (strain ATCC 13939 / DSM 20539 / JCM 16871 / LMG 4051 / NBRC 15346 / NCIMB 9279 / R1 / VKM B-1422) OX=243230 GN=DR_2465 PE=4 SV=1	DR_2465	1	2.08369e-15	139.61	AFGFQK(1)AQDAQWELGLR	2	-1.5528	1
Q9RRM3	267	K	Serine-pyruvate aminotransferase OS=Deinococcus radiodurans (strain ATCC 13939 / DSM 20539 / JCM 16871 / LMG 4051 / NBRC 15346 / NCIMB 9279 / R1 / VKM B-1422) OX=243230 GN=DR_2465 PE=4 SV=1	DR_2465	1	2.3437e-20	180.81	DTVQEVK(1)AFGFQK	2	-1.6009	1
Q9RRM6	163	K	Ribonuclease Y OS=Deinococcus radiodurans (strain ATCC 13939 / DSM 20539 / JCM 16871 / LMG 4051 / NBRC 15346 / NCIMB 9279 / R1 / VKM B-1422) OX=243230 GN=rny PE=3 SV=1	rny	1	7.4626e-06	71.066	SDK(1)LDALEER	2	1.5461	1
Q9RRM6	424	K	Ribonuclease Y OS=Deinococcus radiodurans (strain ATCC 13939 / DSM 20539 / JCM 16871 / LMG 4051 / NBRC 15346 / NCIMB 9279 / R1 / VKM B-1422) OX=243230 GN=rny PE=3 SV=1	rny	1	5.96869e-07	91.245	AGLMHDVGK(1)SIDR	2	-0.79216	2
Q9RRM7	213	K	Histidinol-phosphate aminotransferase OS=Deinococcus radiodurans (strain ATCC 13939 / DSM 20539 / JCM 16871 / LMG 4051 / NBRC 15346 / NCIMB 9279 / R1 / VKM B-1422) OX=243230 GN=hisC PE=3 SV=1	hisC	1	1.7864e-06	131.22	AGK(1)HVLSLR	2	-0.3834	1
Q9RRM7	223	K	Histidinol-phosphate aminotransferase OS=Deinococcus radiodurans (strain ATCC 13939 / DSM 20539 / JCM 16871 / LMG 4051 / NBRC 15346 / NCIMB 9279 / R1 / VKM B-1422) OX=243230 GN=hisC PE=3 SV=1	hisC	1	2.96363e-24	219.89	TFSK(1)AWGLAGVR	2	-0.19471	1
Q9RRP2	19	K	Uncharacterized protein OS=Deinococcus radiodurans (strain ATCC 13939 / DSM 20539 / JCM 16871 / LMG 4051 / NBRC 15346 / NCIMB 9279 / R1 / VKM B-1422) OX=243230 GN=DR_2446 PE=4 SV=1	DR_2446	1	1.70966e-20	112.95	ITAVK(1)ADSSDPQVR	2	-0.055815	1
Q9RRP4	596	K	Nucleic acid-binding protein, putative, HRDC family OS=Deinococcus radiodurans (strain ATCC 13939 / DSM 20539 / JCM 16871 / LMG 4051 / NBRC 15346 / NCIMB 9279 / R1 / VKM B-1422) OX=243230 GN=DR_2444 PE=4 SV=1	DR_2444	1	0.000200977	69.276	YGEK(1)ILEVVR	2	-1.5986	1
Q9RRP6	11	K	Acetylglutamate kinase OS=Deinococcus radiodurans (strain ATCC 13939 / DSM 20539 / JCM 16871 / LMG 4051 / NBRC 15346 / NCIMB 9279 / R1 / VKM B-1422) OX=243230 GN=argB PE=3 SV=1	argB	1	6.0417e-06	60	YGGNAMK(1)SLDLR	2	1.6209	2
Q9RRP6	209	K	Acetylglutamate kinase OS=Deinococcus radiodurans (strain ATCC 13939 / DSM 20539 / JCM 16871 / LMG 4051 / NBRC 15346 / NCIMB 9279 / R1 / VKM B-1422) OX=243230 GN=argB PE=3 SV=1	argB	1	9.16376e-06	61.067	AEVEDGLAAGWIAGGMIPK(1)VR	2	-1.6275	1
Q9RRP8	192	K	NifR3 protein OS=Deinococcus radiodurans (strain ATCC 13939 / DSM 20539 / JCM 16871 / LMG 4051 / NBRC 15346 / NCIMB 9279 / R1 / VKM B-1422) OX=243230 GN=DR_2440 PE=4 SV=1	DR_2440	1	1.17911e-23	125.75	GK(1)GGACLLQTPEVAYELVR	2	-2.7745	1
Q9RRQ0	116	K	Endonuclease III OS=Deinococcus radiodurans (strain ATCC 13939 / DSM 20539 / JCM 16871 / LMG 4051 / NBRC 15346 / NCIMB 9279 / R1 / VKM B-1422) OX=243230 GN=DR_2438 PE=1 SV=1	DR_2438	1	7.69172e-06	78.157	IK(1)AAPGGYDLDFLR	2	-0.14519	1
Q9RRQ4	212	K	Peptide deformylase OS=Deinococcus radiodurans (strain ATCC 13939 / DSM 20539 / JCM 16871 / LMG 4051 / NBRC 15346 / NCIMB 9279 / R1 / VKM B-1422) OX=243230 GN=def PE=3 SV=1	def	1	2.88116e-10	80.128	IQQASK(1)NFLAQLSEWDK	2	-2.984	1
Q9RRR3	375	K	Metal-dependent carboxypeptidase OS=Deinococcus radiodurans (strain ATCC 13939 / DSM 20539 / JCM 16871 / LMG 4051 / NBRC 15346 / NCIMB 9279 / R1 / VKM B-1422) OX=243230 GN=DR_2423 PE=1 SV=1	DR_2423	1	0.00688891	58.426	EMLAGK(1)LAVR	2	1.2637	1
Q9RRR3	68	K	Metal-dependent carboxypeptidase OS=Deinococcus radiodurans (strain ATCC 13939 / DSM 20539 / JCM 16871 / LMG 4051 / NBRC 15346 / NCIMB 9279 / R1 / VKM B-1422) OX=243230 GN=DR_2423 PE=1 SV=1	DR_2423	1	1.02419e-10	113.86	ATDAGYGK(1)LLDAASSR	2	0.23973	1
Q9RRR3	491	K	Metal-dependent carboxypeptidase OS=Deinococcus radiodurans (strain ATCC 13939 / DSM 20539 / JCM 16871 / LMG 4051 / NBRC 15346 / NCIMB 9279 / R1 / VKM B-1422) OX=243230 GN=DR_2423 PE=1 SV=1	DR_2423	1	1.98435e-15	132.9	ATGQALTAGPYLK(1)YLR	2	-0.4697	1
Q9RRR8	71	K	DNA-binding response regulator OS=Deinococcus radiodurans (strain ATCC 13939 / DSM 20539 / JCM 16871 / LMG 4051 / NBRC 15346 / NCIMB 9279 / R1 / VKM B-1422) OX=243230 GN=DR_2418 PE=1 SV=1	DR_2418	1	0.000391057	102.03	K(1)NSALPIIVLTAR	2	-2.5613	1
Q9RRR8	89	K	DNA-binding response regulator OS=Deinococcus radiodurans (strain ATCC 13939 / DSM 20539 / JCM 16871 / LMG 4051 / NBRC 15346 / NCIMB 9279 / R1 / VKM B-1422) OX=243230 GN=DR_2418 PE=1 SV=1	DR_2418	1	0.000298714	94.806	DTVEEK(1)VR	2	0.72728	1
Q9RRR8	143	K	DNA-binding response regulator OS=Deinococcus radiodurans (strain ATCC 13939 / DSM 20539 / JCM 16871 / LMG 4051 / NBRC 15346 / NCIMB 9279 / R1 / VKM B-1422) OX=243230 GN=DR_2418 PE=1 SV=1	DR_2418	1	4.50636e-10	129.28	LVTYK(1)GEELR	2	1.0626	1
Q9RRR9	114	K	Sensor histidine kinase OS=Deinococcus radiodurans (strain ATCC 13939 / DSM 20539 / JCM 16871 / LMG 4051 / NBRC 15346 / NCIMB 9279 / R1 / VKM B-1422) OX=243230 GN=DR_2416 PE=4 SV=1	DR_2416	1	3.71706e-05	64.266	VLGVSTSLK(1)SDTR	2	0.56877	1
Q9RRS1	42	K	Uncharacterized protein OS=Deinococcus radiodurans (strain ATCC 13939 / DSM 20539 / JCM 16871 / LMG 4051 / NBRC 15346 / NCIMB 9279 / R1 / VKM B-1422) OX=243230 GN=DR_2414 PE=4 SV=1	DR_2414	1	0.000252395	59.645	LIVWDPDFK(1)NK	2	-2.9532	1
Q9RRS1	44	K	Uncharacterized protein OS=Deinococcus radiodurans (strain ATCC 13939 / DSM 20539 / JCM 16871 / LMG 4051 / NBRC 15346 / NCIMB 9279 / R1 / VKM B-1422) OX=243230 GN=DR_2414 PE=4 SV=1	DR_2414	1	1.21532e-09	151.66	NK(1)VAYGESIAGK	2	2.1926	1
Q9RRS3	109	K	GHL10 domain-containing protein OS=Deinococcus radiodurans (strain ATCC 13939 / DSM 20539 / JCM 16871 / LMG 4051 / NBRC 15346 / NCIMB 9279 / R1 / VKM B-1422) OX=243230 GN=DR_2412 PE=4 SV=1	DR_2412	1	7.02895e-06	56.436	RGDCLCMK(1)SGLPLITDQALEK	3	-0.86009	1
Q9RRS3	75	K	GHL10 domain-containing protein OS=Deinococcus radiodurans (strain ATCC 13939 / DSM 20539 / JCM 16871 / LMG 4051 / NBRC 15346 / NCIMB 9279 / R1 / VKM B-1422) OX=243230 GN=DR_2412 PE=4 SV=1	DR_2412	1	8.62842e-10	110.44	GLWVDAFGPGLK(1)TR	2	-0.81958	1
Q9RRS3	414	K	GHL10 domain-containing protein OS=Deinococcus radiodurans (strain ATCC 13939 / DSM 20539 / JCM 16871 / LMG 4051 / NBRC 15346 / NCIMB 9279 / R1 / VKM B-1422) OX=243230 GN=DR_2412 PE=4 SV=1	DR_2412	1	8.80701e-05	66.485	TPTLNVYEGK(1)ESMAQGLK	2	0.88912	1
Q9RRS5	471	K	DNA polymerase III subunit gamma/tau OS=Deinococcus radiodurans (strain ATCC 13939 / DSM 20539 / JCM 16871 / LMG 4051 / NBRC 15346 / NCIMB 9279 / R1 / VKM B-1422) OX=243230 GN=dnaX PE=3 SV=1	dnaX	1	6.01108e-06	81.335	SSFHAK(1)QVAGK	2	0.0055028	1
Q9RRS5	68	K	DNA polymerase III subunit gamma/tau OS=Deinococcus radiodurans (strain ATCC 13939 / DSM 20539 / JCM 16871 / LMG 4051 / NBRC 15346 / NCIMB 9279 / R1 / VKM B-1422) OX=243230 GN=dnaX PE=3 SV=1	dnaX	1	1.43337e-15	88.252	LIAMTANCTGPAPK(1)PCGECESCLAVR	3	-3.6894	1
Q9RRS7	261	K	CobW protein, putative OS=Deinococcus radiodurans (strain ATCC 13939 / DSM 20539 / JCM 16871 / LMG 4051 / NBRC 15346 / NCIMB 9279 / R1 / VKM B-1422) OX=243230 GN=DR_2408 PE=3 SV=1	DR_2408	1	2.22284e-09	114.93	VK(1)GFLTLHGYPQR	2	0.34119	1
Q9RRT0	15	K	Demethylmenaquinone methyltransferase OS=Deinococcus radiodurans (strain ATCC 13939 / DSM 20539 / JCM 16871 / LMG 4051 / NBRC 15346 / NCIMB 9279 / R1 / VKM B-1422) OX=243230 GN=menG PE=3 SV=1	menG	1	3.14946e-10	103.23	QDK(1)GQAVQEMFASIAPR	2	-0.35576	1
Q9RRT8	70	K	5'-nucleotidase SurE OS=Deinococcus radiodurans (strain ATCC 13939 / DSM 20539 / JCM 16871 / LMG 4051 / NBRC 15346 / NCIMB 9279 / R1 / VKM B-1422) OX=243230 GN=surE PE=3 SV=1	surE	1	1.19504e-06	98.865	FK(1)HTAAAGFGDIPAYR	2	1.1814	2
Q9RRT9	194	K	Transcriptional repressor, TetR family OS=Deinococcus radiodurans (strain ATCC 13939 / DSM 20539 / JCM 16871 / LMG 4051 / NBRC 15346 / NCIMB 9279 / R1 / VKM B-1422) OX=243230 GN=DR_2396 PE=4 SV=1	DR_2396	1	9.2153e-07	76.196	VPDIDEQIQAK(1)HSR	2	-0.51042	1
Q9RRU1	413	K	N-acetylmuramoyl-L-alanine amidase OS=Deinococcus radiodurans (strain ATCC 13939 / DSM 20539 / JCM 16871 / LMG 4051 / NBRC 15346 / NCIMB 9279 / R1 / VKM B-1422) OX=243230 GN=DR_2394 PE=4 SV=1	DR_2394	1	3.68834e-13	95.001	VIIDPGHGGK(1)DPGATGAITEK	2	-2.1226	2
Q9RRU1	376	K	N-acetylmuramoyl-L-alanine amidase OS=Deinococcus radiodurans (strain ATCC 13939 / DSM 20539 / JCM 16871 / LMG 4051 / NBRC 15346 / NCIMB 9279 / R1 / VKM B-1422) OX=243230 GN=DR_2394 PE=4 SV=1	DR_2394	1	3.24986e-06	58.061	DK(1)VLAAVPPMTASSGAAVLSLR	2	-2.6742	1
Q9RRU1	82	K	N-acetylmuramoyl-L-alanine amidase OS=Deinococcus radiodurans (strain ATCC 13939 / DSM 20539 / JCM 16871 / LMG 4051 / NBRC 15346 / NCIMB 9279 / R1 / VKM B-1422) OX=243230 GN=DR_2394 PE=4 SV=1	DR_2394	1	1.75196e-51	227.95	ISGTAEATK(1)LVFDLPK	2	-2.373	1
Q9RRU4	136	K	VWFA domain-containing protein OS=Deinococcus radiodurans (strain ATCC 13939 / DSM 20539 / JCM 16871 / LMG 4051 / NBRC 15346 / NCIMB 9279 / R1 / VKM B-1422) OX=243230 GN=DR_2391 PE=4 SV=1	DR_2391	1	0.000941434	53.028	SIDFLGYK(1)SLR	2	-3.1202	1
Q9RRU4	325	K	VWFA domain-containing protein OS=Deinococcus radiodurans (strain ATCC 13939 / DSM 20539 / JCM 16871 / LMG 4051 / NBRC 15346 / NCIMB 9279 / R1 / VKM B-1422) OX=243230 GN=DR_2391 PE=4 SV=1	DR_2391	1	2.79688e-17	117.03	IYK(1)NPYGLDPYVLGTTLR	2	-1.6857	1
Q9RRU8	32	K	S-ribosylhomocysteine lyase OS=Deinococcus radiodurans (strain ATCC 13939 / DSM 20539 / JCM 16871 / LMG 4051 / NBRC 15346 / NCIMB 9279 / R1 / VKM B-1422) OX=243230 GN=luxS PE=1 SV=1	luxS	1	0.000848126	85.821	TTPK(1)GDQISK	2	0.57247	1
Q9RRU8	18	K	S-ribosylhomocysteine lyase OS=Deinococcus radiodurans (strain ATCC 13939 / DSM 20539 / JCM 16871 / LMG 4051 / NBRC 15346 / NCIMB 9279 / R1 / VKM B-1422) OX=243230 GN=luxS PE=1 SV=1	luxS	1	0.00152235	69.093	VK(1)APYVR	2	-0.0036866	1
Q9RRU8	28	K	S-ribosylhomocysteine lyase OS=Deinococcus radiodurans (strain ATCC 13939 / DSM 20539 / JCM 16871 / LMG 4051 / NBRC 15346 / NCIMB 9279 / R1 / VKM B-1422) OX=243230 GN=luxS PE=1 SV=1	luxS	1	0.000557654	76.605	LAGVK(1)TTPK	2	-0.26197	1
Q9RRU9	32	K	Phenylacetic acid degradation protein PaaA OS=Deinococcus radiodurans (strain ATCC 13939 / DSM 20539 / JCM 16871 / LMG 4051 / NBRC 15346 / NCIMB 9279 / R1 / VKM B-1422) OX=243230 GN=DR_2386 PE=4 SV=1	DR_2386	1	1.52147e-06	88.42	GEK(1)IEPGDWMPAEYR	2	0.5695	2
Q9RRU9	179	K	Phenylacetic acid degradation protein PaaA OS=Deinococcus radiodurans (strain ATCC 13939 / DSM 20539 / JCM 16871 / LMG 4051 / NBRC 15346 / NCIMB 9279 / R1 / VKM B-1422) OX=243230 GN=DR_2386 PE=4 SV=1	DR_2386	1	2.4995e-10	119.52	QGK(1)EMMVLYAQGTPEQR	2	-1.0968	2
Q9RRU9	232	K	Phenylacetic acid degradation protein PaaA OS=Deinococcus radiodurans (strain ATCC 13939 / DSM 20539 / JCM 16871 / LMG 4051 / NBRC 15346 / NCIMB 9279 / R1 / VKM B-1422) OX=243230 GN=DR_2386 PE=4 SV=1	DR_2386	1	0.000475236	121.67	LK(1)TNDEVR	2	-0.18443	1
Q9RRU9	9	K	Phenylacetic acid degradation protein PaaA OS=Deinococcus radiodurans (strain ATCC 13939 / DSM 20539 / JCM 16871 / LMG 4051 / NBRC 15346 / NCIMB 9279 / R1 / VKM B-1422) OX=243230 GN=DR_2386 PE=4 SV=1	DR_2386	1	1.61396e-07	75.969	PK(1)HMAAGETPEQHAAFEAR	3	0.86248	1
Q9RRU9	78	K	Phenylacetic acid degradation protein PaaA OS=Deinococcus radiodurans (strain ATCC 13939 / DSM 20539 / JCM 16871 / LMG 4051 / NBRC 15346 / NCIMB 9279 / R1 / VKM B-1422) OX=243230 GN=DR_2386 PE=4 SV=1	DR_2386	1	0.0060107	56.014	RK(1)TILMAK	2	-0.85219	3
Q9RRU9	176	K	Phenylacetic acid degradation protein PaaA OS=Deinococcus radiodurans (strain ATCC 13939 / DSM 20539 / JCM 16871 / LMG 4051 / NBRC 15346 / NCIMB 9279 / R1 / VKM B-1422) OX=243230 GN=DR_2386 PE=4 SV=1	DR_2386	1	9.40233e-31	192.14	ICSEETFHHK(1)QGK	3	2.0178	2
Q9RRV0	185	K	Phenylacetic acid degradation protein PaaB, putative OS=Deinococcus radiodurans (strain ATCC 13939 / DSM 20539 / JCM 16871 / LMG 4051 / NBRC 15346 / NCIMB 9279 / R1 / VKM B-1422) OX=243230 GN=DR_2385 PE=4 SV=1	DR_2385	1	3.68897e-11	97.268	TYK(1)QQQFYGTIGTHVGELK	3	1.678	1
Q9RRV1	219	K	Phenylacetic acid degradation protein PaaC OS=Deinococcus radiodurans (strain ATCC 13939 / DSM 20539 / JCM 16871 / LMG 4051 / NBRC 15346 / NCIMB 9279 / R1 / VKM B-1422) OX=243230 GN=DR_2384 PE=4 SV=1	DR_2384	1	1.68641e-40	183.7	LVTAHLQGK(1)CGLTLPR	2	-0.20895	2
Q9RRV1	138	K	Phenylacetic acid degradation protein PaaC OS=Deinococcus radiodurans (strain ATCC 13939 / DSM 20539 / JCM 16871 / LMG 4051 / NBRC 15346 / NCIMB 9279 / R1 / VKM B-1422) OX=243230 GN=DR_2384 PE=4 SV=1	DR_2384	1	2.06745e-37	224.13	YAPLAEVAHK(1)ALR	2	2.8546	2
Q9RRV1	100	K	Phenylacetic acid degradation protein PaaC OS=Deinococcus radiodurans (strain ATCC 13939 / DSM 20539 / JCM 16871 / LMG 4051 / NBRC 15346 / NCIMB 9279 / R1 / VKM B-1422) OX=243230 GN=DR_2384 PE=4 SV=1	DR_2384	1	9.16617e-39	217.2	LTELPK(1)GDWAVTMVR	2	-2.2222	2
Q9RRV2	152	K	Phenylacetic acid degradation protein PaaD OS=Deinococcus radiodurans (strain ATCC 13939 / DSM 20539 / JCM 16871 / LMG 4051 / NBRC 15346 / NCIMB 9279 / R1 / VKM B-1422) OX=243230 GN=DR_2383 PE=4 SV=1	DR_2383	1	5.21288e-13	135.28	MTASFGPTLCK(1)R	2	-0.57365	2
Q9RRV3	124	K	Uncharacterized protein OS=Deinococcus radiodurans (strain ATCC 13939 / DSM 20539 / JCM 16871 / LMG 4051 / NBRC 15346 / NCIMB 9279 / R1 / VKM B-1422) OX=243230 GN=DR_2382 PE=4 SV=1	DR_2382	1	0.00144803	60.892	NK(1)ISELEK	2	0.23937	1
Q9RRV3	32	K	Uncharacterized protein OS=Deinococcus radiodurans (strain ATCC 13939 / DSM 20539 / JCM 16871 / LMG 4051 / NBRC 15346 / NCIMB 9279 / R1 / VKM B-1422) OX=243230 GN=DR_2382 PE=4 SV=1	DR_2382	1	0.000357073	90.142	K(1)PSFEEIVK	2	0.26379	1
Q9RRV3	191	K	Uncharacterized protein OS=Deinococcus radiodurans (strain ATCC 13939 / DSM 20539 / JCM 16871 / LMG 4051 / NBRC 15346 / NCIMB 9279 / R1 / VKM B-1422) OX=243230 GN=DR_2382 PE=4 SV=1	DR_2382	1	0.00250369	72.492	ILYPLSK(1)R	2	-0.089364	1
Q9RRV3	71	K	Uncharacterized protein OS=Deinococcus radiodurans (strain ATCC 13939 / DSM 20539 / JCM 16871 / LMG 4051 / NBRC 15346 / NCIMB 9279 / R1 / VKM B-1422) OX=243230 GN=DR_2382 PE=4 SV=1	DR_2382	1	0.000205468	125.5	AK(1)LITLYR	2	0.29843	1
Q9RRV3	202	K	Uncharacterized protein OS=Deinococcus radiodurans (strain ATCC 13939 / DSM 20539 / JCM 16871 / LMG 4051 / NBRC 15346 / NCIMB 9279 / R1 / VKM B-1422) OX=243230 GN=DR_2382 PE=4 SV=1	DR_2382	1	3.95634e-09	97.949	LSETNLSIDK(1)SDK	2	0.32393	3
Q9RRV4	74	K	Aldehyde dehydrogenase OS=Deinococcus radiodurans (strain ATCC 13939 / DSM 20539 / JCM 16871 / LMG 4051 / NBRC 15346 / NCIMB 9279 / R1 / VKM B-1422) OX=243230 GN=DR_2381 PE=4 SV=1	DR_2381	1	0.000296756	43.306	MLK(1)ALGNYLMER	2	-3.4108	1
Q9RRV4	246	K	Aldehyde dehydrogenase OS=Deinococcus radiodurans (strain ATCC 13939 / DSM 20539 / JCM 16871 / LMG 4051 / NBRC 15346 / NCIMB 9279 / R1 / VKM B-1422) OX=243230 GN=DR_2381 PE=4 SV=1	DR_2381	1	0.000287301	67.507	LK(1)VHPNIVAR	2	0.41367	1
Q9RRV4	84	K	Aldehyde dehydrogenase OS=Deinococcus radiodurans (strain ATCC 13939 / DSM 20539 / JCM 16871 / LMG 4051 / NBRC 15346 / NCIMB 9279 / R1 / VKM B-1422) OX=243230 GN=DR_2381 PE=4 SV=1	DR_2381	1	7.59496e-53	251.02	K(1)EDYYALNLLTGATR	2	0.080149	1
Q9RRV4	588	K	Aldehyde dehydrogenase OS=Deinococcus radiodurans (strain ATCC 13939 / DSM 20539 / JCM 16871 / LMG 4051 / NBRC 15346 / NCIMB 9279 / R1 / VKM B-1422) OX=243230 GN=DR_2381 PE=4 SV=1	DR_2381	1	0.0344512	61.494	EGIFGK(1)R	2	-1.9948	1
Q9RRV4	63	K	Aldehyde dehydrogenase OS=Deinococcus radiodurans (strain ATCC 13939 / DSM 20539 / JCM 16871 / LMG 4051 / NBRC 15346 / NCIMB 9279 / R1 / VKM B-1422) OX=243230 GN=DR_2381 PE=4 SV=1	DR_2381	1	0.004358	98.009	K(1)LTFHTR	2	-0.86185	1
Q9RRV4	139	K	Aldehyde dehydrogenase OS=Deinococcus radiodurans (strain ATCC 13939 / DSM 20539 / JCM 16871 / LMG 4051 / NBRC 15346 / NCIMB 9279 / R1 / VKM B-1422) OX=243230 GN=DR_2381 PE=4 SV=1	DR_2381	1	3.11449e-26	195.09	VEVLGK(1)GGTFMAR	2	-1.7082	2
Q9RRV4	295	K	Aldehyde dehydrogenase OS=Deinococcus radiodurans (strain ATCC 13939 / DSM 20539 / JCM 16871 / LMG 4051 / NBRC 15346 / NCIMB 9279 / R1 / VKM B-1422) OX=243230 GN=DR_2381 PE=4 SV=1	DR_2381	1	0.000487133	85.813	EMTGK(1)AGQK	2	1.0866	1
Q9RRV4	277	K	Aldehyde dehydrogenase OS=Deinococcus radiodurans (strain ATCC 13939 / DSM 20539 / JCM 16871 / LMG 4051 / NBRC 15346 / NCIMB 9279 / R1 / VKM B-1422) OX=243230 GN=DR_2381 PE=4 SV=1	DR_2381	1	2.30345e-06	115.04	PK(1)DPEFALFVK	2	-2.7905	1
Q9RRV4	380	K	Aldehyde dehydrogenase OS=Deinococcus radiodurans (strain ATCC 13939 / DSM 20539 / JCM 16871 / LMG 4051 / NBRC 15346 / NCIMB 9279 / R1 / VKM B-1422) OX=243230 GN=DR_2381 PE=4 SV=1	DR_2381	1	3.55223e-33	181.44	EK(1)GAFLDPTVLLCR	2	-2.95	1
Q9RRV4	133	K	Aldehyde dehydrogenase OS=Deinococcus radiodurans (strain ATCC 13939 / DSM 20539 / JCM 16871 / LMG 4051 / NBRC 15346 / NCIMB 9279 / R1 / VKM B-1422) OX=243230 GN=DR_2381 PE=4 SV=1	DR_2381	1	0.0134526	46.068	FLPDGK(1)VEVLGK	2	-1.3694	1
Q9RRV8	3	K	Polyketide_cyc domain-containing protein OS=Deinococcus radiodurans (strain ATCC 13939 / DSM 20539 / JCM 16871 / LMG 4051 / NBRC 15346 / NCIMB 9279 / R1 / VKM B-1422) OX=243230 GN=DR_2377 PE=4 SV=1	DR_2377	1	4.39285e-37	213.77	TK(1)NDAMGGMDQSR	2	-1.1774	7
Q9RRV8	208	K	Polyketide_cyc domain-containing protein OS=Deinococcus radiodurans (strain ATCC 13939 / DSM 20539 / JCM 16871 / LMG 4051 / NBRC 15346 / NCIMB 9279 / R1 / VKM B-1422) OX=243230 GN=DR_2377 PE=4 SV=1	DR_2377	1	8.56061e-06	92.445	FK(1)ATFEGANPR	2	0.0013531	1
Q9RRV8	54	K	Polyketide_cyc domain-containing protein OS=Deinococcus radiodurans (strain ATCC 13939 / DSM 20539 / JCM 16871 / LMG 4051 / NBRC 15346 / NCIMB 9279 / R1 / VKM B-1422) OX=243230 GN=DR_2377 PE=4 SV=1	DR_2377	1	1.94091e-09	80.175	AATGK(1)DPVMEAAGLTGSAGAAK	2	-0.60413	1
Q9RRW1	1342	K	Ribonucleoside-diphosphate reductase OS=Deinococcus radiodurans (strain ATCC 13939 / DSM 20539 / JCM 16871 / LMG 4051 / NBRC 15346 / NCIMB 9279 / R1 / VKM B-1422) OX=243230 GN=DR_2374 PE=3 SV=1	DR_2374	1	3.51651e-23	162.14	LVGSK(1)ADLIAVALDTFQK	2	-3.3786	2
Q9RRW1	593	K	Ribonucleoside-diphosphate reductase OS=Deinococcus radiodurans (strain ATCC 13939 / DSM 20539 / JCM 16871 / LMG 4051 / NBRC 15346 / NCIMB 9279 / R1 / VKM B-1422) OX=243230 GN=DR_2374 PE=3 SV=1	DR_2374	1	6.10708e-06	70.552	LTGNHQLLK(1)VTHQTR	3	0.77492	1
Q9RRW1	720	K	Ribonucleoside-diphosphate reductase OS=Deinococcus radiodurans (strain ATCC 13939 / DSM 20539 / JCM 16871 / LMG 4051 / NBRC 15346 / NCIMB 9279 / R1 / VKM B-1422) OX=243230 GN=DR_2374 PE=3 SV=1	DR_2374	1	4.26651e-06	86.838	YGVVHGHK(1)TLTDK	2	0.32536	1
Q9RRW1	511	K	Ribonucleoside-diphosphate reductase OS=Deinococcus radiodurans (strain ATCC 13939 / DSM 20539 / JCM 16871 / LMG 4051 / NBRC 15346 / NCIMB 9279 / R1 / VKM B-1422) OX=243230 GN=DR_2374 PE=3 SV=1	DR_2374	1	7.78543e-32	188.88	VNEYSALK(1)NLGER	2	0.83674	1
Q9RRW1	725	K	Ribonucleoside-diphosphate reductase OS=Deinococcus radiodurans (strain ATCC 13939 / DSM 20539 / JCM 16871 / LMG 4051 / NBRC 15346 / NCIMB 9279 / R1 / VKM B-1422) OX=243230 GN=DR_2374 PE=3 SV=1	DR_2374	1	8.79748e-07	100.69	TLTDK(1)VEQGGYEFYR	2	-0.85647	1
Q9RRW1	135	K	Ribonucleoside-diphosphate reductase OS=Deinococcus radiodurans (strain ATCC 13939 / DSM 20539 / JCM 16871 / LMG 4051 / NBRC 15346 / NCIMB 9279 / R1 / VKM B-1422) OX=243230 GN=DR_2374 PE=3 SV=1	DR_2374	1	0.00147771	92.319	K(1)FCPGGR	2	1.3174	1
Q9RRW2	11	K	Uncharacterized protein OS=Deinococcus radiodurans (strain ATCC 13939 / DSM 20539 / JCM 16871 / LMG 4051 / NBRC 15346 / NCIMB 9279 / R1 / VKM B-1422) OX=243230 GN=DR_2373 PE=4 SV=1	DR_2373	1	2.32428e-19	195.4	TK(1)LDSLAQALR	2	-1.4182	2
Q9RRW5	373	K	Dihydrolipoyl dehydrogenase OS=Deinococcus radiodurans (strain ATCC 13939 / DSM 20539 / JCM 16871 / LMG 4051 / NBRC 15346 / NCIMB 9279 / R1 / VKM B-1422) OX=243230 GN=DR_2370 PE=3 SV=1	DR_2370	1	1.56309e-06	73.305	GYEVK(1)TGVFPMSASGR	2	2.0083	2
Q9RRW5	53	K	Dihydrolipoyl dehydrogenase OS=Deinococcus radiodurans (strain ATCC 13939 / DSM 20539 / JCM 16871 / LMG 4051 / NBRC 15346 / NCIMB 9279 / R1 / VKM B-1422) OX=243230 GN=DR_2370 PE=3 SV=1	DR_2370	1	5.41803e-10	88.448	GAVGGVCLNIGCIPTK(1)ALLHAAETMQASK	3	-4.0477	1
Q9RRW5	234	K	Dihydrolipoyl dehydrogenase OS=Deinococcus radiodurans (strain ATCC 13939 / DSM 20539 / JCM 16871 / LMG 4051 / NBRC 15346 / NCIMB 9279 / R1 / VKM B-1422) OX=243230 GN=DR_2370 PE=3 SV=1	DR_2370	1	3.53104e-26	195.8	QGIEIVTQMK(1)ANR	2	0.20264	1
Q9RRW5	241	K	Dihydrolipoyl dehydrogenase OS=Deinococcus radiodurans (strain ATCC 13939 / DSM 20539 / JCM 16871 / LMG 4051 / NBRC 15346 / NCIMB 9279 / R1 / VKM B-1422) OX=243230 GN=DR_2370 PE=3 SV=1	DR_2370	1	7.21673e-14	132.93	K(1)SDGVHVELENVK	2	-0.004588	2
Q9RRW5	95	K	Dihydrolipoyl dehydrogenase OS=Deinococcus radiodurans (strain ATCC 13939 / DSM 20539 / JCM 16871 / LMG 4051 / NBRC 15346 / NCIMB 9279 / R1 / VKM B-1422) OX=243230 GN=DR_2370 PE=3 SV=1	DR_2370	1	2.30282e-05	106	K(1)LTGGVSGLFK	2	-1.4016	1
Q9RRW5	253	K	Dihydrolipoyl dehydrogenase OS=Deinococcus radiodurans (strain ATCC 13939 / DSM 20539 / JCM 16871 / LMG 4051 / NBRC 15346 / NCIMB 9279 / R1 / VKM B-1422) OX=243230 GN=DR_2370 PE=3 SV=1	DR_2370	1	2.02205e-22	125.75	SDGVHVELENVK(1)TGEK	2	-1.4999	4
Q9RRW5	108	K	Dihydrolipoyl dehydrogenase OS=Deinococcus radiodurans (strain ATCC 13939 / DSM 20539 / JCM 16871 / LMG 4051 / NBRC 15346 / NCIMB 9279 / R1 / VKM B-1422) OX=243230 GN=DR_2370 PE=3 SV=1	DR_2370	1	1.01546e-37	182.81	ANK(1)VTLLTGQASFVDDHTVQVGDK	2	-0.53358	2
Q9RRW5	220	K	Dihydrolipoyl dehydrogenase OS=Deinococcus radiodurans (strain ATCC 13939 / DSM 20539 / JCM 16871 / LMG 4051 / NBRC 15346 / NCIMB 9279 / R1 / VKM B-1422) OX=243230 GN=DR_2370 PE=3 SV=1	DR_2370	1	0.000427232	129.72	EFSK(1)IMSR	2	-0.78594	2
Q9RRW5	257	K	Dihydrolipoyl dehydrogenase OS=Deinococcus radiodurans (strain ATCC 13939 / DSM 20539 / JCM 16871 / LMG 4051 / NBRC 15346 / NCIMB 9279 / R1 / VKM B-1422) OX=243230 GN=DR_2370 PE=3 SV=1	DR_2370	1	2.4017e-19	156.14	TGEK(1)TTEVFDR	2	0.59197	1
Q9RRW5	31	K	Dihydrolipoyl dehydrogenase OS=Deinococcus radiodurans (strain ATCC 13939 / DSM 20539 / JCM 16871 / LMG 4051 / NBRC 15346 / NCIMB 9279 / R1 / VKM B-1422) OX=243230 GN=DR_2370 PE=3 SV=1	DR_2370	1	2.89193e-26	176.97	ASQLGLK(1)TACVER	2	4.134	2
Q9RRW5	105	K	Dihydrolipoyl dehydrogenase OS=Deinococcus radiodurans (strain ATCC 13939 / DSM 20539 / JCM 16871 / LMG 4051 / NBRC 15346 / NCIMB 9279 / R1 / VKM B-1422) OX=243230 GN=DR_2370 PE=3 SV=1	DR_2370	1	1.18383e-20	177.47	LTGGVSGLFK(1)ANK	2	1.2128	3
Q9RRX0	121	K	Transcriptional regulator OS=Deinococcus radiodurans (strain ATCC 13939 / DSM 20539 / JCM 16871 / LMG 4051 / NBRC 15346 / NCIMB 9279 / R1 / VKM B-1422) OX=243230 GN=DR_2362 PE=4 SV=1	DR_2362	1	1.36588e-08	138.23	LLSTK(1)PDLAMK	2	1.7604	2
Q9RRX1	588	K	Acyl-CoA dehydrogenase, putative OS=Deinococcus radiodurans (strain ATCC 13939 / DSM 20539 / JCM 16871 / LMG 4051 / NBRC 15346 / NCIMB 9279 / R1 / VKM B-1422) OX=243230 GN=DR_2361 PE=3 SV=1	DR_2361	1	0.00778986	44.853	ALAATIK(1)AGNEALAVDDK	2	-13.543	1
Q9RRX1	70	K	Acyl-CoA dehydrogenase, putative OS=Deinococcus radiodurans (strain ATCC 13939 / DSM 20539 / JCM 16871 / LMG 4051 / NBRC 15346 / NCIMB 9279 / R1 / VKM B-1422) OX=243230 GN=DR_2361 PE=3 SV=1	DR_2361	1	1.76374e-23	97.933	FVETEIQPLNQVGDQEGCK(1)R	2	-0.16184	1
Q9RRX1	546	K	Acyl-CoA dehydrogenase, putative OS=Deinococcus radiodurans (strain ATCC 13939 / DSM 20539 / JCM 16871 / LMG 4051 / NBRC 15346 / NCIMB 9279 / R1 / VKM B-1422) OX=243230 GN=DR_2361 PE=3 SV=1	DR_2361	1	7.50628e-29	183.7	MAK(1)IAHDQIDAGNDK	2	-0.96327	6
Q9RRX1	565	K	Acyl-CoA dehydrogenase, putative OS=Deinococcus radiodurans (strain ATCC 13939 / DSM 20539 / JCM 16871 / LMG 4051 / NBRC 15346 / NCIMB 9279 / R1 / VKM B-1422) OX=243230 GN=DR_2361 PE=3 SV=1	DR_2361	1	2.85496e-73	267.21	IAHDQIDAGNDK(1)DGFYLAK(1)TQTAK	3	0.58956	6
Q9RRX1	386	K	Acyl-CoA dehydrogenase, putative OS=Deinococcus radiodurans (strain ATCC 13939 / DSM 20539 / JCM 16871 / LMG 4051 / NBRC 15346 / NCIMB 9279 / R1 / VKM B-1422) OX=243230 GN=DR_2361 PE=3 SV=1	DR_2361	1	2.15897e-20	106.58	K(1)EAGDMVALLTPIAK	2	-3.577	1
Q9RRX1	457	K	Acyl-CoA dehydrogenase, putative OS=Deinococcus radiodurans (strain ATCC 13939 / DSM 20539 / JCM 16871 / LMG 4051 / NBRC 15346 / NCIMB 9279 / R1 / VKM B-1422) OX=243230 GN=DR_2361 PE=3 SV=1	DR_2361	1	0.00734228	58.426	K(1)VLMDGGK	2	-0.98058	1
Q9RRX1	575	K	Acyl-CoA dehydrogenase, putative OS=Deinococcus radiodurans (strain ATCC 13939 / DSM 20539 / JCM 16871 / LMG 4051 / NBRC 15346 / NCIMB 9279 / R1 / VKM B-1422) OX=243230 GN=DR_2361 PE=3 SV=1	DR_2361	1	6.75561e-24	215.84	FYFTK(1)LFPETK	2	-0.97075	1
Q9RRX1	570	K	Acyl-CoA dehydrogenase, putative OS=Deinococcus radiodurans (strain ATCC 13939 / DSM 20539 / JCM 16871 / LMG 4051 / NBRC 15346 / NCIMB 9279 / R1 / VKM B-1422) OX=243230 GN=DR_2361 PE=3 SV=1	DR_2361	1	5.39588e-11	152.17	TQTAK(1)FYFTK	2	2.3169	1
Q9RRX1	84	K	Acyl-CoA dehydrogenase, putative OS=Deinococcus radiodurans (strain ATCC 13939 / DSM 20539 / JCM 16871 / LMG 4051 / NBRC 15346 / NCIMB 9279 / R1 / VKM B-1422) OX=243230 GN=DR_2361 PE=3 SV=1	DR_2361	1	1.26929e-51	241.15	DEQGNVTTPAGFK(1)AAYK	2	0.79999	1
Q9RRX1	238	K	Acyl-CoA dehydrogenase, putative OS=Deinococcus radiodurans (strain ATCC 13939 / DSM 20539 / JCM 16871 / LMG 4051 / NBRC 15346 / NCIMB 9279 / R1 / VKM B-1422) OX=243230 GN=DR_2361 PE=3 SV=1	DR_2361	1	3.90665e-18	95.263	GISLFLVPK(1)FIPNADGSLGER	2	-3.0117	1
Q9RRX1	558	K	Acyl-CoA dehydrogenase, putative OS=Deinococcus radiodurans (strain ATCC 13939 / DSM 20539 / JCM 16871 / LMG 4051 / NBRC 15346 / NCIMB 9279 / R1 / VKM B-1422) OX=243230 GN=DR_2361 PE=3 SV=1	DR_2361	1	4.89133e-22	81.44	IAHDQIDAGNDK(1)DGFYLAK(1)TQTAK	3	0.58956	1
Q9RRX1	226	K	Acyl-CoA dehydrogenase, putative OS=Deinococcus radiodurans (strain ATCC 13939 / DSM 20539 / JCM 16871 / LMG 4051 / NBRC 15346 / NCIMB 9279 / R1 / VKM B-1422) OX=243230 GN=DR_2361 PE=3 SV=1	DR_2361	1	0.00085647	90.263	LEGSPK(1)GTK	2	1.344	1
Q9RRX1	581	K	Acyl-CoA dehydrogenase, putative OS=Deinococcus radiodurans (strain ATCC 13939 / DSM 20539 / JCM 16871 / LMG 4051 / NBRC 15346 / NCIMB 9279 / R1 / VKM B-1422) OX=243230 GN=DR_2361 PE=3 SV=1	DR_2361	1	2.01191e-06	97.594	LFPETK(1)ALAATIK	2	-0.73393	1
Q9RRX1	184	K	Acyl-CoA dehydrogenase, putative OS=Deinococcus radiodurans (strain ATCC 13939 / DSM 20539 / JCM 16871 / LMG 4051 / NBRC 15346 / NCIMB 9279 / R1 / VKM B-1422) OX=243230 GN=DR_2361 PE=3 SV=1	DR_2361	1	1.70384e-87	296.91	TK(1)ASDNGDGTYSVTGTK	2	-0.93679	1
Q9RRX1	356	K	Acyl-CoA dehydrogenase, putative OS=Deinococcus radiodurans (strain ATCC 13939 / DSM 20539 / JCM 16871 / LMG 4051 / NBRC 15346 / NCIMB 9279 / R1 / VKM B-1422) OX=243230 GN=DR_2361 PE=3 SV=1	DR_2361	1	3.78228e-27	205.09	MLLTGK(1)AYSEAGR	2	1.572	2
Q9RRX1	229	K	Acyl-CoA dehydrogenase, putative OS=Deinococcus radiodurans (strain ATCC 13939 / DSM 20539 / JCM 16871 / LMG 4051 / NBRC 15346 / NCIMB 9279 / R1 / VKM B-1422) OX=243230 GN=DR_2361 PE=3 SV=1	DR_2361	1	1.39367e-13	138.71	GTK(1)GISLFLVPK	2	-0.43411	1
Q9RRX1	5	K	Acyl-CoA dehydrogenase, putative OS=Deinococcus radiodurans (strain ATCC 13939 / DSM 20539 / JCM 16871 / LMG 4051 / NBRC 15346 / NCIMB 9279 / R1 / VKM B-1422) OX=243230 GN=DR_2361 PE=3 SV=1	DR_2361	1	0.000499723	111.39	PSYK(1)APTR	2	0.79344	1
Q9RRX3	130	K	Uncharacterized protein OS=Deinococcus radiodurans (strain ATCC 13939 / DSM 20539 / JCM 16871 / LMG 4051 / NBRC 15346 / NCIMB 9279 / R1 / VKM B-1422) OX=243230 GN=DR_2359 PE=4 SV=1	DR_2359	1	0.000413949	57.042	FNAWGGK(1)FEWENDNR	2	-0.80041	1
Q9RRX5	811	K	Phenylalanine--tRNA ligase beta subunit OS=Deinococcus radiodurans (strain ATCC 13939 / DSM 20539 / JCM 16871 / LMG 4051 / NBRC 15346 / NCIMB 9279 / R1 / VKM B-1422) OX=243230 GN=pheT PE=3 SV=1	pheT	1	8.11064e-26	142.03	TLTDEEVDPVFNAQIDAVK(1)AR	2	-1.0866	1
Q9RRX5	390	K	Phenylalanine--tRNA ligase beta subunit OS=Deinococcus radiodurans (strain ATCC 13939 / DSM 20539 / JCM 16871 / LMG 4051 / NBRC 15346 / NCIMB 9279 / R1 / VKM B-1422) OX=243230 GN=pheT PE=3 SV=1	pheT	1	8.76908e-10	126.29	LGLK(1)TDAVYR	2	0.39552	1
Q9RRX5	597	K	Phenylalanine--tRNA ligase beta subunit OS=Deinococcus radiodurans (strain ATCC 13939 / DSM 20539 / JCM 16871 / LMG 4051 / NBRC 15346 / NCIMB 9279 / R1 / VKM B-1422) OX=243230 GN=pheT PE=3 SV=1	pheT	1	1.67858e-07	127.94	AAGAHPK(1)GER	2	1.7131	1
Q9RRX5	792	K	Phenylalanine--tRNA ligase beta subunit OS=Deinococcus radiodurans (strain ATCC 13939 / DSM 20539 / JCM 16871 / LMG 4051 / NBRC 15346 / NCIMB 9279 / R1 / VKM B-1422) OX=243230 GN=pheT PE=3 SV=1	pheT	1	2.48531e-18	114.69	GAK(1)TLTDEEVDPVFNAQIDAVK	2	-7.234	1
Q9RRX8	28	K	Phenylalanine--tRNA ligase alpha subunit OS=Deinococcus radiodurans (strain ATCC 13939 / DSM 20539 / JCM 16871 / LMG 4051 / NBRC 15346 / NCIMB 9279 / R1 / VKM B-1422) OX=243230 GN=pheS PE=3 SV=1	pheS	1	0.000674778	90.142	YVGK(1)SGLVTK	2	0.52278	1
Q9RRX8	298	K	Phenylalanine--tRNA ligase alpha subunit OS=Deinococcus radiodurans (strain ATCC 13939 / DSM 20539 / JCM 16871 / LMG 4051 / NBRC 15346 / NCIMB 9279 / R1 / VKM B-1422) OX=243230 GN=pheS PE=3 SV=1	pheS	1	5.80719e-10	95.677	VYEGK(1)TGFAFGLGLER	2	0.7353	1
Q9RRX8	314	K	Phenylalanine--tRNA ligase alpha subunit OS=Deinococcus radiodurans (strain ATCC 13939 / DSM 20539 / JCM 16871 / LMG 4051 / NBRC 15346 / NCIMB 9279 / R1 / VKM B-1422) OX=243230 GN=pheS PE=3 SV=1	pheS	1	8.40061e-09	90.689	IAMLK(1)YGIPDIR	2	-1.661	2
Q9RRX8	68	K	Phenylalanine--tRNA ligase alpha subunit OS=Deinococcus radiodurans (strain ATCC 13939 / DSM 20539 / JCM 16871 / LMG 4051 / NBRC 15346 / NCIMB 9279 / R1 / VKM B-1422) OX=243230 GN=pheS PE=3 SV=1	pheS	1	8.25754e-21	170.22	AAIQAALDEK(1)ESALK	2	-1.3226	1
Q9RRX8	235	K	Phenylalanine--tRNA ligase alpha subunit OS=Deinococcus radiodurans (strain ATCC 13939 / DSM 20539 / JCM 16871 / LMG 4051 / NBRC 15346 / NCIMB 9279 / R1 / VKM B-1422) OX=243230 GN=pheS PE=3 SV=1	pheS	1	0.000101386	91.783	GLYGASAK(1)AR	2	-0.3839	1
Q9RRX8	48	K	Phenylalanine--tRNA ligase alpha subunit OS=Deinococcus radiodurans (strain ATCC 13939 / DSM 20539 / JCM 16871 / LMG 4051 / NBRC 15346 / NCIMB 9279 / R1 / VKM B-1422) OX=243230 GN=pheS PE=3 SV=1	pheS	1	2.90748e-08	101.45	K(1)ACGAEINVVR	2	0.52617	1
Q9RRX9	158	K	Probable L-asparaginase OS=Deinococcus radiodurans (strain ATCC 13939 / DSM 20539 / JCM 16871 / LMG 4051 / NBRC 15346 / NCIMB 9279 / R1 / VKM B-1422) OX=243230 GN=ansA PE=3 SV=2	ansA	1	1.60623e-13	116.95	TVTK(1)VHTSAVDAFGGYPGPIGR	2	0.056497	2
Q9RRY0	42	K	Porphobilinogen deaminase OS=Deinococcus radiodurans (strain ATCC 13939 / DSM 20539 / JCM 16871 / LMG 4051 / NBRC 15346 / NCIMB 9279 / R1 / VKM B-1422) OX=243230 GN=hemC PE=3 SV=1	hemC	1	8.31491e-10	105.36	IQTISTK(1)GDR	2	-0.32295	1
Q9RRY0	56	K	Porphobilinogen deaminase OS=Deinococcus radiodurans (strain ATCC 13939 / DSM 20539 / JCM 16871 / LMG 4051 / NBRC 15346 / NCIMB 9279 / R1 / VKM B-1422) OX=243230 GN=hemC PE=3 SV=1	hemC	1	4.11411e-09	108.4	ESLEQLAQK(1)GDK	2	-2.342	1
Q9RRY0	26	K	Porphobilinogen deaminase OS=Deinococcus radiodurans (strain ATCC 13939 / DSM 20539 / JCM 16871 / LMG 4051 / NBRC 15346 / NCIMB 9279 / R1 / VKM B-1422) OX=243230 GN=hemC PE=3 SV=1	hemC	1	8.17111e-09	110.52	LK(1)EEWPETDFR	2	-0.34412	1
Q9RRY3	166	K	Uncharacterized protein OS=Deinococcus radiodurans (strain ATCC 13939 / DSM 20539 / JCM 16871 / LMG 4051 / NBRC 15346 / NCIMB 9279 / R1 / VKM B-1422) OX=243230 GN=DR_2349 PE=4 SV=1	DR_2349	1	0.000553016	72.042	VQPLGGK(1)DVR	2	1.2353	1
Q9RRY3	13	K	Uncharacterized protein OS=Deinococcus radiodurans (strain ATCC 13939 / DSM 20539 / JCM 16871 / LMG 4051 / NBRC 15346 / NCIMB 9279 / R1 / VKM B-1422) OX=243230 GN=DR_2349 PE=4 SV=1	DR_2349	1	5.98388e-06	80.623	SLEK(1)VLQDAALAR	2	-2.0071	1
Q9RRY4	169	K	Uncharacterized protein OS=Deinococcus radiodurans (strain ATCC 13939 / DSM 20539 / JCM 16871 / LMG 4051 / NBRC 15346 / NCIMB 9279 / R1 / VKM B-1422) OX=243230 GN=DR_2348 PE=4 SV=1	DR_2348	1	2.54084e-42	199.3	VAANK(1)VLAALQATGTAQPR	2	-0.88696	2
Q9RRY6	182	K	Aminotransferase, class II OS=Deinococcus radiodurans (strain ATCC 13939 / DSM 20539 / JCM 16871 / LMG 4051 / NBRC 15346 / NCIMB 9279 / R1 / VKM B-1422) OX=243230 GN=DR_2346 PE=3 SV=1	DR_2346	1	4.43379e-09	126.48	IYK(1)HADPADLDR	2	0.91379	3
Q9RRY6	336	K	Aminotransferase, class II OS=Deinococcus radiodurans (strain ATCC 13939 / DSM 20539 / JCM 16871 / LMG 4051 / NBRC 15346 / NCIMB 9279 / R1 / VKM B-1422) OX=243230 GN=DR_2346 PE=3 SV=1	DR_2346	1	0.000480579	133.68	FFK(1)AELGR	2	-0.6499	1
Q9RRZ0	124	K	Uncharacterized protein OS=Deinococcus radiodurans (strain ATCC 13939 / DSM 20539 / JCM 16871 / LMG 4051 / NBRC 15346 / NCIMB 9279 / R1 / VKM B-1422) OX=243230 GN=DR_2342 PE=4 SV=1	DR_2342	1	1.75589e-18	102.55	TTGCAGGYLILTGPDQK(1)SASR	2	-1.4766	1
Q9RRZ4	145	K	DSBA domain-containing protein OS=Deinococcus radiodurans (strain ATCC 13939 / DSM 20539 / JCM 16871 / LMG 4051 / NBRC 15346 / NCIMB 9279 / R1 / VKM B-1422) OX=243230 GN=DR_2335 PE=4 SV=1	DR_2335	1	9.91524e-20	192.95	AGLDLSQWK(1)QDR	2	-1.1121	1
Q9RRZ6	16	K	NADH oxidase-related protein OS=Deinococcus radiodurans (strain ATCC 13939 / DSM 20539 / JCM 16871 / LMG 4051 / NBRC 15346 / NCIMB 9279 / R1 / VKM B-1422) OX=243230 GN=DR_2333 PE=4 SV=1	DR_2333	1	4.69199e-14	115.79	TVTRPLTLPCGVTIK(1)NR	3	2.5578	3
Q9RRZ8	90	K	Metallophos_2 domain-containing protein OS=Deinococcus radiodurans (strain ATCC 13939 / DSM 20539 / JCM 16871 / LMG 4051 / NBRC 15346 / NCIMB 9279 / R1 / VKM B-1422) OX=243230 GN=DR_2331 PE=3 SV=1	DR_2331	1	5.14528e-07	63.212	ESTVASVLK(1)WQLGR	2	-1.4909	1
Q9RS05	82	K	Serine protease, subtilase family, C-terminal OS=Deinococcus radiodurans (strain ATCC 13939 / DSM 20539 / JCM 16871 / LMG 4051 / NBRC 15346 / NCIMB 9279 / R1 / VKM B-1422) OX=243230 GN=DR_2322 PE=4 SV=1	DR_2322	1	4.27123e-10	113.86	AVNAITVGATTK(1)TDSR	2	1.2999	1
Q9RS07	215	K	OstA-like_N domain-containing protein OS=Deinococcus radiodurans (strain ATCC 13939 / DSM 20539 / JCM 16871 / LMG 4051 / NBRC 15346 / NCIMB 9279 / R1 / VKM B-1422) OX=243230 GN=DR_2320 PE=4 SV=1	DR_2320	1	0.023912	60.589	K(1)PTPGTVR	2	-1.0669	1
Q9RS07	227	K	OstA-like_N domain-containing protein OS=Deinococcus radiodurans (strain ATCC 13939 / DSM 20539 / JCM 16871 / LMG 4051 / NBRC 15346 / NCIMB 9279 / R1 / VKM B-1422) OX=243230 GN=DR_2320 PE=4 SV=1	DR_2320	1	4.04097e-35	168.17	VTQGK(1)THLTGQTLNYDGDDGIAR	3	1.0656	1
Q9RS08	85	K	Uncharacterized protein OS=Deinococcus radiodurans (strain ATCC 13939 / DSM 20539 / JCM 16871 / LMG 4051 / NBRC 15346 / NCIMB 9279 / R1 / VKM B-1422) OX=243230 GN=DR_2319 PE=4 SV=1	DR_2319	1	2.94167e-22	171.2	AVLSAPAGTAIVEAK(1)GR	2	0.3973	1
Q9RS08	270	K	Uncharacterized protein OS=Deinococcus radiodurans (strain ATCC 13939 / DSM 20539 / JCM 16871 / LMG 4051 / NBRC 15346 / NCIMB 9279 / R1 / VKM B-1422) OX=243230 GN=DR_2319 PE=4 SV=1	DR_2319	1	1.18032e-06	79.795	APK(1)SGYLEQNTK	2	-1.4892	1
Q9RS10	274	K	Potassium channel, beta subunit, putative OS=Deinococcus radiodurans (strain ATCC 13939 / DSM 20539 / JCM 16871 / LMG 4051 / NBRC 15346 / NCIMB 9279 / R1 / VKM B-1422) OX=243230 GN=DR_2317 PE=3 SV=1	DR_2317	1	9.81122e-21	195.09	QK(1)GVSSVITGATK	2	2.168	1
Q9RS10	98	K	Potassium channel, beta subunit, putative OS=Deinococcus radiodurans (strain ATCC 13939 / DSM 20539 / JCM 16871 / LMG 4051 / NBRC 15346 / NCIMB 9279 / R1 / VKM B-1422) OX=243230 GN=DR_2317 PE=3 SV=1	DR_2317	1	2.0657e-19	175.54	K(1)HVLESIDGSLR	2	2.1604	2
Q9RS10	294	K	Potassium channel, beta subunit, putative OS=Deinococcus radiodurans (strain ATCC 13939 / DSM 20539 / JCM 16871 / LMG 4051 / NBRC 15346 / NCIMB 9279 / R1 / VKM B-1422) OX=243230 GN=DR_2317 PE=3 SV=1	DR_2317	1	8.95977e-21	181.87	VNQIQDTVK(1)AAGVR	2	2.0249	1
Q9RS10	252	K	Potassium channel, beta subunit, putative OS=Deinococcus radiodurans (strain ATCC 13939 / DSM 20539 / JCM 16871 / LMG 4051 / NBRC 15346 / NCIMB 9279 / R1 / VKM B-1422) OX=243230 GN=DR_2317 PE=3 SV=1	DR_2317	1	0.000553917	66.619	DLK(1)SIADDLGVTR	2	-3.3706	1
Q9RS10	145	K	Potassium channel, beta subunit, putative OS=Deinococcus radiodurans (strain ATCC 13939 / DSM 20539 / JCM 16871 / LMG 4051 / NBRC 15346 / NCIMB 9279 / R1 / VKM B-1422) OX=243230 GN=DR_2317 PE=3 SV=1	DR_2317	1	4.74671e-22	141.88	DGK(1)ALYWGTSMWPAAR	2	-0.37828	2
Q9RS10	285	K	Potassium channel, beta subunit, putative OS=Deinococcus radiodurans (strain ATCC 13939 / DSM 20539 / JCM 16871 / LMG 4051 / NBRC 15346 / NCIMB 9279 / R1 / VKM B-1422) OX=243230 GN=DR_2317 PE=3 SV=1	DR_2317	1	7.94132e-124	311.58	GVSSVITGATK(1)VNQIQDTVK	2	1.1554	3
Q9RS10	247	K	Potassium channel, beta subunit, putative OS=Deinococcus radiodurans (strain ATCC 13939 / DSM 20539 / JCM 16871 / LMG 4051 / NBRC 15346 / NCIMB 9279 / R1 / VKM B-1422) OX=243230 GN=DR_2317 PE=3 SV=1	DR_2317	1	3.82016e-64	233.43	ENWAGSYLTDENIQK(1)VR	2	2.1226	1
Q9RS11	147	K	ABC transporter, ATP-binding protein OS=Deinococcus radiodurans (strain ATCC 13939 / DSM 20539 / JCM 16871 / LMG 4051 / NBRC 15346 / NCIMB 9279 / R1 / VKM B-1422) OX=243230 GN=DR_2316 PE=4 SV=1	DR_2316	1	2.00232e-29	162.52	GGEQLSGYSK(1)GMLQR	2	-2.8642	2
Q9RS11	218	K	ABC transporter, ATP-binding protein OS=Deinococcus radiodurans (strain ATCC 13939 / DSM 20539 / JCM 16871 / LMG 4051 / NBRC 15346 / NCIMB 9279 / R1 / VKM B-1422) OX=243230 GN=DR_2316 PE=4 SV=1	DR_2316	1	0.000265048	73.637	VAFVK(1)AGR	2	0.080841	1
Q9RS15	241	K	Carbohydrate kinase, PfkB family OS=Deinococcus radiodurans (strain ATCC 13939 / DSM 20539 / JCM 16871 / LMG 4051 / NBRC 15346 / NCIMB 9279 / R1 / VKM B-1422) OX=243230 GN=DR_2312 PE=4 SV=1	DR_2312	1	0.000184878	71.066	VVYEPVSVPK(1)AAR	2	0.11278	1
Q9RS17	231	K	Uncharacterized protein OS=Deinococcus radiodurans (strain ATCC 13939 / DSM 20539 / JCM 16871 / LMG 4051 / NBRC 15346 / NCIMB 9279 / R1 / VKM B-1422) OX=243230 GN=DR_2310 PE=4 SV=1	DR_2310	1	1.23828e-42	226.73	K(1)PGDLTPLYACPEPAGNIAR	2	-1.035	2
Q9RS17	391	K	Uncharacterized protein OS=Deinococcus radiodurans (strain ATCC 13939 / DSM 20539 / JCM 16871 / LMG 4051 / NBRC 15346 / NCIMB 9279 / R1 / VKM B-1422) OX=243230 GN=DR_2310 PE=4 SV=1	DR_2310	1	5.35021e-11	126.63	ASAAYGQK(1)ITADLGQVVR	2	-1.5753	1
Q9RS17	664	K	Uncharacterized protein OS=Deinococcus radiodurans (strain ATCC 13939 / DSM 20539 / JCM 16871 / LMG 4051 / NBRC 15346 / NCIMB 9279 / R1 / VKM B-1422) OX=243230 GN=DR_2310 PE=4 SV=1	DR_2310	1	0.000158435	95.311	NSAK(1)VPEMR	2	-1.2226	2
Q9RS17	720	K	Uncharacterized protein OS=Deinococcus radiodurans (strain ATCC 13939 / DSM 20539 / JCM 16871 / LMG 4051 / NBRC 15346 / NCIMB 9279 / R1 / VKM B-1422) OX=243230 GN=DR_2310 PE=4 SV=1	DR_2310	1	6.07471e-06	100.07	QNGVSVEGYK(1)WYDR	2	1.3361	1
Q9RS17	114	K	Uncharacterized protein OS=Deinococcus radiodurans (strain ATCC 13939 / DSM 20539 / JCM 16871 / LMG 4051 / NBRC 15346 / NCIMB 9279 / R1 / VKM B-1422) OX=243230 GN=DR_2310 PE=4 SV=1	DR_2310	1	9.76016e-57	221.46	LK(1)VNIVNIGYAATSPGQVTGAR	2	-1.1705	2
Q9RS17	226	K	Uncharacterized protein OS=Deinococcus radiodurans (strain ATCC 13939 / DSM 20539 / JCM 16871 / LMG 4051 / NBRC 15346 / NCIMB 9279 / R1 / VKM B-1422) OX=243230 GN=DR_2310 PE=4 SV=1	DR_2310	1	0.00136429	65.313	VLK(1)VLDR	2	-0.5923	1
Q9RS18	215	K	Uncharacterized protein OS=Deinococcus radiodurans (strain ATCC 13939 / DSM 20539 / JCM 16871 / LMG 4051 / NBRC 15346 / NCIMB 9279 / R1 / VKM B-1422) OX=243230 GN=DR_2309 PE=4 SV=1	DR_2309	1	0.00930075	56.014	LLEDK(1)LVH	2	0.5873	1
Q9RS19	109	K	GTPase Der OS=Deinococcus radiodurans (strain ATCC 13939 / DSM 20539 / JCM 16871 / LMG 4051 / NBRC 15346 / NCIMB 9279 / R1 / VKM B-1422) OX=243230 GN=der PE=3 SV=1	der	1	0.000817377	54.584	LGK(1)PVIVTANK	2	-0.64	1
Q9RS19	281	K	GTPase Der OS=Deinococcus radiodurans (strain ATCC 13939 / DSM 20539 / JCM 16871 / LMG 4051 / NBRC 15346 / NCIMB 9279 / R1 / VKM B-1422) OX=243230 GN=der PE=3 SV=1	der	1	9.7072e-11	89.359	LANLAYDSGK(1)PVIVVVNK	2	-0.39413	2
Q9RS19	370	K	GTPase Der OS=Deinococcus radiodurans (strain ATCC 13939 / DSM 20539 / JCM 16871 / LMG 4051 / NBRC 15346 / NCIMB 9279 / R1 / VKM B-1422) OX=243230 GN=der PE=3 SV=1	der	1	1.21105e-06	129.72	VPNFHGK(1)PLR	2	0.17372	2
Q9RS19	3	K	GTPase Der OS=Deinococcus radiodurans (strain ATCC 13939 / DSM 20539 / JCM 16871 / LMG 4051 / NBRC 15346 / NCIMB 9279 / R1 / VKM B-1422) OX=243230 GN=der PE=3 SV=1	der	1	8.53338e-14	108.4	MHK(1)VAIVGRPNVGK	2	-1.6465	5
Q9RS19	185	K	GTPase Der OS=Deinococcus radiodurans (strain ATCC 13939 / DSM 20539 / JCM 16871 / LMG 4051 / NBRC 15346 / NCIMB 9279 / R1 / VKM B-1422) OX=243230 GN=der PE=3 SV=1	der	1	3.65354e-58	174	PNVGK(1)SSLLNAITQSDR	2	-1.1405	2
Q9RS19	117	K	GTPase Der OS=Deinococcus radiodurans (strain ATCC 13939 / DSM 20539 / JCM 16871 / LMG 4051 / NBRC 15346 / NCIMB 9279 / R1 / VKM B-1422) OX=243230 GN=der PE=3 SV=1	der	1	9.21895e-09	86.243	PVIVTANK(1)IDSQK	2	0.61542	3
Q9RS19	341	K	GTPase Der OS=Deinococcus radiodurans (strain ATCC 13939 / DSM 20539 / JCM 16871 / LMG 4051 / NBRC 15346 / NCIMB 9279 / R1 / VKM B-1422) OX=243230 GN=der PE=3 SV=1	der	1	0.000422086	91.783	LYEK(1)WQSR	2	0.65975	1
Q9RS19	14	K	GTPase Der OS=Deinococcus radiodurans (strain ATCC 13939 / DSM 20539 / JCM 16871 / LMG 4051 / NBRC 15346 / NCIMB 9279 / R1 / VKM B-1422) OX=243230 GN=der PE=3 SV=1	der	1	4.56048e-13	117.99	VAIVGRPNVGK(1)SSLFNR	3	-0.51725	2
Q9RS27	797	K	Alanine--tRNA ligase OS=Deinococcus radiodurans (strain ATCC 13939 / DSM 20539 / JCM 16871 / LMG 4051 / NBRC 15346 / NCIMB 9279 / R1 / VKM B-1422) OX=243230 GN=alaS PE=3 SV=1	alaS	1	2.18375e-09	135.28	ELGGFK(1)VASLK	2	-0.40515	1
Q9RS27	662	K	Alanine--tRNA ligase OS=Deinococcus radiodurans (strain ATCC 13939 / DSM 20539 / JCM 16871 / LMG 4051 / NBRC 15346 / NCIMB 9279 / R1 / VKM B-1422) OX=243230 GN=alaS PE=3 SV=1	alaS	1	1.99097e-15	80.815	AAGATALFGEK(1)YGDVVR	2	-2.0846	1
Q9RS27	239	K	Alanine--tRNA ligase OS=Deinococcus radiodurans (strain ATCC 13939 / DSM 20539 / JCM 16871 / LMG 4051 / NBRC 15346 / NCIMB 9279 / R1 / VKM B-1422) OX=243230 GN=alaS PE=3 SV=1	alaS	1	3.98316e-14	113.34	DLPFK(1)NIDTGMGLER	2	-4.0463	1
Q9RS27	846	K	Alanine--tRNA ligase OS=Deinococcus radiodurans (strain ATCC 13939 / DSM 20539 / JCM 16871 / LMG 4051 / NBRC 15346 / NCIMB 9279 / R1 / VKM B-1422) OX=243230 GN=alaS PE=3 SV=1	alaS	1	1.13268e-09	107.46	DAVAK(1)GAHAGQLVSK	2	-2.6795	1
Q9RS27	279	K	Alanine--tRNA ligase OS=Deinococcus radiodurans (strain ATCC 13939 / DSM 20539 / JCM 16871 / LMG 4051 / NBRC 15346 / NCIMB 9279 / R1 / VKM B-1422) OX=243230 GN=alaS PE=3 SV=1	alaS	1	3.02164e-23	176	VAELSGK(1)PYEGETSVSHR	2	-1.204	2
Q9RS27	856	K	Alanine--tRNA ligase OS=Deinococcus radiodurans (strain ATCC 13939 / DSM 20539 / JCM 16871 / LMG 4051 / NBRC 15346 / NCIMB 9279 / R1 / VKM B-1422) OX=243230 GN=alaS PE=3 SV=1	alaS	1	1.05885e-23	157.52	GAHAGQLVSK(1)LAAAGGGK	2	-0.20849	3
Q9RS27	599	K	Alanine--tRNA ligase OS=Deinococcus radiodurans (strain ATCC 13939 / DSM 20539 / JCM 16871 / LMG 4051 / NBRC 15346 / NCIMB 9279 / R1 / VKM B-1422) OX=243230 GN=alaS PE=3 SV=1	alaS	1	2.29521e-14	157.77	AVLGGGVQQK(1)GSR	2	-0.73106	1
Q9RS28	711	K	GGDEF family protein OS=Deinococcus radiodurans (strain ATCC 13939 / DSM 20539 / JCM 16871 / LMG 4051 / NBRC 15346 / NCIMB 9279 / R1 / VKM B-1422) OX=243230 GN=DR_2299 PE=4 SV=1	DR_2299	1	0.00781528	65.313	LAK(1)QTLR	2	-1.4515	1
Q9RS28	126	K	GGDEF family protein OS=Deinococcus radiodurans (strain ATCC 13939 / DSM 20539 / JCM 16871 / LMG 4051 / NBRC 15346 / NCIMB 9279 / R1 / VKM B-1422) OX=243230 GN=DR_2299 PE=4 SV=1	DR_2299	1	3.31574e-06	74.849	QGDVK(1)QAAWLLR	2	0.0061913	1
Q9RS33	71	K	Periplasmic divalent cation tolerance protein OS=Deinococcus radiodurans (strain ATCC 13939 / DSM 20539 / JCM 16871 / LMG 4051 / NBRC 15346 / NCIMB 9279 / R1 / VKM B-1422) OX=243230 GN=DR_2294 PE=3 SV=1	DR_2294	1	8.10348e-17	109.42	IK(1)SLHPYEVPEIVALPFDR	3	-1.6666	2
Q9RS36	349	K	Cell wall glycyl-glycine endopeptidase, putative OS=Deinococcus radiodurans (strain ATCC 13939 / DSM 20539 / JCM 16871 / LMG 4051 / NBRC 15346 / NCIMB 9279 / R1 / VKM B-1422) OX=243230 GN=DR_2291 PE=4 SV=1	DR_2291	1	0.0576571	46.823	EK(1)HQGIDVAAPPGTPVIAAR	3	1.337	1
Q9RS47	487	K	Uracil permease OS=Deinococcus radiodurans (strain ATCC 13939 / DSM 20539 / JCM 16871 / LMG 4051 / NBRC 15346 / NCIMB 9279 / R1 / VKM B-1422) OX=243230 GN=DR_2280 PE=3 SV=1	DR_2280	1	3.56445e-09	88.42	QRPEISGK(1)ADGMGPGVG	2	-0.33737	1
Q9RS47	322	K	Uracil permease OS=Deinococcus radiodurans (strain ATCC 13939 / DSM 20539 / JCM 16871 / LMG 4051 / NBRC 15346 / NCIMB 9279 / R1 / VKM B-1422) OX=243230 GN=DR_2280 PE=3 SV=1	DR_2280	1	3.99717e-33	150.44	VVGK(1)NFLANPGLSR	2	-2.4597	1
Q9RS49	240	K	Amino acid ABC transporter, periplasmic amino acid-binding protein OS=Deinococcus radiodurans (strain ATCC 13939 / DSM 20539 / JCM 16871 / LMG 4051 / NBRC 15346 / NCIMB 9279 / R1 / VKM B-1422) OX=243230 GN=DR_2278 PE=3 SV=1	DR_2278	1	2.66523e-23	211.84	K(1)GSDLAAAANR	2	0.80857	1
Q9RS49	156	K	Amino acid ABC transporter, periplasmic amino acid-binding protein OS=Deinococcus radiodurans (strain ATCC 13939 / DSM 20539 / JCM 16871 / LMG 4051 / NBRC 15346 / NCIMB 9279 / R1 / VKM B-1422) OX=243230 GN=DR_2278 PE=3 SV=1	DR_2278	1	0.000467453	95.311	FTWPADVK(1)GK	2	-1.1982	1
Q9RS49	148	K	Amino acid ABC transporter, periplasmic amino acid-binding protein OS=Deinococcus radiodurans (strain ATCC 13939 / DSM 20539 / JCM 16871 / LMG 4051 / NBRC 15346 / NCIMB 9279 / R1 / VKM B-1422) OX=243230 GN=DR_2278 PE=3 SV=1	DR_2278	1	6.86593e-06	65.173	SGNPGK(1)FTWPADVK	2	1.6171	1
Q9RS49	267	K	Amino acid ABC transporter, periplasmic amino acid-binding protein OS=Deinococcus radiodurans (strain ATCC 13939 / DSM 20539 / JCM 16871 / LMG 4051 / NBRC 15346 / NCIMB 9279 / R1 / VKM B-1422) OX=243230 GN=DR_2278 PE=3 SV=1	DR_2278	1	0.000147036	105.81	LLNK(1)WIVQK	2	-1.1257	1
Q9RS49	47	K	Amino acid ABC transporter, periplasmic amino acid-binding protein OS=Deinococcus radiodurans (strain ATCC 13939 / DSM 20539 / JCM 16871 / LMG 4051 / NBRC 15346 / NCIMB 9279 / R1 / VKM B-1422) OX=243230 GN=DR_2278 PE=3 SV=1	DR_2278	1	1.12823e-15	115.24	K(1)GTLVLGTDPTFAPFEFK	2	-2.3974	1
Q9RS52	628	K	UvrABC system protein B OS=Deinococcus radiodurans (strain ATCC 13939 / DSM 20539 / JCM 16871 / LMG 4051 / NBRC 15346 / NCIMB 9279 / R1 / VKM B-1422) OX=243230 GN=uvrB PE=3 SV=1	uvrB	1	4.76375e-10	101.43	EK(1)QLAYNEEHGITPR	2	-0.66883	1
Q9RS52	101	K	UvrABC system protein B OS=Deinococcus radiodurans (strain ATCC 13939 / DSM 20539 / JCM 16871 / LMG 4051 / NBRC 15346 / NCIMB 9279 / R1 / VKM B-1422) OX=243230 GN=uvrB PE=3 SV=1	uvrB	1	7.59757e-32	130.81	YQTLLGATGTGK(1)TYSMAK	2	-0.14861	1
Q9RS59	260	K	Aminotransferase, class I OS=Deinococcus radiodurans (strain ATCC 13939 / DSM 20539 / JCM 16871 / LMG 4051 / NBRC 15346 / NCIMB 9279 / R1 / VKM B-1422) OX=243230 GN=DR_2268 PE=4 SV=1	DR_2268	1	1.34374e-20	180.17	VK(1)GAIDFHPYLGIQR	2	0.60419	2
Q9RS64	81	K	DNA protection during starvation protein 1 OS=Deinococcus radiodurans (strain ATCC 13939 / DSM 20539 / JCM 16871 / LMG 4051 / NBRC 15346 / NCIMB 9279 / R1 / VKM B-1422) OX=243230 GN=dps1 PE=1 SV=1	dps1	1	0.00245191	101.41	K(1)YHWDIR	2	-1.1859	1
Q9RS66	218	K	Aldo/keto reductase OS=Deinococcus radiodurans (strain ATCC 13939 / DSM 20539 / JCM 16871 / LMG 4051 / NBRC 15346 / NCIMB 9279 / R1 / VKM B-1422) OX=243230 GN=DR_2261 PE=4 SV=1	DR_2261	1	4.36839e-24	150.81	GFLAGQLK(1)SPDDLAPDDFRR	3	1.3819	2
Q9RS66	242	K	Aldo/keto reductase OS=Deinococcus radiodurans (strain ATCC 13939 / DSM 20539 / JCM 16871 / LMG 4051 / NBRC 15346 / NCIMB 9279 / R1 / VKM B-1422) OX=243230 GN=DR_2261 PE=4 SV=1	DR_2261	1	1.51518e-39	230.23	FQDENFQK(1)NLDLVR	2	-0.23268	1
Q9RS67	207	K	Signal recognition particle receptor FtsY OS=Deinococcus radiodurans (strain ATCC 13939 / DSM 20539 / JCM 16871 / LMG 4051 / NBRC 15346 / NCIMB 9279 / R1 / VKM B-1422) OX=243230 GN=ftsY PE=3 SV=1	ftsY	1	3.53259e-26	163.59	LHNK(1)HNLMEELK	2	-0.36157	5
Q9RS67	250	K	Signal recognition particle receptor FtsY OS=Deinococcus radiodurans (strain ATCC 13939 / DSM 20539 / JCM 16871 / LMG 4051 / NBRC 15346 / NCIMB 9279 / R1 / VKM B-1422) OX=243230 GN=ftsY PE=3 SV=1	ftsY	1	2.28965e-20	120.75	K(1)FHEATPLTGVVVTK	2	-0.84215	2
Q9RS67	264	K	Signal recognition particle receptor FtsY OS=Deinococcus radiodurans (strain ATCC 13939 / DSM 20539 / JCM 16871 / LMG 4051 / NBRC 15346 / NCIMB 9279 / R1 / VKM B-1422) OX=243230 GN=ftsY PE=3 SV=1	ftsY	1	2.82253e-09	128.68	FHEATPLTGVVVTK(1)LDGTAK	3	-3.64	2
Q9RS67	270	K	Signal recognition particle receptor FtsY OS=Deinococcus radiodurans (strain ATCC 13939 / DSM 20539 / JCM 16871 / LMG 4051 / NBRC 15346 / NCIMB 9279 / R1 / VKM B-1422) OX=243230 GN=ftsY PE=3 SV=1	ftsY	1	6.95687e-29	138	LDGTAK(1)GGILVPIVR	2	-0.33811	1
Q9RS71	356	K	Transketolase OS=Deinococcus radiodurans (strain ATCC 13939 / DSM 20539 / JCM 16871 / LMG 4051 / NBRC 15346 / NCIMB 9279 / R1 / VKM B-1422) OX=243230 GN=DR_2256 PE=3 SV=1	DR_2256	1	9.27378e-09	144.27	YEVGGK(1)AAATR	2	-0.83323	1
Q9RS71	350	K	Transketolase OS=Deinococcus radiodurans (strain ATCC 13939 / DSM 20539 / JCM 16871 / LMG 4051 / NBRC 15346 / NCIMB 9279 / R1 / VKM B-1422) OX=243230 GN=DR_2256 PE=3 SV=1	DR_2256	1	1.50017e-16	146.34	ELPANLADLLPK(1)YEVGGK	2	-1.6648	1
Q9RS71	306	K	Transketolase OS=Deinococcus radiodurans (strain ATCC 13939 / DSM 20539 / JCM 16871 / LMG 4051 / NBRC 15346 / NCIMB 9279 / R1 / VKM B-1422) OX=243230 GN=DR_2256 PE=3 SV=1	DR_2256	1	3.55669e-17	175.54	AK(1)GAQLEADWEK	2	2.491	1
Q9RS71	390	K	Transketolase OS=Deinococcus radiodurans (strain ATCC 13939 / DSM 20539 / JCM 16871 / LMG 4051 / NBRC 15346 / NCIMB 9279 / R1 / VKM B-1422) OX=243230 GN=DR_2256 PE=3 SV=1	DR_2256	1	1.06206e-33	166.48	VLPGLMGGSADLSGSTK(1)TTIK	2	0.5637	3
Q9RS71	539	K	Transketolase OS=Deinococcus radiodurans (strain ATCC 13939 / DSM 20539 / JCM 16871 / LMG 4051 / NBRC 15346 / NCIMB 9279 / R1 / VKM B-1422) OX=243230 GN=DR_2256 PE=3 SV=1	DR_2256	1	0.00189084	76.833	K(1)GAYVLR	2	-0.87808	1
Q9RS71	266	K	Transketolase OS=Deinococcus radiodurans (strain ATCC 13939 / DSM 20539 / JCM 16871 / LMG 4051 / NBRC 15346 / NCIMB 9279 / R1 / VKM B-1422) OX=243230 GN=DR_2256 PE=3 SV=1	DR_2256	1	4.77657e-24	162.78	AGTSK(1)AHGEPLGEEGVAETK	2	-1.7212	2
Q9RS71	222	K	Transketolase OS=Deinococcus radiodurans (strain ATCC 13939 / DSM 20539 / JCM 16871 / LMG 4051 / NBRC 15346 / NCIMB 9279 / R1 / VKM B-1422) OX=243230 GN=DR_2256 PE=3 SV=1	DR_2256	1	8.093e-17	91.457	AYGWNVLK(1)VEDGDNLDEIEK	2	-1.2053	1
Q9RS76	151	K	Uncharacterized protein OS=Deinococcus radiodurans (strain ATCC 13939 / DSM 20539 / JCM 16871 / LMG 4051 / NBRC 15346 / NCIMB 9279 / R1 / VKM B-1422) OX=243230 GN=DR_2251 PE=4 SV=1	DR_2251	1	3.03077e-14	136.94	LK(1)ANHNYSVQAK	2	0.17866	2
Q9RS80	123	K	Uncharacterized protein OS=Deinococcus radiodurans (strain ATCC 13939 / DSM 20539 / JCM 16871 / LMG 4051 / NBRC 15346 / NCIMB 9279 / R1 / VKM B-1422) OX=243230 GN=DR_2247 PE=4 SV=1	DR_2247	1	0.00392352	65.933	VGGK(1)AMEPR	2	1.2217	1
Q9RS84	179	K	Phosphate-specific transport system accessory protein PhoU homolog OS=Deinococcus radiodurans (strain ATCC 13939 / DSM 20539 / JCM 16871 / LMG 4051 / NBRC 15346 / NCIMB 9279 / R1 / VKM B-1422) OX=243230 GN=phoU PE=3 SV=1	phoU	1	7.66971e-06	114.39	NISK(1)ALMLMR	2	1.611	2
Q9RS84	115	K	Phosphate-specific transport system accessory protein PhoU homolog OS=Deinococcus radiodurans (strain ATCC 13939 / DSM 20539 / JCM 16871 / LMG 4051 / NBRC 15346 / NCIMB 9279 / R1 / VKM B-1422) OX=243230 GN=phoU PE=3 SV=1	phoU	1	0.00306198	93.561	K(1)YVNLSR	2	0.52219	1
Q9RS90	42	K	Uncharacterized protein OS=Deinococcus radiodurans (strain ATCC 13939 / DSM 20539 / JCM 16871 / LMG 4051 / NBRC 15346 / NCIMB 9279 / R1 / VKM B-1422) OX=243230 GN=DR_2237 PE=4 SV=1	DR_2237	1	0.00747012	68.49	IK(1)AALQGGER	2	0.069612	1
Q9RS96	112	K	Uncharacterized protein OS=Deinococcus radiodurans (strain ATCC 13939 / DSM 20539 / JCM 16871 / LMG 4051 / NBRC 15346 / NCIMB 9279 / R1 / VKM B-1422) OX=243230 GN=DR_2231 PE=1 SV=1	DR_2231	1	3.08878e-09	154.81	ANLSK(1)ASGPR	2	-0.585	1
Q9RSA0	304	K	Probable 2,3-bisphosphoglycerate-independent phosphoglycerate mutase OS=Deinococcus radiodurans (strain ATCC 13939 / DSM 20539 / JCM 16871 / LMG 4051 / NBRC 15346 / NCIMB 9279 / R1 / VKM B-1422) OX=243230 GN=apgM PE=3 SV=1	apgM	1	1.05329e-27	174.02	K(1)TDSTGEDGDFAEK	2	-0.15144	1
Q9RSA0	352	K	Probable 2,3-bisphosphoglycerate-independent phosphoglycerate mutase OS=Deinococcus radiodurans (strain ATCC 13939 / DSM 20539 / JCM 16871 / LMG 4051 / NBRC 15346 / NCIMB 9279 / R1 / VKM B-1422) OX=243230 GN=apgM PE=3 SV=1	apgM	1	4.84772e-10	121.71	LK(1)SHSWHPVPLLIR	2	0.49318	3
Q9RSA0	134	K	Probable 2,3-bisphosphoglycerate-independent phosphoglycerate mutase OS=Deinococcus radiodurans (strain ATCC 13939 / DSM 20539 / JCM 16871 / LMG 4051 / NBRC 15346 / NCIMB 9279 / R1 / VKM B-1422) OX=243230 GN=apgM PE=3 SV=1	apgM	1	7.00118e-07	101.64	PSDEK(1)NAEIVAK	2	-1.142	3
Q9RSA0	101	K	Probable 2,3-bisphosphoglycerate-independent phosphoglycerate mutase OS=Deinococcus radiodurans (strain ATCC 13939 / DSM 20539 / JCM 16871 / LMG 4051 / NBRC 15346 / NCIMB 9279 / R1 / VKM B-1422) OX=243230 GN=apgM PE=3 SV=1	apgM	1	0.000877783	83.438	GALSAVGIGVK(1)LNR	2	1.5465	1
Q9RSA0	284	K	Probable 2,3-bisphosphoglycerate-independent phosphoglycerate mutase OS=Deinococcus radiodurans (strain ATCC 13939 / DSM 20539 / JCM 16871 / LMG 4051 / NBRC 15346 / NCIMB 9279 / R1 / VKM B-1422) OX=243230 GN=apgM PE=3 SV=1	apgM	1	1.73785e-21	90.89	GLASLVGMDVLPVEGHEDALEGK(1)VK	3	-0.16442	2
Q9RSA1	285	K	Uncharacterized protein OS=Deinococcus radiodurans (strain ATCC 13939 / DSM 20539 / JCM 16871 / LMG 4051 / NBRC 15346 / NCIMB 9279 / R1 / VKM B-1422) OX=243230 GN=DR_2226 PE=4 SV=1	DR_2226	1	0.00489845	69.716	K(1)GTLEAYR	2	-0.051111	1
Q9RSA2	7	K	Tellurium resistance protein TerD OS=Deinococcus radiodurans (strain ATCC 13939 / DSM 20539 / JCM 16871 / LMG 4051 / NBRC 15346 / NCIMB 9279 / R1 / VKM B-1422) OX=243230 GN=DR_2225 PE=4 SV=1	DR_2225	1	7.4625e-06	108.24	ALSLQK(1)GGNISLSK	2	0.67388	1
Q9RSA2	168	K	Tellurium resistance protein TerD OS=Deinococcus radiodurans (strain ATCC 13939 / DSM 20539 / JCM 16871 / LMG 4051 / NBRC 15346 / NCIMB 9279 / R1 / VKM B-1422) OX=243230 GN=DR_2225 PE=4 SV=1	DR_2225	1	0.00206346	58.426	HGGEWK(1)FR	2	0.28543	1
Q9RSA5	97	K	Tellurium resistance protein TerD OS=Deinococcus radiodurans (strain ATCC 13939 / DSM 20539 / JCM 16871 / LMG 4051 / NBRC 15346 / NCIMB 9279 / R1 / VKM B-1422) OX=243230 GN=DR_2221 PE=4 SV=1	DR_2221	1	0.0020527	63.908	IDLSK(1)VPADVDK	2	1.583	1
Q9RSA5	126	K	Tellurium resistance protein TerD OS=Deinococcus radiodurans (strain ATCC 13939 / DSM 20539 / JCM 16871 / LMG 4051 / NBRC 15346 / NCIMB 9279 / R1 / VKM B-1422) OX=243230 GN=DR_2221 PE=4 SV=1	DR_2221	1	1.84363e-11	103.69	NQNFGQVSK(1)AYIR	2	2.0751	1
Q9RSA6	102	K	Tellurium resistance protein TerB (TerB) putative OS=Deinococcus radiodurans (strain ATCC 13939 / DSM 20539 / JCM 16871 / LMG 4051 / NBRC 15346 / NCIMB 9279 / R1 / VKM B-1422) OX=243230 GN=DR_2220 PE=4 SV=1	DR_2220	1	3.14072e-16	152.17	IELMQVIGK(1)VR	2	-0.89825	3
Q9RSB1	59	K	Uncharacterized protein OS=Deinococcus radiodurans (strain ATCC 13939 / DSM 20539 / JCM 16871 / LMG 4051 / NBRC 15346 / NCIMB 9279 / R1 / VKM B-1422) OX=243230 GN=DR_2214 PE=4 SV=1	DR_2214	1	1.78846e-09	130.71	VLGK(1)HIPIAPATAAR	2	0.92075	2
Q9RSB7	66	K	Lactoylglutathione lyase, putative OS=Deinococcus radiodurans (strain ATCC 13939 / DSM 20539 / JCM 16871 / LMG 4051 / NBRC 15346 / NCIMB 9279 / R1 / VKM B-1422) OX=243230 GN=DR_2208 PE=4 SV=1	DR_2208	1	3.85348e-18	101.52	PGDVPSHQGK(1)PGGHACLAIPR	3	0.57393	3
Q9RSB9	204	K	Citrate lyase, beta subunit OS=Deinococcus radiodurans (strain ATCC 13939 / DSM 20539 / JCM 16871 / LMG 4051 / NBRC 15346 / NCIMB 9279 / R1 / VKM B-1422) OX=243230 GN=DR_2206 PE=4 SV=1	DR_2206	1	3.58192e-68	186.38	TLGFAGK(1)TVIHPDQVAAANSAFGVSDEQAQAAR	3	-1.0496	1
Q9RSB9	244	K	Citrate lyase, beta subunit OS=Deinococcus radiodurans (strain ATCC 13939 / DSM 20539 / JCM 16871 / LMG 4051 / NBRC 15346 / NCIMB 9279 / R1 / VKM B-1422) OX=243230 GN=DR_2206 PE=4 SV=1	DR_2206	1	0.0123024	48.785	QEGK(1)SVATWR	2	1.2781	1
Q9RSC3	306	K	UDP-glucose 4-epimerase OS=Deinococcus radiodurans (strain ATCC 13939 / DSM 20539 / JCM 16871 / LMG 4051 / NBRC 15346 / NCIMB 9279 / R1 / VKM B-1422) OX=243230 GN=DR_2202 PE=3 SV=1	DR_2202	1	3.88556e-29	203.76	IVDQLGFAPK(1)FTDLR	2	-1.9442	1
Q9RSC3	204	K	UDP-glucose 4-epimerase OS=Deinococcus radiodurans (strain ATCC 13939 / DSM 20539 / JCM 16871 / LMG 4051 / NBRC 15346 / NCIMB 9279 / R1 / VKM B-1422) OX=243230 GN=DR_2202 PE=3 SV=1	DR_2202	1	3.92744e-08	61.503	EK(1)MMIFGDDYPTPDGTCIR	2	-0.97689	1
Q9RSC4	52	K	Uncharacterized protein OS=Deinococcus radiodurans (strain ATCC 13939 / DSM 20539 / JCM 16871 / LMG 4051 / NBRC 15346 / NCIMB 9279 / R1 / VKM B-1422) OX=243230 GN=DR_2201 PE=4 SV=1	DR_2201	1	7.33141e-06	60.547	ILAALSAK(1)GIVK	2	-2.6142	2
Q9RSC5	207	K	Orotidine 5'-phosphate decarboxylase OS=Deinococcus radiodurans (strain ATCC 13939 / DSM 20539 / JCM 16871 / LMG 4051 / NBRC 15346 / NCIMB 9279 / R1 / VKM B-1422) OX=243230 GN=pyrF PE=3 SV=2	pyrF	1	1.01422e-08	84.102	ALMPK(1)ALLLLPGLGAQGAQAR	2	-2.0686	2
Q9RSC7	235	K	ABC transporter, ATP-binding protein OS=Deinococcus radiodurans (strain ATCC 13939 / DSM 20539 / JCM 16871 / LMG 4051 / NBRC 15346 / NCIMB 9279 / R1 / VKM B-1422) OX=243230 GN=DR_2198 PE=4 SV=1	DR_2198	1	1.148e-12	108.34	GGEIALDAPSK(1)GLSVGELR	2	-0.93502	1
Q9RSD0	6	K	Alpha-glucan phosphorylase, putative OS=Deinococcus radiodurans (strain ATCC 13939 / DSM 20539 / JCM 16871 / LMG 4051 / NBRC 15346 / NCIMB 9279 / R1 / VKM B-1422) OX=243230 GN=DR_2195 PE=3 SV=1	DR_2195	1	1.67855e-16	137.58	MNVIGK(1)VTVLPQLPAEIAR	2	-1.8376	2
Q9RSD0	542	K	Alpha-glucan phosphorylase, putative OS=Deinococcus radiodurans (strain ATCC 13939 / DSM 20539 / JCM 16871 / LMG 4051 / NBRC 15346 / NCIMB 9279 / R1 / VKM B-1422) OX=243230 GN=DR_2195 PE=3 SV=1	DR_2195	1	1.31355e-16	111.98	PVQFVFAGK(1)AHPADNPGK	2	0.65011	3
Q9RSD0	551	K	Alpha-glucan phosphorylase, putative OS=Deinococcus radiodurans (strain ATCC 13939 / DSM 20539 / JCM 16871 / LMG 4051 / NBRC 15346 / NCIMB 9279 / R1 / VKM B-1422) OX=243230 GN=DR_2195 PE=3 SV=1	DR_2195	1	5.57541e-07	84.58	AHPADNPGK(1)AFIQEIYR	3	-0.53187	1
Q9RSD0	569	K	Alpha-glucan phosphorylase, putative OS=Deinococcus radiodurans (strain ATCC 13939 / DSM 20539 / JCM 16871 / LMG 4051 / NBRC 15346 / NCIMB 9279 / R1 / VKM B-1422) OX=243230 GN=DR_2195 PE=3 SV=1	DR_2195	1	1.1751e-14	108.91	GK(1)IVILENYDMNVAR	2	-2.3623	1
Q9RSD0	732	K	Alpha-glucan phosphorylase, putative OS=Deinococcus radiodurans (strain ATCC 13939 / DSM 20539 / JCM 16871 / LMG 4051 / NBRC 15346 / NCIMB 9279 / R1 / VKM B-1422) OX=243230 GN=DR_2195 PE=3 SV=1	DR_2195	1	4.73318e-05	58.916	DLAAWK(1)AWVR	2	-3.0878	1
Q9RSD4	121	K	NADH-dependent flavin oxidoreductase, putative OS=Deinococcus radiodurans (strain ATCC 13939 / DSM 20539 / JCM 16871 / LMG 4051 / NBRC 15346 / NCIMB 9279 / R1 / VKM B-1422) OX=243230 GN=DR_2190 PE=4 SV=1	DR_2190	1	4.04672e-10	166.61	K(1)ASTYAPWR	2	-1.0381	1
Q9RSD6	212	K	Aminopeptidase OS=Deinococcus radiodurans (strain ATCC 13939 / DSM 20539 / JCM 16871 / LMG 4051 / NBRC 15346 / NCIMB 9279 / R1 / VKM B-1422) OX=243230 GN=DR_2188 PE=3 SV=1	DR_2188	1	5.39046e-09	78.043	EILTGK(1)QYHALHFR	2	-0.080637	2
Q9RSD6	203	K	Aminopeptidase OS=Deinococcus radiodurans (strain ATCC 13939 / DSM 20539 / JCM 16871 / LMG 4051 / NBRC 15346 / NCIMB 9279 / R1 / VKM B-1422) OX=243230 GN=DR_2188 PE=3 SV=1	DR_2188	1	1.83145e-05	78.71	ADQPDPVALWEEHLANLK(1)R	3	-1.4069	1
Q9RSD6	136	K	Aminopeptidase OS=Deinococcus radiodurans (strain ATCC 13939 / DSM 20539 / JCM 16871 / LMG 4051 / NBRC 15346 / NCIMB 9279 / R1 / VKM B-1422) OX=243230 GN=DR_2188 PE=3 SV=1	DR_2188	1	1.53347e-18	191.55	K(1)PYSLQVMTNR	2	-0.90618	2
Q9RSD6	118	K	Aminopeptidase OS=Deinococcus radiodurans (strain ATCC 13939 / DSM 20539 / JCM 16871 / LMG 4051 / NBRC 15346 / NCIMB 9279 / R1 / VKM B-1422) OX=243230 GN=DR_2188 PE=3 SV=1	DR_2188	1	2.3619e-20	151.52	ATDPNLLAK(1)VDPER	2	-1.0729	1
Q9RSD6	30	K	Aminopeptidase OS=Deinococcus radiodurans (strain ATCC 13939 / DSM 20539 / JCM 16871 / LMG 4051 / NBRC 15346 / NCIMB 9279 / R1 / VKM B-1422) OX=243230 GN=DR_2188 PE=3 SV=1	DR_2188	1	1.37908e-07	109.36	VGLGVK(1)PGQR	2	0.88073	1
Q9RSD6	364	K	Aminopeptidase OS=Deinococcus radiodurans (strain ATCC 13939 / DSM 20539 / JCM 16871 / LMG 4051 / NBRC 15346 / NCIMB 9279 / R1 / VKM B-1422) OX=243230 GN=DR_2188 PE=3 SV=1	DR_2188	1	3.08774e-30	169.05	FNVK(1)GGIDMDAEQFAQK	2	0.8114	1
Q9RSD7	82	K	Cyclopropane-fatty-acyl-phospholipid synthase, putative OS=Deinococcus radiodurans (strain ATCC 13939 / DSM 20539 / JCM 16871 / LMG 4051 / NBRC 15346 / NCIMB 9279 / R1 / VKM B-1422) OX=243230 GN=DR_2187 PE=3 SV=1	DR_2187	1	0.000653714	60	LTLK(1)TEHALGR	2	-0.39408	1
Q9RSE6	371	K	Adenylosuccinate lyase OS=Deinococcus radiodurans (strain ATCC 13939 / DSM 20539 / JCM 16871 / LMG 4051 / NBRC 15346 / NCIMB 9279 / R1 / VKM B-1422) OX=243230 GN=purB PE=3 SV=1	purB	1	7.43436e-14	154.66	VLHALIDDK(1)GMMR	2	-0.77456	5
Q9RSE6	274	K	Adenylosuccinate lyase OS=Deinococcus radiodurans (strain ATCC 13939 / DSM 20539 / JCM 16871 / LMG 4051 / NBRC 15346 / NCIMB 9279 / R1 / VKM B-1422) OX=243230 GN=purB PE=3 SV=1	purB	1	2.46698e-05	79.889	GQTGSSSMPHK(1)K	2	-3.0697	1
Q9RSE6	349	K	Adenylosuccinate lyase OS=Deinococcus radiodurans (strain ATCC 13939 / DSM 20539 / JCM 16871 / LMG 4051 / NBRC 15346 / NCIMB 9279 / R1 / VKM B-1422) OX=243230 GN=purB PE=3 SV=1	purB	1	6.86824e-22	150.81	MLK(1)NLDDLGGLVFSQR	2	-0.97744	1
Q9RSE6	138	K	Adenylosuccinate lyase OS=Deinococcus radiodurans (strain ATCC 13939 / DSM 20539 / JCM 16871 / LMG 4051 / NBRC 15346 / NCIMB 9279 / R1 / VKM B-1422) OX=243230 GN=purB PE=3 SV=1	purB	1	2.13702e-28	185.18	MQAAAHK(1)HTPVVGR	3	0.94284	4
Q9RSE6	275	K	Adenylosuccinate lyase OS=Deinococcus radiodurans (strain ATCC 13939 / DSM 20539 / JCM 16871 / LMG 4051 / NBRC 15346 / NCIMB 9279 / R1 / VKM B-1422) OX=243230 GN=purB PE=3 SV=1	purB	1	1.2618e-13	128.57	K(1)NPILTENVTGFAR	2	-0.97436	1
Q9RSE6	263	K	Adenylosuccinate lyase OS=Deinococcus radiodurans (strain ATCC 13939 / DSM 20539 / JCM 16871 / LMG 4051 / NBRC 15346 / NCIMB 9279 / R1 / VKM B-1422) OX=243230 GN=purB PE=3 SV=1	purB	1	4.76492e-32	135.89	EAMEPFGK(1)GQTGSSSMPHK	2	-1.5734	2
Q9RSE6	388	K	Adenylosuccinate lyase OS=Deinococcus radiodurans (strain ATCC 13939 / DSM 20539 / JCM 16871 / LMG 4051 / NBRC 15346 / NCIMB 9279 / R1 / VKM B-1422) OX=243230 GN=purB PE=3 SV=1	purB	1	6.10978e-31	174.23	NALK(1)SWETGEGLR	2	1.1322	2
Q9RSE8	299	K	Uncharacterized protein OS=Deinococcus radiodurans (strain ATCC 13939 / DSM 20539 / JCM 16871 / LMG 4051 / NBRC 15346 / NCIMB 9279 / R1 / VKM B-1422) OX=243230 GN=DR_2176 PE=3 SV=1	DR_2176	1	0.00332913	65.156	IK(1)DLLAK	2	-0.52629	1
Q9RSF0	805	K	Leucine--tRNA ligase OS=Deinococcus radiodurans (strain ATCC 13939 / DSM 20539 / JCM 16871 / LMG 4051 / NBRC 15346 / NCIMB 9279 / R1 / VKM B-1422) OX=243230 GN=leuS PE=3 SV=2	leuS	1	5.252e-06	90.263	HLEGK(1)TVVK	2	-0.19377	1
Q9RSF0	675	K	Leucine--tRNA ligase OS=Deinococcus radiodurans (strain ATCC 13939 / DSM 20539 / JCM 16871 / LMG 4051 / NBRC 15346 / NCIMB 9279 / R1 / VKM B-1422) OX=243230 GN=leuS PE=3 SV=2	leuS	1	0.0133716	54.436	K(1)VNDDFER	2	-0.56194	1
Q9RSF0	165	K	Leucine--tRNA ligase OS=Deinococcus radiodurans (strain ATCC 13939 / DSM 20539 / JCM 16871 / LMG 4051 / NBRC 15346 / NCIMB 9279 / R1 / VKM B-1422) OX=243230 GN=leuS PE=3 SV=2	leuS	1	4.86995e-05	100.84	K(1)GGLVNWCPK	2	1.7168	1
Q9RSF0	800	K	Leucine--tRNA ligase OS=Deinococcus radiodurans (strain ATCC 13939 / DSM 20539 / JCM 16871 / LMG 4051 / NBRC 15346 / NCIMB 9279 / R1 / VKM B-1422) OX=243230 GN=leuS PE=3 SV=2	leuS	1	7.44122e-17	130.99	AIAEVQK(1)HLEGK	2	-0.58567	1
Q9RSF0	361	K	Leucine--tRNA ligase OS=Deinococcus radiodurans (strain ATCC 13939 / DSM 20539 / JCM 16871 / LMG 4051 / NBRC 15346 / NCIMB 9279 / R1 / VKM B-1422) OX=243230 GN=leuS PE=3 SV=2	leuS	1	0.00162775	89.123	K(1)FDLPIR	2	-1.0066	1
Q9RSF0	137	K	Leucine--tRNA ligase OS=Deinococcus radiodurans (strain ATCC 13939 / DSM 20539 / JCM 16871 / LMG 4051 / NBRC 15346 / NCIMB 9279 / R1 / VKM B-1422) OX=243230 GN=leuS PE=3 SV=2	leuS	1	2.35225e-05	108.2	K(1)FATCDPEYYR	2	-0.85743	1
Q9RSF0	560	K	Leucine--tRNA ligase OS=Deinococcus radiodurans (strain ATCC 13939 / DSM 20539 / JCM 16871 / LMG 4051 / NBRC 15346 / NCIMB 9279 / R1 / VKM B-1422) OX=243230 GN=leuS PE=3 SV=2	leuS	1	0.000548671	92.677	FWTK(1)VMR	2	3.4303	1
Q9RSF0	781	K	Leucine--tRNA ligase OS=Deinococcus radiodurans (strain ATCC 13939 / DSM 20539 / JCM 16871 / LMG 4051 / NBRC 15346 / NCIMB 9279 / R1 / VKM B-1422) OX=243230 GN=leuS PE=3 SV=2	leuS	1	3.51795e-54	187.01	GEVSISK(1)TASQEEALSAAR	2	-0.6867	1
Q9RSF6	102	K	Sun protein, putative OS=Deinococcus radiodurans (strain ATCC 13939 / DSM 20539 / JCM 16871 / LMG 4051 / NBRC 15346 / NCIMB 9279 / R1 / VKM B-1422) OX=243230 GN=DR_2168 PE=3 SV=1	DR_2168	1	7.04278e-17	102.26	HFPSLDAALSPLLTGK(1)THPK	3	-0.32993	1
Q9RSF8	119	K	Purine nucleoside phosphorylase OS=Deinococcus radiodurans (strain ATCC 13939 / DSM 20539 / JCM 16871 / LMG 4051 / NBRC 15346 / NCIMB 9279 / R1 / VKM B-1422) OX=243230 GN=DR_2166 PE=3 SV=1	DR_2166	1	2.00418e-20	153.33	GMLGFTGTYK(1)GER	2	-0.61335	2
Q9RSG0	108	K	4-hydroxy-3-methylbut-2-enyl diphosphate reductase OS=Deinococcus radiodurans (strain ATCC 13939 / DSM 20539 / JCM 16871 / LMG 4051 / NBRC 15346 / NCIMB 9279 / R1 / VKM B-1422) OX=243230 GN=ispH PE=3 SV=1	ispH	1	1.75811e-09	99.442	SLGLSTIDATCPLVTK(1)VHTEAK	2	-2.4183	2
Q9RSG5	79	K	PG_binding_1 domain-containing protein OS=Deinococcus radiodurans (strain ATCC 13939 / DSM 20539 / JCM 16871 / LMG 4051 / NBRC 15346 / NCIMB 9279 / R1 / VKM B-1422) OX=243230 GN=DR_2159 PE=4 SV=1	DR_2159	1	6.5406e-10	110.91	ALSAASK(1)LNLYGAWR	2	-2.1782	1
Q9RSH0	189	K	Amino acid ABC transporter, periplasmic amino acid-binding protein OS=Deinococcus radiodurans (strain ATCC 13939 / DSM 20539 / JCM 16871 / LMG 4051 / NBRC 15346 / NCIMB 9279 / R1 / VKM B-1422) OX=243230 GN=DR_2154 PE=3 SV=1	DR_2154	1	1.74854e-96	275.16	ALAGK(1)SVAVQVGTTYLENVR	2	-1.5685	1
Q9RSH0	213	K	Amino acid ABC transporter, periplasmic amino acid-binding protein OS=Deinococcus radiodurans (strain ATCC 13939 / DSM 20539 / JCM 16871 / LMG 4051 / NBRC 15346 / NCIMB 9279 / R1 / VKM B-1422) OX=243230 GN=DR_2154 PE=3 SV=1	DR_2154	1	2.16196e-20	188.6	KVPGVGDVK(1)TFPR	3	0.18006	3
Q9RSH0	250	K	Amino acid ABC transporter, periplasmic amino acid-binding protein OS=Deinococcus radiodurans (strain ATCC 13939 / DSM 20539 / JCM 16871 / LMG 4051 / NBRC 15346 / NCIMB 9279 / R1 / VKM B-1422) OX=243230 GN=DR_2154 PE=3 SV=1	DR_2154	1	5.0191e-09	135.28	GK(1)IVQGDLLFR	2	-1.6686	1
Q9RSH0	245	K	Amino acid ABC transporter, periplasmic amino acid-binding protein OS=Deinococcus radiodurans (strain ATCC 13939 / DSM 20539 / JCM 16871 / LMG 4051 / NBRC 15346 / NCIMB 9279 / R1 / VKM B-1422) OX=243230 GN=DR_2154 PE=3 SV=1	DR_2154	1	1.78814e-08	114.39	FTGLDLVK(1)AQK	2	-1.7599	1
Q9RSH0	268	K	Amino acid ABC transporter, periplasmic amino acid-binding protein OS=Deinococcus radiodurans (strain ATCC 13939 / DSM 20539 / JCM 16871 / LMG 4051 / NBRC 15346 / NCIMB 9279 / R1 / VKM B-1422) OX=243230 GN=DR_2154 PE=3 SV=1	DR_2154	1	0.000665126	90.761	K(1)GNVTLLK	2	-0.18432	1
Q9RSH0	158	K	Amino acid ABC transporter, periplasmic amino acid-binding protein OS=Deinococcus radiodurans (strain ATCC 13939 / DSM 20539 / JCM 16871 / LMG 4051 / NBRC 15346 / NCIMB 9279 / R1 / VKM B-1422) OX=243230 GN=DR_2154 PE=3 SV=1	DR_2154	1	1.18399e-11	87.251	QK(1)AVDFSDPHYCTGGAIVTRPGGPLTAK	3	-0.0674	2
Q9RSH0	103	K	Amino acid ABC transporter, periplasmic amino acid-binding protein OS=Deinococcus radiodurans (strain ATCC 13939 / DSM 20539 / JCM 16871 / LMG 4051 / NBRC 15346 / NCIMB 9279 / R1 / VKM B-1422) OX=243230 GN=DR_2154 PE=3 SV=1	DR_2154	1	2.19947e-73	283.03	GK(1)QLTGFEVDLANALGK	2	-1.1064	1
Q9RSH0	101	K	Amino acid ABC transporter, periplasmic amino acid-binding protein OS=Deinococcus radiodurans (strain ATCC 13939 / DSM 20539 / JCM 16871 / LMG 4051 / NBRC 15346 / NCIMB 9279 / R1 / VKM B-1422) OX=243230 GN=DR_2154 PE=3 SV=1	DR_2154	1	1.08438e-21	159.44	VATEGAFPPFNLMK(1)GK	2	-2.7745	1
Q9RSH1	51	K	Sugar ABC transportor, ATP-binding protein OS=Deinococcus radiodurans (strain ATCC 13939 / DSM 20539 / JCM 16871 / LMG 4051 / NBRC 15346 / NCIMB 9279 / R1 / VKM B-1422) OX=243230 GN=DR_2153 PE=4 SV=1	DR_2153	1	1.68447e-05	88.921	YYGNK(1)QHAVK	2	-1.4829	1
Q9RSH1	78	K	Sugar ABC transportor, ATP-binding protein OS=Deinococcus radiodurans (strain ATCC 13939 / DSM 20539 / JCM 16871 / LMG 4051 / NBRC 15346 / NCIMB 9279 / R1 / VKM B-1422) OX=243230 GN=DR_2153 PE=4 SV=1	DR_2153	1	8.36503e-05	45.654	EFMVFVGPSGCGK(1)STTLR	2	-0.91458	1
Q9RSH4	21	K	Putative membrane protein insertion efficiency factor OS=Deinococcus radiodurans (strain ATCC 13939 / DSM 20539 / JCM 16871 / LMG 4051 / NBRC 15346 / NCIMB 9279 / R1 / VKM B-1422) OX=243230 GN=DR_2150 PE=3 SV=1	DR_2150	1	0.0422974	46.835	K(1)PAPTCR	2	-0.068402	1
Q9RSH5	53	K	Membrane protein insertase YidC OS=Deinococcus radiodurans (strain ATCC 13939 / DSM 20539 / JCM 16871 / LMG 4051 / NBRC 15346 / NCIMB 9279 / R1 / VKM B-1422) OX=243230 GN=yidC PE=3 SV=1	yidC	1	2.04913e-05	49.487	YAQNGVQVTK(1)TITLHPR	3	-1.116	1
Q9RSH5	63	K	Membrane protein insertase YidC OS=Deinococcus radiodurans (strain ATCC 13939 / DSM 20539 / JCM 16871 / LMG 4051 / NBRC 15346 / NCIMB 9279 / R1 / VKM B-1422) OX=243230 GN=yidC PE=3 SV=1	yidC	1	0.00245245	72.492	NFK(1)VDVR	2	-1.336	1
Q9RSH5	259	K	Membrane protein insertase YidC OS=Deinococcus radiodurans (strain ATCC 13939 / DSM 20539 / JCM 16871 / LMG 4051 / NBRC 15346 / NCIMB 9279 / R1 / VKM B-1422) OX=243230 GN=yidC PE=3 SV=1	yidC	1	1.18368e-07	134.66	GK(1)TDPESQR	2	2.4252	1
Q9RSH6	55	K	Transcriptional regulator, TetR family OS=Deinococcus radiodurans (strain ATCC 13939 / DSM 20539 / JCM 16871 / LMG 4051 / NBRC 15346 / NCIMB 9279 / R1 / VKM B-1422) OX=243230 GN=DR_2148 PE=4 SV=1	DR_2148	1	2.99923e-24	173.15	EVAEAVGVTK(1)PALYHHYADK	2	-1.769	2
Q9RSH8	146	K	Uncharacterized protein OS=Deinococcus radiodurans (strain ATCC 13939 / DSM 20539 / JCM 16871 / LMG 4051 / NBRC 15346 / NCIMB 9279 / R1 / VKM B-1422) OX=243230 GN=DR_2146 PE=4 SV=1	DR_2146	1	1.30326e-09	61.211	VGGSSTLGVLWSYSGK(1)EEGVSHR	3	-2.0683	1
Q9RSI9	127	K	Phosphopentomutase OS=Deinococcus radiodurans (strain ATCC 13939 / DSM 20539 / JCM 16871 / LMG 4051 / NBRC 15346 / NCIMB 9279 / R1 / VKM B-1422) OX=243230 GN=deoB PE=3 SV=2	deoB	1	6.13961e-15	126.32	GHLCNK(1)PYSGTDVIR	2	-1.1755	3
Q9RSI9	268	K	Phosphopentomutase OS=Deinococcus radiodurans (strain ATCC 13939 / DSM 20539 / JCM 16871 / LMG 4051 / NBRC 15346 / NCIMB 9279 / R1 / VKM B-1422) OX=243230 GN=deoB PE=3 SV=2	deoB	1	4.59703e-11	117.9	MK(1)AGVDGLIFTNLVDTDAK	2	-2.5324	2
Q9RSJ4	33	K	Protease, putative OS=Deinococcus radiodurans (strain ATCC 13939 / DSM 20539 / JCM 16871 / LMG 4051 / NBRC 15346 / NCIMB 9279 / R1 / VKM B-1422) OX=243230 GN=DR_2130 PE=4 SV=1	DR_2130	1	0.0122503	47.27	AK(1)VGFEAEALPEMMR	2	-0.44394	1
Q9RSJ4	234	K	Protease, putative OS=Deinococcus radiodurans (strain ATCC 13939 / DSM 20539 / JCM 16871 / LMG 4051 / NBRC 15346 / NCIMB 9279 / R1 / VKM B-1422) OX=243230 GN=DR_2130 PE=4 SV=1	DR_2130	1	0.000427271	71.896	IGVDCLK(1)IEGR	2	1.8144	1
Q9RSJ5	42	K	50S ribosomal protein L17 OS=Deinococcus radiodurans (strain ATCC 13939 / DSM 20539 / JCM 16871 / LMG 4051 / NBRC 15346 / NCIMB 9279 / R1 / VKM B-1422) OX=243230 GN=rplQ PE=1 SV=1	rplQ	1	4.10553e-15	88.421	AK(1)ELRPFVEQLITTAK	3	-2.1927	1
Q9RSJ5	40	K	50S ribosomal protein L17 OS=Deinococcus radiodurans (strain ATCC 13939 / DSM 20539 / JCM 16871 / LMG 4051 / NBRC 15346 / NCIMB 9279 / R1 / VKM B-1422) OX=243230 GN=rplQ PE=1 SV=1	rplQ	1	0.000114209	99.855	IQTTLTK(1)AK	2	-0.0057546	1
Q9RSJ5	56	K	50S ribosomal protein L17 OS=Deinococcus radiodurans (strain ATCC 13939 / DSM 20539 / JCM 16871 / LMG 4051 / NBRC 15346 / NCIMB 9279 / R1 / VKM B-1422) OX=243230 GN=rplQ PE=1 SV=1	rplQ	1	1.71024e-05	56.473	PFVEQLITTAK(1)GGDLHSR	3	-5.18	1
Q9RSJ5	73	K	50S ribosomal protein L17 OS=Deinococcus radiodurans (strain ATCC 13939 / DSM 20539 / JCM 16871 / LMG 4051 / NBRC 15346 / NCIMB 9279 / R1 / VKM B-1422) OX=243230 GN=rplQ PE=1 SV=1	rplQ	1	3.78901e-10	98.167	LVAQDIHDK(1)DVVR	2	0.011381	2
Q9RSJ5	86	K	50S ribosomal protein L17 OS=Deinococcus radiodurans (strain ATCC 13939 / DSM 20539 / JCM 16871 / LMG 4051 / NBRC 15346 / NCIMB 9279 / R1 / VKM B-1422) OX=243230 GN=rplQ PE=1 SV=1	rplQ	1	8.87077e-05	54.309	VMDEVAPK(1)YAER	2	1.3466	2
Q9RSJ6	149	K	DNA-directed RNA polymerase subunit alpha OS=Deinococcus radiodurans (strain ATCC 13939 / DSM 20539 / JCM 16871 / LMG 4051 / NBRC 15346 / NCIMB 9279 / R1 / VKM B-1422) OX=243230 GN=rpoA PE=3 SV=1	rpoA	1	5.24079e-15	104	VEEGEGYVSADK(1)HATK	2	0.069939	1
Q9RSJ6	9	K	DNA-directed RNA polymerase subunit alpha OS=Deinococcus radiodurans (strain ATCC 13939 / DSM 20539 / JCM 16871 / LMG 4051 / NBRC 15346 / NCIMB 9279 / R1 / VKM B-1422) OX=243230 GN=rpoA PE=3 SV=1	rpoA	1	0.00782491	100.67	RPQLK(1)AR	2	0.83657	1
Q9RSJ6	91	K	DNA-directed RNA polymerase subunit alpha OS=Deinococcus radiodurans (strain ATCC 13939 / DSM 20539 / JCM 16871 / LMG 4051 / NBRC 15346 / NCIMB 9279 / R1 / VKM B-1422) OX=243230 GN=rpoA PE=3 SV=1	rpoA	1	7.90693e-06	87.895	FHAPGPK(1)TLTLR	3	-0.25936	1
Q9RSJ7	27	K	30S ribosomal protein S4 OS=Deinococcus radiodurans (strain ATCC 13939 / DSM 20539 / JCM 16871 / LMG 4051 / NBRC 15346 / NCIMB 9279 / R1 / VKM B-1422) OX=243230 GN=rpsD PE=3 SV=1	rpsD	1	0.0105617	65.313	VQK(1)YLDR	2	-1.0438	1
Q9RSJ7	137	K	30S ribosomal protein S4 OS=Deinococcus radiodurans (strain ATCC 13939 / DSM 20539 / JCM 16871 / LMG 4051 / NBRC 15346 / NCIMB 9279 / R1 / VKM B-1422) OX=243230 GN=rpsD PE=3 SV=1	rpsD	1	1.97817e-28	178.52	VK(1)IGDEISVAEGSR	2	1.2456	1
Q9RSJ7	69	K	30S ribosomal protein S4 OS=Deinococcus radiodurans (strain ATCC 13939 / DSM 20539 / JCM 16871 / LMG 4051 / NBRC 15346 / NCIMB 9279 / R1 / VKM B-1422) OX=243230 GN=rpsD PE=3 SV=1	rpsD	1	0.000357825	74.424	LYGMNEK(1)QFR	2	0.36728	1
Q9RSJ7	128	K	30S ribosomal protein S4 OS=Deinococcus radiodurans (strain ATCC 13939 / DSM 20539 / JCM 16871 / LMG 4051 / NBRC 15346 / NCIMB 9279 / R1 / VKM B-1422) OX=243230 GN=rpsD PE=3 SV=1	rpsD	1	0.00133437	88.921	K(1)VDIASYR	2	-2.1181	1
Q9RSJ7	162	K	30S ribosomal protein S4 OS=Deinococcus radiodurans (strain ATCC 13939 / DSM 20539 / JCM 16871 / LMG 4051 / NBRC 15346 / NCIMB 9279 / R1 / VKM B-1422) OX=243230 GN=rpsD PE=3 SV=1	rpsD	1	0.0148694	56.938	SMGFIQENMDAQK(1)R	2	2.5711	1
Q9RSJ7	178	K	30S ribosomal protein S4 OS=Deinococcus radiodurans (strain ATCC 13939 / DSM 20539 / JCM 16871 / LMG 4051 / NBRC 15346 / NCIMB 9279 / R1 / VKM B-1422) OX=243230 GN=rpsD PE=3 SV=1	rpsD	1	3.26954e-17	155.38	VSPWIEMDQDNFK(1)GTFSR	2	-1.0205	2
Q9RSJ7	10	K	30S ribosomal protein S4 OS=Deinococcus radiodurans (strain ATCC 13939 / DSM 20539 / JCM 16871 / LMG 4051 / NBRC 15346 / NCIMB 9279 / R1 / VKM B-1422) OX=243230 GN=rpsD PE=3 SV=1	rpsD	1	0.000932265	90.308	GSITK(1)QSR	2	18.227	1
Q9RSJ8	58	K	30S ribosomal protein S11 OS=Deinococcus radiodurans (strain ATCC 13939 / DSM 20539 / JCM 16871 / LMG 4051 / NBRC 15346 / NCIMB 9279 / R1 / VKM B-1422) OX=243230 GN=rpsK PE=3 SV=1	rpsK	1	0.0260198	70.638	K(1)GTPYAAQLAAADAVK	2	0.46094	1
Q9RSJ9	46	K	30S ribosomal protein S13 OS=Deinococcus radiodurans (strain ATCC 13939 / DSM 20539 / JCM 16871 / LMG 4051 / NBRC 15346 / NCIMB 9279 / R1 / VKM B-1422) OX=243230 GN=rpsM PE=3 SV=1	rpsM	1	4.50709e-37	196.38	VK(1)NLSEAEQSTLR	2	2.6986	1
Q9RSJ9	31	K	30S ribosomal protein S13 OS=Deinococcus radiodurans (strain ATCC 13939 / DSM 20539 / JCM 16871 / LMG 4051 / NBRC 15346 / NCIMB 9279 / R1 / VKM B-1422) OX=243230 GN=rpsM PE=3 SV=1	rpsM	1	0.00142332	81.642	SK(1)EILAR	2	0.47907	1
Q9RSJ9	65	K	30S ribosomal protein S13 OS=Deinococcus radiodurans (strain ATCC 13939 / DSM 20539 / JCM 16871 / LMG 4051 / NBRC 15346 / NCIMB 9279 / R1 / VKM B-1422) OX=243230 GN=rpsM PE=3 SV=1	rpsM	1	1.63946e-07	150.53	TYK(1)VEGDLR	2	0.56593	1
Q9RSJ9	62	K	30S ribosomal protein S13 OS=Deinococcus radiodurans (strain ATCC 13939 / DSM 20539 / JCM 16871 / LMG 4051 / NBRC 15346 / NCIMB 9279 / R1 / VKM B-1422) OX=243230 GN=rpsM PE=3 SV=1	rpsM	1	0.00347153	54.436	EAIEK(1)TYK	2	-0.65665	1
Q9RSK0	9	K	50S ribosomal protein L36 OS=Deinococcus radiodurans (strain ATCC 13939 / DSM 20539 / JCM 16871 / LMG 4051 / NBRC 15346 / NCIMB 9279 / R1 / VKM B-1422) OX=243230 GN=rpmJ PE=1 SV=1	rpmJ	1	0.00153824	105.81	K(1)MCDNCK(1)VVR	2	-1.5856	2
Q9RSK0	31	K	50S ribosomal protein L36 OS=Deinococcus radiodurans (strain ATCC 13939 / DSM 20539 / JCM 16871 / LMG 4051 / NBRC 15346 / NCIMB 9279 / R1 / VKM B-1422) OX=243230 GN=rpmJ PE=1 SV=1	rpmJ	1	1.83316e-16	178.95	VLVICSNVK(1)HK	2	0.74301	1
Q9RSK0	15	K	50S ribosomal protein L36 OS=Deinococcus radiodurans (strain ATCC 13939 / DSM 20539 / JCM 16871 / LMG 4051 / NBRC 15346 / NCIMB 9279 / R1 / VKM B-1422) OX=243230 GN=rpmJ PE=1 SV=1	rpmJ	1	1.01504e-13	187.23	MCDNCK(1)VVR	2	-0.5179	5
Q9RSK1	34	K	Translation initiation factor IF-1 OS=Deinococcus radiodurans (strain ATCC 13939 / DSM 20539 / JCM 16871 / LMG 4051 / NBRC 15346 / NCIMB 9279 / R1 / VKM B-1422) OX=243230 GN=infA PE=3 SV=2	infA	1	2.21294e-06	73.305	VK(1)LDTGHDILAYISGK	3	2.3308	1
Q9RSK2	281	K	Branched-chain amino acid ABC transporter, periplasmic amino acid-binding protein OS=Deinococcus radiodurans (strain ATCC 13939 / DSM 20539 / JCM 16871 / LMG 4051 / NBRC 15346 / NCIMB 9279 / R1 / VKM B-1422) OX=243230 GN=DR_2122 PE=3 SV=1	DR_2122	1	2.27695e-18	80.049	DCDGVLVAQAYSPTQK(1)SAVNQK	2	0.92326	1
Q9RSK2	326	K	Branched-chain amino acid ABC transporter, periplasmic amino acid-binding protein OS=Deinococcus radiodurans (strain ATCC 13939 / DSM 20539 / JCM 16871 / LMG 4051 / NBRC 15346 / NCIMB 9279 / R1 / VKM B-1422) OX=243230 GN=DR_2122 PE=3 SV=1	DR_2122	1	5.81506e-08	117.99	K(1)LSTWDLAALR	2	-2.3831	1
Q9RSK2	341	K	Branched-chain amino acid ABC transporter, periplasmic amino acid-binding protein OS=Deinococcus radiodurans (strain ATCC 13939 / DSM 20539 / JCM 16871 / LMG 4051 / NBRC 15346 / NCIMB 9279 / R1 / VKM B-1422) OX=243230 GN=DR_2122 PE=3 SV=1	DR_2122	1	3.05672e-68	211.9	TELNK(1)QVLAGQYDTPLGELR	2	-0.85566	1
Q9RSK5	108	K	Branched-chain amino acid ABC transporter, ATP-binding protein OS=Deinococcus radiodurans (strain ATCC 13939 / DSM 20539 / JCM 16871 / LMG 4051 / NBRC 15346 / NCIMB 9279 / R1 / VKM B-1422) OX=243230 GN=DR_2119 PE=4 SV=1	DR_2119	1	8.31017e-14	119.43	GLSALENVK(1)VATHR	2	0.56231	1
Q9RSK7	7	K	Adenylate kinase OS=Deinococcus radiodurans (strain ATCC 13939 / DSM 20539 / JCM 16871 / LMG 4051 / NBRC 15346 / NCIMB 9279 / R1 / VKM B-1422) OX=243230 GN=adk PE=3 SV=1	adk	1	5.29052e-09	108.4	NK(1)VVIFLGPPGAGK	2	-1.3975	2
Q9RSK7	19	K	Adenylate kinase OS=Deinococcus radiodurans (strain ATCC 13939 / DSM 20539 / JCM 16871 / LMG 4051 / NBRC 15346 / NCIMB 9279 / R1 / VKM B-1422) OX=243230 GN=adk PE=3 SV=1	adk	1	4.54662e-23	126.17	VVIFLGPPGAGK(1)GTQAAR	2	-1.3214	1
Q9RSK8	430	K	Protein translocase subunit SecY OS=Deinococcus radiodurans (strain ATCC 13939 / DSM 20539 / JCM 16871 / LMG 4051 / NBRC 15346 / NCIMB 9279 / R1 / VKM B-1422) OX=243230 GN=secY PE=3 SV=1	secY	1	0.000738307	72.042	YDGFISK(1)GR	2	-0.28574	1
Q9RSK9	28	K	50S ribosomal protein L15 OS=Deinococcus radiodurans (strain ATCC 13939 / DSM 20539 / JCM 16871 / LMG 4051 / NBRC 15346 / NCIMB 9279 / R1 / VKM B-1422) OX=243230 GN=rplO PE=1 SV=1	rplO	1	1.92537e-16	167.76	GPGGTDK(1)TAGR	2	2.2637	1
Q9RSK9	45	K	50S ribosomal protein L15 OS=Deinococcus radiodurans (strain ATCC 13939 / DSM 20539 / JCM 16871 / LMG 4051 / NBRC 15346 / NCIMB 9279 / R1 / VKM B-1422) OX=243230 GN=rplO PE=1 SV=1	rplO	1	2.92291e-26	171.09	SGAGK(1)GAFFEGGR	2	-0.74402	1
Q9RSL0	18	K	50S ribosomal protein L30 OS=Deinococcus radiodurans (strain ATCC 13939 / DSM 20539 / JCM 16871 / LMG 4051 / NBRC 15346 / NCIMB 9279 / R1 / VKM B-1422) OX=243230 GN=rpmD PE=1 SV=1	rpmD	1	2.89002e-28	208.63	SVIGRPGNQVK(1)TVQALGLR	3	-0.41903	3
Q9RSL0	45	K	50S ribosomal protein L30 OS=Deinococcus radiodurans (strain ATCC 13939 / DSM 20539 / JCM 16871 / LMG 4051 / NBRC 15346 / NCIMB 9279 / R1 / VKM B-1422) OX=243230 GN=rpmD PE=1 SV=1	rpmD	1	0.0107607	47.349	GMVK(1)TVK	2	0.12124	1
Q9RSL0	48	K	50S ribosomal protein L30 OS=Deinococcus radiodurans (strain ATCC 13939 / DSM 20539 / JCM 16871 / LMG 4051 / NBRC 15346 / NCIMB 9279 / R1 / VKM B-1422) OX=243230 GN=rpmD PE=1 SV=1	rpmD	1	8.9531e-10	159.93	TVK(1)HLLEVQE	2	0.21017	1
Q9RSL1	103	K	30S ribosomal protein S5 OS=Deinococcus radiodurans (strain ATCC 13939 / DSM 20539 / JCM 16871 / LMG 4051 / NBRC 15346 / NCIMB 9279 / R1 / VKM B-1422) OX=243230 GN=rpsE PE=3 SV=1	rpsE	1	5.16378e-32	168.74	VLLK(1)PAGPGTGVIAGTVPR	2	-1.3492	2
Q9RSL1	60	K	30S ribosomal protein S5 OS=Deinococcus radiodurans (strain ATCC 13939 / DSM 20539 / JCM 16871 / LMG 4051 / NBRC 15346 / NCIMB 9279 / R1 / VKM B-1422) OX=243230 GN=rpsE PE=3 SV=1	rpsE	1	0.000994538	54.27	AK(1)EVPVAIEK	2	1.5865	1
Q9RSL1	151	K	30S ribosomal protein S5 OS=Deinococcus radiodurans (strain ATCC 13939 / DSM 20539 / JCM 16871 / LMG 4051 / NBRC 15346 / NCIMB 9279 / R1 / VKM B-1422) OX=243230 GN=rpsE PE=3 SV=1	rpsE	1	1.60635e-09	90.689	VNVAYAVFDGFK(1)NLR	2	-0.78276	1
Q9RSL1	139	K	30S ribosomal protein S5 OS=Deinococcus radiodurans (strain ATCC 13939 / DSM 20539 / JCM 16871 / LMG 4051 / NBRC 15346 / NCIMB 9279 / R1 / VKM B-1422) OX=243230 GN=rpsE PE=3 SV=1	rpsE	1	5.22508e-34	228.28	NK(1)VNVAYAVFDGFK	2	-0.92781	3
Q9RSL1	29	K	30S ribosomal protein S5 OS=Deinococcus radiodurans (strain ATCC 13939 / DSM 20539 / JCM 16871 / LMG 4051 / NBRC 15346 / NCIMB 9279 / R1 / VKM B-1422) OX=243230 GN=rpsE PE=3 SV=1	rpsE	1	5.42991e-06	119.07	TSK(1)TYQGGR	2	0.023699	1
Q9RSL2	60	K	50S ribosomal protein L18 OS=Deinococcus radiodurans (strain ATCC 13939 / DSM 20539 / JCM 16871 / LMG 4051 / NBRC 15346 / NCIMB 9279 / R1 / VKM B-1422) OX=243230 GN=rplR PE=1 SV=3	rplR	1	7.62617e-98	309.78	GQTLAAASSAALK(1)SGNK	2	-0.33247	2
Q9RSL2	36	K	50S ribosomal protein L18 OS=Deinococcus radiodurans (strain ATCC 13939 / DSM 20539 / JCM 16871 / LMG 4051 / NBRC 15346 / NCIMB 9279 / R1 / VKM B-1422) OX=243230 GN=rplR PE=1 SV=3	rplR	1	1.37397e-20	155.57	SSK(1)HIYAQIIDDSR	2	-1.0062	2
Q9RSL2	95	K	50S ribosomal protein L18 OS=Deinococcus radiodurans (strain ATCC 13939 / DSM 20539 / JCM 16871 / LMG 4051 / NBRC 15346 / NCIMB 9279 / R1 / VKM B-1422) OX=243230 GN=rplR PE=1 SV=3	rplR	1	0.000359915	99.305	GSYK(1)YHGR	2	1.4209	1
Q9RSL2	64	K	50S ribosomal protein L18 OS=Deinococcus radiodurans (strain ATCC 13939 / DSM 20539 / JCM 16871 / LMG 4051 / NBRC 15346 / NCIMB 9279 / R1 / VKM B-1422) OX=243230 GN=rplR PE=1 SV=3	rplR	1	2.7154e-37	248.5	SGNK(1)TDTAAAVGK	2	2.1634	1
Q9RSL2	101	K	50S ribosomal protein L18 OS=Deinococcus radiodurans (strain ATCC 13939 / DSM 20539 / JCM 16871 / LMG 4051 / NBRC 15346 / NCIMB 9279 / R1 / VKM B-1422) OX=243230 GN=rplR PE=1 SV=3	rplR	1	0.000100455	103.8	VK(1)ALADAAR	2	-1.2775	1
Q9RSL2	82	K	50S ribosomal protein L18 OS=Deinococcus radiodurans (strain ATCC 13939 / DSM 20539 / JCM 16871 / LMG 4051 / NBRC 15346 / NCIMB 9279 / R1 / VKM B-1422) OX=243230 GN=rplR PE=1 SV=3	rplR	1	0.0098224	67.881	ALAAAAAEK(1)GIK	2	0.49181	1
Q9RSL3	25	K	50S ribosomal protein L6 OS=Deinococcus radiodurans (strain ATCC 13939 / DSM 20539 / JCM 16871 / LMG 4051 / NBRC 15346 / NCIMB 9279 / R1 / VKM B-1422) OX=243230 GN=rplF PE=1 SV=2	rplF	1	0.000527071	51.577	QPIAVPSGVTVNAQDGVFK(1)VK	2	-2.4688	1
Q9RSL3	60	K	50S ribosomal protein L6 OS=Deinococcus radiodurans (strain ATCC 13939 / DSM 20539 / JCM 16871 / LMG 4051 / NBRC 15346 / NCIMB 9279 / R1 / VKM B-1422) OX=243230 GN=rplF PE=1 SV=2	rplF	1	1.68597e-67	238.01	QDGDQLLVERPSDAQK(1)HR	3	0.035611	3
Q9RSL3	30	K	50S ribosomal protein L6 OS=Deinococcus radiodurans (strain ATCC 13939 / DSM 20539 / JCM 16871 / LMG 4051 / NBRC 15346 / NCIMB 9279 / R1 / VKM B-1422) OX=243230 GN=rplF PE=1 SV=2	rplF	1	1.23879e-10	123.24	GPK(1)GELTVPYNTELTVR	2	-0.88888	3
Q9RSL3	160	K	50S ribosomal protein L6 OS=Deinococcus radiodurans (strain ATCC 13939 / DSM 20539 / JCM 16871 / LMG 4051 / NBRC 15346 / NCIMB 9279 / R1 / VKM B-1422) OX=243230 GN=rplF PE=1 SV=2	rplF	1	0.000273091	92.732	KPDAYHGK(1)GVR	3	-0.22656	1
Q9RSL4	32	K	30S ribosomal protein S8 OS=Deinococcus radiodurans (strain ATCC 13939 / DSM 20539 / JCM 16871 / LMG 4051 / NBRC 15346 / NCIMB 9279 / R1 / VKM B-1422) OX=243230 GN=rpsH PE=3 SV=1	rpsH	1	0.0012071	67.464	FK(1)EELAK	1	-1.9784	2
Q9RSL4	21	K	30S ribosomal protein S8 OS=Deinococcus radiodurans (strain ATCC 13939 / DSM 20539 / JCM 16871 / LMG 4051 / NBRC 15346 / NCIMB 9279 / R1 / VKM B-1422) OX=243230 GN=rpsH PE=3 SV=1	rpsH	1	0.000170101	58.338	THK(1)ETVDIPASK	2	-2.104	1
Q9RSL4	76	K	30S ribosomal protein S8 OS=Deinococcus radiodurans (strain ATCC 13939 / DSM 20539 / JCM 16871 / LMG 4051 / NBRC 15346 / NCIMB 9279 / R1 / VKM B-1422) OX=243230 GN=rpsH PE=3 SV=1	rpsH	1	5.84315e-15	159.11	REQVIK(1)HIER	3	1.0074	3
Q9RSL6	440	K	Molybdate metabolism regulator-related protein OS=Deinococcus radiodurans (strain ATCC 13939 / DSM 20539 / JCM 16871 / LMG 4051 / NBRC 15346 / NCIMB 9279 / R1 / VKM B-1422) OX=243230 GN=DR_2108 PE=4 SV=1	DR_2108	1	0.00072876	63.212	FHK(1)DWNVQFPR	2	1.0284	1
Q9RSL6	73	K	Molybdate metabolism regulator-related protein OS=Deinococcus radiodurans (strain ATCC 13939 / DSM 20539 / JCM 16871 / LMG 4051 / NBRC 15346 / NCIMB 9279 / R1 / VKM B-1422) OX=243230 GN=DR_2108 PE=4 SV=1	DR_2108	1	2.88493e-12	87.942	K(1)GYEDAVMGAR	2	0.41002	1
Q9RSL6	51	K	Molybdate metabolism regulator-related protein OS=Deinococcus radiodurans (strain ATCC 13939 / DSM 20539 / JCM 16871 / LMG 4051 / NBRC 15346 / NCIMB 9279 / R1 / VKM B-1422) OX=243230 GN=DR_2108 PE=4 SV=1	DR_2108	0.999996	0.0620905	54.912	STK(1)TFPDAAVAQAEADKK	3	-0.84116	1
Q9RSL7	131	K	ABC transporter, ATP-binding protein, Ycf16 family OS=Deinococcus radiodurans (strain ATCC 13939 / DSM 20539 / JCM 16871 / LMG 4051 / NBRC 15346 / NCIMB 9279 / R1 / VKM B-1422) OX=243230 GN=DR_2107 PE=3 SV=1	DR_2107	1	4.46238e-52	214.32	LQSALK(1)TLEWDESIVER	2	-2.2293	1
Q9RSL7	111	K	ABC transporter, ATP-binding protein, Ycf16 family OS=Deinococcus radiodurans (strain ATCC 13939 / DSM 20539 / JCM 16871 / LMG 4051 / NBRC 15346 / NCIMB 9279 / R1 / VKM B-1422) OX=243230 GN=DR_2107 PE=3 SV=1	DR_2107	1	7.47469e-14	120.21	K(1)GEGEEVSFTEFYGK	2	-3.5146	1
Q9RSL8	27	K	Uncharacterized protein OS=Deinococcus radiodurans (strain ATCC 13939 / DSM 20539 / JCM 16871 / LMG 4051 / NBRC 15346 / NCIMB 9279 / R1 / VKM B-1422) OX=243230 GN=DR_2106 PE=3 SV=1	DR_2106	1	0.0396632	40.203	YAIK(1)APK	2	0.93585	1
Q9RSL8	373	K	Uncharacterized protein OS=Deinococcus radiodurans (strain ATCC 13939 / DSM 20539 / JCM 16871 / LMG 4051 / NBRC 15346 / NCIMB 9279 / R1 / VKM B-1422) OX=243230 GN=DR_2106 PE=3 SV=1	DR_2106	1	3.02904e-24	123.24	GSK(1)TNVECDALLLDEEAR	2	-1.1687	1
Q9RSL8	333	K	Uncharacterized protein OS=Deinococcus radiodurans (strain ATCC 13939 / DSM 20539 / JCM 16871 / LMG 4051 / NBRC 15346 / NCIMB 9279 / R1 / VKM B-1422) OX=243230 GN=DR_2106 PE=3 SV=1	DR_2106	1	2.35916e-06	45.422	GQHQDAGAK(1)IVHFAPHTSGTIVSK	3	-0.011871	1
Q9RSL8	42	K	Uncharacterized protein OS=Deinococcus radiodurans (strain ATCC 13939 / DSM 20539 / JCM 16871 / LMG 4051 / NBRC 15346 / NCIMB 9279 / R1 / VKM B-1422) OX=243230 GN=DR_2106 PE=3 SV=1	DR_2106	1	2.04709e-05	85.716	EVVEMISK(1)AK	2	-0.40555	1
Q9RSL8	348	K	Uncharacterized protein OS=Deinococcus radiodurans (strain ATCC 13939 / DSM 20539 / JCM 16871 / LMG 4051 / NBRC 15346 / NCIMB 9279 / R1 / VKM B-1422) OX=243230 GN=DR_2106 PE=3 SV=1	DR_2106	1	2.18058e-23	133.47	IVHFAPHTSGTIVSK(1)SISK	2	-1.7379	3
Q9RSL8	56	K	Uncharacterized protein OS=Deinococcus radiodurans (strain ATCC 13939 / DSM 20539 / JCM 16871 / LMG 4051 / NBRC 15346 / NCIMB 9279 / R1 / VKM B-1422) OX=243230 GN=DR_2106 PE=3 SV=1	DR_2106	1	0.000439215	50.09	LK(1)ALDIFLSK	2	-3.1796	1
Q9RSL8	196	K	Uncharacterized protein OS=Deinococcus radiodurans (strain ATCC 13939 / DSM 20539 / JCM 16871 / LMG 4051 / NBRC 15346 / NCIMB 9279 / R1 / VKM B-1422) OX=243230 GN=DR_2106 PE=3 SV=1	DR_2106	1	1.6185e-10	98.167	GVK(1)VDIPLQTYFR	2	-3.4253	1
Q9RSL8	44	K	Uncharacterized protein OS=Deinococcus radiodurans (strain ATCC 13939 / DSM 20539 / JCM 16871 / LMG 4051 / NBRC 15346 / NCIMB 9279 / R1 / VKM B-1422) OX=243230 GN=DR_2106 PE=3 SV=1	DR_2106	1	1.20739e-13	147.02	AK(1)DEPQWMLDFR	2	-0.43134	2
Q9RSL8	364	K	Uncharacterized protein OS=Deinococcus radiodurans (strain ATCC 13939 / DSM 20539 / JCM 16871 / LMG 4051 / NBRC 15346 / NCIMB 9279 / R1 / VKM B-1422) OX=243230 GN=DR_2106 PE=3 SV=1	DR_2106	1	0.000733416	62.271	GLVK(1)IYEGAK	2	-0.33224	1
Q9RSL8	301	K	Uncharacterized protein OS=Deinococcus radiodurans (strain ATCC 13939 / DSM 20539 / JCM 16871 / LMG 4051 / NBRC 15346 / NCIMB 9279 / R1 / VKM B-1422) OX=243230 GN=DR_2106 PE=3 SV=1	DR_2106	1	4.28097e-10	97.268	VTMK(1)YPACYLLEDGAR	2	1.0106	2
Q9RSM3	252	K	Uncharacterized protein OS=Deinococcus radiodurans (strain ATCC 13939 / DSM 20539 / JCM 16871 / LMG 4051 / NBRC 15346 / NCIMB 9279 / R1 / VKM B-1422) OX=243230 GN=DR_2101 PE=3 SV=1	DR_2101	1	2.16934e-15	110.58	YVSIQNWGK(1)GVTHIQR	2	-0.10348	3
Q9RSM3	122	K	Uncharacterized protein OS=Deinococcus radiodurans (strain ATCC 13939 / DSM 20539 / JCM 16871 / LMG 4051 / NBRC 15346 / NCIMB 9279 / R1 / VKM B-1422) OX=243230 GN=DR_2101 PE=3 SV=1	DR_2101	1	7.76918e-13	44.037	TAVEQHADK(1)VQQYLYSVVPAEVPDDTTIAAPGTTPSK	3	-2.3002	1
Q9RSM3	58	K	Uncharacterized protein OS=Deinococcus radiodurans (strain ATCC 13939 / DSM 20539 / JCM 16871 / LMG 4051 / NBRC 15346 / NCIMB 9279 / R1 / VKM B-1422) OX=243230 GN=DR_2101 PE=3 SV=1	DR_2101	1	0.000890575	52.837	VDVDFDALNPHPK(1)R	2	1.3068	1
Q9RSM3	113	K	Uncharacterized protein OS=Deinococcus radiodurans (strain ATCC 13939 / DSM 20539 / JCM 16871 / LMG 4051 / NBRC 15346 / NCIMB 9279 / R1 / VKM B-1422) OX=243230 GN=DR_2101 PE=3 SV=1	DR_2101	1	0.000135204	69.201	GVIFTDLK(1)TAVEQHADK	2	-0.69109	1
Q9RSM8	281	K	Endopeptidase IV-related protein OS=Deinococcus radiodurans (strain ATCC 13939 / DSM 20539 / JCM 16871 / LMG 4051 / NBRC 15346 / NCIMB 9279 / R1 / VKM B-1422) OX=243230 GN=DR_2096 PE=4 SV=1	DR_2096	1	3.22228e-10	83.061	AGK(1)VAVVSVVGSIVTGK	2	-1.0664	2
Q9RSM8	166	K	Endopeptidase IV-related protein OS=Deinococcus radiodurans (strain ATCC 13939 / DSM 20539 / JCM 16871 / LMG 4051 / NBRC 15346 / NCIMB 9279 / R1 / VKM B-1422) OX=243230 GN=DR_2096 PE=4 SV=1	DR_2096	1	4.5963e-11	159.93	K(1)HGIEFENLR	2	1.7912	3
Q9RSM8	180	K	Endopeptidase IV-related protein OS=Deinococcus radiodurans (strain ATCC 13939 / DSM 20539 / JCM 16871 / LMG 4051 / NBRC 15346 / NCIMB 9279 / R1 / VKM B-1422) OX=243230 GN=DR_2096 PE=4 SV=1	DR_2096	1	6.15135e-07	110.22	EYK(1)AALTR	2	0.33525	2
Q9RSM8	440	K	Endopeptidase IV-related protein OS=Deinococcus radiodurans (strain ATCC 13939 / DSM 20539 / JCM 16871 / LMG 4051 / NBRC 15346 / NCIMB 9279 / R1 / VKM B-1422) OX=243230 GN=DR_2096 PE=4 SV=1	DR_2096	1	0.00194158	55.604	AHIEK(1)GIGEVYDR	2	0.42983	1
Q9RSM8	321	K	Endopeptidase IV-related protein OS=Deinococcus radiodurans (strain ATCC 13939 / DSM 20539 / JCM 16871 / LMG 4051 / NBRC 15346 / NCIMB 9279 / R1 / VKM B-1422) OX=243230 GN=DR_2096 PE=4 SV=1	DR_2096	1	8.14256e-41	184.83	NNPLPLPLLGGPMAGSDTVVAALK(1)HAK	3	-1.392	2
Q9RSM8	295	K	Endopeptidase IV-related protein OS=Deinococcus radiodurans (strain ATCC 13939 / DSM 20539 / JCM 16871 / LMG 4051 / NBRC 15346 / NCIMB 9279 / R1 / VKM B-1422) OX=243230 GN=DR_2096 PE=4 SV=1	DR_2096	1	5.61293e-22	130.65	VAVVSVVGSIVTGK(1)SK	2	-0.36795	1
Q9RSM9	181	K	C-type cytochrome, putative OS=Deinococcus radiodurans (strain ATCC 13939 / DSM 20539 / JCM 16871 / LMG 4051 / NBRC 15346 / NCIMB 9279 / R1 / VKM B-1422) OX=243230 GN=DR_2095 PE=4 SV=1	DR_2095	1	2.39469e-09	115.41	APNK(1)TLSPVMPR	2	-0.33377	2
Q9RSM9	208	K	C-type cytochrome, putative OS=Deinococcus radiodurans (strain ATCC 13939 / DSM 20539 / JCM 16871 / LMG 4051 / NBRC 15346 / NCIMB 9279 / R1 / VKM B-1422) OX=243230 GN=DR_2095 PE=4 SV=1	DR_2095	1	1.13762e-13	112.06	FVATQVSDQDISNIHEYLK(1)GL	2	-1.1747	1
Q9RSN0	100	K	Rrf2 protein OS=Deinococcus radiodurans (strain ATCC 13939 / DSM 20539 / JCM 16871 / LMG 4051 / NBRC 15346 / NCIMB 9279 / R1 / VKM B-1422) OX=243230 GN=DR_2094 PE=4 SV=1	DR_2094	1	0.010493	47.349	AGFIK(1)SIR	2	0.74667	1
Q9RSN7	103	K	Translation initiation factor IF-3 OS=Deinococcus radiodurans (strain ATCC 13939 / DSM 20539 / JCM 16871 / LMG 4051 / NBRC 15346 / NCIMB 9279 / R1 / VKM B-1422) OX=243230 GN=infC PE=3 SV=1	infC	1	5.75295e-06	117.3	IDDNDFK(1)TK	2	0.3201	1
Q9RSN7	118	K	Translation initiation factor IF-3 OS=Deinococcus radiodurans (strain ATCC 13939 / DSM 20539 / JCM 16871 / LMG 4051 / NBRC 15346 / NCIMB 9279 / R1 / VKM B-1422) OX=243230 GN=infC PE=3 SV=1	infC	1	1.3253e-07	107.08	RFLNEGHK(1)VK	3	1.2687	2
Q9RSN7	9	K	Translation initiation factor IF-3 OS=Deinococcus radiodurans (strain ATCC 13939 / DSM 20539 / JCM 16871 / LMG 4051 / NBRC 15346 / NCIMB 9279 / R1 / VKM B-1422) OX=243230 GN=infC PE=3 SV=1	infC	1	0.000565942	58.916	DLK(1)VNEQIR	2	0.66476	1
Q9RSN7	96	K	Translation initiation factor IF-3 OS=Deinococcus radiodurans (strain ATCC 13939 / DSM 20539 / JCM 16871 / LMG 4051 / NBRC 15346 / NCIMB 9279 / R1 / VKM B-1422) OX=243230 GN=infC PE=3 SV=1	infC	1	6.24798e-05	104.39	VK(1)IDDNDFK	2	-1.1701	1
Q9RSN7	44	K	Translation initiation factor IF-3 OS=Deinococcus radiodurans (strain ATCC 13939 / DSM 20539 / JCM 16871 / LMG 4051 / NBRC 15346 / NCIMB 9279 / R1 / VKM B-1422) OX=243230 GN=infC PE=3 SV=1	infC	1	2.53019e-42	127.07	EK(1)SLDLVMVSPQAVPPVCR	2	-1.3724	1
Q9RSP1	39	K	bPH_5 domain-containing protein OS=Deinococcus radiodurans (strain ATCC 13939 / DSM 20539 / JCM 16871 / LMG 4051 / NBRC 15346 / NCIMB 9279 / R1 / VKM B-1422) OX=243230 GN=DR_2083 PE=4 SV=1	DR_2083	1	5.20075e-08	77.431	SLASK(1)VVIPAGTPAEK	2	0.35397	1
Q9RSP3	90	K	Threonine--tRNA ligase OS=Deinococcus radiodurans (strain ATCC 13939 / DSM 20539 / JCM 16871 / LMG 4051 / NBRC 15346 / NCIMB 9279 / R1 / VKM B-1422) OX=243230 GN=thrS PE=3 SV=1	thrS	1	0.00462258	76.85	AK(1)GYGPDAIK	2	-0.33162	2
Q9RSP3	196	K	Threonine--tRNA ligase OS=Deinococcus radiodurans (strain ATCC 13939 / DSM 20539 / JCM 16871 / LMG 4051 / NBRC 15346 / NCIMB 9279 / R1 / VKM B-1422) OX=243230 GN=thrS PE=3 SV=1	thrS	1	0.000144189	46.768	GPHFPSTGK(1)LPQSFK	2	0.046111	1
Q9RSP5	66	K	PadR domain-containing protein OS=Deinococcus radiodurans (strain ATCC 13939 / DSM 20539 / JCM 16871 / LMG 4051 / NBRC 15346 / NCIMB 9279 / R1 / VKM B-1422) OX=243230 GN=DR_2079 PE=4 SV=1	DR_2079	1	0.000208561	99.174	FK(1)EGTLYPALHR	2	-0.062278	1
Q9RSP9	35	K	Ferredoxin OS=Deinococcus radiodurans (strain ATCC 13939 / DSM 20539 / JCM 16871 / LMG 4051 / NBRC 15346 / NCIMB 9279 / R1 / VKM B-1422) OX=243230 GN=DR_2075 PE=4 SV=1	DR_2075	1	1.73939e-16	148.9	CGGVAK(1)CTTCR	2	-0.88375	1
Q9RSP9	97	K	Ferredoxin OS=Deinococcus radiodurans (strain ATCC 13939 / DSM 20539 / JCM 16871 / LMG 4051 / NBRC 15346 / NCIMB 9279 / R1 / VKM B-1422) OX=243230 GN=DR_2075 PE=4 SV=1	DR_2075	1	4.0644e-09	77.698	GK(1)APADVIEPAPEWTTRPGASTEG	2	-1.8701	2
Q9RSP9	58	K	Ferredoxin OS=Deinococcus radiodurans (strain ATCC 13939 / DSM 20539 / JCM 16871 / LMG 4051 / NBRC 15346 / NCIMB 9279 / R1 / VKM B-1422) OX=243230 GN=DR_2075 PE=4 SV=1	DR_2075	1	5.46194e-09	100.98	VVFTEGEPDAMTLAEHDK(1)LQDK	3	-0.28662	1
Q9RSP9	62	K	Ferredoxin OS=Deinococcus radiodurans (strain ATCC 13939 / DSM 20539 / JCM 16871 / LMG 4051 / NBRC 15346 / NCIMB 9279 / R1 / VKM B-1422) OX=243230 GN=DR_2075 PE=4 SV=1	DR_2075	1	3.46739e-19	203.8	LQDK(1)GLLGEAR	2	0.22601	3
Q9RSQ3	50	K	Phosphoglucosamine mutase OS=Deinococcus radiodurans (strain ATCC 13939 / DSM 20539 / JCM 16871 / LMG 4051 / NBRC 15346 / NCIMB 9279 / R1 / VKM B-1422) OX=243230 GN=glmM PE=3 SV=1	glmM	1	0.000321778	53.028	ASVVIGK(1)DTR	2	-0.12251	1
Q9RSQ3	5	K	Phosphoglucosamine mutase OS=Deinococcus radiodurans (strain ATCC 13939 / DSM 20539 / JCM 16871 / LMG 4051 / NBRC 15346 / NCIMB 9279 / R1 / VKM B-1422) OX=243230 GN=glmM PE=3 SV=1	glmM	1	0.0010033	81.642	K(1)YFGTDGVR	2	-0.60608	1
Q9RSQ4	371	K	Membrane lipoprotein OS=Deinococcus radiodurans (strain ATCC 13939 / DSM 20539 / JCM 16871 / LMG 4051 / NBRC 15346 / NCIMB 9279 / R1 / VKM B-1422) OX=243230 GN=DR_2070 PE=3 SV=1	DR_2070	1	9.50625e-14	95.138	VEAVK(1)QQIIK(1)GQIK	2	1.2697	2
Q9RSQ4	310	K	Membrane lipoprotein OS=Deinococcus radiodurans (strain ATCC 13939 / DSM 20539 / JCM 16871 / LMG 4051 / NBRC 15346 / NCIMB 9279 / R1 / VKM B-1422) OX=243230 GN=DR_2070 PE=3 SV=1	DR_2070	1	1.39472e-13	96.27	NPATLNHGLTSMVK(1)R	2	-0.92248	1
Q9RSQ4	206	K	Membrane lipoprotein OS=Deinococcus radiodurans (strain ATCC 13939 / DSM 20539 / JCM 16871 / LMG 4051 / NBRC 15346 / NCIMB 9279 / R1 / VKM B-1422) OX=243230 GN=DR_2070 PE=3 SV=1	DR_2070	1	8.22759e-71	217.77	ATIISQYVGNTPEAWNNPGK(1)AK	2	-1.8368	1
Q9RSQ4	250	K	Membrane lipoprotein OS=Deinococcus radiodurans (strain ATCC 13939 / DSM 20539 / JCM 16871 / LMG 4051 / NBRC 15346 / NCIMB 9279 / R1 / VKM B-1422) OX=243230 GN=DR_2070 PE=3 SV=1	DR_2070	1	3.95411e-40	208.81	QTPCLNASQLPK(1)GVTFK	2	-2.3898	1
Q9RSQ4	361	K	Membrane lipoprotein OS=Deinococcus radiodurans (strain ATCC 13939 / DSM 20539 / JCM 16871 / LMG 4051 / NBRC 15346 / NCIMB 9279 / R1 / VKM B-1422) OX=243230 GN=DR_2070 PE=3 SV=1	DR_2070	1	8.28881e-21	159.44	ALLPAAQIAK(1)VEAVK(1)QQIIK	3	-0.3583	3
Q9RSQ4	324	K	Membrane lipoprotein OS=Deinococcus radiodurans (strain ATCC 13939 / DSM 20539 / JCM 16871 / LMG 4051 / NBRC 15346 / NCIMB 9279 / R1 / VKM B-1422) OX=243230 GN=DR_2070 PE=3 SV=1	DR_2070	1	7.72508e-40	212.69	VDNAVYALINEVK(1)NDK	2	-2.3573	3
Q9RSQ4	46	K	Membrane lipoprotein OS=Deinococcus radiodurans (strain ATCC 13939 / DSM 20539 / JCM 16871 / LMG 4051 / NBRC 15346 / NCIMB 9279 / R1 / VKM B-1422) OX=243230 GN=DR_2070 PE=3 SV=1	DR_2070	1	1.81853e-14	147.72	VGMAYDAGGK(1)ADK	2	1.098	2
Q9RSQ4	49	K	Membrane lipoprotein OS=Deinococcus radiodurans (strain ATCC 13939 / DSM 20539 / JCM 16871 / LMG 4051 / NBRC 15346 / NCIMB 9279 / R1 / VKM B-1422) OX=243230 GN=DR_2070 PE=3 SV=1	DR_2070	1	1.91376e-108	335.22	ADK(1)SFNQSAYEGSQLAAK	2	-1.0286	2
Q9RSQ4	366	K	Membrane lipoprotein OS=Deinococcus radiodurans (strain ATCC 13939 / DSM 20539 / JCM 16871 / LMG 4051 / NBRC 15346 / NCIMB 9279 / R1 / VKM B-1422) OX=243230 GN=DR_2070 PE=3 SV=1	DR_2070	1	9.50625e-14	101.82	VEAVK(1)QQIIK(1)GQIK	2	1.2697	3
Q9RSQ4	186	K	Membrane lipoprotein OS=Deinococcus radiodurans (strain ATCC 13939 / DSM 20539 / JCM 16871 / LMG 4051 / NBRC 15346 / NCIMB 9279 / R1 / VKM B-1422) OX=243230 GN=DR_2070 PE=3 SV=1	DR_2070	1	1.30513e-73	297.11	AANPK(1)ATIISQYVGNTPEAWNNPGK	2	-1.0355	3
Q9RSQ4	260	K	Membrane lipoprotein OS=Deinococcus radiodurans (strain ATCC 13939 / DSM 20539 / JCM 16871 / LMG 4051 / NBRC 15346 / NCIMB 9279 / R1 / VKM B-1422) OX=243230 GN=DR_2070 PE=3 SV=1	DR_2070	1	0.000391382	146.27	SDNFK(1)NVK	2	0.051578	1
Q9RSQ4	351	K	Membrane lipoprotein OS=Deinococcus radiodurans (strain ATCC 13939 / DSM 20539 / JCM 16871 / LMG 4051 / NBRC 15346 / NCIMB 9279 / R1 / VKM B-1422) OX=243230 GN=DR_2070 PE=3 SV=1	DR_2070	1	2.95925e-35	191.02	DGGVAYAVDQYNK(1)ALLPAAQIAK	2	-2.3842	1
Q9RSQ4	255	K	Membrane lipoprotein OS=Deinococcus radiodurans (strain ATCC 13939 / DSM 20539 / JCM 16871 / LMG 4051 / NBRC 15346 / NCIMB 9279 / R1 / VKM B-1422) OX=243230 GN=DR_2070 PE=3 SV=1	DR_2070	1	3.64922e-11	163.43	GVTFK(1)SDNFK	2	2.7459	2
Q9RSQ4	270	K	Membrane lipoprotein OS=Deinococcus radiodurans (strain ATCC 13939 / DSM 20539 / JCM 16871 / LMG 4051 / NBRC 15346 / NCIMB 9279 / R1 / VKM B-1422) OX=243230 GN=DR_2070 PE=3 SV=1	DR_2070	1	9.05388e-27	190.68	SAAYAK(1)ACTGNTR	2	0.54989	1
Q9RSQ4	65	K	Membrane lipoprotein OS=Deinococcus radiodurans (strain ATCC 13939 / DSM 20539 / JCM 16871 / LMG 4051 / NBRC 15346 / NCIMB 9279 / R1 / VKM B-1422) OX=243230 GN=DR_2070 PE=3 SV=1	DR_2070	1	0.00513834	92.677	K(1)LGIQVK	2	0.39117	1
Q9RSQ5	389	K	DNA ligase OS=Deinococcus radiodurans (strain ATCC 13939 / DSM 20539 / JCM 16871 / LMG 4051 / NBRC 15346 / NCIMB 9279 / R1 / VKM B-1422) OX=243230 GN=ligA PE=3 SV=1	ligA	1	0.00305097	46.033	K(1)SGGVIPQIMR	2	1.0396	1
Q9RSQ5	513	K	DNA ligase OS=Deinococcus radiodurans (strain ATCC 13939 / DSM 20539 / JCM 16871 / LMG 4051 / NBRC 15346 / NCIMB 9279 / R1 / VKM B-1422) OX=243230 GN=ligA PE=3 SV=1	ligA	1	7.59432e-05	60	AGNILGQLEASK(1)TK	2	-2.9113	1
Q9RSQ6	99	K	Alkaline shock protein-related protein OS=Deinococcus radiodurans (strain ATCC 13939 / DSM 20539 / JCM 16871 / LMG 4051 / NBRC 15346 / NCIMB 9279 / R1 / VKM B-1422) OX=243230 GN=DR_2068 PE=3 SV=1	DR_2068	1	2.08732e-74	265.34	VK(1)TVNISVQGVCVPK	2	-1.1015	1
Q9RSQ7	7	K	Transcription antitermination protein NusB OS=Deinococcus radiodurans (strain ATCC 13939 / DSM 20539 / JCM 16871 / LMG 4051 / NBRC 15346 / NCIMB 9279 / R1 / VKM B-1422) OX=243230 GN=nusB PE=3 SV=1	nusB	1	2.2618e-05	66.664	EK(1)AVQPVGTR	2	0.28294	1
Q9RSR1	578	K	Polyribonucleotide nucleotidyltransferase OS=Deinococcus radiodurans (strain ATCC 13939 / DSM 20539 / JCM 16871 / LMG 4051 / NBRC 15346 / NCIMB 9279 / R1 / VKM B-1422) OX=243230 GN=pnp PE=1 SV=2	pnp	1	0.0147992	51.864	VIGPGGK(1)QVR	2	0.035597	1
Q9RSR1	571	K	Polyribonucleotide nucleotidyltransferase OS=Deinococcus radiodurans (strain ATCC 13939 / DSM 20539 / JCM 16871 / LMG 4051 / NBRC 15346 / NCIMB 9279 / R1 / VKM B-1422) OX=243230 GN=pnp PE=1 SV=2	pnp	1	9.76248e-30	184.43	INPELIGK(1)VIGPGGK	2	-1.1644	1
Q9RSR1	612	K	Polyribonucleotide nucleotidyltransferase OS=Deinococcus radiodurans (strain ATCC 13939 / DSM 20539 / JCM 16871 / LMG 4051 / NBRC 15346 / NCIMB 9279 / R1 / VKM B-1422) OX=243230 GN=pnp PE=1 SV=2	pnp	1	6.33714e-21	157.74	IFSASGESAEAVK(1)AR	2	0.073286	1
Q9RSR1	563	K	Polyribonucleotide nucleotidyltransferase OS=Deinococcus radiodurans (strain ATCC 13939 / DSM 20539 / JCM 16871 / LMG 4051 / NBRC 15346 / NCIMB 9279 / R1 / VKM B-1422) OX=243230 GN=pnp PE=1 SV=2	pnp	1	1.73997e-05	48.476	AELSPTAPHILSLK(1)INPELIGK	3	-2.6299	1
Q9RSR1	70	K	Polyribonucleotide nucleotidyltransferase OS=Deinococcus radiodurans (strain ATCC 13939 / DSM 20539 / JCM 16871 / LMG 4051 / NBRC 15346 / NCIMB 9279 / R1 / VKM B-1422) OX=243230 GN=pnp PE=1 SV=2	pnp	1	0.00074842	59.645	HYAVGK(1)IPGSFQR	2	-0.96737	2
Q9RSR1	228	K	Polyribonucleotide nucleotidyltransferase OS=Deinococcus radiodurans (strain ATCC 13939 / DSM 20539 / JCM 16871 / LMG 4051 / NBRC 15346 / NCIMB 9279 / R1 / VKM B-1422) OX=243230 GN=pnp PE=1 SV=2	pnp	1	1.17555e-10	104.35	AEVGHEK(1)FNFLAEEGPANDYVPELTEK	3	-1.6648	1
Q9RSR1	103	K	Polyribonucleotide nucleotidyltransferase OS=Deinococcus radiodurans (strain ATCC 13939 / DSM 20539 / JCM 16871 / LMG 4051 / NBRC 15346 / NCIMB 9279 / R1 / VKM B-1422) OX=243230 GN=pnp PE=1 SV=2	pnp	1	1.44702e-05	103.8	QIRPLFPK(1)GYR	3	0.32888	2
Q9RSR1	4	K	Polyribonucleotide nucleotidyltransferase OS=Deinococcus radiodurans (strain ATCC 13939 / DSM 20539 / JCM 16871 / LMG 4051 / NBRC 15346 / NCIMB 9279 / R1 / VKM B-1422) OX=243230 GN=pnp PE=1 SV=2	pnp	1	3.84686e-09	127.03	MIGK(1)TFTTMLGGR	2	0.81502	2
Q9RSR1	687	K	Polyribonucleotide nucleotidyltransferase OS=Deinococcus radiodurans (strain ATCC 13939 / DSM 20539 / JCM 16871 / LMG 4051 / NBRC 15346 / NCIMB 9279 / R1 / VKM B-1422) OX=243230 GN=pnp PE=1 SV=2	pnp	1	3.47457e-19	159.44	GK(1)IDLIRPELEGK	2	-0.25196	2
Q9RSR1	678	K	Polyribonucleotide nucleotidyltransferase OS=Deinococcus radiodurans (strain ATCC 13939 / DSM 20539 / JCM 16871 / LMG 4051 / NBRC 15346 / NCIMB 9279 / R1 / VKM B-1422) OX=243230 GN=pnp PE=1 SV=2	pnp	1	4.44907e-05	105.36	VK(1)IANIDDR	2	-0.56796	1
Q9RSR3	43	K	Uncharacterized protein OS=Deinococcus radiodurans (strain ATCC 13939 / DSM 20539 / JCM 16871 / LMG 4051 / NBRC 15346 / NCIMB 9279 / R1 / VKM B-1422) OX=243230 GN=DR_2061 PE=4 SV=1	DR_2061	1	8.59031e-17	134.2	AEATAHEYK(1)PGK	2	-1.2511	1
Q9RSR5	395	K	Glycine--tRNA ligase OS=Deinococcus radiodurans (strain ATCC 13939 / DSM 20539 / JCM 16871 / LMG 4051 / NBRC 15346 / NCIMB 9279 / R1 / VKM B-1422) OX=243230 GN=glyQS PE=3 SV=2	glyQS	1	0.000236134	65.156	LK(1)PHLAPIK	2	-0.40543	1
Q9RSR5	444	K	Glycine--tRNA ligase OS=Deinococcus radiodurans (strain ATCC 13939 / DSM 20539 / JCM 16871 / LMG 4051 / NBRC 15346 / NCIMB 9279 / R1 / VKM B-1422) OX=243230 GN=glyQS PE=3 SV=2	glyQS	1	1.1797e-33	212.27	VLYEDSGNIGK(1)AYR	2	-0.039389	1
Q9RSR5	263	K	Glycine--tRNA ligase OS=Deinococcus radiodurans (strain ATCC 13939 / DSM 20539 / JCM 16871 / LMG 4051 / NBRC 15346 / NCIMB 9279 / R1 / VKM B-1422) OX=243230 GN=glyQS PE=3 SV=2	glyQS	1	2.38293e-19	175.64	LK(1)WWEDQGVPR	2	-2.7457	1
Q9RSR5	218	K	Glycine--tRNA ligase OS=Deinococcus radiodurans (strain ATCC 13939 / DSM 20539 / JCM 16871 / LMG 4051 / NBRC 15346 / NCIMB 9279 / R1 / VKM B-1422) OX=243230 GN=glyQS PE=3 SV=2	glyQS	1	6.98644e-06	78.932	LPFGIAQIGK(1)AFR	2	-3.9584	1
Q9RSR5	423	K	Glycine--tRNA ligase OS=Deinococcus radiodurans (strain ATCC 13939 / DSM 20539 / JCM 16871 / LMG 4051 / NBRC 15346 / NCIMB 9279 / R1 / VKM B-1422) OX=243230 GN=glyQS PE=3 SV=2	glyQS	1	1.85299e-20	145.95	AIK(1)AELQGLGLGR	2	-1.3467	1
Q9RSR5	14	K	Glycine--tRNA ligase OS=Deinococcus radiodurans (strain ATCC 13939 / DSM 20539 / JCM 16871 / LMG 4051 / NBRC 15346 / NCIMB 9279 / R1 / VKM B-1422) OX=243230 GN=glyQS PE=3 SV=2	glyQS	1	7.28235e-20	133.49	PATSMEELVSLCK(1)R	2	-0.28661	1
Q9RSR5	47	K	Glycine--tRNA ligase OS=Deinococcus radiodurans (strain ATCC 13939 / DSM 20539 / JCM 16871 / LMG 4051 / NBRC 15346 / NCIMB 9279 / R1 / VKM B-1422) OX=243230 GN=glyQS PE=3 SV=2	glyQS	1	1.05908e-05	117.39	NNIK(1)AAWWR	2	-0.43324	1
Q9RSR6	219	K	Uncharacterized protein OS=Deinococcus radiodurans (strain ATCC 13939 / DSM 20539 / JCM 16871 / LMG 4051 / NBRC 15346 / NCIMB 9279 / R1 / VKM B-1422) OX=243230 GN=DR_2058 PE=4 SV=1	DR_2058	1	5.36199e-27	171.09	VSAGK(1)SGPVAPFK	2	1.3941	1
Q9RSR7	136	K	Uncharacterized protein OS=Deinococcus radiodurans (strain ATCC 13939 / DSM 20539 / JCM 16871 / LMG 4051 / NBRC 15346 / NCIMB 9279 / R1 / VKM B-1422) OX=243230 GN=DR_2057 PE=4 SV=1	DR_2057	1	7.22716e-05	74.424	K(1)ALGLPAADR	2	-0.45107	1
Q9RSR7	156	K	Uncharacterized protein OS=Deinococcus radiodurans (strain ATCC 13939 / DSM 20539 / JCM 16871 / LMG 4051 / NBRC 15346 / NCIMB 9279 / R1 / VKM B-1422) OX=243230 GN=DR_2057 PE=4 SV=1	DR_2057	1	4.25588e-11	159.93	IIQESK(1)TQSR	2	-0.74371	1
Q9RSR9	159	K	Oligoendopeptidase F, putative OS=Deinococcus radiodurans (strain ATCC 13939 / DSM 20539 / JCM 16871 / LMG 4051 / NBRC 15346 / NCIMB 9279 / R1 / VKM B-1422) OX=243230 GN=DR_2055 PE=3 SV=1	DR_2055	1	0.000428875	79.833	YFAAK(1)AR	2	-0.056103	1
Q9RSR9	203	K	Oligoendopeptidase F, putative OS=Deinococcus radiodurans (strain ATCC 13939 / DSM 20539 / JCM 16871 / LMG 4051 / NBRC 15346 / NCIMB 9279 / R1 / VKM B-1422) OX=243230 GN=DR_2055 PE=3 SV=1	DR_2055	1	9.29202e-20	160.62	GYSDK(1)LGDFAAR	2	1.1666	1
Q9RSR9	108	K	Oligoendopeptidase F, putative OS=Deinococcus radiodurans (strain ATCC 13939 / DSM 20539 / JCM 16871 / LMG 4051 / NBRC 15346 / NCIMB 9279 / R1 / VKM B-1422) OX=243230 GN=DR_2055 PE=3 SV=1	DR_2055	1	1.46609e-25	120.37	ESDTVTAACMNGVK(1)GEEGTLAR	2	-0.6	1
Q9RSR9	47	K	Oligoendopeptidase F, putative OS=Deinococcus radiodurans (strain ATCC 13939 / DSM 20539 / JCM 16871 / LMG 4051 / NBRC 15346 / NCIMB 9279 / R1 / VKM B-1422) OX=243230 GN=DR_2055 PE=3 SV=1	DR_2055	1	6.22969e-08	81.409	PSGAGGWGK(1)LHGNFTSQLR	3	1.6555	1
Q9RSS2	10	K	ABC transporter, ATP-binding protein, MsbA family OS=Deinococcus radiodurans (strain ATCC 13939 / DSM 20539 / JCM 16871 / LMG 4051 / NBRC 15346 / NCIMB 9279 / R1 / VKM B-1422) OX=243230 GN=DR_2052 PE=4 SV=1	DR_2052	1	2.86155e-28	163.09	ASEYDK(1)GFDVGLTR	2	0.26644	1
Q9RSS2	121	K	ABC transporter, ATP-binding protein, MsbA family OS=Deinococcus radiodurans (strain ATCC 13939 / DSM 20539 / JCM 16871 / LMG 4051 / NBRC 15346 / NCIMB 9279 / R1 / VKM B-1422) OX=243230 GN=DR_2052 PE=4 SV=1	DR_2052	1	0.000166107	69.716	ADVFGK(1)LQR	2	-0.055285	1
Q9RSS3	245	K	ABC transporter, ATP-binding protein, MDR family OS=Deinococcus radiodurans (strain ATCC 13939 / DSM 20539 / JCM 16871 / LMG 4051 / NBRC 15346 / NCIMB 9279 / R1 / VKM B-1422) OX=243230 GN=DR_2051 PE=4 SV=1	DR_2051	1	0.0138885	59.67	HK(1)AAQEQNSLIAAK	2	-1.9733	1
Q9RSS4	39	K	50S ribosomal protein L33 OS=Deinococcus radiodurans (strain ATCC 13939 / DSM 20539 / JCM 16871 / LMG 4051 / NBRC 15346 / NCIMB 9279 / R1 / VKM B-1422) OX=243230 GN=rpmG PE=1 SV=2	rpmG	1	0.00129832	84.368	K(1)YDPVAK	2	0.30654	1
Q9RSS4	26	K	50S ribosomal protein L33 OS=Deinococcus radiodurans (strain ATCC 13939 / DSM 20539 / JCM 16871 / LMG 4051 / NBRC 15346 / NCIMB 9279 / R1 / VKM B-1422) OX=243230 GN=rpmG PE=1 SV=2	rpmG	1	2.69437e-64	257.38	MESSAGTGFYYTTTK(1)NR	2	-2.0769	2
Q9RSS6	35	K	Transcription termination/antitermination protein NusG OS=Deinococcus radiodurans (strain ATCC 13939 / DSM 20539 / JCM 16871 / LMG 4051 / NBRC 15346 / NCIMB 9279 / R1 / VKM B-1422) OX=243230 GN=nusG PE=3 SV=1	nusG	1	2.55208e-13	112.67	TK(1)IFQVLQPEEEAVEIQEGGK	2	-2.2194	1
Q9RSS7	109	K	50S ribosomal protein L11 OS=Deinococcus radiodurans (strain ATCC 13939 / DSM 20539 / JCM 16871 / LMG 4051 / NBRC 15346 / NCIMB 9279 / R1 / VKM B-1422) OX=243230 GN=rplK PE=1 SV=1	rplK	1	9.55286e-31	213.77	LNWDQVLEIAK(1)TK	2	-3.1078	1
Q9RSS7	70	K	50S ribosomal protein L11 OS=Deinococcus radiodurans (strain ATCC 13939 / DSM 20539 / JCM 16871 / LMG 4051 / NBRC 15346 / NCIMB 9279 / R1 / VKM B-1422) OX=243230 GN=rplK PE=1 SV=1	rplK	1	6.81561e-07	91.939	SFTFITK(1)TPPMSYLIR	2	-0.70964	1
Q9RSS7	86	K	50S ribosomal protein L11 OS=Deinococcus radiodurans (strain ATCC 13939 / DSM 20539 / JCM 16871 / LMG 4051 / NBRC 15346 / NCIMB 9279 / R1 / VKM B-1422) OX=243230 GN=rplK PE=1 SV=1	rplK	1	1.13851e-12	95.656	AAGIGK(1)GSSTPNK	2	-0.081335	2
Q9RSS8	206	K	50S ribosomal protein L1 OS=Deinococcus radiodurans (strain ATCC 13939 / DSM 20539 / JCM 16871 / LMG 4051 / NBRC 15346 / NCIMB 9279 / R1 / VKM B-1422) OX=243230 GN=rplA PE=1 SV=1	rplA	1	1.85657e-11	154.81	PGTAK(1)GVFLR	2	-0.7698	1
Q9RSS8	142	K	50S ribosomal protein L1 OS=Deinococcus radiodurans (strain ATCC 13939 / DSM 20539 / JCM 16871 / LMG 4051 / NBRC 15346 / NCIMB 9279 / R1 / VKM B-1422) OX=243230 GN=rplA PE=1 SV=1	rplA	1	6.80802e-55	179.9	GLLPNPK(1)SGTVGADVAGMVR	2	-1.2016	4
Q9RSS8	19	K	50S ribosomal protein L1 OS=Deinococcus radiodurans (strain ATCC 13939 / DSM 20539 / JCM 16871 / LMG 4051 / NBRC 15346 / NCIMB 9279 / R1 / VKM B-1422) OX=243230 GN=rplA PE=1 SV=1	rplA	1	1.24412e-20	151.52	NK(1)QYSIDEAAALVK	2	-2.5477	1
Q9RSS8	168	K	50S ribosomal protein L1 OS=Deinococcus radiodurans (strain ATCC 13939 / DSM 20539 / JCM 16871 / LMG 4051 / NBRC 15346 / NCIMB 9279 / R1 / VKM B-1422) OX=243230 GN=rplA PE=1 SV=1	rplA	1	9.57013e-31	212.93	NDK(1)TGVVHAPIGK	2	3.8464	2
Q9RSS9	159	K	50S ribosomal protein L10 OS=Deinococcus radiodurans (strain ATCC 13939 / DSM 20539 / JCM 16871 / LMG 4051 / NBRC 15346 / NCIMB 9279 / R1 / VKM B-1422) OX=243230 GN=rplJ PE=1 SV=1	rplJ	1	1.68005e-13	139.78	EK(1)LEGEGGSESA	2	1.8436	2
Q9RSS9	116	K	50S ribosomal protein L10 OS=Deinococcus radiodurans (strain ATCC 13939 / DSM 20539 / JCM 16871 / LMG 4051 / NBRC 15346 / NCIMB 9279 / R1 / VKM B-1422) OX=243230 GN=rplJ PE=1 SV=1	rplJ	1	2.27335e-51	205.26	GGFVEGSK(1)VDVAVVQR	2	2.4204	2
Q9RSS9	46	K	50S ribosomal protein L10 OS=Deinococcus radiodurans (strain ATCC 13939 / DSM 20539 / JCM 16871 / LMG 4051 / NBRC 15346 / NCIMB 9279 / R1 / VKM B-1422) OX=243230 GN=rplJ PE=1 SV=1	rplJ	1	1.78804e-10	143.39	EK(1)GGQLIVAK(1)NTLLNLALQEGGR	3	-1.7929	2
Q9RSS9	108	K	50S ribosomal protein L10 OS=Deinococcus radiodurans (strain ATCC 13939 / DSM 20539 / JCM 16871 / LMG 4051 / NBRC 15346 / NCIMB 9279 / R1 / VKM B-1422) OX=243230 GN=rplJ PE=1 SV=1	rplJ	1	3.84313e-14	142.08	GIPTVK(1)GGFVEGSK	2	2.9732	1
Q9RSS9	54	K	50S ribosomal protein L10 OS=Deinococcus radiodurans (strain ATCC 13939 / DSM 20539 / JCM 16871 / LMG 4051 / NBRC 15346 / NCIMB 9279 / R1 / VKM B-1422) OX=243230 GN=rplJ PE=1 SV=1	rplJ	1	9.11821e-103	229.44	GGQLIVAK(1)NTLLNLALQEGGR	2	-2.3194	4
Q9RSS9	5	K	50S ribosomal protein L10 OS=Deinococcus radiodurans (strain ATCC 13939 / DSM 20539 / JCM 16871 / LMG 4051 / NBRC 15346 / NCIMB 9279 / R1 / VKM B-1422) OX=243230 GN=rplJ PE=1 SV=1	rplJ	1	3.09118e-37	256.7	ANEK(1)NQQTLGSLK	2	0.96283	1
Q9RST1	31	K	Uncharacterized protein OS=Deinococcus radiodurans (strain ATCC 13939 / DSM 20539 / JCM 16871 / LMG 4051 / NBRC 15346 / NCIMB 9279 / R1 / VKM B-1422) OX=243230 GN=DR_2042 PE=4 SV=1	DR_2042	1	9.84342e-37	248.59	K(1)YMEQLGVSEFSR	2	-1.8753	2
Q9RST2	207	K	Alpha-E domain-containing protein OS=Deinococcus radiodurans (strain ATCC 13939 / DSM 20539 / JCM 16871 / LMG 4051 / NBRC 15346 / NCIMB 9279 / R1 / VKM B-1422) OX=243230 GN=DR_2041 PE=4 SV=1	DR_2041	1	6.32679e-06	91.939	WVSVLK(1)GSSAYEAYR	2	-1.2864	1
Q9RST7	345	K	Maltose alpha-D-glucosyltransferase OS=Deinococcus radiodurans (strain ATCC 13939 / DSM 20539 / JCM 16871 / LMG 4051 / NBRC 15346 / NCIMB 9279 / R1 / VKM B-1422) OX=243230 GN=DR_2036 PE=3 SV=1	DR_2036	1	0.000497897	117.18	MK(1)INVGIR	2	-1.405	2
Q9RST7	233	K	Maltose alpha-D-glucosyltransferase OS=Deinococcus radiodurans (strain ATCC 13939 / DSM 20539 / JCM 16871 / LMG 4051 / NBRC 15346 / NCIMB 9279 / R1 / VKM B-1422) OX=243230 GN=DR_2036 PE=3 SV=1	DR_2036	1	2.30116e-25	153.08	EGTSCENLPETHEILK(1)GFR	2	1.2476	2
Q9RST7	452	K	Maltose alpha-D-glucosyltransferase OS=Deinococcus radiodurans (strain ATCC 13939 / DSM 20539 / JCM 16871 / LMG 4051 / NBRC 15346 / NCIMB 9279 / R1 / VKM B-1422) OX=243230 GN=DR_2036 PE=3 SV=1	DR_2036	1	8.22318e-24	150.93	VNVQSQLQDPSSLLK(1)WTAR	2	-1.8602	1
Q9RST7	30	K	Maltose alpha-D-glucosyltransferase OS=Deinococcus radiodurans (strain ATCC 13939 / DSM 20539 / JCM 16871 / LMG 4051 / NBRC 15346 / NCIMB 9279 / R1 / VKM B-1422) OX=243230 GN=DR_2036 PE=3 SV=1	DR_2036	1	2.46018e-16	126.42	TFQDGNGDGK(1)GDFPGLTSR	2	3.7686	1
Q9RST7	186	K	Maltose alpha-D-glucosyltransferase OS=Deinococcus radiodurans (strain ATCC 13939 / DSM 20539 / JCM 16871 / LMG 4051 / NBRC 15346 / NCIMB 9279 / R1 / VKM B-1422) OX=243230 GN=DR_2036 PE=3 SV=1	DR_2036	1	1.02489e-05	58.539	FFASQPDLNYDNPK(1)VVEELHGAAR	3	0.41632	1
Q9RSU0	765	K	Glutamine synthase OS=Deinococcus radiodurans (strain ATCC 13939 / DSM 20539 / JCM 16871 / LMG 4051 / NBRC 15346 / NCIMB 9279 / R1 / VKM B-1422) OX=243230 GN=DR_2033 PE=3 SV=1	DR_2033	1	1.49909e-14	147.02	AAADK(1)LEGIMSFK	2	-1.103	1
Q9RSU0	254	K	Glutamine synthase OS=Deinococcus radiodurans (strain ATCC 13939 / DSM 20539 / JCM 16871 / LMG 4051 / NBRC 15346 / NCIMB 9279 / R1 / VKM B-1422) OX=243230 GN=DR_2033 PE=3 SV=1	DR_2033	1	0.000409923	61.194	GEALDLK(1)TPLLR	2	-2.5598	1
Q9RSU0	542	K	Glutamine synthase OS=Deinococcus radiodurans (strain ATCC 13939 / DSM 20539 / JCM 16871 / LMG 4051 / NBRC 15346 / NCIMB 9279 / R1 / VKM B-1422) OX=243230 GN=DR_2033 PE=3 SV=1	DR_2033	1	7.9344e-14	87.573	TSPFAFTGNK(1)FEFR	2	-0.33952	1
Q9RSU0	642	K	Glutamine synthase OS=Deinococcus radiodurans (strain ATCC 13939 / DSM 20539 / JCM 16871 / LMG 4051 / NBRC 15346 / NCIMB 9279 / R1 / VKM B-1422) OX=243230 GN=DR_2033 PE=3 SV=1	DR_2033	1	1.11341e-13	156.14	LTDPK(1)NLELFEK	2	-0.29326	1
Q9RSU0	117	K	Glutamine synthase OS=Deinococcus radiodurans (strain ATCC 13939 / DSM 20539 / JCM 16871 / LMG 4051 / NBRC 15346 / NCIMB 9279 / R1 / VKM B-1422) OX=243230 GN=DR_2033 PE=3 SV=1	DR_2033	1	0.00470801	65.313	LSK(1)SDFR	2	0.51624	1
Q9RSU0	744	K	Glutamine synthase OS=Deinococcus radiodurans (strain ATCC 13939 / DSM 20539 / JCM 16871 / LMG 4051 / NBRC 15346 / NCIMB 9279 / R1 / VKM B-1422) OX=243230 GN=DR_2033 PE=3 SV=1	DR_2033	1	7.35233e-17	76.009	TVNNDLGGEEVHEK(1)AYHMR	3	0.95969	1
Q9RSU0	649	K	Glutamine synthase OS=Deinococcus radiodurans (strain ATCC 13939 / DSM 20539 / JCM 16871 / LMG 4051 / NBRC 15346 / NCIMB 9279 / R1 / VKM B-1422) OX=243230 GN=DR_2033 PE=3 SV=1	DR_2033	1	2.55392e-28	153.18	NLELFEK(1)HGILNER	2	0.45414	1
Q9RSU1	14	K	Methylmalonyl-CoA mutase, alpha subunit, chain B OS=Deinococcus radiodurans (strain ATCC 13939 / DSM 20539 / JCM 16871 / LMG 4051 / NBRC 15346 / NCIMB 9279 / R1 / VKM B-1422) OX=243230 GN=DR_2032 PE=4 SV=1	DR_2032	1	4.95848e-10	141.44	VLIAK(1)PGMDGHDR	2	0.080226	3
Q9RSU7	353	K	ArgE/DapE/Acy1 family protein OS=Deinococcus radiodurans (strain ATCC 13939 / DSM 20539 / JCM 16871 / LMG 4051 / NBRC 15346 / NCIMB 9279 / R1 / VKM B-1422) OX=243230 GN=DR_2025 PE=4 SV=1	DR_2025	1	1.43319e-21	128.68	GVK(1)AEVLSHHGGQPVK	2	-2.5073	3
Q9RSU7	322	K	ArgE/DapE/Acy1 family protein OS=Deinococcus radiodurans (strain ATCC 13939 / DSM 20539 / JCM 16871 / LMG 4051 / NBRC 15346 / NCIMB 9279 / R1 / VKM B-1422) OX=243230 GN=DR_2025 PE=4 SV=1	DR_2025	1	0.00133573	72.038	AGAK(1)VSMR	2	1.6014	1
Q9RSU7	48	K	ArgE/DapE/Acy1 family protein OS=Deinococcus radiodurans (strain ATCC 13939 / DSM 20539 / JCM 16871 / LMG 4051 / NBRC 15346 / NCIMB 9279 / R1 / VKM B-1422) OX=243230 GN=DR_2025 PE=4 SV=1	DR_2025	1	0.00349463	70.195	SK(1)LESLGFTAR	2	3.5408	1
Q9RSV0	70	K	VOC domain-containing protein OS=Deinococcus radiodurans (strain ATCC 13939 / DSM 20539 / JCM 16871 / LMG 4051 / NBRC 15346 / NCIMB 9279 / R1 / VKM B-1422) OX=243230 GN=DR_2022 PE=3 SV=1	DR_2022	1	8.20969e-16	153.33	K(1)GPGLHHTAYR	3	1.4304	2
Q9RSV3	297	K	Thioredoxin-like_fold domain-containing protein OS=Deinococcus radiodurans (strain ATCC 13939 / DSM 20539 / JCM 16871 / LMG 4051 / NBRC 15346 / NCIMB 9279 / R1 / VKM B-1422) OX=243230 GN=DR_2019 PE=4 SV=1	DR_2019	1	9.56374e-10	108.93	QIQGAGK(1)TYLR	2	-0.035261	1
Q9RSV3	54	K	Thioredoxin-like_fold domain-containing protein OS=Deinococcus radiodurans (strain ATCC 13939 / DSM 20539 / JCM 16871 / LMG 4051 / NBRC 15346 / NCIMB 9279 / R1 / VKM B-1422) OX=243230 GN=DR_2019 PE=4 SV=1	DR_2019	1	2.53537e-09	92.428	GVSVQPGGK(1)VLR	2	-0.72384	1
Q9RSV9	36	K	Acyl_transf_3 domain-containing protein OS=Deinococcus radiodurans (strain ATCC 13939 / DSM 20539 / JCM 16871 / LMG 4051 / NBRC 15346 / NCIMB 9279 / R1 / VKM B-1422) OX=243230 GN=DR_2012 PE=4 SV=1	DR_2012	1	2.15056e-05	101.82	LDK(1)ALNYFAR	2	2.5657	1
Q9RSW0	46	K	tRNA (guanine-N(1)-)-methyltransferase OS=Deinococcus radiodurans (strain ATCC 13939 / DSM 20539 / JCM 16871 / LMG 4051 / NBRC 15346 / NCIMB 9279 / R1 / VKM B-1422) OX=243230 GN=trmD PE=3 SV=1	trmD	1	3.45108e-06	122.44	DYAQNK(1)HLK	2	0.19458	1
Q9RSW3	334	K	Aspartate-semialdehyde dehydrogenase OS=Deinococcus radiodurans (strain ATCC 13939 / DSM 20539 / JCM 16871 / LMG 4051 / NBRC 15346 / NCIMB 9279 / R1 / VKM B-1422) OX=243230 GN=asd PE=3 SV=1	asd	1	0.024667	67.903	RGGLK(1)VQR	2	1.7421	1
Q9RSW3	285	K	Aspartate-semialdehyde dehydrogenase OS=Deinococcus radiodurans (strain ATCC 13939 / DSM 20539 / JCM 16871 / LMG 4051 / NBRC 15346 / NCIMB 9279 / R1 / VKM B-1422) OX=243230 GN=asd PE=3 SV=1	asd	1	0.00356051	46.206	LYPMPLTASGK(1)YDVEVGR	2	5.2835	2
Q9RSW4	30	K	Uncharacterized protein OS=Deinococcus radiodurans (strain ATCC 13939 / DSM 20539 / JCM 16871 / LMG 4051 / NBRC 15346 / NCIMB 9279 / R1 / VKM B-1422) OX=243230 GN=DR_2007 PE=4 SV=1	DR_2007	1	4.64986e-06	100.07	IGK(1)DELSDNVVVR	2	1.9444	1
Q9RSW6	59	K	50S ribosomal protein L35 OS=Deinococcus radiodurans (strain ATCC 13939 / DSM 20539 / JCM 16871 / LMG 4051 / NBRC 15346 / NCIMB 9279 / R1 / VKM B-1422) OX=243230 GN=rpmI PE=1 SV=3	rpmI	1	0.000833844	100.67	MK(1)LMLPR	2	1.328	4
Q9RSW6	52	K	50S ribosomal protein L35 OS=Deinococcus radiodurans (strain ATCC 13939 / DSM 20539 / JCM 16871 / LMG 4051 / NBRC 15346 / NCIMB 9279 / R1 / VKM B-1422) OX=243230 GN=rpmI PE=1 SV=3	rpmI	1	5.02908e-06	74.849	GFVLAK(1)AEWAR	2	-4.4911	1
Q9RSW6	21	K	50S ribosomal protein L35 OS=Deinococcus radiodurans (strain ATCC 13939 / DSM 20539 / JCM 16871 / LMG 4051 / NBRC 15346 / NCIMB 9279 / R1 / VKM B-1422) OX=243230 GN=rpmI PE=1 SV=3	rpmI	1	5.50942e-05	96.957	ITGTGK(1)VMAFK	2	-0.61114	2
Q9RSW6	36	K	50S ribosomal protein L35 OS=Deinococcus radiodurans (strain ATCC 13939 / DSM 20539 / JCM 16871 / LMG 4051 / NBRC 15346 / NCIMB 9279 / R1 / VKM B-1422) OX=243230 GN=rpmI PE=1 SV=3	rpmI	1	2.1148e-38	248.5	HQNTGK(1)SGDEIR	2	2.642	1
Q9RSW6	46	K	50S ribosomal protein L35 OS=Deinococcus radiodurans (strain ATCC 13939 / DSM 20539 / JCM 16871 / LMG 4051 / NBRC 15346 / NCIMB 9279 / R1 / VKM B-1422) OX=243230 GN=rpmI PE=1 SV=3	rpmI	1	0.0016899	60.589	GK(1)GFVLAK	2	-0.31175	1
Q9RSW6	26	K	50S ribosomal protein L35 OS=Deinococcus radiodurans (strain ATCC 13939 / DSM 20539 / JCM 16871 / LMG 4051 / NBRC 15346 / NCIMB 9279 / R1 / VKM B-1422) OX=243230 GN=rpmI PE=1 SV=3	rpmI	1	0.00135768	72.492	VMAFK(1)SGK	2	-0.54507	2
Q9RSW6	15	K	50S ribosomal protein L35 OS=Deinococcus radiodurans (strain ATCC 13939 / DSM 20539 / JCM 16871 / LMG 4051 / NBRC 15346 / NCIMB 9279 / R1 / VKM B-1422) OX=243230 GN=rpmI PE=1 SV=3	rpmI	1	0.000472502	72.042	IK(1)ITGTGK	2	0.10215	1
Q9RSW7	22	K	50S ribosomal protein L20 OS=Deinococcus radiodurans (strain ATCC 13939 / DSM 20539 / JCM 16871 / LMG 4051 / NBRC 15346 / NCIMB 9279 / R1 / VKM B-1422) OX=243230 GN=rplT PE=1 SV=1	rplT	1	0.000391162	102.46	AK(1)GFWGSR	2	-0.89074	1
Q9RSW7	107	K	50S ribosomal protein L20 OS=Deinococcus radiodurans (strain ATCC 13939 / DSM 20539 / JCM 16871 / LMG 4051 / NBRC 15346 / NCIMB 9279 / R1 / VKM B-1422) OX=243230 GN=rplT PE=1 SV=1	rplT	1	3.19053e-06	62.705	EPEAFK(1)ALVDASR	2	-0.89416	1
Q9RSX1	180	K	MccF protein, putative OS=Deinococcus radiodurans (strain ATCC 13939 / DSM 20539 / JCM 16871 / LMG 4051 / NBRC 15346 / NCIMB 9279 / R1 / VKM B-1422) OX=243230 GN=DR_2000 PE=3 SV=1	DR_2000	1	5.92879e-10	158.61	NWAAK(1)GVLQR	2	-3.6476	1
Q9RSX4	318	K	Uncharacterized protein OS=Deinococcus radiodurans (strain ATCC 13939 / DSM 20539 / JCM 16871 / LMG 4051 / NBRC 15346 / NCIMB 9279 / R1 / VKM B-1422) OX=243230 GN=DR_1995 PE=3 SV=1	DR_1995	1	0.000470638	78.932	VLPK(1)SQFALGR	2	0.86501	1
Q9RSX9	102	K	Uncharacterized protein OS=Deinococcus radiodurans (strain ATCC 13939 / DSM 20539 / JCM 16871 / LMG 4051 / NBRC 15346 / NCIMB 9279 / R1 / VKM B-1422) OX=243230 GN=DR_1990 PE=4 SV=1	DR_1990	1	0.0120176	42.229	VVLGGK(1)FR	2	0.43705	1
Q9RSY1	351	K	PhoH-related protein OS=Deinococcus radiodurans (strain ATCC 13939 / DSM 20539 / JCM 16871 / LMG 4051 / NBRC 15346 / NCIMB 9279 / R1 / VKM B-1422) OX=243230 GN=DR_1988 PE=4 SV=1	DR_1988	1	6.06752e-21	148.57	IIK(1)AYDAAEQAEEDR	2	0.13868	2
Q9RSY5	151	K	Thymidine kinase OS=Deinococcus radiodurans (strain ATCC 13939 / DSM 20539 / JCM 16871 / LMG 4051 / NBRC 15346 / NCIMB 9279 / R1 / VKM B-1422) OX=243230 GN=tdk PE=3 SV=1	tdk	1	5.44115e-08	84.105	AESVDK(1)LTAICTVCGAPATR	2	1.2074	1
Q9RSY6	256	K	Ribosomal protein S1, putative OS=Deinococcus radiodurans (strain ATCC 13939 / DSM 20539 / JCM 16871 / LMG 4051 / NBRC 15346 / NCIMB 9279 / R1 / VKM B-1422) OX=243230 GN=DR_1983 PE=4 SV=1	DR_1983	1	8.82783e-22	178.52	VNDLDPYVGK(1)PLMVK	2	-1.5538	6
Q9RSY6	346	K	Ribosomal protein S1, putative OS=Deinococcus radiodurans (strain ATCC 13939 / DSM 20539 / JCM 16871 / LMG 4051 / NBRC 15346 / NCIMB 9279 / R1 / VKM B-1422) OX=243230 GN=DR_1983 PE=4 SV=1	DR_1983	1	7.36901e-16	155.28	VGDK(1)VQVQVIDVDEGR	2	3.2172	1
Q9RSY6	199	K	Ribosomal protein S1, putative OS=Deinococcus radiodurans (strain ATCC 13939 / DSM 20539 / JCM 16871 / LMG 4051 / NBRC 15346 / NCIMB 9279 / R1 / VKM B-1422) OX=243230 GN=DR_1983 PE=4 SV=1	DR_1983	1	0.000636546	81.642	RAEQDK(1)GWR	2	-1.4243	2
Q9RSY7	125	K	Thioredoxin reductase OS=Deinococcus radiodurans (strain ATCC 13939 / DSM 20539 / JCM 16871 / LMG 4051 / NBRC 15346 / NCIMB 9279 / R1 / VKM B-1422) OX=243230 GN=DR_1982 PE=1 SV=1	DR_1982	1	0.0296026	42.061	K(1)LGIPGEDNFWGK	2	-1.6479	1
Q9RSY7	151	K	Thioredoxin reductase OS=Deinococcus radiodurans (strain ATCC 13939 / DSM 20539 / JCM 16871 / LMG 4051 / NBRC 15346 / NCIMB 9279 / R1 / VKM B-1422) OX=243230 GN=DR_1982 PE=1 SV=1	DR_1982	1	7.01741e-64	213.77	GVSTCATCDGFFYK(1)GK	2	1.744	2
Q9RSY7	113	K	Thioredoxin reductase OS=Deinococcus radiodurans (strain ATCC 13939 / DSM 20539 / JCM 16871 / LMG 4051 / NBRC 15346 / NCIMB 9279 / R1 / VKM B-1422) OX=243230 GN=DR_1982 PE=1 SV=1	DR_1982	1	0.000321491	82.437	AK(1)AVILATGADPR	2	-0.24494	1
Q9RSY8	33	K	HD_domain domain-containing protein OS=Deinococcus radiodurans (strain ATCC 13939 / DSM 20539 / JCM 16871 / LMG 4051 / NBRC 15346 / NCIMB 9279 / R1 / VKM B-1422) OX=243230 GN=DR_1981 PE=4 SV=1	DR_1981	1	0.00261366	58.286	LGGYVGK(1)VR	2	0.3626	1
Q9RSY9	289	K	Epimerase domain-containing protein OS=Deinococcus radiodurans (strain ATCC 13939 / DSM 20539 / JCM 16871 / LMG 4051 / NBRC 15346 / NCIMB 9279 / R1 / VKM B-1422) OX=243230 GN=DR_1980 PE=4 SV=1	DR_1980	1	1.6405e-11	104.86	DQYAMLK(1)AGNTAPNDAAR	2	-0.093008	1
Q9RSY9	62	K	Epimerase domain-containing protein OS=Deinococcus radiodurans (strain ATCC 13939 / DSM 20539 / JCM 16871 / LMG 4051 / NBRC 15346 / NCIMB 9279 / R1 / VKM B-1422) OX=243230 GN=DR_1980 PE=4 SV=1	DR_1980	1	5.68345e-06	70.389	LDVTSEK(1)SVR	2	0.5282	1
Q9RSZ1	251	K	Acetyltransferase, putative OS=Deinococcus radiodurans (strain ATCC 13939 / DSM 20539 / JCM 16871 / LMG 4051 / NBRC 15346 / NCIMB 9279 / R1 / VKM B-1422) OX=243230 GN=DR_1978 PE=4 SV=1	DR_1978	1	0.000909979	49.325	QGLGK(1)GLIR	2	0.043703	1
Q9RSZ1	178	K	Acetyltransferase, putative OS=Deinococcus radiodurans (strain ATCC 13939 / DSM 20539 / JCM 16871 / LMG 4051 / NBRC 15346 / NCIMB 9279 / R1 / VKM B-1422) OX=243230 GN=DR_1978 PE=4 SV=1	DR_1978	1	4.82075e-06	84.999	VK(1)VHQDVWHPSK	2	0.28877	2
Q9RSZ1	268	K	Acetyltransferase, putative OS=Deinococcus radiodurans (strain ATCC 13939 / DSM 20539 / JCM 16871 / LMG 4051 / NBRC 15346 / NCIMB 9279 / R1 / VKM B-1422) OX=243230 GN=DR_1978 PE=4 SV=1	DR_1978	1	3.21106e-10	89.359	FAALGAQK(1)VTIGSYEK	2	0.24553	1
Q9RSZ3	627	K	Endonuclease MutS2 OS=Deinococcus radiodurans (strain ATCC 13939 / DSM 20539 / JCM 16871 / LMG 4051 / NBRC 15346 / NCIMB 9279 / R1 / VKM B-1422) OX=243230 GN=mutS2 PE=1 SV=1	mutS2	1	5.55172e-12	76.009	VGNK(1)VNVPAYGAQGQVLEMR	2	-1.413	1
Q9RSZ3	333	K	Endonuclease MutS2 OS=Deinococcus radiodurans (strain ATCC 13939 / DSM 20539 / JCM 16871 / LMG 4051 / NBRC 15346 / NCIMB 9279 / R1 / VKM B-1422) OX=243230 GN=mutS2 PE=1 SV=1	mutS2	1	1.86853e-30	167.01	LLLITGPNMGGK(1)TATLK	2	-1.3426	2
Q9RSZ3	169	K	Endonuclease MutS2 OS=Deinococcus radiodurans (strain ATCC 13939 / DSM 20539 / JCM 16871 / LMG 4051 / NBRC 15346 / NCIMB 9279 / R1 / VKM B-1422) OX=243230 GN=mutS2 PE=1 SV=1	mutS2	1	0.000135083	97.277	EK(1)LTQTLEK	2	1.1716	1
Q9RSZ3	725	K	Endonuclease MutS2 OS=Deinococcus radiodurans (strain ATCC 13939 / DSM 20539 / JCM 16871 / LMG 4051 / NBRC 15346 / NCIMB 9279 / R1 / VKM B-1422) OX=243230 GN=mutS2 PE=1 SV=1	mutS2	1	0.000359234	74.269	VVHGK(1)GMGVLR	2	-0.49905	1
Q9RSZ5	741	K	Lon protease OS=Deinococcus radiodurans (strain ATCC 13939 / DSM 20539 / JCM 16871 / LMG 4051 / NBRC 15346 / NCIMB 9279 / R1 / VKM B-1422) OX=243230 GN=lon PE=2 SV=1	lon	1	3.26086e-14	163.43	EK(1)LLAAHQGGIR	2	1.6221	1
Q9RSZ5	532	K	Lon protease OS=Deinococcus radiodurans (strain ATCC 13939 / DSM 20539 / JCM 16871 / LMG 4051 / NBRC 15346 / NCIMB 9279 / R1 / VKM B-1422) OX=243230 GN=lon PE=2 SV=1	lon	1	7.66971e-06	114.39	QIK(1)SHGLTGK	2	0.81076	1
Q9RSZ5	255	K	Lon protease OS=Deinococcus radiodurans (strain ATCC 13939 / DSM 20539 / JCM 16871 / LMG 4051 / NBRC 15346 / NCIMB 9279 / R1 / VKM B-1422) OX=243230 GN=lon PE=2 SV=1	lon	1	1.4071e-20	135.5	EK(1)IEEAGMPESVK	2	0.27799	1
Q9RSZ5	329	K	Lon protease OS=Deinococcus radiodurans (strain ATCC 13939 / DSM 20539 / JCM 16871 / LMG 4051 / NBRC 15346 / NCIMB 9279 / R1 / VKM B-1422) OX=243230 GN=lon PE=2 SV=1	lon	1	1.5537e-06	54.556	DILDSDHYALGDVK(1)DR	2	-1.0391	2
Q9RSZ5	381	K	Lon protease OS=Deinococcus radiodurans (strain ATCC 13939 / DSM 20539 / JCM 16871 / LMG 4051 / NBRC 15346 / NCIMB 9279 / R1 / VKM B-1422) OX=243230 GN=lon PE=2 SV=1	lon	1	1.77421e-23	153.52	APILCLVGPPGVGK(1)TSLGK	2	-1.6251	1
Q9RSZ6	221	K	ATP-dependent Clp protease ATP-binding subunit ClpX OS=Deinococcus radiodurans (strain ATCC 13939 / DSM 20539 / JCM 16871 / LMG 4051 / NBRC 15346 / NCIMB 9279 / R1 / VKM B-1422) OX=243230 GN=clpX PE=3 SV=1	clpX	1	7.28507e-20	151.52	K(1)HPQQELVQVDTR	2	-1.5274	2
Q9RSZ6	45	K	ATP-dependent Clp protease ATP-binding subunit ClpX OS=Deinococcus radiodurans (strain ATCC 13939 / DSM 20539 / JCM 16871 / LMG 4051 / NBRC 15346 / NCIMB 9279 / R1 / VKM B-1422) OX=243230 GN=clpX PE=3 SV=1	clpX	1	0.00116094	69.716	AFDLVK(1)QQR	2	0.59933	1
Q9RSZ6	266	K	ATP-dependent Clp protease ATP-binding subunit ClpX OS=Deinococcus radiodurans (strain ATCC 13939 / DSM 20539 / JCM 16871 / LMG 4051 / NBRC 15346 / NCIMB 9279 / R1 / VKM B-1422) OX=243230 GN=clpX PE=3 SV=1	clpX	1	7.80739e-06	99.589	AVGFGAEHK(1)GEEK	2	0.16864	1
Q9RSZ7	159	K	ATP-dependent Clp protease proteolytic subunit OS=Deinococcus radiodurans (strain ATCC 13939 / DSM 20539 / JCM 16871 / LMG 4051 / NBRC 15346 / NCIMB 9279 / R1 / VKM B-1422) OX=243230 GN=clpP PE=3 SV=1	clpP	1	4.11792e-40	168.78	LRDTLVDIYHK(1)HTDLPQEK	4	0.44497	3
Q9RT01	174	K	Nitroreductase OS=Deinococcus radiodurans (strain ATCC 13939 / DSM 20539 / JCM 16871 / LMG 4051 / NBRC 15346 / NCIMB 9279 / R1 / VKM B-1422) OX=243230 GN=DR_1968 PE=4 SV=1	DR_1968	1	0.00607704	58.338	GLGYDTVPMLGFDQGK(1)VR	2	-2.6734	1
Q9RT02	165	K	Enoyl-[acyl-carrier-protein] reductase [NADH] OS=Deinococcus radiodurans (strain ATCC 13939 / DSM 20539 / JCM 16871 / LMG 4051 / NBRC 15346 / NCIMB 9279 / R1 / VKM B-1422) OX=243230 GN=DR_1967 PE=3 SV=1	DR_1967	1	2.63464e-15	132.9	YNVMGVAK(1)AALEAATR	2	-1.2808	1
Q9RT02	207	K	Enoyl-[acyl-carrier-protein] reductase [NADH] OS=Deinococcus radiodurans (strain ATCC 13939 / DSM 20539 / JCM 16871 / LMG 4051 / NBRC 15346 / NCIMB 9279 / R1 / VKM B-1422) OX=243230 GN=DR_1967 PE=3 SV=1	DR_1967	1	1.78648e-08	99.855	SIPHFGK(1)LYNK	2	-2.0784	1
Q9RT02	10	K	Enoyl-[acyl-carrier-protein] reductase [NADH] OS=Deinococcus radiodurans (strain ATCC 13939 / DSM 20539 / JCM 16871 / LMG 4051 / NBRC 15346 / NCIMB 9279 / R1 / VKM B-1422) OX=243230 GN=DR_1967 PE=3 SV=1	DR_1967	1	6.30109e-08	89.359	SVTIDLSGK(1)TALVMGVANAR	2	-1.744	1
Q9RT02	211	K	Enoyl-[acyl-carrier-protein] reductase [NADH] OS=Deinococcus radiodurans (strain ATCC 13939 / DSM 20539 / JCM 16871 / LMG 4051 / NBRC 15346 / NCIMB 9279 / R1 / VKM B-1422) OX=243230 GN=DR_1967 PE=3 SV=1	DR_1967	1	3.07785e-37	239.42	LYNK(1)GAMNAAFGR	2	-0.13995	2
Q9RT02	48	K	Enoyl-[acyl-carrier-protein] reductase [NADH] OS=Deinococcus radiodurans (strain ATCC 13939 / DSM 20539 / JCM 16871 / LMG 4051 / NBRC 15346 / NCIMB 9279 / R1 / VKM B-1422) OX=243230 GN=DR_1967 PE=3 SV=1	DR_1967	1	0.0008866	84.368	LK(1)GELEK	2	0.16774	1
Q9RT04	91	K	Uncharacterized protein OS=Deinococcus radiodurans (strain ATCC 13939 / DSM 20539 / JCM 16871 / LMG 4051 / NBRC 15346 / NCIMB 9279 / R1 / VKM B-1422) OX=243230 GN=DR_1965 PE=4 SV=1	DR_1965	1	0.000610437	80.623	LGFDGVGMAGK(1)PNPR	2	1.1971	1
Q9RT05	542	K	General secretion pathway protein E OS=Deinococcus radiodurans (strain ATCC 13939 / DSM 20539 / JCM 16871 / LMG 4051 / NBRC 15346 / NCIMB 9279 / R1 / VKM B-1422) OX=243230 GN=DR_1964 PE=3 SV=1	DR_1964	1	0.0309487	50.297	K(1)GSIDLDLR	2	0.096168	1
Q9RT05	432	K	General secretion pathway protein E OS=Deinococcus radiodurans (strain ATCC 13939 / DSM 20539 / JCM 16871 / LMG 4051 / NBRC 15346 / NCIMB 9279 / R1 / VKM B-1422) OX=243230 GN=DR_1964 PE=3 SV=1	DR_1964	1	0.0152007	40.502	YFGEK(1)GFEK	2	1.9594	1
Q9RT05	409	K	General secretion pathway protein E OS=Deinococcus radiodurans (strain ATCC 13939 / DSM 20539 / JCM 16871 / LMG 4051 / NBRC 15346 / NCIMB 9279 / R1 / VKM B-1422) OX=243230 GN=DR_1964 PE=3 SV=1	DR_1964	1	8.13506e-05	91.032	LITGK(1)EILPAVMAEK	2	-1.6519	1
Q9RT06	304	K	Twitching mobility protein OS=Deinococcus radiodurans (strain ATCC 13939 / DSM 20539 / JCM 16871 / LMG 4051 / NBRC 15346 / NCIMB 9279 / R1 / VKM B-1422) OX=243230 GN=DR_1963 PE=3 SV=1	DR_1963	1	1.5652e-51	217.2	EGK(1)TFQITSVMQTGAR	2	-0.2856	1
Q9RT09	129	K	Acetyl-CoA acetyltransferase OS=Deinococcus radiodurans (strain ATCC 13939 / DSM 20539 / JCM 16871 / LMG 4051 / NBRC 15346 / NCIMB 9279 / R1 / VKM B-1422) OX=243230 GN=DR_1960 PE=3 SV=1	DR_1960	1	0.00281647	60.709	APYLLPK(1)AR	2	0.35623	1
Q9RT11	73	K	ADP-ribosylglycohydrolase, putative OS=Deinococcus radiodurans (strain ATCC 13939 / DSM 20539 / JCM 16871 / LMG 4051 / NBRC 15346 / NCIMB 9279 / R1 / VKM B-1422) OX=243230 GN=DR_1958 PE=4 SV=1	DR_1958	1	2.56511e-13	119.43	K(1)GDGLPGVLAGLR	2	-2.1019	1
Q9RT14	403	K	Extracellular solute-binding protein, family 5 OS=Deinococcus radiodurans (strain ATCC 13939 / DSM 20539 / JCM 16871 / LMG 4051 / NBRC 15346 / NCIMB 9279 / R1 / VKM B-1422) OX=243230 GN=DR_1955 PE=4 SV=1	DR_1955	1	0.0100907	53.028	TEDWPK(1)YLEDR	2	-0.66067	1
Q9RT14	59	K	Extracellular solute-binding protein, family 5 OS=Deinococcus radiodurans (strain ATCC 13939 / DSM 20539 / JCM 16871 / LMG 4051 / NBRC 15346 / NCIMB 9279 / R1 / VKM B-1422) OX=243230 GN=DR_1955 PE=4 SV=1	DR_1955	1	5.67951e-33	150.11	LIDFK(1)PGTAELVPALATSWK	2	-3.0467	1
Q9RT14	456	K	Extracellular solute-binding protein, family 5 OS=Deinococcus radiodurans (strain ATCC 13939 / DSM 20539 / JCM 16871 / LMG 4051 / NBRC 15346 / NCIMB 9279 / R1 / VKM B-1422) OX=243230 GN=DR_1955 PE=4 SV=1	DR_1955	1	1.01964e-32	177.74	GSDDIGFNPGNILNTLNK(1)GR	2	-0.94292	1
Q9RT14	397	K	Extracellular solute-binding protein, family 5 OS=Deinococcus radiodurans (strain ATCC 13939 / DSM 20539 / JCM 16871 / LMG 4051 / NBRC 15346 / NCIMB 9279 / R1 / VKM B-1422) OX=243230 GN=DR_1955 PE=4 SV=1	DR_1955	1	6.23487e-14	191.25	VNLK(1)TEDWPK	2	1.1937	1
Q9RT14	466	K	Extracellular solute-binding protein, family 5 OS=Deinococcus radiodurans (strain ATCC 13939 / DSM 20539 / JCM 16871 / LMG 4051 / NBRC 15346 / NCIMB 9279 / R1 / VKM B-1422) OX=243230 GN=DR_1955 PE=4 SV=1	DR_1955	1	1.65868e-09	129.69	AALTQAQK(1)APYYK	2	0.74974	1
Q9RT14	146	K	Extracellular solute-binding protein, family 5 OS=Deinococcus radiodurans (strain ATCC 13939 / DSM 20539 / JCM 16871 / LMG 4051 / NBRC 15346 / NCIMB 9279 / R1 / VKM B-1422) OX=243230 GN=DR_1955 PE=4 SV=1	DR_1955	1	3.2421e-21	153.52	SVSK(1)SGDTVVFTLNK	2	0.66256	1
Q9RT14	471	K	Extracellular solute-binding protein, family 5 OS=Deinococcus radiodurans (strain ATCC 13939 / DSM 20539 / JCM 16871 / LMG 4051 / NBRC 15346 / NCIMB 9279 / R1 / VKM B-1422) OX=243230 GN=DR_1955 PE=4 SV=1	DR_1955	1	2.29473e-15	99.668	APYYK(1)QLHELTYNANVR	2	-1.3127	2
Q9RT15	75	K	PadR domain-containing protein OS=Deinococcus radiodurans (strain ATCC 13939 / DSM 20539 / JCM 16871 / LMG 4051 / NBRC 15346 / NCIMB 9279 / R1 / VKM B-1422) OX=243230 GN=DR_1954 PE=4 SV=1	DR_1954	1	0.00180809	53.028	K(1)YYAITDLGR	2	1.6124	1
Q9RT19	69	K	Ferredoxin, putative OS=Deinococcus radiodurans (strain ATCC 13939 / DSM 20539 / JCM 16871 / LMG 4051 / NBRC 15346 / NCIMB 9279 / R1 / VKM B-1422) OX=243230 GN=DR_1950 PE=4 SV=1	DR_1950	1	0.00495188	46.068	HGGK(1)FELTTGK	2	1.179	1
Q9RT19	76	K	Ferredoxin, putative OS=Deinococcus radiodurans (strain ATCC 13939 / DSM 20539 / JCM 16871 / LMG 4051 / NBRC 15346 / NCIMB 9279 / R1 / VKM B-1422) OX=243230 GN=DR_1950 PE=4 SV=1	DR_1950	1	5.25471e-06	99.305	FELTTGK(1)AR	2	-0.74613	1
Q9RT21	59	K	Trigger factor OS=Deinococcus radiodurans (strain ATCC 13939 / DSM 20539 / JCM 16871 / LMG 4051 / NBRC 15346 / NCIMB 9279 / R1 / VKM B-1422) OX=243230 GN=tig PE=1 SV=3	tig	1	1.37656e-05	106.35	VGK(1)GYVESQVR	2	-1.124	1
Q9RT21	233	K	Trigger factor OS=Deinococcus radiodurans (strain ATCC 13939 / DSM 20539 / JCM 16871 / LMG 4051 / NBRC 15346 / NCIMB 9279 / R1 / VKM B-1422) OX=243230 GN=tig PE=1 SV=3	tig	1	0.0152058	46.528	K(1)LQDLNDEFATSLNYESMDK	2	3.7926	1
Q9RT21	225	K	Trigger factor OS=Deinococcus radiodurans (strain ATCC 13939 / DSM 20539 / JCM 16871 / LMG 4051 / NBRC 15346 / NCIMB 9279 / R1 / VKM B-1422) OX=243230 GN=tig PE=1 SV=3	tig	1	0.00331467	71.066	VK(1)VVEVSSK(1)K	2	-0.16135	1
Q9RT21	232	K	Trigger factor OS=Deinococcus radiodurans (strain ATCC 13939 / DSM 20539 / JCM 16871 / LMG 4051 / NBRC 15346 / NCIMB 9279 / R1 / VKM B-1422) OX=243230 GN=tig PE=1 SV=3	tig	1	0.00331467	71.066	VK(1)VVEVSSK(1)K	2	-0.16135	1
Q9RT21	15	K	Trigger factor OS=Deinococcus radiodurans (strain ATCC 13939 / DSM 20539 / JCM 16871 / LMG 4051 / NBRC 15346 / NCIMB 9279 / R1 / VKM B-1422) OX=243230 GN=tig PE=1 SV=3	tig	1	0.000953836	63.908	VEFK(1)VSVPAAEVNR	2	-4.536	1
Q9RT22	244	K	3-oxoacyl-[acyl-carrier-protein] synthase 3 protein 2 OS=Deinococcus radiodurans (strain ATCC 13939 / DSM 20539 / JCM 16871 / LMG 4051 / NBRC 15346 / NCIMB 9279 / R1 / VKM B-1422) OX=243230 GN=fabH2 PE=3 SV=2	fabH2	1	5.13774e-10	88.796	QAGK(1)TTADIDWLVPHQANIR	3	-1.827	1
Q9RT23	269	K	3-oxoacyl-[acyl-carrier-protein] synthase 3 protein 1 OS=Deinococcus radiodurans (strain ATCC 13939 / DSM 20539 / JCM 16871 / LMG 4051 / NBRC 15346 / NCIMB 9279 / R1 / VKM B-1422) OX=243230 GN=fabH1 PE=3 SV=1	fabH1	1	1.13118e-20	154.09	FGIPMEK(1)TVINLDR	2	-0.50999	2
Q9RT26	133	K	3-oxoacyl-[acyl-carrier-protein] reductase OS=Deinococcus radiodurans (strain ATCC 13939 / DSM 20539 / JCM 16871 / LMG 4051 / NBRC 15346 / NCIMB 9279 / R1 / VKM B-1422) OX=243230 GN=DR_1943 PE=3 SV=1	DR_1943	1	0.00397167	56.014	AALK(1)HMMK	2	1.9659	2
Q9RT27	21	K	Acyl carrier protein OS=Deinococcus radiodurans (strain ATCC 13939 / DSM 20539 / JCM 16871 / LMG 4051 / NBRC 15346 / NCIMB 9279 / R1 / VKM B-1422) OX=243230 GN=acpP PE=3 SV=2	acpP	1	0.000127405	54.309	LGVDEGK(1)VTPEAR	2	0.086776	1
Q9RT28	39	K	3-oxoacyl-[acyl-carrier-protein] synthase 2 OS=Deinococcus radiodurans (strain ATCC 13939 / DSM 20539 / JCM 16871 / LMG 4051 / NBRC 15346 / NCIMB 9279 / R1 / VKM B-1422) OX=243230 GN=DR_1941 PE=3 SV=1	DR_1941	1	6.7817e-15	99.127	VVITGLGPVTPIGVGAK(1)AYAEAQR	2	-0.64715	2
Q9RT28	61	K	3-oxoacyl-[acyl-carrier-protein] synthase 2 OS=Deinococcus radiodurans (strain ATCC 13939 / DSM 20539 / JCM 16871 / LMG 4051 / NBRC 15346 / NCIMB 9279 / R1 / VKM B-1422) OX=243230 GN=DR_1941 PE=3 SV=1	DR_1941	1	0.00872432	65.933	FDAK(1)DTASK	2	0.057573	1
Q9RT28	66	K	3-oxoacyl-[acyl-carrier-protein] synthase 2 OS=Deinococcus radiodurans (strain ATCC 13939 / DSM 20539 / JCM 16871 / LMG 4051 / NBRC 15346 / NCIMB 9279 / R1 / VKM B-1422) OX=243230 GN=DR_1941 PE=3 SV=1	DR_1941	1	6.11979e-09	50.131	DTASK(1)IAGEVHDSLDDFVDPR	3	-3.4767	1
Q9RT28	129	K	3-oxoacyl-[acyl-carrier-protein] synthase 2 OS=Deinococcus radiodurans (strain ATCC 13939 / DSM 20539 / JCM 16871 / LMG 4051 / NBRC 15346 / NCIMB 9279 / R1 / VKM B-1422) OX=243230 GN=DR_1941 PE=3 SV=1	DR_1941	1	1.28613e-68	218.79	TGTLVGSGIGGMK(1)TFEDQAR	2	-0.22857	2
Q9RT29	102	K	Uncharacterized protein OS=Deinococcus radiodurans (strain ATCC 13939 / DSM 20539 / JCM 16871 / LMG 4051 / NBRC 15346 / NCIMB 9279 / R1 / VKM B-1422) OX=243230 GN=DR_1940 PE=4 SV=1	DR_1940	1	3.08124e-06	87.251	GPATVTGQQLK(1)VSALATTR	2	-1.5162	1
Q9RT38	127	K	Glycerol kinase OS=Deinococcus radiodurans (strain ATCC 13939 / DSM 20539 / JCM 16871 / LMG 4051 / NBRC 15346 / NCIMB 9279 / R1 / VKM B-1422) OX=243230 GN=glpK PE=3 SV=1	glpK	1	1.38272e-33	166.59	TLQDK(1)TGLVLDAYFSGTK	2	-0.57569	2
Q9RT38	142	K	Glycerol kinase OS=Deinococcus radiodurans (strain ATCC 13939 / DSM 20539 / JCM 16871 / LMG 4051 / NBRC 15346 / NCIMB 9279 / R1 / VKM B-1422) OX=243230 GN=glpK PE=3 SV=1	glpK	1	4.82799e-20	191.55	VK(1)WLLDNVPGAR	2	-0.94752	1
Q9RT38	372	K	Glycerol kinase OS=Deinococcus radiodurans (strain ATCC 13939 / DSM 20539 / JCM 16871 / LMG 4051 / NBRC 15346 / NCIMB 9279 / R1 / VKM B-1422) OX=243230 GN=glpK PE=3 SV=1	glpK	1	9.85669e-06	130.31	GTTK(1)AHIAR	2	0.94802	1
Q9RT38	122	K	Glycerol kinase OS=Deinococcus radiodurans (strain ATCC 13939 / DSM 20539 / JCM 16871 / LMG 4051 / NBRC 15346 / NCIMB 9279 / R1 / VKM B-1422) OX=243230 GN=glpK PE=3 SV=1	glpK	1	2.52817e-10	152.17	AQHEK(1)TLQDK	2	0.42622	1
Q9RT38	140	K	Glycerol kinase OS=Deinococcus radiodurans (strain ATCC 13939 / DSM 20539 / JCM 16871 / LMG 4051 / NBRC 15346 / NCIMB 9279 / R1 / VKM B-1422) OX=243230 GN=glpK PE=3 SV=1	glpK	1	8.91069e-21	174.05	TGLVLDAYFSGTK(1)VK	2	-0.86762	2
Q9RT38	96	K	Glycerol kinase OS=Deinococcus radiodurans (strain ATCC 13939 / DSM 20539 / JCM 16871 / LMG 4051 / NBRC 15346 / NCIMB 9279 / R1 / VKM B-1422) OX=243230 GN=glpK PE=3 SV=1	glpK	1	1.28182e-20	169.05	ATGK(1)PIHHAIVWQDR	2	-1.6058	2
Q9RT38	29	K	Glycerol kinase OS=Deinococcus radiodurans (strain ATCC 13939 / DSM 20539 / JCM 16871 / LMG 4051 / NBRC 15346 / NCIMB 9279 / R1 / VKM B-1422) OX=243230 GN=glpK PE=3 SV=1	glpK	1	2.38697e-42	173.15	AIVFDHQGNMK(1)GVGQQEFR	2	-1.6181	4
Q9RT41	3	K	Uncharacterized protein OS=Deinococcus radiodurans (strain ATCC 13939 / DSM 20539 / JCM 16871 / LMG 4051 / NBRC 15346 / NCIMB 9279 / R1 / VKM B-1422) OX=243230 GN=DR_1925 PE=4 SV=1	DR_1925	1	5.9242e-05	50.09	TK(1)SPSLLQNLAR	2	0.39131	1
Q9RT42	156	K	Uncharacterized protein OS=Deinococcus radiodurans (strain ATCC 13939 / DSM 20539 / JCM 16871 / LMG 4051 / NBRC 15346 / NCIMB 9279 / R1 / VKM B-1422) OX=243230 GN=DR_1924 PE=4 SV=1	DR_1924	1	0.000196538	50.641	YVTVPAGGK(1)ANVTFTLK	2	-1.7768	1
Q9RT44	524	K	Nuclease SbcCD subunit C OS=Deinococcus radiodurans (strain ATCC 13939 / DSM 20539 / JCM 16871 / LMG 4051 / NBRC 15346 / NCIMB 9279 / R1 / VKM B-1422) OX=243230 GN=sbcC PE=3 SV=1	sbcC	1	4.6773e-05	63.212	K(1)SEYHDWNER	2	-0.8195	1
Q9RT45	145	K	Nuclease SbcCD subunit D OS=Deinococcus radiodurans (strain ATCC 13939 / DSM 20539 / JCM 16871 / LMG 4051 / NBRC 15346 / NCIMB 9279 / R1 / VKM B-1422) OX=243230 GN=sbcD PE=3 SV=1	sbcD	1	0.00339366	67.507	EVATK(1)SGER	2	0.85932	1
Q9RT45	323	K	Nuclease SbcCD subunit D OS=Deinococcus radiodurans (strain ATCC 13939 / DSM 20539 / JCM 16871 / LMG 4051 / NBRC 15346 / NCIMB 9279 / R1 / VKM B-1422) OX=243230 GN=sbcD PE=3 SV=1	sbcD	1	0.000545941	72.327	LGEVK(1)ASGFTGLLK	2	-2.3126	1
Q9RT46	50	K	Uncharacterized protein OS=Deinococcus radiodurans (strain ATCC 13939 / DSM 20539 / JCM 16871 / LMG 4051 / NBRC 15346 / NCIMB 9279 / R1 / VKM B-1422) OX=243230 GN=DR_1920 PE=4 SV=1	DR_1920	1	0.00240016	57.888	LAGQK(1)VTVLR	2	0.36831	1
Q9RT46	82	K	Uncharacterized protein OS=Deinococcus radiodurans (strain ATCC 13939 / DSM 20539 / JCM 16871 / LMG 4051 / NBRC 15346 / NCIMB 9279 / R1 / VKM B-1422) OX=243230 GN=DR_1920 PE=4 SV=1	DR_1920	1	0.000416254	85.813	VLVAEK(1)GR	2	0.41981	1
Q9RT50	81	K	ATP-dependent DNA helicase RecG OS=Deinococcus radiodurans (strain ATCC 13939 / DSM 20539 / JCM 16871 / LMG 4051 / NBRC 15346 / NCIMB 9279 / R1 / VKM B-1422) OX=243230 GN=recG PE=3 SV=1	recG	1	4.07219e-06	82.437	EALTLLGSTGK(1)TTR	2	2.5396	1
Q9RT50	750	K	ATP-dependent DNA helicase RecG OS=Deinococcus radiodurans (strain ATCC 13939 / DSM 20539 / JCM 16871 / LMG 4051 / NBRC 15346 / NCIMB 9279 / R1 / VKM B-1422) OX=243230 GN=recG PE=3 SV=1	recG	1	4.04601e-10	95.138	ELAK(1)HILANDPR	2	1.1053	1
Q9RT50	49	K	ATP-dependent DNA helicase RecG OS=Deinococcus radiodurans (strain ATCC 13939 / DSM 20539 / JCM 16871 / LMG 4051 / NBRC 15346 / NCIMB 9279 / R1 / VKM B-1422) OX=243230 GN=recG PE=3 SV=1	recG	1	0.000966881	45.939	LLSTPLAGPFPK(1)VR	2	0.070562	1
Q9RT51	109	K	Hydrolase_4 domain-containing protein OS=Deinococcus radiodurans (strain ATCC 13939 / DSM 20539 / JCM 16871 / LMG 4051 / NBRC 15346 / NCIMB 9279 / R1 / VKM B-1422) OX=243230 GN=DR_1915 PE=4 SV=1	DR_1915	1	1.59705e-14	143.22	HYVAGPGK(1)VDYEK	2	-0.75512	1
Q9RT51	136	K	Hydrolase_4 domain-containing protein OS=Deinococcus radiodurans (strain ATCC 13939 / DSM 20539 / JCM 16871 / LMG 4051 / NBRC 15346 / NCIMB 9279 / R1 / VKM B-1422) OX=243230 GN=DR_1915 PE=4 SV=1	DR_1915	1	1.49043e-39	216.53	DAETALDAMK(1)HNPR	2	-0.99032	2
Q9RT51	101	K	Hydrolase_4 domain-containing protein OS=Deinococcus radiodurans (strain ATCC 13939 / DSM 20539 / JCM 16871 / LMG 4051 / NBRC 15346 / NCIMB 9279 / R1 / VKM B-1422) OX=243230 GN=DR_1915 PE=4 SV=1	DR_1915	1	4.88242e-13	154.35	YNK(1)HYVAGPGK	2	1.1026	1
Q9RT51	114	K	Hydrolase_4 domain-containing protein OS=Deinococcus radiodurans (strain ATCC 13939 / DSM 20539 / JCM 16871 / LMG 4051 / NBRC 15346 / NCIMB 9279 / R1 / VKM B-1422) OX=243230 GN=DR_1915 PE=4 SV=1	DR_1915	1	0.00310333	58.338	VDYEK(1)FYGQADLK	2	1.1088	1
Q9RT51	122	K	Hydrolase_4 domain-containing protein OS=Deinococcus radiodurans (strain ATCC 13939 / DSM 20539 / JCM 16871 / LMG 4051 / NBRC 15346 / NCIMB 9279 / R1 / VKM B-1422) OX=243230 GN=DR_1915 PE=4 SV=1	DR_1915	1	8.90787e-14	129.69	FYGQADLK(1)TFLK	2	-1.918	1
Q9RT53	790	K	DNA gyrase subunit A OS=Deinococcus radiodurans (strain ATCC 13939 / DSM 20539 / JCM 16871 / LMG 4051 / NBRC 15346 / NCIMB 9279 / R1 / VKM B-1422) OX=243230 GN=gyrA PE=3 SV=1	gyrA	1	9.71396e-28	154.09	NAQGVK(1)VINIGDKDR	2	-1.0962	1
Q9RT53	221	K	DNA gyrase subunit A OS=Deinococcus radiodurans (strain ATCC 13939 / DSM 20539 / JCM 16871 / LMG 4051 / NBRC 15346 / NCIMB 9279 / R1 / VKM B-1422) OX=243230 GN=gyrA PE=3 SV=1	gyrA	1	0.00158901	51.456	IAK(1)VGIR	2	0.96051	1
Q9RT53	276	K	DNA gyrase subunit A OS=Deinococcus radiodurans (strain ATCC 13939 / DSM 20539 / JCM 16871 / LMG 4051 / NBRC 15346 / NCIMB 9279 / R1 / VKM B-1422) OX=243230 GN=gyrA PE=3 SV=1	gyrA	1	3.40797e-14	100.69	TNLLQTISAMYK(1)AGK	2	-2.7519	1
Q9RT53	436	K	DNA gyrase subunit A OS=Deinococcus radiodurans (strain ATCC 13939 / DSM 20539 / JCM 16871 / LMG 4051 / NBRC 15346 / NCIMB 9279 / R1 / VKM B-1422) OX=243230 GN=gyrA PE=3 SV=1	gyrA	1	6.37258e-06	73.655	EK(1)LQGEYDELQK	2	3.6051	1
Q9RT53	446	K	DNA gyrase subunit A OS=Deinococcus radiodurans (strain ATCC 13939 / DSM 20539 / JCM 16871 / LMG 4051 / NBRC 15346 / NCIMB 9279 / R1 / VKM B-1422) OX=243230 GN=gyrA PE=3 SV=1	gyrA	1	6.50025e-09	87.727	LQGEYDELQK(1)TITR	2	-0.78274	1
Q9RT53	61	K	DNA gyrase subunit A OS=Deinococcus radiodurans (strain ATCC 13939 / DSM 20539 / JCM 16871 / LMG 4051 / NBRC 15346 / NCIMB 9279 / R1 / VKM B-1422) OX=243230 GN=gyrA PE=3 SV=1	gyrA	1	1.32237e-26	163.93	HAK(1)SASVVGEVMK	2	1.8228	3
Q9RT53	746	K	DNA gyrase subunit A OS=Deinococcus radiodurans (strain ATCC 13939 / DSM 20539 / JCM 16871 / LMG 4051 / NBRC 15346 / NCIMB 9279 / R1 / VKM B-1422) OX=243230 GN=gyrA PE=3 SV=1	gyrA	1	2.10043e-06	74.524	GGLGVITLDVTDK(1)TGK	2	-2.7103	1
Q9RT53	236	K	DNA gyrase subunit A OS=Deinococcus radiodurans (strain ATCC 13939 / DSM 20539 / JCM 16871 / LMG 4051 / NBRC 15346 / NCIMB 9279 / R1 / VKM B-1422) OX=243230 GN=gyrA PE=3 SV=1	gyrA	1	4.49653e-31	199.59	EAYATGHAGLK(1)VR	2	-1.0355	2
Q9RT53	58	K	DNA gyrase subunit A OS=Deinococcus radiodurans (strain ATCC 13939 / DSM 20539 / JCM 16871 / LMG 4051 / NBRC 15346 / NCIMB 9279 / R1 / VKM B-1422) OX=243230 GN=gyrA PE=3 SV=1	gyrA	1	8.35262e-54	151.08	IMYAMLQEGLASNVK(1)HAK	3	1.2495	6
Q9RT53	279	K	DNA gyrase subunit A OS=Deinococcus radiodurans (strain ATCC 13939 / DSM 20539 / JCM 16871 / LMG 4051 / NBRC 15346 / NCIMB 9279 / R1 / VKM B-1422) OX=243230 GN=gyrA PE=3 SV=1	gyrA	1	0.00078911	64.906	AGK(1)IPDIGALR	2	0.080203	1
Q9RT53	566	K	DNA gyrase subunit A OS=Deinococcus radiodurans (strain ATCC 13939 / DSM 20539 / JCM 16871 / LMG 4051 / NBRC 15346 / NCIMB 9279 / R1 / VKM B-1422) OX=243230 GN=gyrA PE=3 SV=1	gyrA	1	8.39553e-14	90.689	VFHEK(1)IYDLPEAGR	2	0.39807	3
Q9RT53	724	K	DNA gyrase subunit A OS=Deinococcus radiodurans (strain ATCC 13939 / DSM 20539 / JCM 16871 / LMG 4051 / NBRC 15346 / NCIMB 9279 / R1 / VKM B-1422) OX=243230 GN=gyrA PE=3 SV=1	gyrA	1	0.00105539	70.389	TK(1)VSDYPSK	2	-0.65202	1
Q9RT58	92	K	Fumarate reductase-related protein OS=Deinococcus radiodurans (strain ATCC 13939 / DSM 20539 / JCM 16871 / LMG 4051 / NBRC 15346 / NCIMB 9279 / R1 / VKM B-1422) OX=243230 GN=DR_1907 PE=4 SV=1	DR_1907	1	0.000232179	49.967	ELYPEAAK(1)WAGDEELLR	2	-0.79748	1
Q9RT58	195	K	Fumarate reductase-related protein OS=Deinococcus radiodurans (strain ATCC 13939 / DSM 20539 / JCM 16871 / LMG 4051 / NBRC 15346 / NCIMB 9279 / R1 / VKM B-1422) OX=243230 GN=DR_1907 PE=4 SV=1	DR_1907	1	2.02075e-10	98.167	NPDVSAAMLTDK(1)AR	2	0.07916	1
Q9RT62	79	K	DegV domain-containing protein DR_1903 OS=Deinococcus radiodurans (strain ATCC 13939 / DSM 20539 / JCM 16871 / LMG 4051 / NBRC 15346 / NCIMB 9279 / R1 / VKM B-1422) OX=243230 GN=DR_1903 PE=3 SV=1	DR_1903	1	2.17453e-26	176.97	TFEAALQGSK(1)SGR	2	2.2279	1
Q9RT63	366	K	ATP-dependent RecD-like DNA helicase OS=Deinococcus radiodurans (strain ATCC 13939 / DSM 20539 / JCM 16871 / LMG 4051 / NBRC 15346 / NCIMB 9279 / R1 / VKM B-1422) OX=243230 GN=recD2 PE=1 SV=1	recD2	1	1.08016e-10	122.2	LVVLTGGPGTGK(1)STTTK	2	0.19954	1
Q9RT63	178	K	ATP-dependent RecD-like DNA helicase OS=Deinococcus radiodurans (strain ATCC 13939 / DSM 20539 / JCM 16871 / LMG 4051 / NBRC 15346 / NCIMB 9279 / R1 / VKM B-1422) OX=243230 GN=recD2 PE=1 SV=1	recD2	1	5.97176e-06	99.589	AVK(1)HFGADALDR	2	-0.66101	2
Q9RT63	107	K	ATP-dependent RecD-like DNA helicase OS=Deinococcus radiodurans (strain ATCC 13939 / DSM 20539 / JCM 16871 / LMG 4051 / NBRC 15346 / NCIMB 9279 / R1 / VKM B-1422) OX=243230 GN=recD2 PE=1 SV=1	recD2	1	0.0129458	52.591	VGGVGK(1)VLAGR	2	-6.3093	1
Q9RT68	10	K	Uncharacterized protein OS=Deinococcus radiodurans (strain ATCC 13939 / DSM 20539 / JCM 16871 / LMG 4051 / NBRC 15346 / NCIMB 9279 / R1 / VKM B-1422) OX=243230 GN=DR_1897 PE=4 SV=1	DR_1897	1	0.00280419	61.577	K(1)LFDDMVEIAR	2	-1.1477	1
Q9RT70	171	K	Alanine dehydrogenase OS=Deinococcus radiodurans (strain ATCC 13939 / DSM 20539 / JCM 16871 / LMG 4051 / NBRC 15346 / NCIMB 9279 / R1 / VKM B-1422) OX=243230 GN=DR_1895 PE=3 SV=1	DR_1895	1	7.52538e-31	183	LSVQAGAYHLQK(1)PAGGK	2	-1.4733	3
Q9RT70	176	K	Alanine dehydrogenase OS=Deinococcus radiodurans (strain ATCC 13939 / DSM 20539 / JCM 16871 / LMG 4051 / NBRC 15346 / NCIMB 9279 / R1 / VKM B-1422) OX=243230 GN=DR_1895 PE=3 SV=1	DR_1895	1	1.39764e-12	58.044	PAGGK(1)GVLLGGVPGVTPGHVTIVGGGVVGTNAAK	3	-0.50483	1
Q9RT71	118	K	Transcriptional regulator, AsnC family OS=Deinococcus radiodurans (strain ATCC 13939 / DSM 20539 / JCM 16871 / LMG 4051 / NBRC 15346 / NCIMB 9279 / R1 / VKM B-1422) OX=243230 GN=DR_1894 PE=4 SV=1	DR_1894	1	1.64266e-28	181.44	QTK(1)QGFQDFAEHMR	2	-1.2571	4
Q9RT71	115	K	Transcriptional regulator, AsnC family OS=Deinococcus radiodurans (strain ATCC 13939 / DSM 20539 / JCM 16871 / LMG 4051 / NBRC 15346 / NCIMB 9279 / R1 / VKM B-1422) OX=243230 GN=DR_1894 PE=4 SV=1	DR_1894	1	0.000309384	83.623	VTLDK(1)QTK	2	-0.33226	1
Q9RT72	198	K	Peptidyl-prolyl cis-trans isomerase, cyclophilin-type OS=Deinococcus radiodurans (strain ATCC 13939 / DSM 20539 / JCM 16871 / LMG 4051 / NBRC 15346 / NCIMB 9279 / R1 / VKM B-1422) OX=243230 GN=DR_1893 PE=4 SV=1	DR_1893	1	2.21081e-07	115.24	AVLHTSK(1)GDVTVNLDAK	2	-1.1604	3
Q9RT72	188	K	Peptidyl-prolyl cis-trans isomerase, cyclophilin-type OS=Deinococcus radiodurans (strain ATCC 13939 / DSM 20539 / JCM 16871 / LMG 4051 / NBRC 15346 / NCIMB 9279 / R1 / VKM B-1422) OX=243230 GN=DR_1893 PE=4 SV=1	DR_1893	1	2.52643e-63	223.03	TSFTAAEQVIDTSK(1)SYR	2	0.39933	1
Q9RT73	26	K	Dephospho-CoA kinase OS=Deinococcus radiodurans (strain ATCC 13939 / DSM 20539 / JCM 16871 / LMG 4051 / NBRC 15346 / NCIMB 9279 / R1 / VKM B-1422) OX=243230 GN=coaE PE=3 SV=1	coaE	1	5.16558e-30	202.24	LGLTGSIGAGK(1)STVAR	2	0.38632	1
Q9RT74	289	K	Tetratricopeptide repeat family protein OS=Deinococcus radiodurans (strain ATCC 13939 / DSM 20539 / JCM 16871 / LMG 4051 / NBRC 15346 / NCIMB 9279 / R1 / VKM B-1422) OX=243230 GN=DR_1891 PE=3 SV=1	DR_1891	1	4.62953e-27	201.66	LQGK(1)PTQAIEAFR	2	0.28834	1
Q9RT74	428	K	Tetratricopeptide repeat family protein OS=Deinococcus radiodurans (strain ATCC 13939 / DSM 20539 / JCM 16871 / LMG 4051 / NBRC 15346 / NCIMB 9279 / R1 / VKM B-1422) OX=243230 GN=DR_1891 PE=3 SV=1	DR_1891	1	5.29126e-20	180.81	LDLDGSDLK(1)SAR	2	0.15307	1
Q9RT74	484	K	Tetratricopeptide repeat family protein OS=Deinococcus radiodurans (strain ATCC 13939 / DSM 20539 / JCM 16871 / LMG 4051 / NBRC 15346 / NCIMB 9279 / R1 / VKM B-1422) OX=243230 GN=DR_1891 PE=3 SV=1	DR_1891	1	0.000843181	49.097	LAPGYK(1)QAQEGADR	2	-0.55074	1
Q9RT74	275	K	Tetratricopeptide repeat family protein OS=Deinococcus radiodurans (strain ATCC 13939 / DSM 20539 / JCM 16871 / LMG 4051 / NBRC 15346 / NCIMB 9279 / R1 / VKM B-1422) OX=243230 GN=DR_1891 PE=3 SV=1	DR_1891	1	1.14916e-05	90.142	ALAQSK(1)LLNER	2	0.84711	1
Q9RT75	122	K	Oxidoreductase, putative OS=Deinococcus radiodurans (strain ATCC 13939 / DSM 20539 / JCM 16871 / LMG 4051 / NBRC 15346 / NCIMB 9279 / R1 / VKM B-1422) OX=243230 GN=DR_1890 PE=4 SV=1	DR_1890	1	9.14402e-25	207.06	EALHPYPGLVVATK(1)GGLTR	2	-0.53477	3
Q9RT75	290	K	Oxidoreductase, putative OS=Deinococcus radiodurans (strain ATCC 13939 / DSM 20539 / JCM 16871 / LMG 4051 / NBRC 15346 / NCIMB 9279 / R1 / VKM B-1422) OX=243230 GN=DR_1890 PE=4 SV=1	DR_1890	1	1.20344e-05	78.043	SPVMLPIPGTSK(1)VK	2	-2.1856	1
Q9RT75	223	K	Oxidoreductase, putative OS=Deinococcus radiodurans (strain ATCC 13939 / DSM 20539 / JCM 16871 / LMG 4051 / NBRC 15346 / NCIMB 9279 / R1 / VKM B-1422) OX=243230 GN=DR_1890 PE=4 SV=1	DR_1890	1	2.35435e-08	122.51	K(1)SEAVLDYCGR	2	0.37509	1
Q9RT79	165	K	Uncharacterized protein OS=Deinococcus radiodurans (strain ATCC 13939 / DSM 20539 / JCM 16871 / LMG 4051 / NBRC 15346 / NCIMB 9279 / R1 / VKM B-1422) OX=243230 GN=DR_1886 PE=3 SV=1	DR_1886	1	0.0146667	47.334	LSEVAK(1)AYGVGYR	2	-0.58261	1
Q9RT87	21	K	Inosine-5'-monophosphate dehydrogenase OS=Deinococcus radiodurans (strain ATCC 13939 / DSM 20539 / JCM 16871 / LMG 4051 / NBRC 15346 / NCIMB 9279 / R1 / VKM B-1422) OX=243230 GN=guaB PE=3 SV=1	guaB	1	2.32314e-07	71.912	YK(1)FAQEGITFDDVLLQPR	2	-3.5876	1
Q9RT87	90	K	Inosine-5'-monophosphate dehydrogenase OS=Deinococcus radiodurans (strain ATCC 13939 / DSM 20539 / JCM 16871 / LMG 4051 / NBRC 15346 / NCIMB 9279 / R1 / VKM B-1422) OX=243230 GN=guaB PE=3 SV=1	guaB	1	6.70629e-34	158.38	EGGIGVVHK(1)NMSIDAQAEMIR	3	2.222	4
Q9RT87	492	K	Inosine-5'-monophosphate dehydrogenase OS=Deinococcus radiodurans (strain ATCC 13939 / DSM 20539 / JCM 16871 / LMG 4051 / NBRC 15346 / NCIMB 9279 / R1 / VKM B-1422) OX=243230 GN=guaB PE=3 SV=1	guaB	1	1.16741e-29	170.08	ITGASLVESHPHGVTITK(1)EAPNYGGR	3	1.1987	1
Q9RT87	424	K	Inosine-5'-monophosphate dehydrogenase OS=Deinococcus radiodurans (strain ATCC 13939 / DSM 20539 / JCM 16871 / LMG 4051 / NBRC 15346 / NCIMB 9279 / R1 / VKM B-1422) OX=243230 GN=guaB PE=3 SV=1	guaB	1	0.00179748	57.042	K(1)FVPEGIEGIIAYR	2	-2.3518	1
Q9RT91	362	K	GMP synthase [glutamine-hydrolyzing] OS=Deinococcus radiodurans (strain ATCC 13939 / DSM 20539 / JCM 16871 / LMG 4051 / NBRC 15346 / NCIMB 9279 / R1 / VKM B-1422) OX=243230 GN=guaA PE=3 SV=1	guaA	1	0.00133573	62.969	TLFK(1)DEVR	2	-1.0123	1
Q9RT91	103	K	GMP synthase [glutamine-hydrolyzing] OS=Deinococcus radiodurans (strain ATCC 13939 / DSM 20539 / JCM 16871 / LMG 4051 / NBRC 15346 / NCIMB 9279 / R1 / VKM B-1422) OX=243230 GN=guaA PE=3 SV=1	guaA	1	1.76225e-28	216.53	EYGK(1)ADLTEYGGR	2	0.30439	1
Q9RT95	234	K	Uncharacterized protein OS=Deinococcus radiodurans (strain ATCC 13939 / DSM 20539 / JCM 16871 / LMG 4051 / NBRC 15346 / NCIMB 9279 / R1 / VKM B-1422) OX=243230 GN=DR_1870 PE=4 SV=1	DR_1870	1	0.000427901	93.467	TK(1)IVVSER	2	-1.6511	1
Q9RT95	232	K	Uncharacterized protein OS=Deinococcus radiodurans (strain ATCC 13939 / DSM 20539 / JCM 16871 / LMG 4051 / NBRC 15346 / NCIMB 9279 / R1 / VKM B-1422) OX=243230 GN=DR_1870 PE=4 SV=1	DR_1870	1	0.0289263	41.796	AEDILAK(1)TK	2	-0.73476	1
Q9RT99	211	K	Ribosomal RNA small subunit methyltransferase H OS=Deinococcus radiodurans (strain ATCC 13939 / DSM 20539 / JCM 16871 / LMG 4051 / NBRC 15346 / NCIMB 9279 / R1 / VKM B-1422) OX=243230 GN=rsmH PE=3 SV=1	rsmH	1	4.61921e-09	108.2	AYPGFSK(1)GIHPAR	2	-0.11961	1
Q9RTA0	13	K	Transcriptional regulator MraZ OS=Deinococcus radiodurans (strain ATCC 13939 / DSM 20539 / JCM 16871 / LMG 4051 / NBRC 15346 / NCIMB 9279 / R1 / VKM B-1422) OX=243230 GN=mraZ PE=3 SV=1	mraZ	1	0.0167086	44.82	PFGEYPYTIDDK(1)GR	2	5.4281	1
Q9RTA0	78	K	Transcriptional regulator MraZ OS=Deinococcus radiodurans (strain ATCC 13939 / DSM 20539 / JCM 16871 / LMG 4051 / NBRC 15346 / NCIMB 9279 / R1 / VKM B-1422) OX=243230 GN=mraZ PE=3 SV=1	mraZ	1	1.12983e-05	83.623	FFYSGASK(1)AR	2	-0.88775	1
Q9RTA2	99	K	Pilin biogenesis protein OS=Deinococcus radiodurans (strain ATCC 13939 / DSM 20539 / JCM 16871 / LMG 4051 / NBRC 15346 / NCIMB 9279 / R1 / VKM B-1422) OX=243230 GN=DR_1863 PE=3 SV=1	DR_1863	1	0.0247216	43.613	QLDNK(1)TFEAVIK	2	-0.34995	1
Q9RTA2	127	K	Pilin biogenesis protein OS=Deinococcus radiodurans (strain ATCC 13939 / DSM 20539 / JCM 16871 / LMG 4051 / NBRC 15346 / NCIMB 9279 / R1 / VKM B-1422) OX=243230 GN=DR_1863 PE=3 SV=1	DR_1863	1	6.70239e-19	119.58	GEVESGQPLSEALQQHPK(1)IFGR	3	-0.02584	1
Q9RTA2	46	K	Pilin biogenesis protein OS=Deinococcus radiodurans (strain ATCC 13939 / DSM 20539 / JCM 16871 / LMG 4051 / NBRC 15346 / NCIMB 9279 / R1 / VKM B-1422) OX=243230 GN=DR_1863 PE=3 SV=1	DR_1863	1	0.000550902	57.003	APK(1)TGLNADIK	2	2.4864	1
Q9RTA2	268	K	Pilin biogenesis protein OS=Deinococcus radiodurans (strain ATCC 13939 / DSM 20539 / JCM 16871 / LMG 4051 / NBRC 15346 / NCIMB 9279 / R1 / VKM B-1422) OX=243230 GN=DR_1863 PE=3 SV=1	DR_1863	1	7.58667e-11	96.27	LPVFGNLIQK(1)SAISSFAR	2	-4.2955	1
Q9RTA8	70	K	Organic hydroperoxide resistance protein OS=Deinococcus radiodurans (strain ATCC 13939 / DSM 20539 / JCM 16871 / LMG 4051 / NBRC 15346 / NCIMB 9279 / R1 / VKM B-1422) OX=243230 GN=DR_1857 PE=1 SV=1	DR_1857	1	2.62759e-28	172.92	QK(1)IDVPADSTITAR	2	1.2267	1
Q9RTA9	188	K	Glutamyl-tRNA(Gln) amidotransferase subunit A OS=Deinococcus radiodurans (strain ATCC 13939 / DSM 20539 / JCM 16871 / LMG 4051 / NBRC 15346 / NCIMB 9279 / R1 / VKM B-1422) OX=243230 GN=gatA PE=3 SV=1	gatA	1	5.27583e-23	144.09	QPAALCGVYGFK(1)PTYGR	2	-0.78666	2
Q9RTB6	193	K	Peptide methionine sulfoxide reductase MsrA OS=Deinococcus radiodurans (strain ATCC 13939 / DSM 20539 / JCM 16871 / LMG 4051 / NBRC 15346 / NCIMB 9279 / R1 / VKM B-1422) OX=243230 GN=msrA PE=3 SV=1	msrA	1	1.79555e-82	226.06	NNPGQGYCMAVISPK(1)VAK	2	-1.0516	3
Q9RTB7	103	K	1,4-alpha-glucan branching enzyme GlgB OS=Deinococcus radiodurans (strain ATCC 13939 / DSM 20539 / JCM 16871 / LMG 4051 / NBRC 15346 / NCIMB 9279 / R1 / VKM B-1422) OX=243230 GN=glgB PE=3 SV=1	glgB	1	5.12853e-06	49.155	VTGAGGQTVDK(1)TDPYGTFFEVR	2	-2.2032	1
Q9RTC1	68	K	N-acetyltransferase domain-containing protein OS=Deinococcus radiodurans (strain ATCC 13939 / DSM 20539 / JCM 16871 / LMG 4051 / NBRC 15346 / NCIMB 9279 / R1 / VKM B-1422) OX=243230 GN=DR_1844 PE=4 SV=1	DR_1844	1	6.89669e-10	162.8	K(1)VVPTCPFIR	2	0.21991	1
Q9RTC1	82	K	N-acetyltransferase domain-containing protein OS=Deinococcus radiodurans (strain ATCC 13939 / DSM 20539 / JCM 16871 / LMG 4051 / NBRC 15346 / NCIMB 9279 / R1 / VKM B-1422) OX=243230 GN=DR_1844 PE=4 SV=1	DR_1844	1	6.45226e-30	183	SYIEK(1)HPEYADLVAQG	2	3.7697	1
Q9RTC2	275	K	Peptide ABC transporter, putative OS=Deinococcus radiodurans (strain ATCC 13939 / DSM 20539 / JCM 16871 / LMG 4051 / NBRC 15346 / NCIMB 9279 / R1 / VKM B-1422) OX=243230 GN=DR_1843 PE=4 SV=1	DR_1843	1	0.00842057	63.397	LLAK(1)VAEVR	2	-0.91396	1
Q9RTC3	60	K	Uncharacterized protein OS=Deinococcus radiodurans (strain ATCC 13939 / DSM 20539 / JCM 16871 / LMG 4051 / NBRC 15346 / NCIMB 9279 / R1 / VKM B-1422) OX=243230 GN=DR_1842 PE=4 SV=1	DR_1842	1	3.27963e-10	96.313	LGALGVEGSAEK(1)GWQGK	2	1.4264	1
Q9RTC3	65	K	Uncharacterized protein OS=Deinococcus radiodurans (strain ATCC 13939 / DSM 20539 / JCM 16871 / LMG 4051 / NBRC 15346 / NCIMB 9279 / R1 / VKM B-1422) OX=243230 GN=DR_1842 PE=4 SV=1	DR_1842	1	0.00079502	92.319	GWQGK(1)NR	2	1.094	1
Q9RTC7	553	K	GTP pyrophosphokinase OS=Deinococcus radiodurans (strain ATCC 13939 / DSM 20539 / JCM 16871 / LMG 4051 / NBRC 15346 / NCIMB 9279 / R1 / VKM B-1422) OX=243230 GN=DR_1838 PE=3 SV=1	DR_1838	1	0.0188254	45.183	RDEGLQK(1)GHDLLER	3	-0.16228	1
Q9RTC7	295	K	GTP pyrophosphokinase OS=Deinococcus radiodurans (strain ATCC 13939 / DSM 20539 / JCM 16871 / LMG 4051 / NBRC 15346 / NCIMB 9279 / R1 / VKM B-1422) OX=243230 GN=DR_1838 PE=3 SV=1	DR_1838	1	7.16616e-13	108.93	HLWSIHNK(1)MQK	2	1.4776	1
Q9RTC9	170	K	Signal recognition particle protein OS=Deinococcus radiodurans (strain ATCC 13939 / DSM 20539 / JCM 16871 / LMG 4051 / NBRC 15346 / NCIMB 9279 / R1 / VKM B-1422) OX=243230 GN=ffh PE=3 SV=1	ffh	1	2.56326e-06	78.864	VNDGESPAETK(1)AR	2	-0.91056	1
Q9RTC9	28	K	Signal recognition particle protein OS=Deinococcus radiodurans (strain ATCC 13939 / DSM 20539 / JCM 16871 / LMG 4051 / NBRC 15346 / NCIMB 9279 / R1 / VKM B-1422) OX=243230 GN=ffh PE=3 SV=1	ffh	1	9.70531e-20	181.87	QLTEAQVK(1)ASMR	2	-0.47893	2
Q9RTC9	118	K	Signal recognition particle protein OS=Deinococcus radiodurans (strain ATCC 13939 / DSM 20539 / JCM 16871 / LMG 4051 / NBRC 15346 / NCIMB 9279 / R1 / VKM B-1422) OX=243230 GN=ffh PE=3 SV=1	ffh	1	0.000477294	69.276	TTSSGK(1)LAAHYK	2	-0.36629	1
Q9RTC9	266	K	Signal recognition particle protein OS=Deinococcus radiodurans (strain ATCC 13939 / DSM 20539 / JCM 16871 / LMG 4051 / NBRC 15346 / NCIMB 9279 / R1 / VKM B-1422) OX=243230 GN=ffh PE=3 SV=1	ffh	1	2.45845e-09	97.949	SVTGK(1)PIYFAGVSEK	2	-1.6689	1
Q9RTC9	406	K	Signal recognition particle protein OS=Deinococcus radiodurans (strain ATCC 13939 / DSM 20539 / JCM 16871 / LMG 4051 / NBRC 15346 / NCIMB 9279 / R1 / VKM B-1422) OX=243230 GN=ffh PE=3 SV=1	ffh	1	1.67342e-22	184.98	IAQGSGSSVQDINK(1)LLK	2	-1.734	1
Q9RTC9	8	K	Signal recognition particle protein OS=Deinococcus radiodurans (strain ATCC 13939 / DSM 20539 / JCM 16871 / LMG 4051 / NBRC 15346 / NCIMB 9279 / R1 / VKM B-1422) OX=243230 GN=ffh PE=3 SV=1	ffh	1	1.09244e-14	132.93	MFESLGNK(1)LQDILEK	2	-2.0713	1
Q9RTC9	151	K	Signal recognition particle protein OS=Deinococcus radiodurans (strain ATCC 13939 / DSM 20539 / JCM 16871 / LMG 4051 / NBRC 15346 / NCIMB 9279 / R1 / VKM B-1422) OX=243230 GN=ffh PE=3 SV=1	ffh	1	3.38226e-22	155.57	DQLEVLSK(1)QVGVPVLK	2	-2.0098	1
Q9RTC9	415	K	Signal recognition particle protein OS=Deinococcus radiodurans (strain ATCC 13939 / DSM 20539 / JCM 16871 / LMG 4051 / NBRC 15346 / NCIMB 9279 / R1 / VKM B-1422) OX=243230 GN=ffh PE=3 SV=1	ffh	1	0.00277114	57.293	MHEQMK(1)EMMK	2	0.49355	1
Q9RTD0	22	K	Phospho-N-acetylmuramoyl-pentapeptide-transferase OS=Deinococcus radiodurans (strain ATCC 13939 / DSM 20539 / JCM 16871 / LMG 4051 / NBRC 15346 / NCIMB 9279 / R1 / VKM B-1422) OX=243230 GN=mraY PE=3 SV=1	mraY	1	0.000595689	72.492	K(1)FGWGQPIR	2	0.90991	1
Q9RTD1	237	K	Methyltrans_SAM domain-containing protein OS=Deinococcus radiodurans (strain ATCC 13939 / DSM 20539 / JCM 16871 / LMG 4051 / NBRC 15346 / NCIMB 9279 / R1 / VKM B-1422) OX=243230 GN=DR_1834 PE=4 SV=1	DR_1834	1	0.000698152	72.492	SK(1)AGTWR	2	-0.27197	1
Q9RTD3	38	K	Colicin_immun domain-containing protein OS=Deinococcus radiodurans (strain ATCC 13939 / DSM 20539 / JCM 16871 / LMG 4051 / NBRC 15346 / NCIMB 9279 / R1 / VKM B-1422) OX=243230 GN=DR_1832 PE=4 SV=1	DR_1832	1	1.40287e-11	101.52	AGTCHK(1)TMQGFGVLETFLQR	3	-0.35878	2
Q9RTD3	32	K	Colicin_immun domain-containing protein OS=Deinococcus radiodurans (strain ATCC 13939 / DSM 20539 / JCM 16871 / LMG 4051 / NBRC 15346 / NCIMB 9279 / R1 / VKM B-1422) OX=243230 GN=DR_1832 PE=4 SV=1	DR_1832	1	6.84591e-21	142.51	DYPLAAVFK(1)AGTCHK	2	-1.8675	1
Q9RTD6	398	K	HAMP domain-containing protein OS=Deinococcus radiodurans (strain ATCC 13939 / DSM 20539 / JCM 16871 / LMG 4051 / NBRC 15346 / NCIMB 9279 / R1 / VKM B-1422) OX=243230 GN=DR_1829 PE=4 SV=1	DR_1829	1	2.29198e-08	125.17	VGK(1)QDYTVSR	2	-0.13129	1
Q9RTD8	213	K	Glutamate 5-kinase OS=Deinococcus radiodurans (strain ATCC 13939 / DSM 20539 / JCM 16871 / LMG 4051 / NBRC 15346 / NCIMB 9279 / R1 / VKM B-1422) OX=243230 GN=proB PE=3 SV=1	proB	1	2.27825e-15	120.75	GTGGMHTK(1)IQAAEIATR	3	2.0019	3
Q9RTD9	158	K	Gamma-glutamyl phosphate reductase OS=Deinococcus radiodurans (strain ATCC 13939 / DSM 20539 / JCM 16871 / LMG 4051 / NBRC 15346 / NCIMB 9279 / R1 / VKM B-1422) OX=243230 GN=proA PE=3 SV=1	proA	1	3.82528e-06	65.724	GGK(1)ETVNSNAALEDAIHAALNR	3	-3.059	1
Q9RTD9	263	K	Gamma-glutamyl phosphate reductase OS=Deinococcus radiodurans (strain ATCC 13939 / DSM 20539 / JCM 16871 / LMG 4051 / NBRC 15346 / NCIMB 9279 / R1 / VKM B-1422) OX=243230 GN=proA PE=3 SV=1	proA	0.999843	2.98559e-12	105.71	NAK(1)TQKPSACNALDTLLIDR	3	-1.8863	1
Q9RTE2	112	K	Lactamase_B domain-containing protein OS=Deinococcus radiodurans (strain ATCC 13939 / DSM 20539 / JCM 16871 / LMG 4051 / NBRC 15346 / NCIMB 9279 / R1 / VKM B-1422) OX=243230 GN=DR_1823 PE=4 SV=1	DR_1823	1	1.51459e-10	96.27	YVVQK(1)QEWHDALHTHER	3	-0.21411	2
Q9RTE2	36	K	Lactamase_B domain-containing protein OS=Deinococcus radiodurans (strain ATCC 13939 / DSM 20539 / JCM 16871 / LMG 4051 / NBRC 15346 / NCIMB 9279 / R1 / VKM B-1422) OX=243230 GN=DR_1823 PE=4 SV=1	DR_1823	1	1.01104e-38	153.52	LGGK(1)NVLVETGMWDR	2	-4.1543	2
Q9RTE2	214	K	Lactamase_B domain-containing protein OS=Deinococcus radiodurans (strain ATCC 13939 / DSM 20539 / JCM 16871 / LMG 4051 / NBRC 15346 / NCIMB 9279 / R1 / VKM B-1422) OX=243230 GN=DR_1823 PE=4 SV=1	DR_1823	1	4.12879e-12	113.66	K(1)YLPQWFGEGAVICTPHDPK	3	-1.2479	1
Q9RTE2	51	K	Lactamase_B domain-containing protein OS=Deinococcus radiodurans (strain ATCC 13939 / DSM 20539 / JCM 16871 / LMG 4051 / NBRC 15346 / NCIMB 9279 / R1 / VKM B-1422) OX=243230 GN=DR_1823 PE=4 SV=1	DR_1823	1	9.94959e-28	188.88	GGEK(1)FEQMYALER	2	0.34745	2
Q9RTE2	12	K	Lactamase_B domain-containing protein OS=Deinococcus radiodurans (strain ATCC 13939 / DSM 20539 / JCM 16871 / LMG 4051 / NBRC 15346 / NCIMB 9279 / R1 / VKM B-1422) OX=243230 GN=DR_1823 PE=4 SV=1	DR_1823	1	1.01166e-05	102.03	VLWEK(1)VAPPDEENR	2	-0.72805	1
Q9RTE3	6	K	Multifunctional fusion protein OS=Deinococcus radiodurans (strain ATCC 13939 / DSM 20539 / JCM 16871 / LMG 4051 / NBRC 15346 / NCIMB 9279 / R1 / VKM B-1422) OX=243230 GN=secD PE=1 SV=1	secD	1	0.00379084	56.014	TYGSK(1)QVR	2	-0.081392	1
Q9RTE3	533	K	Multifunctional fusion protein OS=Deinococcus radiodurans (strain ATCC 13939 / DSM 20539 / JCM 16871 / LMG 4051 / NBRC 15346 / NCIMB 9279 / R1 / VKM B-1422) OX=243230 GN=secD PE=1 SV=1	secD	1	3.51931e-43	195.49	NSVIGAGVSK(1)VTGQSATIQR	2	0.29273	1
Q9RTE3	472	K	Multifunctional fusion protein OS=Deinococcus radiodurans (strain ATCC 13939 / DSM 20539 / JCM 16871 / LMG 4051 / NBRC 15346 / NCIMB 9279 / R1 / VKM B-1422) OX=243230 GN=secD PE=1 SV=1	secD	1	6.01108e-06	65.933	HTHFDFMK(1)PAK	2	1.3151	2
Q9RTE3	209	K	Multifunctional fusion protein OS=Deinococcus radiodurans (strain ATCC 13939 / DSM 20539 / JCM 16871 / LMG 4051 / NBRC 15346 / NCIMB 9279 / R1 / VKM B-1422) OX=243230 GN=secD PE=1 SV=1	secD	1	2.2527e-30	167.01	SGQWVVNFK(1)TTDAGAK	2	-0.86813	1
Q9RTE3	375	K	Multifunctional fusion protein OS=Deinococcus radiodurans (strain ATCC 13939 / DSM 20539 / JCM 16871 / LMG 4051 / NBRC 15346 / NCIMB 9279 / R1 / VKM B-1422) OX=243230 GN=secD PE=1 SV=1	secD	1	0.00188479	69.905	IK(1)EELAR	2	-0.6317	1
Q9RTE3	278	K	Multifunctional fusion protein OS=Deinococcus radiodurans (strain ATCC 13939 / DSM 20539 / JCM 16871 / LMG 4051 / NBRC 15346 / NCIMB 9279 / R1 / VKM B-1422) OX=243230 GN=secD PE=1 SV=1	secD	1	0.0368796	40.83	SGALPIK(1)IVTAAER	2	-2.2121	1
Q9RTE3	216	K	Multifunctional fusion protein OS=Deinococcus radiodurans (strain ATCC 13939 / DSM 20539 / JCM 16871 / LMG 4051 / NBRC 15346 / NCIMB 9279 / R1 / VKM B-1422) OX=243230 GN=secD PE=1 SV=1	secD	1	3.20134e-74	226.85	TTDAGAK(1)TFGDFTGK	2	0.29048	2
Q9RTE3	224	K	Multifunctional fusion protein OS=Deinococcus radiodurans (strain ATCC 13939 / DSM 20539 / JCM 16871 / LMG 4051 / NBRC 15346 / NCIMB 9279 / R1 / VKM B-1422) OX=243230 GN=secD PE=1 SV=1	secD	1	1.08398e-38	263.75	TFGDFTGK(1)NVNR	2	0.00036215	1
Q9RTE3	100	K	Multifunctional fusion protein OS=Deinococcus radiodurans (strain ATCC 13939 / DSM 20539 / JCM 16871 / LMG 4051 / NBRC 15346 / NCIMB 9279 / R1 / VKM B-1422) OX=243230 GN=secD PE=1 SV=1	secD	1	0.000213705	137.84	VK(1)TVIENR	2	-0.53639	1
Q9RTE6	53	K	UV DNA damage endonuclease OS=Deinococcus radiodurans (strain ATCC 13939 / DSM 20539 / JCM 16871 / LMG 4051 / NBRC 15346 / NCIMB 9279 / R1 / VKM B-1422) OX=243230 GN=uvsE PE=1 SV=2	uvsE	1	9.15329e-06	99.276	LLDLYSSNIK(1)TLR	2	-2.0788	1
Q9RTE6	289	K	UV DNA damage endonuclease OS=Deinococcus radiodurans (strain ATCC 13939 / DSM 20539 / JCM 16871 / LMG 4051 / NBRC 15346 / NCIMB 9279 / R1 / VKM B-1422) OX=243230 GN=uvsE PE=1 SV=2	uvsE	1	0.000460553	87.942	GK(1)EEAIAALR	2	-1.4155	1
Q9RTE8	229	K	Phospho-2-dehydro-3-deoxyheptonate aldolase OS=Deinococcus radiodurans (strain ATCC 13939 / DSM 20539 / JCM 16871 / LMG 4051 / NBRC 15346 / NCIMB 9279 / R1 / VKM B-1422) OX=243230 GN=DR_1817 PE=3 SV=1	DR_1817	1	3.82997e-07	78.157	AAIVHTK(1)GNAHGHVILR	3	1.0569	2
Q9RTF0	10	K	5-formyltetrahydrofolate cyclo-ligase OS=Deinococcus radiodurans (strain ATCC 13939 / DSM 20539 / JCM 16871 / LMG 4051 / NBRC 15346 / NCIMB 9279 / R1 / VKM B-1422) OX=243230 GN=DR_1815 PE=3 SV=1	DR_1815	1	0.00544615	44.82	TRPFPGAPK(1)AEWR	2	1.061	1
Q9RTF3	49	K	Glycine cleavage system H protein OS=Deinococcus radiodurans (strain ATCC 13939 / DSM 20539 / JCM 16871 / LMG 4051 / NBRC 15346 / NCIMB 9279 / R1 / VKM B-1422) OX=243230 GN=gcvH PE=3 SV=1	gcvH	1	5.25533e-29	188.19	EVK(1)AGEAVAVVESVK	2	-0.95951	1
Q9RTF5	371	K	Glycine dehydrogenase (decarboxylating) OS=Deinococcus radiodurans (strain ATCC 13939 / DSM 20539 / JCM 16871 / LMG 4051 / NBRC 15346 / NCIMB 9279 / R1 / VKM B-1422) OX=243230 GN=gcvP PE=3 SV=1	gcvP	1	4.69127e-06	73.891	LTGILAK(1)ALQDAGIK	2	-3.2911	2
Q9RTF5	304	K	Glycine dehydrogenase (decarboxylating) OS=Deinococcus radiodurans (strain ATCC 13939 / DSM 20539 / JCM 16871 / LMG 4051 / NBRC 15346 / NCIMB 9279 / R1 / VKM B-1422) OX=243230 GN=gcvP PE=3 SV=1	gcvP	1	0.00413354	52.591	VIGVSK(1)DVR	2	0.9175	1
Q9RTF5	188	K	Glycine dehydrogenase (decarboxylating) OS=Deinococcus radiodurans (strain ATCC 13939 / DSM 20539 / JCM 16871 / LMG 4051 / NBRC 15346 / NCIMB 9279 / R1 / VKM B-1422) OX=243230 GN=gcvP PE=3 SV=1	gcvP	1	4.71145e-09	58.539	GSNVFFVADNVHPQTMDVVK(1)TR	3	-0.71088	2
Q9RTF5	919	K	Glycine dehydrogenase (decarboxylating) OS=Deinococcus radiodurans (strain ATCC 13939 / DSM 20539 / JCM 16871 / LMG 4051 / NBRC 15346 / NCIMB 9279 / R1 / VKM B-1422) OX=243230 GN=gcvP PE=3 SV=1	gcvP	1	0.00221172	52.591	AWK(1)YWPAVNR	2	1.8443	1
Q9RTF5	168	K	Glycine dehydrogenase (decarboxylating) OS=Deinococcus radiodurans (strain ATCC 13939 / DSM 20539 / JCM 16871 / LMG 4051 / NBRC 15346 / NCIMB 9279 / R1 / VKM B-1422) OX=243230 GN=gcvP PE=3 SV=1	gcvP	1	4.80138e-06	63.421	NK(1)GSNVFFVADNVHPQTMDVVK	3	0.35321	1
Q9RTF5	794	K	Glycine dehydrogenase (decarboxylating) OS=Deinococcus radiodurans (strain ATCC 13939 / DSM 20539 / JCM 16871 / LMG 4051 / NBRC 15346 / NCIMB 9279 / R1 / VKM B-1422) OX=243230 GN=gcvP PE=3 SV=1	gcvP	1	2.76733e-06	106.47	LSGAFPVLYSGK(1)GGR	2	0.49153	1
Q9RTF5	822	K	Glycine dehydrogenase (decarboxylating) OS=Deinococcus radiodurans (strain ATCC 13939 / DSM 20539 / JCM 16871 / LMG 4051 / NBRC 15346 / NCIMB 9279 / R1 / VKM B-1422) OX=243230 GN=gcvP PE=3 SV=1	gcvP	1	0.022943	52.837	QESGVSEEDIAK(1)R	2	-2.3464	1
Q9RTF5	482	K	Glycine dehydrogenase (decarboxylating) OS=Deinococcus radiodurans (strain ATCC 13939 / DSM 20539 / JCM 16871 / LMG 4051 / NBRC 15346 / NCIMB 9279 / R1 / VKM B-1422) OX=243230 GN=gcvP PE=3 SV=1	gcvP	1	2.6115e-05	163.2	YLK(1)QLENK	2	0.91622	1
Q9RTF5	810	K	Glycine dehydrogenase (decarboxylating) OS=Deinococcus radiodurans (strain ATCC 13939 / DSM 20539 / JCM 16871 / LMG 4051 / NBRC 15346 / NCIMB 9279 / R1 / VKM B-1422) OX=243230 GN=gcvP PE=3 SV=1	gcvP	1	1.54194e-45	218.58	PLK(1)QESGVSEEDIAK	2	-1.4056	2
Q9RTF5	885	K	Glycine dehydrogenase (decarboxylating) OS=Deinococcus radiodurans (strain ATCC 13939 / DSM 20539 / JCM 16871 / LMG 4051 / NBRC 15346 / NCIMB 9279 / R1 / VKM B-1422) OX=243230 GN=gcvP PE=3 SV=1	gcvP	1	2.98933e-89	283.52	REIQDVQDGTISAADSPLK(1)HAPHTLK	4	0.097761	4
Q9RTF5	781	K	Glycine dehydrogenase (decarboxylating) OS=Deinococcus radiodurans (strain ATCC 13939 / DSM 20539 / JCM 16871 / LMG 4051 / NBRC 15346 / NCIMB 9279 / R1 / VKM B-1422) OX=243230 GN=gcvP PE=3 SV=1	gcvP	1	3.65186e-22	166.71	QSTQVALLNANYIAK(1)R	2	0.44807	1
Q9RTF6	353	K	Deoxyguanosinetriphosphate triphosphohydrolase-like protein 2 OS=Deinococcus radiodurans (strain ATCC 13939 / DSM 20539 / JCM 16871 / LMG 4051 / NBRC 15346 / NCIMB 9279 / R1 / VKM B-1422) OX=243230 GN=DR_1808 PE=3 SV=1	DR_1808	1	1.96798e-16	172.1	IITNEVIK(1)THR	2	0.14244	2
Q9RTF6	90	K	Deoxyguanosinetriphosphate triphosphohydrolase-like protein 2 OS=Deinococcus radiodurans (strain ATCC 13939 / DSM 20539 / JCM 16871 / LMG 4051 / NBRC 15346 / NCIMB 9279 / R1 / VKM B-1422) OX=243230 GN=DR_1808 PE=3 SV=1	DR_1808	1	0.0420376	51.569	FAGSNIEK(1)YLPDER	2	-3.9361	1
Q9RTF6	46	K	Deoxyguanosinetriphosphate triphosphohydrolase-like protein 2 OS=Deinococcus radiodurans (strain ATCC 13939 / DSM 20539 / JCM 16871 / LMG 4051 / NBRC 15346 / NCIMB 9279 / R1 / VKM B-1422) OX=243230 GN=DR_1808 PE=3 SV=1	DR_1808	1	1.87193e-63	171.14	LQTK(1)TQVLGLGDSDFYR	2	0.3724	1
Q9RTF6	142	K	Deoxyguanosinetriphosphate triphosphohydrolase-like protein 2 OS=Deinococcus radiodurans (strain ATCC 13939 / DSM 20539 / JCM 16871 / LMG 4051 / NBRC 15346 / NCIMB 9279 / R1 / VKM B-1422) OX=243230 GN=DR_1808 PE=3 SV=1	DR_1808	1	0.00110658	60.589	ILSK(1)LEK	2	0.93674	1
Q9RTF6	293	K	Deoxyguanosinetriphosphate triphosphohydrolase-like protein 2 OS=Deinococcus radiodurans (strain ATCC 13939 / DSM 20539 / JCM 16871 / LMG 4051 / NBRC 15346 / NCIMB 9279 / R1 / VKM B-1422) OX=243230 GN=DR_1808 PE=3 SV=1	DR_1808	1	0.0144226	55.235	IFSK(1)EGNLVK	2	1.4553	1
Q9RTG0	105	K	Cupin_2 domain-containing protein OS=Deinococcus radiodurans (strain ATCC 13939 / DSM 20539 / JCM 16871 / LMG 4051 / NBRC 15346 / NCIMB 9279 / R1 / VKM B-1422) OX=243230 GN=DR_1804 PE=4 SV=1	DR_1804	1	1.13661e-05	81.335	VPK(1)GAEHVFR	2	-0.9581	1
Q9RTG5	533	K	Translation initiation factor IF-2 OS=Deinococcus radiodurans (strain ATCC 13939 / DSM 20539 / JCM 16871 / LMG 4051 / NBRC 15346 / NCIMB 9279 / R1 / VKM B-1422) OX=243230 GN=infB PE=3 SV=1	infB	1	4.643e-21	116.36	SGNIAGSYVTDGMFK(1)R	2	-1.05	1
Q9RTG5	476	K	Translation initiation factor IF-2 OS=Deinococcus radiodurans (strain ATCC 13939 / DSM 20539 / JCM 16871 / LMG 4051 / NBRC 15346 / NCIMB 9279 / R1 / VKM B-1422) OX=243230 GN=infB PE=3 SV=1	infB	1	0.0118082	46.835	EIPIK(1)AYR	2	-1.1909	1
Q9RTG5	544	K	Translation initiation factor IF-2 OS=Deinococcus radiodurans (strain ATCC 13939 / DSM 20539 / JCM 16871 / LMG 4051 / NBRC 15346 / NCIMB 9279 / R1 / VKM B-1422) OX=243230 GN=infB PE=3 SV=1	infB	1	1.06024e-05	70.806	GK(1)EVVYEGTVVGLK	2	0.23872	2
Q9RTG5	518	K	Translation initiation factor IF-2 OS=Deinococcus radiodurans (strain ATCC 13939 / DSM 20539 / JCM 16871 / LMG 4051 / NBRC 15346 / NCIMB 9279 / R1 / VKM B-1422) OX=243230 GN=infB PE=3 SV=1	infB	1	4.15555e-13	90.806	MVIHHPK(1)SGNIAGSYVTDGMFK	3	2.4634	2
Q9RTG5	143	K	Translation initiation factor IF-2 OS=Deinococcus radiodurans (strain ATCC 13939 / DSM 20539 / JCM 16871 / LMG 4051 / NBRC 15346 / NCIMB 9279 / R1 / VKM B-1422) OX=243230 GN=infB PE=3 SV=1	infB	1	2.47789e-42	166.59	EAGGITQHVGAFEAK(1)TSK	2	-1.7771	2
Q9RTG7	118	K	Transcription termination/antitermination protein NusA OS=Deinococcus radiodurans (strain ATCC 13939 / DSM 20539 / JCM 16871 / LMG 4051 / NBRC 15346 / NCIMB 9279 / R1 / VKM B-1422) OX=243230 GN=nusA PE=3 SV=1	nusA	1	8.041e-31	224.09	IALQAAK(1)QTLTQK	2	1.6755	1
Q9RTG7	242	K	Transcription termination/antitermination protein NusA OS=Deinococcus radiodurans (strain ATCC 13939 / DSM 20539 / JCM 16871 / LMG 4051 / NBRC 15346 / NCIMB 9279 / R1 / VKM B-1422) OX=243230 GN=nusA PE=3 SV=1	nusA	1	3.16906e-13	107.84	SK(1)VAVFSHNSNVDPIGACIGHR	3	0.96688	1
Q9RTH3	215	K	Anthranilate synthase component 1 OS=Deinococcus radiodurans (strain ATCC 13939 / DSM 20539 / JCM 16871 / LMG 4051 / NBRC 15346 / NCIMB 9279 / R1 / VKM B-1422) OX=243230 GN=trpE PE=3 SV=1	trpE	1	3.22624e-05	43.767	GK(1)EYVHAGDIFQFVPSQR	2	-0.49822	2
Q9RTH4	371	K	Yellow-related protein OS=Deinococcus radiodurans (strain ATCC 13939 / DSM 20539 / JCM 16871 / LMG 4051 / NBRC 15346 / NCIMB 9279 / R1 / VKM B-1422) OX=243230 GN=DR_1790 PE=4 SV=1	DR_1790	1	0.000391382	146.27	VK(1)PYTLLR	2	0.25364	2
Q9RTH4	233	K	Yellow-related protein OS=Deinococcus radiodurans (strain ATCC 13939 / DSM 20539 / JCM 16871 / LMG 4051 / NBRC 15346 / NCIMB 9279 / R1 / VKM B-1422) OX=243230 GN=DR_1790 PE=4 SV=1	DR_1790	1	5.88619e-24	105.37	PK(1)GGPATHLGFGADSLAISPDGATLYYAPTASR	3	-1.0754	1
Q9RTH4	161	K	Yellow-related protein OS=Deinococcus radiodurans (strain ATCC 13939 / DSM 20539 / JCM 16871 / LMG 4051 / NBRC 15346 / NCIMB 9279 / R1 / VKM B-1422) OX=243230 GN=DR_1790 PE=4 SV=1	DR_1790	1	1.98204e-54	228.97	TIHFPADVALK(1)NTYLNDLR	3	-1.9704	1
Q9RTH4	202	K	Yellow-related protein OS=Deinococcus radiodurans (strain ATCC 13939 / DSM 20539 / JCM 16871 / LMG 4051 / NBRC 15346 / NCIMB 9279 / R1 / VKM B-1422) OX=243230 GN=DR_1790 PE=4 SV=1	DR_1790	1	3.31567e-40	227.95	SGSGLIVVDLASGK(1)SWR	2	-2.0045	1
Q9RTH4	98	K	Yellow-related protein OS=Deinococcus radiodurans (strain ATCC 13939 / DSM 20539 / JCM 16871 / LMG 4051 / NBRC 15346 / NCIMB 9279 / R1 / VKM B-1422) OX=243230 GN=DR_1790 PE=4 SV=1	DR_1790	1	3.09082e-43	206.73	DLSK(1)PDTTFIGVQGLLVDAR	2	-3.2328	1
Q9RTH4	379	K	Yellow-related protein OS=Deinococcus radiodurans (strain ATCC 13939 / DSM 20539 / JCM 16871 / LMG 4051 / NBRC 15346 / NCIMB 9279 / R1 / VKM B-1422) OX=243230 GN=DR_1790 PE=4 SV=1	DR_1790	1	1.00961e-11	119.94	MK(1)LDAK(1)PVLLK	2	-0.41379	5
Q9RTH4	366	K	Yellow-related protein OS=Deinococcus radiodurans (strain ATCC 13939 / DSM 20539 / JCM 16871 / LMG 4051 / NBRC 15346 / NCIMB 9279 / R1 / VKM B-1422) OX=243230 GN=DR_1790 PE=4 SV=1	DR_1790	1	4.26907e-19	164.31	QGGYHFGK(1)DQR	2	1.5992	2
Q9RTH4	37	K	Yellow-related protein OS=Deinococcus radiodurans (strain ATCC 13939 / DSM 20539 / JCM 16871 / LMG 4051 / NBRC 15346 / NCIMB 9279 / R1 / VKM B-1422) OX=243230 GN=DR_1790 PE=4 SV=1	DR_1790	1	4.50387e-12	126.63	ALPSAPVSQAAGK(1)LEVVHR	2	-0.94632	2
Q9RTH4	383	K	Yellow-related protein OS=Deinococcus radiodurans (strain ATCC 13939 / DSM 20539 / JCM 16871 / LMG 4051 / NBRC 15346 / NCIMB 9279 / R1 / VKM B-1422) OX=243230 GN=DR_1790 PE=4 SV=1	DR_1790	1	4.29207e-05	51.454	MK(1)LDAK(1)PVLLK	2	-0.41379	2
Q9RTH4	150	K	Yellow-related protein OS=Deinococcus radiodurans (strain ATCC 13939 / DSM 20539 / JCM 16871 / LMG 4051 / NBRC 15346 / NCIMB 9279 / R1 / VKM B-1422) OX=243230 GN=DR_1790 PE=4 SV=1	DR_1790	1	1.72422e-73	260.35	LVGIDTHTNEVVK(1)TIHFPADVALK	3	-1.6471	2
Q9RTH9	119	K	3-isopropylmalate dehydrogenase OS=Deinococcus radiodurans (strain ATCC 13939 / DSM 20539 / JCM 16871 / LMG 4051 / NBRC 15346 / NCIMB 9279 / R1 / VKM B-1422) OX=243230 GN=leuB PE=3 SV=1	leuB	1	7.89395e-07	66.509	VQPGLEHLSPLK(1)AELAR	3	-2.1149	1
Q9RTH9	185	K	3-isopropylmalate dehydrogenase OS=Deinococcus radiodurans (strain ATCC 13939 / DSM 20539 / JCM 16871 / LMG 4051 / NBRC 15346 / NCIMB 9279 / R1 / VKM B-1422) OX=243230 GN=leuB PE=3 SV=1	leuB	1	3.98045e-64	209.84	VTSVDK(1)ANVLEVSELWR	2	-1.2995	1
Q9RTH9	95	K	3-isopropylmalate dehydrogenase OS=Deinococcus radiodurans (strain ATCC 13939 / DSM 20539 / JCM 16871 / LMG 4051 / NBRC 15346 / NCIMB 9279 / R1 / VKM B-1422) OX=243230 GN=leuB PE=3 SV=1	leuB	1	6.50655e-09	117.3	K(1)ALGCYANLRPVR	2	-0.61357	2
Q9RTI6	74	K	3-isopropylmalate dehydratase large subunit 2 OS=Deinococcus radiodurans (strain ATCC 13939 / DSM 20539 / JCM 16871 / LMG 4051 / NBRC 15346 / NCIMB 9279 / R1 / VKM B-1422) OX=243230 GN=leuC2 PE=3 SV=1	leuC2	1	8.58612e-05	63.766	IVAVPDHSVPAMNIK(1)AAK	2	-1.163	2
Q9RTI6	156	K	3-isopropylmalate dehydratase large subunit 2 OS=Deinococcus radiodurans (strain ATCC 13939 / DSM 20539 / JCM 16871 / LMG 4051 / NBRC 15346 / NCIMB 9279 / R1 / VKM B-1422) OX=243230 GN=leuC2 PE=3 SV=1	leuC2	1	8.53386e-06	72.922	VWFK(1)VPETMLIR	2	-2.7515	1
Q9RTI6	83	K	3-isopropylmalate dehydratase large subunit 2 OS=Deinococcus radiodurans (strain ATCC 13939 / DSM 20539 / JCM 16871 / LMG 4051 / NBRC 15346 / NCIMB 9279 / R1 / VKM B-1422) OX=243230 GN=leuC2 PE=3 SV=1	leuC2	1	0.00770793	42.075	LK(1)SWVQEK	2	-1.2236	1
Q9RTI6	89	K	3-isopropylmalate dehydratase large subunit 2 OS=Deinococcus radiodurans (strain ATCC 13939 / DSM 20539 / JCM 16871 / LMG 4051 / NBRC 15346 / NCIMB 9279 / R1 / VKM B-1422) OX=243230 GN=leuC2 PE=3 SV=1	leuC2	1	6.24531e-16	108.34	SWVQEK(1)GIEHFYDVGR	2	2.0546	1
Q9RTI6	168	K	3-isopropylmalate dehydratase large subunit 2 OS=Deinococcus radiodurans (strain ATCC 13939 / DSM 20539 / JCM 16871 / LMG 4051 / NBRC 15346 / NCIMB 9279 / R1 / VKM B-1422) OX=243230 GN=leuC2 PE=3 SV=1	leuC2	1	4.70584e-17	185.18	VTGK(1)TNPGVTPK	2	0.13789	1
Q9RTI9	152	K	DNA helicase OS=Deinococcus radiodurans (strain ATCC 13939 / DSM 20539 / JCM 16871 / LMG 4051 / NBRC 15346 / NCIMB 9279 / R1 / VKM B-1422) OX=243230 GN=DR_1775 PE=1 SV=1	DR_1775	1	3.58094e-16	135.5	AK(1)SNLWTPDDLDR	2	0.040325	1
Q9RTI9	216	K	DNA helicase OS=Deinococcus radiodurans (strain ATCC 13939 / DSM 20539 / JCM 16871 / LMG 4051 / NBRC 15346 / NCIMB 9279 / R1 / VKM B-1422) OX=243230 GN=DR_1775 PE=1 SV=1	DR_1775	1	5.70536e-06	106.35	EVPGVLDK(1)VQNK	2	0.13625	1
Q9RTJ3	64	K	Desiccation/radiation resistance protein DR_1769 OS=Deinococcus radiodurans (strain ATCC 13939 / DSM 20539 / JCM 16871 / LMG 4051 / NBRC 15346 / NCIMB 9279 / R1 / VKM B-1422) OX=243230 GN=DR_1769 PE=1 SV=1	DR_1769	1	0.000321491	46.358	PLK(1)VSSPVSIGPR	2	1.3028	1
Q9RTJ4	37	K	Uncharacterized protein OS=Deinococcus radiodurans (strain ATCC 13939 / DSM 20539 / JCM 16871 / LMG 4051 / NBRC 15346 / NCIMB 9279 / R1 / VKM B-1422) OX=243230 GN=DR_1768 PE=4 SV=1	DR_1768	1	2.28556e-44	172.54	TLWK(1)AAVDHSYFAAAQDTGNR	2	-0.12659	3
Q9RTJ4	117	K	Uncharacterized protein OS=Deinococcus radiodurans (strain ATCC 13939 / DSM 20539 / JCM 16871 / LMG 4051 / NBRC 15346 / NCIMB 9279 / R1 / VKM B-1422) OX=243230 GN=DR_1768 PE=4 SV=1	DR_1768	1	3.39152e-33	193.96	MYVDK(1)GMSWADSASLQAIR	2	0.22322	6
Q9RTJ7	57	K	CMD domain-containing protein OS=Deinococcus radiodurans (strain ATCC 13939 / DSM 20539 / JCM 16871 / LMG 4051 / NBRC 15346 / NCIMB 9279 / R1 / VKM B-1422) OX=243230 GN=DR_1765 PE=1 SV=1	DR_1765	1	3.10822e-07	108.91	LWSK(1)AEANMGFVPNVFR	2	-0.7233	2
Q9RTJ7	134	K	CMD domain-containing protein OS=Deinococcus radiodurans (strain ATCC 13939 / DSM 20539 / JCM 16871 / LMG 4051 / NBRC 15346 / NCIMB 9279 / R1 / VKM B-1422) OX=243230 GN=DR_1765 PE=1 SV=1	DR_1765	1	2.1846e-40	160.07	EFSGDAVK(1)ADAVAVNWR	2	-0.825	1
Q9RTK1	147	K	tRNA-specific 2-thiouridylase MnmA OS=Deinococcus radiodurans (strain ATCC 13939 / DSM 20539 / JCM 16871 / LMG 4051 / NBRC 15346 / NCIMB 9279 / R1 / VKM B-1422) OX=243230 GN=mnmA PE=3 SV=2	mnmA	1	0.00275827	60.892	YVATGHYVK(1)R	2	-1.0212	1
Q9RTK1	166	K	tRNA-specific 2-thiouridylase MnmA OS=Deinococcus radiodurans (strain ATCC 13939 / DSM 20539 / JCM 16871 / LMG 4051 / NBRC 15346 / NCIMB 9279 / R1 / VKM B-1422) OX=243230 GN=mnmA PE=3 SV=2	mnmA	1	2.26559e-08	112.73	K(1)DQTYFLWGTPR	2	-0.16631	2
Q9RTK1	261	K	tRNA-specific 2-thiouridylase MnmA OS=Deinococcus radiodurans (strain ATCC 13939 / DSM 20539 / JCM 16871 / LMG 4051 / NBRC 15346 / NCIMB 9279 / R1 / VKM B-1422) OX=243230 GN=mnmA PE=3 SV=2	mnmA	1	4.98331e-07	96.957	K(1)GLGLYQSHR	2	0.355	1
Q9RTK1	122	K	tRNA-specific 2-thiouridylase MnmA OS=Deinococcus radiodurans (strain ATCC 13939 / DSM 20539 / JCM 16871 / LMG 4051 / NBRC 15346 / NCIMB 9279 / R1 / VKM B-1422) OX=243230 GN=mnmA PE=3 SV=2	mnmA	1	4.57795e-09	106.11	TPNPCVNCNTK(1)VK	2	-1.8526	1
Q9RTK1	133	K	tRNA-specific 2-thiouridylase MnmA OS=Deinococcus radiodurans (strain ATCC 13939 / DSM 20539 / JCM 16871 / LMG 4051 / NBRC 15346 / NCIMB 9279 / R1 / VKM B-1422) OX=243230 GN=mnmA PE=3 SV=2	mnmA	1	0.00158901	61.494	AK(1)MLGCR	2	-0.59522	1
Q9RTK2	48	K	Diaminopimelate decarboxylase OS=Deinococcus radiodurans (strain ATCC 13939 / DSM 20539 / JCM 16871 / LMG 4051 / NBRC 15346 / NCIMB 9279 / R1 / VKM B-1422) OX=243230 GN=lysA PE=3 SV=1	lysA	1	7.32534e-22	160.98	IFYAMK(1)ANPNLNLLR	2	-2.6037	1
Q9RTK3	164	K	NERD domain-containing protein OS=Deinococcus radiodurans (strain ATCC 13939 / DSM 20539 / JCM 16871 / LMG 4051 / NBRC 15346 / NCIMB 9279 / R1 / VKM B-1422) OX=243230 GN=DR_1757 PE=4 SV=1	DR_1757	0.999974	0.00459612	59.171	KLDVPEVVK(1)ADQVPDR	2	1.8211	1
Q9RTK6	65	K	S1 motif domain-containing protein OS=Deinococcus radiodurans (strain ATCC 13939 / DSM 20539 / JCM 16871 / LMG 4051 / NBRC 15346 / NCIMB 9279 / R1 / VKM B-1422) OX=243230 GN=DR_1754 PE=4 SV=1	DR_1754	1	3.21341e-18	172.1	EGENVEVK(1)VLGR	2	1.6754	1
Q9RTL2	35	K	Uncharacterized protein OS=Deinococcus radiodurans (strain ATCC 13939 / DSM 20539 / JCM 16871 / LMG 4051 / NBRC 15346 / NCIMB 9279 / R1 / VKM B-1422) OX=243230 GN=DR_1748 PE=4 SV=1	DR_1748	1	2.91705e-19	207.6	CTIDGDK(1)ISGR	2	0.1121	1
Q9RTL8	52	K	Glucose-6-phosphate isomerase OS=Deinococcus radiodurans (strain ATCC 13939 / DSM 20539 / JCM 16871 / LMG 4051 / NBRC 15346 / NCIMB 9279 / R1 / VKM B-1422) OX=243230 GN=pgi PE=3 SV=1	pgi	1	4.64783e-64	270.91	MNAEGAGLYLDYSK(1)HR	2	-1.0353	2
Q9RTL8	190	K	Glucose-6-phosphate isomerase OS=Deinococcus radiodurans (strain ATCC 13939 / DSM 20539 / JCM 16871 / LMG 4051 / NBRC 15346 / NCIMB 9279 / R1 / VKM B-1422) OX=243230 GN=pgi PE=3 SV=1	pgi	1	8.53276e-39	193.34	FVSNVDGTDLTEK(1)TR	2	1.9002	1
Q9RTL8	142	K	Glucose-6-phosphate isomerase OS=Deinococcus radiodurans (strain ATCC 13939 / DSM 20539 / JCM 16871 / LMG 4051 / NBRC 15346 / NCIMB 9279 / R1 / VKM B-1422) OX=243230 GN=pgi PE=3 SV=1	pgi	1	1.51262e-09	134.2	SGEWLGYTGK(1)PIK	2	0.79162	1
Q9RTL8	509	K	Glucose-6-phosphate isomerase OS=Deinococcus radiodurans (strain ATCC 13939 / DSM 20539 / JCM 16871 / LMG 4051 / NBRC 15346 / NCIMB 9279 / R1 / VKM B-1422) OX=243230 GN=pgi PE=3 SV=1	pgi	1	4.3926e-10	40.472	K(1)IDGELQSEGEPELQHDSSTNALIR	3	1.0085	1
Q9RTL8	222	K	Glucose-6-phosphate isomerase OS=Deinococcus radiodurans (strain ATCC 13939 / DSM 20539 / JCM 16871 / LMG 4051 / NBRC 15346 / NCIMB 9279 / R1 / VKM B-1422) OX=243230 GN=pgi PE=3 SV=1	pgi	1	0.000774056	91.783	K(1)WLLGSLK	2	-2.4213	1
Q9RTM1	75	K	PadR domain-containing protein OS=Deinococcus radiodurans (strain ATCC 13939 / DSM 20539 / JCM 16871 / LMG 4051 / NBRC 15346 / NCIMB 9279 / R1 / VKM B-1422) OX=243230 GN=DR_1739 PE=4 SV=1	DR_1739	1	2.96893e-09	67.838	GGPPVK(1)TYLLTDAGR	2	-0.38226	2
Q9RTM4	390	K	2',3'-cyclic-nucleotide 2'-phosphodiesterase/3'-nucleotidase OS=Deinococcus radiodurans (strain ATCC 13939 / DSM 20539 / JCM 16871 / LMG 4051 / NBRC 15346 / NCIMB 9279 / R1 / VKM B-1422) OX=243230 GN=DR_1736 PE=3 SV=1	DR_1736	1	1.68335e-16	179.95	AVK(1)AAHEGTLR	2	-0.061262	1
Q9RTM4	596	K	2',3'-cyclic-nucleotide 2'-phosphodiesterase/3'-nucleotidase OS=Deinococcus radiodurans (strain ATCC 13939 / DSM 20539 / JCM 16871 / LMG 4051 / NBRC 15346 / NCIMB 9279 / R1 / VKM B-1422) OX=243230 GN=DR_1736 PE=3 SV=1	DR_1736	1	0.0128356	40.861	ASGGGK(1)FPGLDGK	2	5.3422	1
Q9RTM4	457	K	2',3'-cyclic-nucleotide 2'-phosphodiesterase/3'-nucleotidase OS=Deinococcus radiodurans (strain ATCC 13939 / DSM 20539 / JCM 16871 / LMG 4051 / NBRC 15346 / NCIMB 9279 / R1 / VKM B-1422) OX=243230 GN=DR_1736 PE=3 SV=1	DR_1736	1	1.59313e-06	91.245	DLPVLSAAAPFK(1)AGGR	2	-2.2679	1
Q9RTM4	567	K	2',3'-cyclic-nucleotide 2'-phosphodiesterase/3'-nucleotidase OS=Deinococcus radiodurans (strain ATCC 13939 / DSM 20539 / JCM 16871 / LMG 4051 / NBRC 15346 / NCIMB 9279 / R1 / VKM B-1422) OX=243230 GN=DR_1736 PE=3 SV=1	DR_1736	1	1.38734e-21	105.81	IK(1)NLMYGGK	2	-1.1087	3
Q9RTM4	254	K	2',3'-cyclic-nucleotide 2'-phosphodiesterase/3'-nucleotidase OS=Deinococcus radiodurans (strain ATCC 13939 / DSM 20539 / JCM 16871 / LMG 4051 / NBRC 15346 / NCIMB 9279 / R1 / VKM B-1422) OX=243230 GN=DR_1736 PE=3 SV=1	DR_1736	1	0.00384178	67.464	K(1)FVPEMK	2	0.16872	1
Q9RTM4	353	K	2',3'-cyclic-nucleotide 2'-phosphodiesterase/3'-nucleotidase OS=Deinococcus radiodurans (strain ATCC 13939 / DSM 20539 / JCM 16871 / LMG 4051 / NBRC 15346 / NCIMB 9279 / R1 / VKM B-1422) OX=243230 GN=DR_1736 PE=3 SV=1	DR_1736	1	1.51904e-18	187.33	K(1)SQTWTIQNAK	2	-0.65238	1
Q9RTM4	363	K	2',3'-cyclic-nucleotide 2'-phosphodiesterase/3'-nucleotidase OS=Deinococcus radiodurans (strain ATCC 13939 / DSM 20539 / JCM 16871 / LMG 4051 / NBRC 15346 / NCIMB 9279 / R1 / VKM B-1422) OX=243230 GN=DR_1736 PE=3 SV=1	DR_1736	1	1.75326e-33	193.34	SQTWTIQNAK(1)TSLRPIWDK	3	0.26847	2
Q9RTM4	372	K	2',3'-cyclic-nucleotide 2'-phosphodiesterase/3'-nucleotidase OS=Deinococcus radiodurans (strain ATCC 13939 / DSM 20539 / JCM 16871 / LMG 4051 / NBRC 15346 / NCIMB 9279 / R1 / VKM B-1422) OX=243230 GN=DR_1736 PE=3 SV=1	DR_1736	1	4.21055e-06	99.589	TSLRPIWDK(1)TAK	3	-0.66132	3
Q9RTM4	603	K	2',3'-cyclic-nucleotide 2'-phosphodiesterase/3'-nucleotidase OS=Deinococcus radiodurans (strain ATCC 13939 / DSM 20539 / JCM 16871 / LMG 4051 / NBRC 15346 / NCIMB 9279 / R1 / VKM B-1422) OX=243230 GN=DR_1736 PE=3 SV=1	DR_1736	1	9.5636e-68	295.16	FPGLDGK(1)NIILQAPDETR	2	-2.3518	1
Q9RTM4	557	K	2',3'-cyclic-nucleotide 2'-phosphodiesterase/3'-nucleotidase OS=Deinococcus radiodurans (strain ATCC 13939 / DSM 20539 / JCM 16871 / LMG 4051 / NBRC 15346 / NCIMB 9279 / R1 / VKM B-1422) OX=243230 GN=DR_1736 PE=3 SV=1	DR_1736	1	1.52554e-28	200.82	YGSDGK(1)VANEGAHR	2	-2.0688	1
Q9RTM4	242	K	2',3'-cyclic-nucleotide 2'-phosphodiesterase/3'-nucleotidase OS=Deinococcus radiodurans (strain ATCC 13939 / DSM 20539 / JCM 16871 / LMG 4051 / NBRC 15346 / NCIMB 9279 / R1 / VKM B-1422) OX=243230 GN=DR_1736 PE=3 SV=1	DR_1736	1	2.40715e-31	189.47	SNLDGK(1)IVTADIVDTAR	2	-2.4314	1
Q9RTM5	181	K	FlgT_N domain-containing protein OS=Deinococcus radiodurans (strain ATCC 13939 / DSM 20539 / JCM 16871 / LMG 4051 / NBRC 15346 / NCIMB 9279 / R1 / VKM B-1422) OX=243230 GN=DR_1735 PE=4 SV=1	DR_1735	1	0.005473	61.194	VVDLK(1)QAEQNNVR	2	-4.3892	1
Q9RTM7	149	K	Uncharacterized protein OS=Deinococcus radiodurans (strain ATCC 13939 / DSM 20539 / JCM 16871 / LMG 4051 / NBRC 15346 / NCIMB 9279 / R1 / VKM B-1422) OX=243230 GN=DR_1733 PE=4 SV=1	DR_1733	1	0.00456321	67.903	IVDAK(1)TR	2	0.55371	1
Q9RTM7	135	K	Uncharacterized protein OS=Deinococcus radiodurans (strain ATCC 13939 / DSM 20539 / JCM 16871 / LMG 4051 / NBRC 15346 / NCIMB 9279 / R1 / VKM B-1422) OX=243230 GN=DR_1733 PE=4 SV=1	DR_1733	1	0.00299024	69.276	K(1)SSTIAMDLR	2	3.2463	1
Q9RTM8	102	K	Glycolate oxidase subunit GlcE OS=Deinococcus radiodurans (strain ATCC 13939 / DSM 20539 / JCM 16871 / LMG 4051 / NBRC 15346 / NCIMB 9279 / R1 / VKM B-1422) OX=243230 GN=DR_1732 PE=4 SV=1	DR_1732	1	2.41702e-09	97.175	TVK(1)NVQGYDLTR	2	0.20862	1
Q9RTN2	202	K	Putative phosphoenolpyruvate synthase regulatory protein OS=Deinococcus radiodurans (strain ATCC 13939 / DSM 20539 / JCM 16871 / LMG 4051 / NBRC 15346 / NCIMB 9279 / R1 / VKM B-1422) OX=243230 GN=DR_1728 PE=3 SV=1	DR_1728	1	0.000574532	51.454	SK(1)LFGLTIDPR	2	-0.7816	1
Q9RTN5	119	K	Uma2 domain-containing protein OS=Deinococcus radiodurans (strain ATCC 13939 / DSM 20539 / JCM 16871 / LMG 4051 / NBRC 15346 / NCIMB 9279 / R1 / VKM B-1422) OX=243230 GN=DR_1722 PE=4 SV=1	DR_1722	1	1.48595e-07	74.849	MADQNYK(1)AER	2	-1.4523	1
Q9RTN5	59	K	Uma2 domain-containing protein OS=Deinococcus radiodurans (strain ATCC 13939 / DSM 20539 / JCM 16871 / LMG 4051 / NBRC 15346 / NCIMB 9279 / R1 / VKM B-1422) OX=243230 GN=DR_1722 PE=4 SV=1	DR_1722	1	7.13331e-20	208.63	K(1)SGCQVYQSDMK	2	-0.88003	1
Q9RTN7	790	K	Aconitate hydratase A OS=Deinococcus radiodurans (strain ATCC 13939 / DSM 20539 / JCM 16871 / LMG 4051 / NBRC 15346 / NCIMB 9279 / R1 / VKM B-1422) OX=243230 GN=acn PE=1 SV=1	acn	1	2.2282e-26	193.94	DWAAK(1)GTFLLGVK	2	-2.6257	1
Q9RTN7	466	K	Aconitate hydratase A OS=Deinococcus radiodurans (strain ATCC 13939 / DSM 20539 / JCM 16871 / LMG 4051 / NBRC 15346 / NCIMB 9279 / R1 / VKM B-1422) OX=243230 GN=acn PE=1 SV=1	acn	0.999557	0.00166387	81.099	GLK(1)TKPWVK	2	0.82792	1
Q9RTN7	777	K	Aconitate hydratase A OS=Deinococcus radiodurans (strain ATCC 13939 / DSM 20539 / JCM 16871 / LMG 4051 / NBRC 15346 / NCIMB 9279 / R1 / VKM B-1422) OX=243230 GN=acn PE=1 SV=1	acn	1	6.65641e-68	229.44	EAGVPLVVLAGK(1)DYGMGSSR	2	-1.7751	2
Q9RTN7	472	K	Aconitate hydratase A OS=Deinococcus radiodurans (strain ATCC 13939 / DSM 20539 / JCM 16871 / LMG 4051 / NBRC 15346 / NCIMB 9279 / R1 / VKM B-1422) OX=243230 GN=acn PE=1 SV=1	acn	1	4.52715e-13	142.08	PWVK(1)TSLAPGSR	2	-0.3664	3
Q9RTN7	4	K	Aconitate hydratase A OS=Deinococcus radiodurans (strain ATCC 13939 / DSM 20539 / JCM 16871 / LMG 4051 / NBRC 15346 / NCIMB 9279 / R1 / VKM B-1422) OX=243230 GN=acn PE=1 SV=1	acn	1	1.91989e-14	178.95	SDK(1)AMNLFGAR	2	-0.30281	2
Q9RTN7	857	K	Aconitate hydratase A OS=Deinococcus radiodurans (strain ATCC 13939 / DSM 20539 / JCM 16871 / LMG 4051 / NBRC 15346 / NCIMB 9279 / R1 / VKM B-1422) OX=243230 GN=acn PE=1 SV=1	acn	1	0.000380786	90.142	QDVTVK(1)VTGK	2	-5.7488	1
Q9RTN7	899	K	Aconitate hydratase A OS=Deinococcus radiodurans (strain ATCC 13939 / DSM 20539 / JCM 16871 / LMG 4051 / NBRC 15346 / NCIMB 9279 / R1 / VKM B-1422) OX=243230 GN=acn PE=1 SV=1	acn	1	3.167e-16	152.17	GILSK(1)SQGEVK	2	-0.66688	2
Q9RTN7	691	K	Aconitate hydratase A OS=Deinococcus radiodurans (strain ATCC 13939 / DSM 20539 / JCM 16871 / LMG 4051 / NBRC 15346 / NCIMB 9279 / R1 / VKM B-1422) OX=243230 GN=acn PE=1 SV=1	acn	1	2.61758e-10	71.114	VGDSVTTDHISPAGSFK(1)ADTPAGR	3	2.1255	1
Q9RTN7	414	K	Aconitate hydratase A OS=Deinococcus radiodurans (strain ATCC 13939 / DSM 20539 / JCM 16871 / LMG 4051 / NBRC 15346 / NCIMB 9279 / R1 / VKM B-1422) OX=243230 GN=acn PE=1 SV=1	acn	1	2.01376e-25	155.96	GFELGSDK(1)LDAQGTIGGTDIK	2	-1.6069	1
Q9RTN7	23	K	Aconitate hydratase A OS=Deinococcus radiodurans (strain ATCC 13939 / DSM 20539 / JCM 16871 / LMG 4051 / NBRC 15346 / NCIMB 9279 / R1 / VKM B-1422) OX=243230 GN=acn PE=1 SV=1	acn	1	2.31494e-05	129.56	K(1)LYFYNLNK	2	0.10348	1
Q9RTN7	31	K	Aconitate hydratase A OS=Deinococcus radiodurans (strain ATCC 13939 / DSM 20539 / JCM 16871 / LMG 4051 / NBRC 15346 / NCIMB 9279 / R1 / VKM B-1422) OX=243230 GN=acn PE=1 SV=1	acn	1	9.49827e-40	183	LYFYNLNK(1)LQGHDVSR	2	-1.2967	2
Q9RTN7	404	K	Aconitate hydratase A OS=Deinococcus radiodurans (strain ATCC 13939 / DSM 20539 / JCM 16871 / LMG 4051 / NBRC 15346 / NCIMB 9279 / R1 / VKM B-1422) OX=243230 GN=acn PE=1 SV=1	acn	1	5.9747e-34	175.48	VNLSDMHSVFNEALTAPVK(1)NR	3	-0.18349	3
Q9RTN8	205	K	Uncharacterized protein OS=Deinococcus radiodurans (strain ATCC 13939 / DSM 20539 / JCM 16871 / LMG 4051 / NBRC 15346 / NCIMB 9279 / R1 / VKM B-1422) OX=243230 GN=DR_1719 PE=4 SV=1	DR_1719	1	5.29407e-06	90.306	AQAYHEK(1)QAAK	2	0.34819	1
Q9RTN8	259	K	Uncharacterized protein OS=Deinococcus radiodurans (strain ATCC 13939 / DSM 20539 / JCM 16871 / LMG 4051 / NBRC 15346 / NCIMB 9279 / R1 / VKM B-1422) OX=243230 GN=DR_1719 PE=4 SV=1	DR_1719	1	9.22176e-05	60	VMSK(1)ATGEILAR	2	-0.43011	1
Q9RTP3	209	K	Uncharacterized protein OS=Deinococcus radiodurans (strain ATCC 13939 / DSM 20539 / JCM 16871 / LMG 4051 / NBRC 15346 / NCIMB 9279 / R1 / VKM B-1422) OX=243230 GN=DR_1714 PE=4 SV=1	DR_1714	1	0.0113371	75.243	VK(1)IPAKPVR	2	1.2496	1
Q9RTP3	118	K	Uncharacterized protein OS=Deinococcus radiodurans (strain ATCC 13939 / DSM 20539 / JCM 16871 / LMG 4051 / NBRC 15346 / NCIMB 9279 / R1 / VKM B-1422) OX=243230 GN=DR_1714 PE=4 SV=1	DR_1714	1	2.40546e-13	144.47	LPLTLTVK(1)SSR	2	-1.2245	2
Q9RTP3	110	K	Uncharacterized protein OS=Deinococcus radiodurans (strain ATCC 13939 / DSM 20539 / JCM 16871 / LMG 4051 / NBRC 15346 / NCIMB 9279 / R1 / VKM B-1422) OX=243230 GN=DR_1714 PE=4 SV=1	DR_1714	1	0.006661	49.16	GK(1)LPLTLTVK	2	-0.32265	1
Q9RTP5	155	K	Extracellular solute-binding protein, family 5 OS=Deinococcus radiodurans (strain ATCC 13939 / DSM 20539 / JCM 16871 / LMG 4051 / NBRC 15346 / NCIMB 9279 / R1 / VKM B-1422) OX=243230 GN=DR_1712 PE=4 SV=1	DR_1712	1	1.42341e-09	126.17	AVGQDK(1)VVLTLTR	2	-1.6128	1
Q9RTP5	61	K	Extracellular solute-binding protein, family 5 OS=Deinococcus radiodurans (strain ATCC 13939 / DSM 20539 / JCM 16871 / LMG 4051 / NBRC 15346 / NCIMB 9279 / R1 / VKM B-1422) OX=243230 GN=DR_1712 PE=4 SV=1	DR_1712	1	1.30041e-06	78.888	K(1)GTSELAPGLATSWSANK	2	0.13154	2
Q9RTP5	227	K	Extracellular solute-binding protein, family 5 OS=Deinococcus radiodurans (strain ATCC 13939 / DSM 20539 / JCM 16871 / LMG 4051 / NBRC 15346 / NCIMB 9279 / R1 / VKM B-1422) OX=243230 GN=DR_1712 PE=4 SV=1	DR_1712	1	1.4813e-44	187.85	IVLKPNPNYWGNK(1)AK	2	1.1613	2
Q9RTP5	146	K	Extracellular solute-binding protein, family 5 OS=Deinococcus radiodurans (strain ATCC 13939 / DSM 20539 / JCM 16871 / LMG 4051 / NBRC 15346 / NCIMB 9279 / R1 / VKM B-1422) OX=243230 GN=DR_1712 PE=4 SV=1	DR_1712	1	0.019863	46.447	NTLLK(1)SVK	2	-1.3261	1
Q9RTP5	218	K	Extracellular solute-binding protein, family 5 OS=Deinococcus radiodurans (strain ATCC 13939 / DSM 20539 / JCM 16871 / LMG 4051 / NBRC 15346 / NCIMB 9279 / R1 / VKM B-1422) OX=243230 GN=DR_1712 PE=4 SV=1	DR_1712	1	1.16001e-15	151.22	IVLK(1)PNPNYWGNK	2	-1.9058	1
Q9RTP5	475	K	Extracellular solute-binding protein, family 5 OS=Deinococcus radiodurans (strain ATCC 13939 / DSM 20539 / JCM 16871 / LMG 4051 / NBRC 15346 / NCIMB 9279 / R1 / VKM B-1422) OX=243230 GN=DR_1712 PE=4 SV=1	DR_1712	1	8.32936e-17	168.05	AEQAK(1)VYAELHK	2	0.28346	1
Q9RTP5	121	K	Extracellular solute-binding protein, family 5 OS=Deinococcus radiodurans (strain ATCC 13939 / DSM 20539 / JCM 16871 / LMG 4051 / NBRC 15346 / NCIMB 9279 / R1 / VKM B-1422) OX=243230 GN=DR_1712 PE=4 SV=1	DR_1712	1	5.98632e-06	68.108	WWDPEASGGAK(1)AQGK	2	0.39488	1
Q9RTP5	482	K	Extracellular solute-binding protein, family 5 OS=Deinococcus radiodurans (strain ATCC 13939 / DSM 20539 / JCM 16871 / LMG 4051 / NBRC 15346 / NCIMB 9279 / R1 / VKM B-1422) OX=243230 GN=DR_1712 PE=4 SV=1	DR_1712	1	4.07029e-06	83.474	VYAELHK(1)ITYGLNLR	2	-3.6926	1
Q9RTP5	265	K	Extracellular solute-binding protein, family 5 OS=Deinococcus radiodurans (strain ATCC 13939 / DSM 20539 / JCM 16871 / LMG 4051 / NBRC 15346 / NCIMB 9279 / R1 / VKM B-1422) OX=243230 GN=DR_1712 PE=4 SV=1	DR_1712	1	2.31572e-18	86.798	AGTIDFTSDLNPEQLK(1)SVQGDK	2	-0.76203	1
Q9RTP5	229	K	Extracellular solute-binding protein, family 5 OS=Deinococcus radiodurans (strain ATCC 13939 / DSM 20539 / JCM 16871 / LMG 4051 / NBRC 15346 / NCIMB 9279 / R1 / VKM B-1422) OX=243230 GN=DR_1712 PE=4 SV=1	DR_1712	1	2.71135e-06	150.53	AK(1)YDQLVIR	2	1.0453	1
Q9RTP5	141	K	Extracellular solute-binding protein, family 5 OS=Deinococcus radiodurans (strain ATCC 13939 / DSM 20539 / JCM 16871 / LMG 4051 / NBRC 15346 / NCIMB 9279 / R1 / VKM B-1422) OX=243230 GN=DR_1712 PE=4 SV=1	DR_1712	1	0.00128058	88.921	GEK(1)NTLLK	2	0.94562	1
Q9RTP9	53	K	Uncharacterized protein OS=Deinococcus radiodurans (strain ATCC 13939 / DSM 20539 / JCM 16871 / LMG 4051 / NBRC 15346 / NCIMB 9279 / R1 / VKM B-1422) OX=243230 GN=DR_1708 PE=4 SV=1	DR_1708	1	0.00312661	41.87	LSGATYSVAQVTENGK(1)TTER	2	-11.486	1
Q9RTP9	121	K	Uncharacterized protein OS=Deinococcus radiodurans (strain ATCC 13939 / DSM 20539 / JCM 16871 / LMG 4051 / NBRC 15346 / NCIMB 9279 / R1 / VKM B-1422) OX=243230 GN=DR_1708 PE=4 SV=1	DR_1708	1	1.16064e-16	150.93	TNTLFSIDSGK(1)TFSANPTK	2	-0.57919	1
Q9RTQ0	79	K	Uncharacterized protein OS=Deinococcus radiodurans (strain ATCC 13939 / DSM 20539 / JCM 16871 / LMG 4051 / NBRC 15346 / NCIMB 9279 / R1 / VKM B-1422) OX=243230 GN=DR_1706 PE=4 SV=1	DR_1706	1	1.1788e-13	127.03	K(1)GWAGPCAAAVVQK	2	-0.15309	1
Q9RTQ2	296	K	Arginine biosynthesis bifunctional protein ArgJ OS=Deinococcus radiodurans (strain ATCC 13939 / DSM 20539 / JCM 16871 / LMG 4051 / NBRC 15346 / NCIMB 9279 / R1 / VKM B-1422) OX=243230 GN=argJ PE=3 SV=1	argJ	1	4.22845e-25	120.37	TCCVSPLLK(1)SAVHGADPNWGR	2	-1.645	2
Q9RTQ2	28	K	Arginine biosynthesis bifunctional protein ArgJ OS=Deinococcus radiodurans (strain ATCC 13939 / DSM 20539 / JCM 16871 / LMG 4051 / NBRC 15346 / NCIMB 9279 / R1 / VKM B-1422) OX=243230 GN=argJ PE=3 SV=1	argJ	1	3.19111e-58	213.35	PSGK(1)PDLSCVVSER	2	1.7959	5
Q9RTQ2	321	K	Arginine biosynthesis bifunctional protein ArgJ OS=Deinococcus radiodurans (strain ATCC 13939 / DSM 20539 / JCM 16871 / LMG 4051 / NBRC 15346 / NCIMB 9279 / R1 / VKM B-1422) OX=243230 GN=argJ PE=3 SV=1	argJ	1	4.1829e-05	71.896	SGAGVK(1)VEAMK	2	-1.5917	1
Q9RTQ7	85	K	Uncharacterized protein OS=Deinococcus radiodurans (strain ATCC 13939 / DSM 20539 / JCM 16871 / LMG 4051 / NBRC 15346 / NCIMB 9279 / R1 / VKM B-1422) OX=243230 GN=DR_1699 PE=4 SV=1	DR_1699	1	2.13697e-53	236.7	QAVCLYSK(1)QAAAQAR	2	0.3902	2
Q9RTQ7	72	K	Uncharacterized protein OS=Deinococcus radiodurans (strain ATCC 13939 / DSM 20539 / JCM 16871 / LMG 4051 / NBRC 15346 / NCIMB 9279 / R1 / VKM B-1422) OX=243230 GN=DR_1699 PE=4 SV=1	DR_1699	1	1.42188e-07	124.06	AVSGQLVSCPSK(1)LK	2	-1.1081	1
Q9RTQ8	181	K	tRNA-dihydrouridine(20/20a) synthase OS=Deinococcus radiodurans (strain ATCC 13939 / DSM 20539 / JCM 16871 / LMG 4051 / NBRC 15346 / NCIMB 9279 / R1 / VKM B-1422) OX=243230 GN=DR_1698 PE=3 SV=1	DR_1698	1	0.000461653	56.202	AWLSGLSPK(1)ENR	2	-0.40525	1
Q9RTR1	3	K	Lactoylglutathione lyase-related protein OS=Deinococcus radiodurans (strain ATCC 13939 / DSM 20539 / JCM 16871 / LMG 4051 / NBRC 15346 / NCIMB 9279 / R1 / VKM B-1422) OX=243230 GN=DR_1695 PE=4 SV=1	DR_1695	1	1.6629e-18	183.13	MLK(1)HVSFLTR	2	-0.46513	4
Q9RTR2	274	K	Uncharacterized protein OS=Deinococcus radiodurans (strain ATCC 13939 / DSM 20539 / JCM 16871 / LMG 4051 / NBRC 15346 / NCIMB 9279 / R1 / VKM B-1422) OX=243230 GN=DR_1694 PE=4 SV=1	DR_1694	1	0.00176075	63.79	K(1)TFHAAVFDPPTLAK	2	0.4099	1
Q9RTR3	218	K	Uncharacterized protein OS=Deinococcus radiodurans (strain ATCC 13939 / DSM 20539 / JCM 16871 / LMG 4051 / NBRC 15346 / NCIMB 9279 / R1 / VKM B-1422) OX=243230 GN=DR_1693 PE=4 SV=1	DR_1693	1	0.000285924	129.56	EVWDK(1)VGR	2	-0.63162	1
Q9RTR4	172	K	Long-chain fatty acid--CoA ligase OS=Deinococcus radiodurans (strain ATCC 13939 / DSM 20539 / JCM 16871 / LMG 4051 / NBRC 15346 / NCIMB 9279 / R1 / VKM B-1422) OX=243230 GN=DR_1692 PE=4 SV=1	DR_1692	1	4.8162e-10	112.73	IQDELPFPK(1)NLLFPIK	2	-2.8031	1
Q9RTR4	440	K	Long-chain fatty acid--CoA ligase OS=Deinococcus radiodurans (strain ATCC 13939 / DSM 20539 / JCM 16871 / LMG 4051 / NBRC 15346 / NCIMB 9279 / R1 / VKM B-1422) OX=243230 GN=DR_1692 PE=4 SV=1	DR_1692	1	4.55441e-07	101.45	GYWNMPDETAK(1)VLR	2	1.367	1
Q9RTR4	543	K	Long-chain fatty acid--CoA ligase OS=Deinococcus radiodurans (strain ATCC 13939 / DSM 20539 / JCM 16871 / LMG 4051 / NBRC 15346 / NCIMB 9279 / R1 / VKM B-1422) OX=243230 GN=DR_1692 PE=4 SV=1	DR_1692	1	1.32178e-05	83.623	TLLSAYK(1)APR	2	0.26808	1
Q9RTR4	76	K	Long-chain fatty acid--CoA ligase OS=Deinococcus radiodurans (strain ATCC 13939 / DSM 20539 / JCM 16871 / LMG 4051 / NBRC 15346 / NCIMB 9279 / R1 / VKM B-1422) OX=243230 GN=DR_1692 PE=4 SV=1	DR_1692	1	0.000556049	69.093	FAK(1)ALQR	2	1.9196	1
Q9RTR6	17	K	tRNA dimethylallyltransferase OS=Deinococcus radiodurans (strain ATCC 13939 / DSM 20539 / JCM 16871 / LMG 4051 / NBRC 15346 / NCIMB 9279 / R1 / VKM B-1422) OX=243230 GN=miaA PE=3 SV=1	miaA	1	1.87172e-06	43.177	AAPLIPVLTAPTAAGK(1)TALALR	2	-3.5333	1
Q9RTR7	35	K	Glucose-1-phosphate adenylyltransferase OS=Deinococcus radiodurans (strain ATCC 13939 / DSM 20539 / JCM 16871 / LMG 4051 / NBRC 15346 / NCIMB 9279 / R1 / VKM B-1422) OX=243230 GN=glgC PE=3 SV=2	glgC	1	0.00589156	75.474	SKPAVPFGSK(1)YR	2	-0.91391	1
Q9RTR7	27	K	Glucose-1-phosphate adenylyltransferase OS=Deinococcus radiodurans (strain ATCC 13939 / DSM 20539 / JCM 16871 / LMG 4051 / NBRC 15346 / NCIMB 9279 / R1 / VKM B-1422) OX=243230 GN=glgC PE=3 SV=2	glgC	1	0.0119183	40.533	SK(1)PAVPFGSK	2	-0.83676	1
Q9RTR7	315	K	Glucose-1-phosphate adenylyltransferase OS=Deinococcus radiodurans (strain ATCC 13939 / DSM 20539 / JCM 16871 / LMG 4051 / NBRC 15346 / NCIMB 9279 / R1 / VKM B-1422) OX=243230 GN=glgC PE=3 SV=2	glgC	1	7.93524e-09	73.532	K(1)GQAFNSIMAGGAIISGGTVR	2	-1.5233	1
Q9RTS1	3	K	Chromosome partitioning protein, ParA family OS=Deinococcus radiodurans (strain ATCC 13939 / DSM 20539 / JCM 16871 / LMG 4051 / NBRC 15346 / NCIMB 9279 / R1 / VKM B-1422) OX=243230 GN=DR_1685 PE=4 SV=1	DR_1685	1	2.70293e-05	79.311	PK(1)VIAITSEK	2	4.115	1
Q9RTS6	69	K	tRNA (guanine-N(7)-)-methyltransferase OS=Deinococcus radiodurans (strain ATCC 13939 / DSM 20539 / JCM 16871 / LMG 4051 / NBRC 15346 / NCIMB 9279 / R1 / VKM B-1422) OX=243230 GN=trmB PE=3 SV=1	trmB	1	5.20001e-09	100.07	LK(1)DAGLTNAVLTK	2	-0.40184	1
Q9RTS6	318	K	tRNA (guanine-N(7)-)-methyltransferase OS=Deinococcus radiodurans (strain ATCC 13939 / DSM 20539 / JCM 16871 / LMG 4051 / NBRC 15346 / NCIMB 9279 / R1 / VKM B-1422) OX=243230 GN=trmB PE=3 SV=1	trmB	1	3.06673e-08	71.912	AAVGAVTEWLEGQGAVVK(1)HR	3	-1.5381	1
Q9RTT2	92	K	Isocitrate dehydrogenase, putative OS=Deinococcus radiodurans (strain ATCC 13939 / DSM 20539 / JCM 16871 / LMG 4051 / NBRC 15346 / NCIMB 9279 / R1 / VKM B-1422) OX=243230 GN=DR_1674 PE=4 SV=1	DR_1674	1	2.79468e-19	163.59	QK(1)YNLYANVRPTK	2	-1.3322	3
Q9RTT2	154	K	Isocitrate dehydrogenase, putative OS=Deinococcus radiodurans (strain ATCC 13939 / DSM 20539 / JCM 16871 / LMG 4051 / NBRC 15346 / NCIMB 9279 / R1 / VKM B-1422) OX=243230 GN=DR_1674 PE=4 SV=1	DR_1674	1	0.00078911	57.293	IGK(1)FAADLAMK	2	0.039075	1
Q9RTT5	63	K	Uncharacterized protein OS=Deinococcus radiodurans (strain ATCC 13939 / DSM 20539 / JCM 16871 / LMG 4051 / NBRC 15346 / NCIMB 9279 / R1 / VKM B-1422) OX=243230 GN=DR_1671 PE=4 SV=1	DR_1671	1	0.000293286	95.311	TYLAFK(1)CHGK	2	-4.412	2
Q9RTT5	95	K	Uncharacterized protein OS=Deinococcus radiodurans (strain ATCC 13939 / DSM 20539 / JCM 16871 / LMG 4051 / NBRC 15346 / NCIMB 9279 / R1 / VKM B-1422) OX=243230 GN=DR_1671 PE=4 SV=1	DR_1671	1	2.12867e-06	115.04	QGK(1)TLASGPGYVR	2	0.092315	1
Q9RTT6	308	K	Cysteine--tRNA ligase OS=Deinococcus radiodurans (strain ATCC 13939 / DSM 20539 / JCM 16871 / LMG 4051 / NBRC 15346 / NCIMB 9279 / R1 / VKM B-1422) OX=243230 GN=cysS PE=3 SV=2	cysS	1	0.00334549	86.205	K(1)YDPMVVR	2	0.78465	1
Q9RTT6	59	K	Cysteine--tRNA ligase OS=Deinococcus radiodurans (strain ATCC 13939 / DSM 20539 / JCM 16871 / LMG 4051 / NBRC 15346 / NCIMB 9279 / R1 / VKM B-1422) OX=243230 GN=cysS PE=3 SV=2	cysS	1	0.00217232	55.235	K(1)EVAFDVIR	2	-1.202	1
Q9RTT6	296	K	Cysteine--tRNA ligase OS=Deinococcus radiodurans (strain ATCC 13939 / DSM 20539 / JCM 16871 / LMG 4051 / NBRC 15346 / NCIMB 9279 / R1 / VKM B-1422) OX=243230 GN=cysS PE=3 SV=2	cysS	1	5.65633e-32	233.7	SK(1)GNFTTIQDILK	2	-2.138	1
Q9RTT6	179	K	Cysteine--tRNA ligase OS=Deinococcus radiodurans (strain ATCC 13939 / DSM 20539 / JCM 16871 / LMG 4051 / NBRC 15346 / NCIMB 9279 / R1 / VKM B-1422) OX=243230 GN=cysS PE=3 SV=2	cysS	1	0.000941434	45.939	SWPEYGK(1)LSGR	2	-2.3867	1
Q9RTT7	92	K	UPF0020 domain-containing protein OS=Deinococcus radiodurans (strain ATCC 13939 / DSM 20539 / JCM 16871 / LMG 4051 / NBRC 15346 / NCIMB 9279 / R1 / VKM B-1422) OX=243230 GN=DR_1669 PE=4 SV=1	DR_1669	1	1.31712e-07	140.05	IK(1)SWDVPRPR	2	-1.026	4
Q9RTT7	370	K	UPF0020 domain-containing protein OS=Deinococcus radiodurans (strain ATCC 13939 / DSM 20539 / JCM 16871 / LMG 4051 / NBRC 15346 / NCIMB 9279 / R1 / VKM B-1422) OX=243230 GN=DR_1669 PE=4 SV=1	DR_1669	1	0.0060058	88.201	AYLLHK(1)R	2	-0.61067	1
Q9RTU0	11	K	Potassium uptake protein KtrA OS=Deinococcus radiodurans (strain ATCC 13939 / DSM 20539 / JCM 16871 / LMG 4051 / NBRC 15346 / NCIMB 9279 / R1 / VKM B-1422) OX=243230 GN=DR_1666 PE=4 SV=1	DR_1666	1	1.03486e-16	166.61	IK(1)QCLVIGLGR	2	-2.1398	1
Q9RTU0	107	K	Potassium uptake protein KtrA OS=Deinococcus radiodurans (strain ATCC 13939 / DSM 20539 / JCM 16871 / LMG 4051 / NBRC 15346 / NCIMB 9279 / R1 / VKM B-1422) OX=243230 GN=DR_1666 PE=4 SV=1	DR_1666	1	5.50389e-22	88.796	SLGAPYVVTK(1)AIDEMAR	2	-2.8734	1
Q9RTU4	34	K	L-threonine 3-dehydrogenase OS=Deinococcus radiodurans (strain ATCC 13939 / DSM 20539 / JCM 16871 / LMG 4051 / NBRC 15346 / NCIMB 9279 / R1 / VKM B-1422) OX=243230 GN=tdh PE=3 SV=2	tdh	1	0.0539067	51.454	K(1)GSICGTDVHIYK	2	-3.3723	1
Q9RTU4	285	K	L-threonine 3-dehydrogenase OS=Deinococcus radiodurans (strain ATCC 13939 / DSM 20539 / JCM 16871 / LMG 4051 / NBRC 15346 / NCIMB 9279 / R1 / VKM B-1422) OX=243230 GN=tdh PE=3 SV=2	tdh	1	1.99239e-05	76.572	MLTIK(1)GIYGR	2	1.3306	1
Q9RTU7	542	K	Oligopeptidase A OS=Deinococcus radiodurans (strain ATCC 13939 / DSM 20539 / JCM 16871 / LMG 4051 / NBRC 15346 / NCIMB 9279 / R1 / VKM B-1422) OX=243230 GN=DR_1659 PE=3 SV=1	DR_1659	1	0.000415461	100.75	LVK(1)AQNYR	2	0.28033	1
Q9RTU7	636	K	Oligopeptidase A OS=Deinococcus radiodurans (strain ATCC 13939 / DSM 20539 / JCM 16871 / LMG 4051 / NBRC 15346 / NCIMB 9279 / R1 / VKM B-1422) OX=243230 GN=DR_1659 PE=3 SV=1	DR_1659	1	0.000123629	90.761	FAK(1)EGIFNR	2	2.4827	1
Q9RTU7	210	K	Oligopeptidase A OS=Deinococcus radiodurans (strain ATCC 13939 / DSM 20539 / JCM 16871 / LMG 4051 / NBRC 15346 / NCIMB 9279 / R1 / VKM B-1422) OX=243230 GN=DR_1659 PE=3 SV=1	DR_1659	1	1.49703e-06	112.7	QDAQSK(1)GQEDHR	2	-0.67849	1
Q9RTU7	289	K	Oligopeptidase A OS=Deinococcus radiodurans (strain ATCC 13939 / DSM 20539 / JCM 16871 / LMG 4051 / NBRC 15346 / NCIMB 9279 / R1 / VKM B-1422) OX=243230 GN=DR_1659 PE=3 SV=1	DR_1659	1	6.77049e-31	193.34	MAK(1)SGQGALNFER	2	-0.80051	2
Q9RTU7	137	K	Oligopeptidase A OS=Deinococcus radiodurans (strain ATCC 13939 / DSM 20539 / JCM 16871 / LMG 4051 / NBRC 15346 / NCIMB 9279 / R1 / VKM B-1422) OX=243230 GN=DR_1659 PE=3 SV=1	DR_1659	1	8.32821e-25	234.28	HLK(1)LTTDEFR	2	0.022329	1
Q9RTU7	164	K	Oligopeptidase A OS=Deinococcus radiodurans (strain ATCC 13939 / DSM 20539 / JCM 16871 / LMG 4051 / NBRC 15346 / NCIMB 9279 / R1 / VKM B-1422) OX=243230 GN=DR_1659 PE=3 SV=1	DR_1659	1	1.49303e-111	282.32	LLEVNTK(1)LAQTTNQFAK	2	-2.6414	1
Q9RTU7	539	K	Oligopeptidase A OS=Deinococcus radiodurans (strain ATCC 13939 / DSM 20539 / JCM 16871 / LMG 4051 / NBRC 15346 / NCIMB 9279 / R1 / VKM B-1422) OX=243230 GN=DR_1659 PE=3 SV=1	DR_1659	1	3.14072e-16	130.79	LPDDLFQK(1)LVK	2	-3.3215	1
Q9RTU7	126	K	Oligopeptidase A OS=Deinococcus radiodurans (strain ATCC 13939 / DSM 20539 / JCM 16871 / LMG 4051 / NBRC 15346 / NCIMB 9279 / R1 / VKM B-1422) OX=243230 GN=DR_1659 PE=3 SV=1	DR_1659	1	8.68002e-22	139.7	AFGETDTAK(1)GLDPVR	2	0.21023	1
Q9RTV1	333	K	ABC transporter, periplasmic substrate-binding protein, putative OS=Deinococcus radiodurans (strain ATCC 13939 / DSM 20539 / JCM 16871 / LMG 4051 / NBRC 15346 / NCIMB 9279 / R1 / VKM B-1422) OX=243230 GN=DR_1655 PE=4 SV=1	DR_1655	1	8.82303e-06	65.879	FVDLSVVK(1)SLAK	2	-2.0909	1
Q9RTV1	57	K	ABC transporter, periplasmic substrate-binding protein, putative OS=Deinococcus radiodurans (strain ATCC 13939 / DSM 20539 / JCM 16871 / LMG 4051 / NBRC 15346 / NCIMB 9279 / R1 / VKM B-1422) OX=243230 GN=DR_1655 PE=4 SV=1	DR_1655	1	3.75553e-20	92.178	LGVFPNVTHAAGLVAINK(1)GLIQK	3	-1.4865	2
Q9RTV1	260	K	ABC transporter, periplasmic substrate-binding protein, putative OS=Deinococcus radiodurans (strain ATCC 13939 / DSM 20539 / JCM 16871 / LMG 4051 / NBRC 15346 / NCIMB 9279 / R1 / VKM B-1422) OX=243230 GN=DR_1655 PE=4 SV=1	DR_1655	1	9.25933e-84	281.38	GHLAAINLINK(1)SNAGAQK	2	0.07754	2
Q9RTV1	279	K	ABC transporter, periplasmic substrate-binding protein, putative OS=Deinococcus radiodurans (strain ATCC 13939 / DSM 20539 / JCM 16871 / LMG 4051 / NBRC 15346 / NCIMB 9279 / R1 / VKM B-1422) OX=243230 GN=DR_1655 PE=4 SV=1	DR_1655	1	2.72785e-13	153.25	AISDQIYAFTGK(1)R	2	-2.9539	1
Q9RTV2	67	K	Uncharacterized protein OS=Deinococcus radiodurans (strain ATCC 13939 / DSM 20539 / JCM 16871 / LMG 4051 / NBRC 15346 / NCIMB 9279 / R1 / VKM B-1422) OX=243230 GN=DR_1654 PE=4 SV=1	DR_1654	1	1.70461e-20	181.87	GTYLICDNK(1)NTK	2	2.9286	2
Q9RTV2	58	K	Uncharacterized protein OS=Deinococcus radiodurans (strain ATCC 13939 / DSM 20539 / JCM 16871 / LMG 4051 / NBRC 15346 / NCIMB 9279 / R1 / VKM B-1422) OX=243230 GN=DR_1654 PE=4 SV=1	DR_1654	1	2.47789e-42	202.93	DQNGQVIPK(1)GTYLICDNK	2	-2.1439	1
Q9RTV5	123	K	Immunogenic protein OS=Deinococcus radiodurans (strain ATCC 13939 / DSM 20539 / JCM 16871 / LMG 4051 / NBRC 15346 / NCIMB 9279 / R1 / VKM B-1422) OX=243230 GN=DR_1649 PE=4 SV=1	DR_1649	1	2.11499e-19	195.09	K(1)DAGINTIADLK(1)GK	2	0.67151	2
Q9RTV5	134	K	Immunogenic protein OS=Deinococcus radiodurans (strain ATCC 13939 / DSM 20539 / JCM 16871 / LMG 4051 / NBRC 15346 / NCIMB 9279 / R1 / VKM B-1422) OX=243230 GN=DR_1649 PE=4 SV=1	DR_1649	1	3.45792e-56	285.31	K(1)DAGINTIADLK(1)GK	2	0.67151	4
Q9RTV5	280	K	Immunogenic protein OS=Deinococcus radiodurans (strain ATCC 13939 / DSM 20539 / JCM 16871 / LMG 4051 / NBRC 15346 / NCIMB 9279 / R1 / VKM B-1422) OX=243230 GN=DR_1649 PE=4 SV=1	DR_1649	1	1.8839e-53	245.26	ALK(1)TLHPTLAANYADAK	2	1.3885	4
Q9RTV5	309	K	Immunogenic protein OS=Deinococcus radiodurans (strain ATCC 13939 / DSM 20539 / JCM 16871 / LMG 4051 / NBRC 15346 / NCIMB 9279 / R1 / VKM B-1422) OX=243230 GN=DR_1649 PE=4 SV=1	DR_1649	1	5.80879e-32	133.07	AIQGLPAPLHPGAVK(1)FWK	2	1.2748	2
Q9RTV5	236	K	Immunogenic protein OS=Deinococcus radiodurans (strain ATCC 13939 / DSM 20539 / JCM 16871 / LMG 4051 / NBRC 15346 / NCIMB 9279 / R1 / VKM B-1422) OX=243230 GN=DR_1649 PE=4 SV=1	DR_1649	1	3.95559e-06	154.35	YNIPAK(1)SYK	2	0.42298	1
Q9RTV5	277	K	Immunogenic protein OS=Deinococcus radiodurans (strain ATCC 13939 / DSM 20539 / JCM 16871 / LMG 4051 / NBRC 15346 / NCIMB 9279 / R1 / VKM B-1422) OX=243230 GN=DR_1649 PE=4 SV=1	DR_1649	1	0.00891545	58.916	AVFSNEK(1)ALK	2	1.4829	1
Q9RTV5	294	K	Immunogenic protein OS=Deinococcus radiodurans (strain ATCC 13939 / DSM 20539 / JCM 16871 / LMG 4051 / NBRC 15346 / NCIMB 9279 / R1 / VKM B-1422) OX=243230 GN=DR_1649 PE=4 SV=1	DR_1649	1	9.0547e-53	165.13	TLHPTLAANYADAK(1)AIQGLPAPLHPGAVK	3	-1.1582	2
Q9RTV5	312	K	Immunogenic protein OS=Deinococcus radiodurans (strain ATCC 13939 / DSM 20539 / JCM 16871 / LMG 4051 / NBRC 15346 / NCIMB 9279 / R1 / VKM B-1422) OX=243230 GN=DR_1649 PE=4 SV=1	DR_1649	1	1.10653e-10	104.39	FWK(1)EQGLNVK	2	1.8182	1
Q9RTV5	101	K	Immunogenic protein OS=Deinococcus radiodurans (strain ATCC 13939 / DSM 20539 / JCM 16871 / LMG 4051 / NBRC 15346 / NCIMB 9279 / R1 / VKM B-1422) OX=243230 GN=DR_1649 PE=4 SV=1	DR_1649	1	0.000763428	85.813	GK(1)ANPNVR	2	1.3591	1
Q9RTV5	224	K	Immunogenic protein OS=Deinococcus radiodurans (strain ATCC 13939 / DSM 20539 / JCM 16871 / LMG 4051 / NBRC 15346 / NCIMB 9279 / R1 / VKM B-1422) OX=243230 GN=DR_1649 PE=4 SV=1	DR_1649	1	0.0265586	61.494	K(1)YPFYVR	2	1.1892	1
Q9RTV5	270	K	Immunogenic protein OS=Deinococcus radiodurans (strain ATCC 13939 / DSM 20539 / JCM 16871 / LMG 4051 / NBRC 15346 / NCIMB 9279 / R1 / VKM B-1422) OX=243230 GN=DR_1649 PE=4 SV=1	DR_1649	1	0.00333832	64.064	AMK(1)AVFSNEK	2	0.23326	1
Q9RTV6	33	K	Amino acid ABC transporter, ATP-binding protein OS=Deinococcus radiodurans (strain ATCC 13939 / DSM 20539 / JCM 16871 / LMG 4051 / NBRC 15346 / NCIMB 9279 / R1 / VKM B-1422) OX=243230 GN=DR_1648 PE=4 SV=1	DR_1648	1	4.20248e-06	73.345	TVGEPIIVAQNVQK(1)HFGTFHALR	3	0.24159	1
Q9RTV6	261	K	Amino acid ABC transporter, ATP-binding protein OS=Deinococcus radiodurans (strain ATCC 13939 / DSM 20539 / JCM 16871 / LMG 4051 / NBRC 15346 / NCIMB 9279 / R1 / VKM B-1422) OX=243230 GN=DR_1648 PE=4 SV=1	DR_1648	1	0.000530731	62.88	QFLSK(1)ILGH	2	-0.92968	1
Q9RTV6	133	K	Amino acid ABC transporter, ATP-binding protein OS=Deinococcus radiodurans (strain ATCC 13939 / DSM 20539 / JCM 16871 / LMG 4051 / NBRC 15346 / NCIMB 9279 / R1 / VKM B-1422) OX=243230 GN=DR_1648 PE=4 SV=1	DR_1648	1	7.09692e-05	70.389	GVDK(1)AQAQAR	2	0.85655	1
Q9RTV7	220	K	Nitrogen regulator, putative OS=Deinococcus radiodurans (strain ATCC 13939 / DSM 20539 / JCM 16871 / LMG 4051 / NBRC 15346 / NCIMB 9279 / R1 / VKM B-1422) OX=243230 GN=DR_1646 PE=4 SV=1	DR_1646	1	2.34204e-16	116.13	ETITK(1)LLGDFR	2	-1.9375	1
Q9RTV8	4	K	UDP-N-acetyl-D-mannosaminuronic acid transferase, putative OS=Deinococcus radiodurans (strain ATCC 13939 / DSM 20539 / JCM 16871 / LMG 4051 / NBRC 15346 / NCIMB 9279 / R1 / VKM B-1422) OX=243230 GN=DR_1645 PE=4 SV=1	DR_1645	1	0.000812299	93.467	SLK(1)SLPER	2	0.095777	1
Q9RTV8	117	K	UDP-N-acetyl-D-mannosaminuronic acid transferase, putative OS=Deinococcus radiodurans (strain ATCC 13939 / DSM 20539 / JCM 16871 / LMG 4051 / NBRC 15346 / NCIMB 9279 / R1 / VKM B-1422) OX=243230 GN=DR_1645 PE=4 SV=1	DR_1645	1	6.30437e-43	164.22	VFFLGSK(1)PGVAEQAAQNAVR	2	-1.0181	1
Q9RTW5	81	K	Corrinoid adenosyltransferase OS=Deinococcus radiodurans (strain ATCC 13939 / DSM 20539 / JCM 16871 / LMG 4051 / NBRC 15346 / NCIMB 9279 / R1 / VKM B-1422) OX=243230 GN=DR_1638 PE=3 SV=1	DR_1638	1	0.0077141	57.888	SGTPYEK(1)NLVR	2	-0.62548	1
Q9RTW7	315	K	ABC transporter, ATP-binding protein, EF-3 family OS=Deinococcus radiodurans (strain ATCC 13939 / DSM 20539 / JCM 16871 / LMG 4051 / NBRC 15346 / NCIMB 9279 / R1 / VKM B-1422) OX=243230 GN=DR_1635 PE=4 SV=1	DR_1635	1	0.000597763	58.916	VYAGGYTK(1)FR	2	-0.6261	1
Q9RTW7	116	K	ABC transporter, ATP-binding protein, EF-3 family OS=Deinococcus radiodurans (strain ATCC 13939 / DSM 20539 / JCM 16871 / LMG 4051 / NBRC 15346 / NCIMB 9279 / R1 / VKM B-1422) OX=243230 GN=DR_1635 PE=4 SV=1	DR_1635	1	0.0018918	69.915	NGAGK(1)STLLR	2	1.4442	1
Q9RTW7	307	K	ABC transporter, ATP-binding protein, EF-3 family OS=Deinococcus radiodurans (strain ATCC 13939 / DSM 20539 / JCM 16871 / LMG 4051 / NBRC 15346 / NCIMB 9279 / R1 / VKM B-1422) OX=243230 GN=DR_1635 PE=4 SV=1	DR_1635	1	5.44467e-06	85.813	GGTLK(1)VYAGGYTK	2	1.8372	1
Q9RTW8	156	K	FecR domain-containing protein OS=Deinococcus radiodurans (strain ATCC 13939 / DSM 20539 / JCM 16871 / LMG 4051 / NBRC 15346 / NCIMB 9279 / R1 / VKM B-1422) OX=243230 GN=DR_1634 PE=4 SV=1	DR_1634	1	3.97235e-22	130.12	LTEQSELGVLAVDK(1)TAR	2	-0.77975	1
Q9RTW8	178	K	FecR domain-containing protein OS=Deinococcus radiodurans (strain ATCC 13939 / DSM 20539 / JCM 16871 / LMG 4051 / NBRC 15346 / NCIMB 9279 / R1 / VKM B-1422) OX=243230 GN=DR_1634 PE=4 SV=1	DR_1634	1	5.0439e-21	150.44	GSAWSVVQK(1)GQGGYR	2	-0.61982	1
Q9RTX4	556	K	Oligoendopeptidase OS=Deinococcus radiodurans (strain ATCC 13939 / DSM 20539 / JCM 16871 / LMG 4051 / NBRC 15346 / NCIMB 9279 / R1 / VKM B-1422) OX=243230 GN=DR_1627 PE=3 SV=1	DR_1627	1	2.089e-40	215.61	YLK(1)SGGSLDPIDALR	2	-0.25304	1
Q9RTX4	225	K	Oligoendopeptidase OS=Deinococcus radiodurans (strain ATCC 13939 / DSM 20539 / JCM 16871 / LMG 4051 / NBRC 15346 / NCIMB 9279 / R1 / VKM B-1422) OX=243230 GN=DR_1627 PE=3 SV=1	DR_1627	1	6.94021e-06	67.661	EAWEHYADAHLAAK(1)HSQAAMYATNVR	4	2.5271	2
Q9RTX4	430	K	Oligoendopeptidase OS=Deinococcus radiodurans (strain ATCC 13939 / DSM 20539 / JCM 16871 / LMG 4051 / NBRC 15346 / NCIMB 9279 / R1 / VKM B-1422) OX=243230 GN=DR_1627 PE=3 SV=1	DR_1627	1	0.00449649	89.123	KNLLAK(1)AR	2	-0.17224	1
Q9RTX5	202	K	Branched-chain-amino-acid aminotransferase OS=Deinococcus radiodurans (strain ATCC 13939 / DSM 20539 / JCM 16871 / LMG 4051 / NBRC 15346 / NCIMB 9279 / R1 / VKM B-1422) OX=243230 GN=DR_1626 PE=1 SV=1	DR_1626	1	1.02624e-05	76.117	AAPHGTGAAK(1)VGGNYAASLLPGYEAK	3	0.15918	1
Q9RTX6	331	K	Amidase, putative OS=Deinococcus radiodurans (strain ATCC 13939 / DSM 20539 / JCM 16871 / LMG 4051 / NBRC 15346 / NCIMB 9279 / R1 / VKM B-1422) OX=243230 GN=DR_1625 PE=4 SV=1	DR_1625	1	1.6298e-44	193.23	ALSGTK(1)IAAIHDEPNASEAER	2	-0.17708	2
Q9RTX9	42	K	Hit family protein OS=Deinococcus radiodurans (strain ATCC 13939 / DSM 20539 / JCM 16871 / LMG 4051 / NBRC 15346 / NCIMB 9279 / R1 / VKM B-1422) OX=243230 GN=DR_1621 PE=4 SV=1	DR_1621	1	1.90875e-06	89.382	DIAPK(1)APIHLLVIPK	2	0.31364	1
Q9RTY0	31	K	Ketoacyl reductase, putative OS=Deinococcus radiodurans (strain ATCC 13939 / DSM 20539 / JCM 16871 / LMG 4051 / NBRC 15346 / NCIMB 9279 / R1 / VKM B-1422) OX=243230 GN=DR_1620 PE=3 SV=1	DR_1620	1	1.10948e-20	189.13	YDLQGK(1)HVLLTGGSR	2	-0.17572	2
Q9RTY1	281	K	PG_binding_4 domain-containing protein OS=Deinococcus radiodurans (strain ATCC 13939 / DSM 20539 / JCM 16871 / LMG 4051 / NBRC 15346 / NCIMB 9279 / R1 / VKM B-1422) OX=243230 GN=DR_1619 PE=4 SV=1	DR_1619	1	5.28812e-06	71.219	VTDPQK(1)GLEAFR	2	1.8624	1
Q9RTY1	191	K	PG_binding_4 domain-containing protein OS=Deinococcus radiodurans (strain ATCC 13939 / DSM 20539 / JCM 16871 / LMG 4051 / NBRC 15346 / NCIMB 9279 / R1 / VKM B-1422) OX=243230 GN=DR_1619 PE=4 SV=1	DR_1619	1	1.41291e-28	129.03	VPLTEWPAQYTAAELSK(1)HAELGNK	3	-1.9939	1
Q9RTY1	198	K	PG_binding_4 domain-containing protein OS=Deinococcus radiodurans (strain ATCC 13939 / DSM 20539 / JCM 16871 / LMG 4051 / NBRC 15346 / NCIMB 9279 / R1 / VKM B-1422) OX=243230 GN=DR_1619 PE=4 SV=1	DR_1619	1	0.000685072	67.881	HAELGNK(1)LMR	2	-0.021325	1
Q9RTY1	51	K	PG_binding_4 domain-containing protein OS=Deinococcus radiodurans (strain ATCC 13939 / DSM 20539 / JCM 16871 / LMG 4051 / NBRC 15346 / NCIMB 9279 / R1 / VKM B-1422) OX=243230 GN=DR_1619 PE=4 SV=1	DR_1619	1	2.28242e-07	63.025	IEVQATGTGK(1)SWTLSAGK	2	-0.45709	1
Q9RTY1	268	K	PG_binding_4 domain-containing protein OS=Deinococcus radiodurans (strain ATCC 13939 / DSM 20539 / JCM 16871 / LMG 4051 / NBRC 15346 / NCIMB 9279 / R1 / VKM B-1422) OX=243230 GN=DR_1619 PE=4 SV=1	DR_1619	0.999997	0.00629194	77.157	DGVWGK(1)VGEKPGR	2	-0.16547	1
Q9RTY2	21	K	Xanthine phosphoribosyltransferase OS=Deinococcus radiodurans (strain ATCC 13939 / DSM 20539 / JCM 16871 / LMG 4051 / NBRC 15346 / NCIMB 9279 / R1 / VKM B-1422) OX=243230 GN=xpt PE=3 SV=1	xpt	1	0.00252725	63.421	VLPGGFLK(1)VDGLVNHQLHPALTR	3	-0.17734	1
Q9RTY5	74	K	3-isopropylmalate dehydratase small subunit 1 OS=Deinococcus radiodurans (strain ATCC 13939 / DSM 20539 / JCM 16871 / LMG 4051 / NBRC 15346 / NCIMB 9279 / R1 / VKM B-1422) OX=243230 GN=leuD1 PE=3 SV=1	leuD1	1	0.0754539	43.613	K(1)LHIGGIVAPSFAR	2	-1.2368	1
Q9RTY5	6	K	3-isopropylmalate dehydratase small subunit 1 OS=Deinococcus radiodurans (strain ATCC 13939 / DSM 20539 / JCM 16871 / LMG 4051 / NBRC 15346 / NCIMB 9279 / R1 / VKM B-1422) OX=243230 GN=leuD1 PE=3 SV=1	leuD1	1	1.12655e-05	95.345	IWK(1)FGDSVNTDDILPGK	2	-2.3314	1
Q9RTY7	6	K	Robl_LC7 domain-containing protein OS=Deinococcus radiodurans (strain ATCC 13939 / DSM 20539 / JCM 16871 / LMG 4051 / NBRC 15346 / NCIMB 9279 / R1 / VKM B-1422) OX=243230 GN=DR_1612 PE=4 SV=1	DR_1612	1	0.000396628	77.072	TMLSK(1)PER	2	0.03147	1
Q9RTY7	11	K	Robl_LC7 domain-containing protein OS=Deinococcus radiodurans (strain ATCC 13939 / DSM 20539 / JCM 16871 / LMG 4051 / NBRC 15346 / NCIMB 9279 / R1 / VKM B-1422) OX=243230 GN=DR_1612 PE=4 SV=1	DR_1612	1	2.39562e-10	187.82	LK(1)SILQNLR	2	-1.1683	1
Q9RTY8	45	K	Uncharacterized protein OS=Deinococcus radiodurans (strain ATCC 13939 / DSM 20539 / JCM 16871 / LMG 4051 / NBRC 15346 / NCIMB 9279 / R1 / VKM B-1422) OX=243230 GN=DR_1611 PE=4 SV=1	DR_1611	1	2.20254e-30	139.5	AVITGVEDTLGTDGAAAAFIHAGK(1)VR	3	-1.4922	1
Q9RTY9	103	K	3-isopropylmalate dehydratase large subunit 1 OS=Deinococcus radiodurans (strain ATCC 13939 / DSM 20539 / JCM 16871 / LMG 4051 / NBRC 15346 / NCIMB 9279 / R1 / VKM B-1422) OX=243230 GN=leuC1 PE=3 SV=1	leuC1	1	0.00261051	40.502	EYAAK(1)TGVR	2	0.33062	1
Q9RTZ3	351	K	Oligosaccharide deacetylase, putative OS=Deinococcus radiodurans (strain ATCC 13939 / DSM 20539 / JCM 16871 / LMG 4051 / NBRC 15346 / NCIMB 9279 / R1 / VKM B-1422) OX=243230 GN=DR_1604 PE=4 SV=1	DR_1604	1	0.00195247	56.091	LTGK(1)PVR	2	0.2951	1
Q9RTZ4	130	K	Uncharacterized protein OS=Deinococcus radiodurans (strain ATCC 13939 / DSM 20539 / JCM 16871 / LMG 4051 / NBRC 15346 / NCIMB 9279 / R1 / VKM B-1422) OX=243230 GN=DR_1603 PE=4 SV=1	DR_1603	1	1.09001e-08	163.43	VVPK(1)FSLER	2	1.3979	4
Q9RTZ4	87	K	Uncharacterized protein OS=Deinococcus radiodurans (strain ATCC 13939 / DSM 20539 / JCM 16871 / LMG 4051 / NBRC 15346 / NCIMB 9279 / R1 / VKM B-1422) OX=243230 GN=DR_1603 PE=4 SV=1	DR_1603	1	3.9106e-42	182.52	GGVTLSGGK(1)TLSEALSNR	2	-1.6124	2
Q9RTZ4	144	K	Uncharacterized protein OS=Deinococcus radiodurans (strain ATCC 13939 / DSM 20539 / JCM 16871 / LMG 4051 / NBRC 15346 / NCIMB 9279 / R1 / VKM B-1422) OX=243230 GN=DR_1603 PE=4 SV=1	DR_1603	1	2.26077e-26	163.59	GFEFASIVK(1)TGER	2	-1.1165	1
Q9RTZ4	292	K	Uncharacterized protein OS=Deinococcus radiodurans (strain ATCC 13939 / DSM 20539 / JCM 16871 / LMG 4051 / NBRC 15346 / NCIMB 9279 / R1 / VKM B-1422) OX=243230 GN=DR_1603 PE=4 SV=1	DR_1603	1	0.00148616	63.908	ATPAGLK(1)TSETYLR	2	-1.7642	1
Q9RTZ4	126	K	Uncharacterized protein OS=Deinococcus radiodurans (strain ATCC 13939 / DSM 20539 / JCM 16871 / LMG 4051 / NBRC 15346 / NCIMB 9279 / R1 / VKM B-1422) OX=243230 GN=DR_1603 PE=4 SV=1	DR_1603	1	0.000116345	58.889	K(1)VVPK(1)FSLER	2	-1.994	1
Q9RTZ6	12	K	Nodulin 21-related protein OS=Deinococcus radiodurans (strain ATCC 13939 / DSM 20539 / JCM 16871 / LMG 4051 / NBRC 15346 / NCIMB 9279 / R1 / VKM B-1422) OX=243230 GN=DR_1601 PE=4 SV=1	DR_1601	1	0.000306202	41.317	TSPTLIPHPEK(1)HNTER	2	-1.3265	1
Q9RTZ7	158	K	Uncharacterized protein OS=Deinococcus radiodurans (strain ATCC 13939 / DSM 20539 / JCM 16871 / LMG 4051 / NBRC 15346 / NCIMB 9279 / R1 / VKM B-1422) OX=243230 GN=DR_1600 PE=4 SV=1	DR_1600	1	9.80888e-22	130.99	REPGEFEPAHGK(1)GAVAR	3	-0.55474	3
Q9RTZ8	37	K	Serine protease OS=Deinococcus radiodurans (strain ATCC 13939 / DSM 20539 / JCM 16871 / LMG 4051 / NBRC 15346 / NCIMB 9279 / R1 / VKM B-1422) OX=243230 GN=DR_1599 PE=3 SV=1	DR_1599	1	0.0116376	45.654	LK(1)TGGPLAAESPER	2	-2.7957	1
Q9RTZ9	935	K	Protease, putative OS=Deinococcus radiodurans (strain ATCC 13939 / DSM 20539 / JCM 16871 / LMG 4051 / NBRC 15346 / NCIMB 9279 / R1 / VKM B-1422) OX=243230 GN=DR_1598 PE=3 SV=1	DR_1598	1	3.16267e-05	90.263	K(1)YVNPANLVIVR	2	-1.3444	1
Q9RTZ9	221	K	Protease, putative OS=Deinococcus radiodurans (strain ATCC 13939 / DSM 20539 / JCM 16871 / LMG 4051 / NBRC 15346 / NCIMB 9279 / R1 / VKM B-1422) OX=243230 GN=DR_1598 PE=3 SV=1	DR_1598	1	1.47278e-23	137.58	NEFESGENNPFGLLYK(1)QVR	2	-0.92505	1
Q9RTZ9	756	K	Protease, putative OS=Deinococcus radiodurans (strain ATCC 13939 / DSM 20539 / JCM 16871 / LMG 4051 / NBRC 15346 / NCIMB 9279 / R1 / VKM B-1422) OX=243230 GN=DR_1598 PE=3 SV=1	DR_1598	1	1.01209e-05	44.853	VK(1)LPLTTPAAQDLVLNVPDK	2	0.11286	1
Q9RTZ9	253	K	Protease, putative OS=Deinococcus radiodurans (strain ATCC 13939 / DSM 20539 / JCM 16871 / LMG 4051 / NBRC 15346 / NCIMB 9279 / R1 / VKM B-1422) OX=243230 GN=DR_1598 PE=3 SV=1	DR_1598	1	2.11203e-06	80.623	SDVENVPIGNLK(1)AFYK	2	-1.1462	1
Q9RTZ9	543	K	Protease, putative OS=Deinococcus radiodurans (strain ATCC 13939 / DSM 20539 / JCM 16871 / LMG 4051 / NBRC 15346 / NCIMB 9279 / R1 / VKM B-1422) OX=243230 GN=DR_1598 PE=3 SV=1	DR_1598	1	9.43651e-05	103.69	ETVAGAK(1)VAMLPK	2	-1.6896	1
Q9RTZ9	751	K	Protease, putative OS=Deinococcus radiodurans (strain ATCC 13939 / DSM 20539 / JCM 16871 / LMG 4051 / NBRC 15346 / NCIMB 9279 / R1 / VKM B-1422) OX=243230 GN=DR_1598 PE=3 SV=1	DR_1598	1	2.59941e-07	70.552	EALPTLLGGFDSAVK(1)YER	2	1.5655	1
Q9RTZ9	915	K	Protease, putative OS=Deinococcus radiodurans (strain ATCC 13939 / DSM 20539 / JCM 16871 / LMG 4051 / NBRC 15346 / NCIMB 9279 / R1 / VKM B-1422) OX=243230 GN=DR_1598 PE=3 SV=1	DR_1598	1	1.73037e-19	175.64	TYAFSK(1)QYEER	2	0.14157	1
Q9RTZ9	922	K	Protease, putative OS=Deinococcus radiodurans (strain ATCC 13939 / DSM 20539 / JCM 16871 / LMG 4051 / NBRC 15346 / NCIMB 9279 / R1 / VKM B-1422) OX=243230 GN=DR_1598 PE=3 SV=1	DR_1598	1	1.13505e-05	61.194	VK(1)AVTPQAAAAALR	2	0.4078	1
Q9RU00	196	K	Glucose 6-phosphate dehydrogenase assembly protein OpcA, putative OS=Deinococcus radiodurans (strain ATCC 13939 / DSM 20539 / JCM 16871 / LMG 4051 / NBRC 15346 / NCIMB 9279 / R1 / VKM B-1422) OX=243230 GN=DR_1597 PE=4 SV=1	DR_1597	1	1.39635e-11	171.34	YSGK(1)NDLPAR	2	0.60162	1
Q9RU01	286	K	Glucose-6-phosphate 1-dehydrogenase OS=Deinococcus radiodurans (strain ATCC 13939 / DSM 20539 / JCM 16871 / LMG 4051 / NBRC 15346 / NCIMB 9279 / R1 / VKM B-1422) OX=243230 GN=zwf PE=3 SV=1	zwf	1	2.95301e-10	91.939	IDHYLGK(1)ETVQNLMAIR	3	-1.0555	1
Q9RU01	72	K	Glucose-6-phosphate 1-dehydrogenase OS=Deinococcus radiodurans (strain ATCC 13939 / DSM 20539 / JCM 16871 / LMG 4051 / NBRC 15346 / NCIMB 9279 / R1 / VKM B-1422) OX=243230 GN=zwf PE=3 SV=1	zwf	1	7.88774e-06	94.66	VPK(1)HAGDNAPK	2	-0.53309	1
Q9RU01	80	K	Glucose-6-phosphate 1-dehydrogenase OS=Deinococcus radiodurans (strain ATCC 13939 / DSM 20539 / JCM 16871 / LMG 4051 / NBRC 15346 / NCIMB 9279 / R1 / VKM B-1422) OX=243230 GN=zwf PE=3 SV=1	zwf	1	4.14022e-18	130.81	HAGDNAPK(1)SDAPGADGQNPFR	3	2.0378	1
Q9RU01	491	K	Glucose-6-phosphate 1-dehydrogenase OS=Deinococcus radiodurans (strain ATCC 13939 / DSM 20539 / JCM 16871 / LMG 4051 / NBRC 15346 / NCIMB 9279 / R1 / VKM B-1422) OX=243230 GN=zwf PE=3 SV=1	zwf	1	0.00690548	42.446	FSSK(1)SPGQEMVLR	2	-0.43676	1
Q9RU02	22	K	6-phosphogluconate dehydrogenase OS=Deinococcus radiodurans (strain ATCC 13939 / DSM 20539 / JCM 16871 / LMG 4051 / NBRC 15346 / NCIMB 9279 / R1 / VKM B-1422) OX=243230 GN=DR_1595 PE=3 SV=1	DR_1595	1	3.21517e-06	84.102	LK(1)NGGQDVVGFDR	2	0.22071	1
Q9RU02	306	K	6-phosphogluconate dehydrogenase OS=Deinococcus radiodurans (strain ATCC 13939 / DSM 20539 / JCM 16871 / LMG 4051 / NBRC 15346 / NCIMB 9279 / R1 / VKM B-1422) OX=243230 GN=DR_1595 PE=3 SV=1	DR_1595	1	1.70966e-20	169.57	AFGGHAVK(1)TLEATK	2	-0.04024	2
Q9RU07	6	K	Fructose-bisphosphate aldolase OS=Deinococcus radiodurans (strain ATCC 13939 / DSM 20539 / JCM 16871 / LMG 4051 / NBRC 15346 / NCIMB 9279 / R1 / VKM B-1422) OX=243230 GN=DR_1589 PE=4 SV=1	DR_1589	1	8.75285e-10	73.655	MLVTGK(1)DILVPAR	2	-2.1759	2
Q9RU07	196	K	Fructose-bisphosphate aldolase OS=Deinococcus radiodurans (strain ATCC 13939 / DSM 20539 / JCM 16871 / LMG 4051 / NBRC 15346 / NCIMB 9279 / R1 / VKM B-1422) OX=243230 GN=DR_1589 PE=4 SV=1	DR_1589	1	1.88854e-09	61.745	K(1)IGELLSIPLVAHGSSGVPAEIVQR	3	0.46439	1
Q9RU07	295	K	Fructose-bisphosphate aldolase OS=Deinococcus radiodurans (strain ATCC 13939 / DSM 20539 / JCM 16871 / LMG 4051 / NBRC 15346 / NCIMB 9279 / R1 / VKM B-1422) OX=243230 GN=DR_1589 PE=4 SV=1	DR_1589	1	2.40891e-07	73.532	DVMSQIVEHK(1)MGVLGSVGK	2	-2.5766	1
Q9RU07	279	K	Fructose-bisphosphate aldolase OS=Deinococcus radiodurans (strain ATCC 13939 / DSM 20539 / JCM 16871 / LMG 4051 / NBRC 15346 / NCIMB 9279 / R1 / VKM B-1422) OX=243230 GN=DR_1589 PE=4 SV=1	DR_1589	1	0.00282887	69.093	K(1)IFGPAR	2	-0.033433	1
Q9RU07	184	K	Fructose-bisphosphate aldolase OS=Deinococcus radiodurans (strain ATCC 13939 / DSM 20539 / JCM 16871 / LMG 4051 / NBRC 15346 / NCIMB 9279 / R1 / VKM B-1422) OX=243230 GN=DR_1589 PE=4 SV=1	DR_1589	1	0.000290313	101.48	GK(1)GRPFIDQAR	2	-1.2082	2
Q9RU08	373	K	Aminotransferase, class I, putative OS=Deinococcus radiodurans (strain ATCC 13939 / DSM 20539 / JCM 16871 / LMG 4051 / NBRC 15346 / NCIMB 9279 / R1 / VKM B-1422) OX=243230 GN=DR_1588 PE=4 SV=1	DR_1588	1	2.96764e-09	66.553	AVENK(1)VAYVPGQPFFALGGGANTMR	2	-1.2805	1
Q9RU08	186	K	Aminotransferase, class I, putative OS=Deinococcus radiodurans (strain ATCC 13939 / DSM 20539 / JCM 16871 / LMG 4051 / NBRC 15346 / NCIMB 9279 / R1 / VKM B-1422) OX=243230 GN=DR_1588 PE=4 SV=1	DR_1588	1	4.06324e-07	94.507	PK(1)LLYAIPNFQNPTGR	2	-2.139	1
Q9RU08	264	K	Aminotransferase, class I, putative OS=Deinococcus radiodurans (strain ATCC 13939 / DSM 20539 / JCM 16871 / LMG 4051 / NBRC 15346 / NCIMB 9279 / R1 / VKM B-1422) OX=243230 GN=DR_1588 PE=4 SV=1	DR_1588	1	7.11879e-24	150.81	NHVIYSSSFSK(1)TLVPGLR	2	-1.3575	3
Q9RU08	284	K	Aminotransferase, class I, putative OS=Deinococcus radiodurans (strain ATCC 13939 / DSM 20539 / JCM 16871 / LMG 4051 / NBRC 15346 / NCIMB 9279 / R1 / VKM B-1422) OX=243230 GN=DR_1588 PE=4 SV=1	DR_1588	1	2.36532e-16	111.98	DAWVEAAAPVITK(1)LIQAK	2	-2.5733	2
Q9RU09	58	K	Uncharacterized protein OS=Deinococcus radiodurans (strain ATCC 13939 / DSM 20539 / JCM 16871 / LMG 4051 / NBRC 15346 / NCIMB 9279 / R1 / VKM B-1422) OX=243230 GN=DR_1587 PE=4 SV=1	DR_1587	1	6.04941e-06	72.365	LFPAFDK(1)QAAAR	2	-1.0518	1
Q9RU10	121	K	Glutamate racemase OS=Deinococcus radiodurans (strain ATCC 13939 / DSM 20539 / JCM 16871 / LMG 4051 / NBRC 15346 / NCIMB 9279 / R1 / VKM B-1422) OX=243230 GN=murI PE=3 SV=2	murI	1	1.09849e-06	57.476	PAVAATK(1)SGVVGVLATPGTLR	2	0.0072339	2
Q9RU17	152	K	Uncharacterized protein OS=Deinococcus radiodurans (strain ATCC 13939 / DSM 20539 / JCM 16871 / LMG 4051 / NBRC 15346 / NCIMB 9279 / R1 / VKM B-1422) OX=243230 GN=DR_1579 PE=4 SV=1	DR_1579	1	1.85812e-06	73.655	PK(1)MIVTVPGYDR	2	5.4366	2
Q9RU17	413	K	Uncharacterized protein OS=Deinococcus radiodurans (strain ATCC 13939 / DSM 20539 / JCM 16871 / LMG 4051 / NBRC 15346 / NCIMB 9279 / R1 / VKM B-1422) OX=243230 GN=DR_1579 PE=4 SV=1	DR_1579	1	1.80726e-31	117.62	VVQLADEAGISLTPAGATYPGGNDPK(1)NANIR	3	-0.45295	1
Q9RU17	314	K	Uncharacterized protein OS=Deinococcus radiodurans (strain ATCC 13939 / DSM 20539 / JCM 16871 / LMG 4051 / NBRC 15346 / NCIMB 9279 / R1 / VKM B-1422) OX=243230 GN=DR_1579 PE=4 SV=1	DR_1579	1	2.62232e-51	217.2	YLGAQSIGPNK(1)FEQAR	2	0.2018	1
Q9RU18	75	K	NYN domain-containing protein OS=Deinococcus radiodurans (strain ATCC 13939 / DSM 20539 / JCM 16871 / LMG 4051 / NBRC 15346 / NCIMB 9279 / R1 / VKM B-1422) OX=243230 GN=DR_1578 PE=4 SV=1	DR_1578	1	3.22704e-05	102.46	LSTLGFK(1)VR	2	0.058695	1
Q9RU19	48	K	S-adenosylmethionine:tRNA ribosyltransferase-isomerase OS=Deinococcus radiodurans (strain ATCC 13939 / DSM 20539 / JCM 16871 / LMG 4051 / NBRC 15346 / NCIMB 9279 / R1 / VKM B-1422) OX=243230 GN=queA PE=3 SV=1	queA	1	3.02345e-16	158.57	LMVVGEQIK(1)HR	2	2.3256	2
Q9RU23	367	K	CTP synthase OS=Deinococcus radiodurans (strain ATCC 13939 / DSM 20539 / JCM 16871 / LMG 4051 / NBRC 15346 / NCIMB 9279 / R1 / VKM B-1422) OX=243230 GN=pyrG PE=3 SV=1	pyrG	1	0.0397701	43.734	VK(1)AAEYAR	2	-0.093994	1
Q9RU23	189	K	CTP synthase OS=Deinococcus radiodurans (strain ATCC 13939 / DSM 20539 / JCM 16871 / LMG 4051 / NBRC 15346 / NCIMB 9279 / R1 / VKM B-1422) OX=243230 GN=pyrG PE=3 SV=1	pyrG	1	6.37258e-06	64.064	TK(1)PTQHSVAALR	2	-0.17533	2
Q9RU23	287	K	CTP synthase OS=Deinococcus radiodurans (strain ATCC 13939 / DSM 20539 / JCM 16871 / LMG 4051 / NBRC 15346 / NCIMB 9279 / R1 / VKM B-1422) OX=243230 GN=pyrG PE=3 SV=1	pyrG	1	4.89373e-09	92.707	HPK(1)QQVTIAIAGK	2	0.3683	1
Q9RU24	239	K	Probable ABC transporter-binding protein DR_1571 OS=Deinococcus radiodurans (strain ATCC 13939 / DSM 20539 / JCM 16871 / LMG 4051 / NBRC 15346 / NCIMB 9279 / R1 / VKM B-1422) OX=243230 GN=DR_1571 PE=1 SV=1	DR_1571	1	1.66332e-47	253.14	NPYFGEWNK(1)DSAGK	2	0.57651	4
Q9RU24	282	K	Probable ABC transporter-binding protein DR_1571 OS=Deinococcus radiodurans (strain ATCC 13939 / DSM 20539 / JCM 16871 / LMG 4051 / NBRC 15346 / NCIMB 9279 / R1 / VKM B-1422) OX=243230 GN=DR_1571 PE=1 SV=1	DR_1571	1	5.05688e-20	153.18	DK(1)LAQVK(1)SAMDGGK	2	-1.093	2
Q9RU24	593	K	Probable ABC transporter-binding protein DR_1571 OS=Deinococcus radiodurans (strain ATCC 13939 / DSM 20539 / JCM 16871 / LMG 4051 / NBRC 15346 / NCIMB 9279 / R1 / VKM B-1422) OX=243230 GN=DR_1571 PE=1 SV=1	DR_1571	1	2.24991e-05	133.68	DIALTWIK(1)R	2	-0.33474	1
Q9RU24	287	K	Probable ABC transporter-binding protein DR_1571 OS=Deinococcus radiodurans (strain ATCC 13939 / DSM 20539 / JCM 16871 / LMG 4051 / NBRC 15346 / NCIMB 9279 / R1 / VKM B-1422) OX=243230 GN=DR_1571 PE=1 SV=1	DR_1571	1	1.2969e-27	153.18	LAQVK(1)SAMDGGK	2	3.308	10
Q9RU24	394	K	Probable ABC transporter-binding protein DR_1571 OS=Deinococcus radiodurans (strain ATCC 13939 / DSM 20539 / JCM 16871 / LMG 4051 / NBRC 15346 / NCIMB 9279 / R1 / VKM B-1422) OX=243230 GN=DR_1571 PE=1 SV=1	DR_1571	1	0.000206089	81.163	LLAELGFTK(1)K	2	-0.99141	1
Q9RU24	331	K	Probable ABC transporter-binding protein DR_1571 OS=Deinococcus radiodurans (strain ATCC 13939 / DSM 20539 / JCM 16871 / LMG 4051 / NBRC 15346 / NCIMB 9279 / R1 / VKM B-1422) OX=243230 GN=DR_1571 PE=1 SV=1	DR_1571	1	7.10349e-07	100.75	TK(1)LFSNVK(1)FR	2	-1.7541	2
Q9RU24	158	K	Probable ABC transporter-binding protein DR_1571 OS=Deinococcus radiodurans (strain ATCC 13939 / DSM 20539 / JCM 16871 / LMG 4051 / NBRC 15346 / NCIMB 9279 / R1 / VKM B-1422) OX=243230 GN=DR_1571 PE=1 SV=1	DR_1571	1	3.18879e-09	144.47	VTK(1)VDSNTLK(1)VVFPK	2	-0.61875	4
Q9RU24	427	K	Probable ABC transporter-binding protein DR_1571 OS=Deinococcus radiodurans (strain ATCC 13939 / DSM 20539 / JCM 16871 / LMG 4051 / NBRC 15346 / NCIMB 9279 / R1 / VKM B-1422) OX=243230 GN=DR_1571 PE=1 SV=1	DR_1571	1	4.10534e-48	273.75	RQSYAK(1)VIQDEAK	2	-1.2442	7
Q9RU24	434	K	Probable ABC transporter-binding protein DR_1571 OS=Deinococcus radiodurans (strain ATCC 13939 / DSM 20539 / JCM 16871 / LMG 4051 / NBRC 15346 / NCIMB 9279 / R1 / VKM B-1422) OX=243230 GN=DR_1571 PE=1 SV=1	DR_1571	1	2.03144e-13	112.95	QSYAK(1)VIQDEAK(1)K	2	-0.54966	1
Q9RU24	521	K	Probable ABC transporter-binding protein DR_1571 OS=Deinococcus radiodurans (strain ATCC 13939 / DSM 20539 / JCM 16871 / LMG 4051 / NBRC 15346 / NCIMB 9279 / R1 / VKM B-1422) OX=243230 GN=DR_1571 PE=1 SV=1	DR_1571	1	1.20717e-29	174.05	FPFETQAVNLFWK(1)GR	2	-3.2742	1
Q9RU24	506	K	Probable ABC transporter-binding protein DR_1571 OS=Deinococcus radiodurans (strain ATCC 13939 / DSM 20539 / JCM 16871 / LMG 4051 / NBRC 15346 / NCIMB 9279 / R1 / VKM B-1422) OX=243230 GN=DR_1571 PE=1 SV=1	DR_1571	1	6.30845e-32	199.04	GLGDGGNLHMFNQSNK(1)CR	3	1.3063	3
Q9RU24	375	K	Probable ABC transporter-binding protein DR_1571 OS=Deinococcus radiodurans (strain ATCC 13939 / DSM 20539 / JCM 16871 / LMG 4051 / NBRC 15346 / NCIMB 9279 / R1 / VKM B-1422) OX=243230 GN=DR_1571 PE=1 SV=1	DR_1571	1	1.18301e-05	87.942	DWIPSGMDK(1)YK	2	1.1523	2
Q9RU24	532	K	Probable ABC transporter-binding protein DR_1571 OS=Deinococcus radiodurans (strain ATCC 13939 / DSM 20539 / JCM 16871 / LMG 4051 / NBRC 15346 / NCIMB 9279 / R1 / VKM B-1422) OX=243230 GN=DR_1571 PE=1 SV=1	DR_1571	1	7.45516e-10	146.27	K(1)AIAAQIQR	2	-0.25443	1
Q9RU24	325	K	Probable ABC transporter-binding protein DR_1571 OS=Deinococcus radiodurans (strain ATCC 13939 / DSM 20539 / JCM 16871 / LMG 4051 / NBRC 15346 / NCIMB 9279 / R1 / VKM B-1422) OX=243230 GN=DR_1571 PE=1 SV=1	DR_1571	1	7.10349e-07	119.07	TK(1)LFSNVK(1)FR	2	-1.7541	5
Q9RU24	230	K	Probable ABC transporter-binding protein DR_1571 OS=Deinococcus radiodurans (strain ATCC 13939 / DSM 20539 / JCM 16871 / LMG 4051 / NBRC 15346 / NCIMB 9279 / R1 / VKM B-1422) OX=243230 GN=DR_1571 PE=1 SV=1	DR_1571	1	1.10141e-18	213.45	K(1)NPYFGEWNK	2	4.1649	1
Q9RU24	323	K	Probable ABC transporter-binding protein DR_1571 OS=Deinococcus radiodurans (strain ATCC 13939 / DSM 20539 / JCM 16871 / LMG 4051 / NBRC 15346 / NCIMB 9279 / R1 / VKM B-1422) OX=243230 GN=DR_1571 PE=1 SV=1	DR_1571	1	1.15807e-67	221.62	ASSDFMVFNMDDSATFK(1)TK	2	-2.2518	4
Q9RU24	377	K	Probable ABC transporter-binding protein DR_1571 OS=Deinococcus radiodurans (strain ATCC 13939 / DSM 20539 / JCM 16871 / LMG 4051 / NBRC 15346 / NCIMB 9279 / R1 / VKM B-1422) OX=243230 GN=DR_1571 PE=1 SV=1	DR_1571	1	1.43087e-05	117.3	YK(1)FNPTAAAK	1	-0.24679	3
Q9RU24	408	K	Probable ABC transporter-binding protein DR_1571 OS=Deinococcus radiodurans (strain ATCC 13939 / DSM 20539 / JCM 16871 / LMG 4051 / NBRC 15346 / NCIMB 9279 / R1 / VKM B-1422) OX=243230 GN=DR_1571 PE=1 SV=1	DR_1571	1	1.64465e-84	278.73	AGNK(1)LEFTLITNAENNR	2	-1.9131	5
Q9RU24	191	K	Probable ABC transporter-binding protein DR_1571 OS=Deinococcus radiodurans (strain ATCC 13939 / DSM 20539 / JCM 16871 / LMG 4051 / NBRC 15346 / NCIMB 9279 / R1 / VKM B-1422) OX=243230 GN=DR_1571 PE=1 SV=1	DR_1571	1	0.00121525	81.32	AK(1)GAQGIK	2	1.2048	1
Q9RU24	296	K	Probable ABC transporter-binding protein DR_1571 OS=Deinococcus radiodurans (strain ATCC 13939 / DSM 20539 / JCM 16871 / LMG 4051 / NBRC 15346 / NCIMB 9279 / R1 / VKM B-1422) OX=243230 GN=DR_1571 PE=1 SV=1	DR_1571	1	6.03591e-17	169.57	VK(1)GTLIPNASAR	2	3.3158	3
Q9RU24	395	K	Probable ABC transporter-binding protein DR_1571 OS=Deinococcus radiodurans (strain ATCC 13939 / DSM 20539 / JCM 16871 / LMG 4051 / NBRC 15346 / NCIMB 9279 / R1 / VKM B-1422) OX=243230 GN=DR_1571 PE=1 SV=1	DR_1571	1	3.43044e-11	147.19	K(1)GSDGILVDK(1)AGNK	2	-0.55635	2
Q9RU24	530	K	Probable ABC transporter-binding protein DR_1571 OS=Deinococcus radiodurans (strain ATCC 13939 / DSM 20539 / JCM 16871 / LMG 4051 / NBRC 15346 / NCIMB 9279 / R1 / VKM B-1422) OX=243230 GN=DR_1571 PE=1 SV=1	DR_1571	1	0.00313949	98.009	AEFDLAK(1)R	2	-1.4111	1
Q9RU24	151	K	Probable ABC transporter-binding protein DR_1571 OS=Deinococcus radiodurans (strain ATCC 13939 / DSM 20539 / JCM 16871 / LMG 4051 / NBRC 15346 / NCIMB 9279 / R1 / VKM B-1422) OX=243230 GN=DR_1571 PE=1 SV=1	DR_1571	1	4.71611e-10	156.57	VTK(1)VDSNTLK(1)VVFPK	2	-0.61875	5
Q9RU24	148	K	Probable ABC transporter-binding protein DR_1571 OS=Deinococcus radiodurans (strain ATCC 13939 / DSM 20539 / JCM 16871 / LMG 4051 / NBRC 15346 / NCIMB 9279 / R1 / VKM B-1422) OX=243230 GN=DR_1571 PE=1 SV=1	DR_1571	1	5.57147e-86	246.47	DVGSNTFDYWTINNQPIK(1)VTK	2	-1.0224	2
Q9RU24	404	K	Probable ABC transporter-binding protein DR_1571 OS=Deinococcus radiodurans (strain ATCC 13939 / DSM 20539 / JCM 16871 / LMG 4051 / NBRC 15346 / NCIMB 9279 / R1 / VKM B-1422) OX=243230 GN=DR_1571 PE=1 SV=1	DR_1571	1	8.041e-31	224.09	K(1)GSDGILVDK(1)AGNK	2	-0.55635	4
Q9RU25	238	K	Peptide ABC transporter, permease protein OS=Deinococcus radiodurans (strain ATCC 13939 / DSM 20539 / JCM 16871 / LMG 4051 / NBRC 15346 / NCIMB 9279 / R1 / VKM B-1422) OX=243230 GN=DR_1570 PE=3 SV=1	DR_1570	1	0.000490532	85.813	AK(1)GLNDR	2	1.8405	1
Q9RU25	248	K	Peptide ABC transporter, permease protein OS=Deinococcus radiodurans (strain ATCC 13939 / DSM 20539 / JCM 16871 / LMG 4051 / NBRC 15346 / NCIMB 9279 / R1 / VKM B-1422) OX=243230 GN=DR_1570 PE=3 SV=1	DR_1570	1	0.000128994	98.009	AVTYK(1)HAFK	2	-0.14475	1
Q9RU25	91	K	Peptide ABC transporter, permease protein OS=Deinococcus radiodurans (strain ATCC 13939 / DSM 20539 / JCM 16871 / LMG 4051 / NBRC 15346 / NCIMB 9279 / R1 / VKM B-1422) OX=243230 GN=DR_1570 PE=3 SV=1	DR_1570	1	1.90041e-05	72.327	NLLMGDLGDSFQYK(1)R	2	4.2001	1
Q9RU25	51	K	Peptide ABC transporter, permease protein OS=Deinococcus radiodurans (strain ATCC 13939 / DSM 20539 / JCM 16871 / LMG 4051 / NBRC 15346 / NCIMB 9279 / R1 / VKM B-1422) OX=243230 GN=DR_1570 PE=3 SV=1	DR_1570	1	2.54901e-09	101.45	ENPSVK(1)PETIER	2	0.50677	1
Q9RU26	99	K	Peptide ABC transporter, permease protein OS=Deinococcus radiodurans (strain ATCC 13939 / DSM 20539 / JCM 16871 / LMG 4051 / NBRC 15346 / NCIMB 9279 / R1 / VKM B-1422) OX=243230 GN=DR_1569 PE=3 SV=1	DR_1569	1	1.97601e-05	71.066	DK(1)YTEDPSVK	2	0.059251	1
Q9RU26	88	K	Peptide ABC transporter, permease protein OS=Deinococcus radiodurans (strain ATCC 13939 / DSM 20539 / JCM 16871 / LMG 4051 / NBRC 15346 / NCIMB 9279 / R1 / VKM B-1422) OX=243230 GN=DR_1569 PE=3 SV=1	DR_1569	1	0.0192632	60.589	FAPHVYGLK(1)R	2	0.32357	1
Q9RU26	71	K	Peptide ABC transporter, permease protein OS=Deinococcus radiodurans (strain ATCC 13939 / DSM 20539 / JCM 16871 / LMG 4051 / NBRC 15346 / NCIMB 9279 / R1 / VKM B-1422) OX=243230 GN=DR_1569 PE=3 SV=1	DR_1569	1	9.63851e-22	153.18	ISWAPPTK(1)IHWQDDGK	2	-0.29649	2
Q9RU26	125	K	Peptide ABC transporter, permease protein OS=Deinococcus radiodurans (strain ATCC 13939 / DSM 20539 / JCM 16871 / LMG 4051 / NBRC 15346 / NCIMB 9279 / R1 / VKM B-1422) OX=243230 GN=DR_1569 PE=3 SV=1	DR_1569	1	8.50963e-10	97.594	TYK(1)FLGFIPSSLK	2	-2.418	1
Q9RU26	111	K	Peptide ABC transporter, permease protein OS=Deinococcus radiodurans (strain ATCC 13939 / DSM 20539 / JCM 16871 / LMG 4051 / NBRC 15346 / NCIMB 9279 / R1 / VKM B-1422) OX=243230 GN=DR_1569 PE=3 SV=1	DR_1569	1	0.000904516	81.32	CPVK(1)FFVR	2	0.0022495	1
Q9RU26	14	K	Peptide ABC transporter, permease protein OS=Deinococcus radiodurans (strain ATCC 13939 / DSM 20539 / JCM 16871 / LMG 4051 / NBRC 15346 / NCIMB 9279 / R1 / VKM B-1422) OX=243230 GN=DR_1569 PE=3 SV=1	DR_1569	1	1.94758e-10	170.69	SK(1)SQWQVIR	2	0.16886	1
Q9RU26	79	K	Peptide ABC transporter, permease protein OS=Deinococcus radiodurans (strain ATCC 13939 / DSM 20539 / JCM 16871 / LMG 4051 / NBRC 15346 / NCIMB 9279 / R1 / VKM B-1422) OX=243230 GN=DR_1569 PE=3 SV=1	DR_1569	1	1.87115e-10	77.696	IHWQDDGK(1)FAPHVYGLK	3	1.1765	1
Q9RU27	279	K	Peptide ABC transporter, ATP-binding protein OS=Deinococcus radiodurans (strain ATCC 13939 / DSM 20539 / JCM 16871 / LMG 4051 / NBRC 15346 / NCIMB 9279 / R1 / VKM B-1422) OX=243230 GN=DR_1568 PE=4 SV=1	DR_1568	1	3.19638e-29	174.05	VVEEGDVIEIFK(1)APR	2	0.1489	2
Q9RU27	336	K	Peptide ABC transporter, ATP-binding protein OS=Deinococcus radiodurans (strain ATCC 13939 / DSM 20539 / JCM 16871 / LMG 4051 / NBRC 15346 / NCIMB 9279 / R1 / VKM B-1422) OX=243230 GN=DR_1568 PE=4 SV=1	DR_1568	1	2.013e-09	121.54	CK(1)FAVPQCSQAVPALEDTGGGHMAR	3	0.62836	2
Q9RU28	52	K	Peptide ABC transporter, ATP-binding protein OS=Deinococcus radiodurans (strain ATCC 13939 / DSM 20539 / JCM 16871 / LMG 4051 / NBRC 15346 / NCIMB 9279 / R1 / VKM B-1422) OX=243230 GN=DR_1567 PE=4 SV=1	DR_1567	1	4.01155e-21	147.02	VVANVK(1)AVNDITFR	2	-2.1049	1
Q9RU28	104	K	Peptide ABC transporter, ATP-binding protein OS=Deinococcus radiodurans (strain ATCC 13939 / DSM 20539 / JCM 16871 / LMG 4051 / NBRC 15346 / NCIMB 9279 / R1 / VKM B-1422) OX=243230 GN=DR_1567 PE=4 SV=1	DR_1567	1	6.91468e-26	122.16	LIEPTGGQVIFNGTDITK(1)LGK	2	-1.1095	1
Q9RU28	63	K	Peptide ABC transporter, ATP-binding protein OS=Deinococcus radiodurans (strain ATCC 13939 / DSM 20539 / JCM 16871 / LMG 4051 / NBRC 15346 / NCIMB 9279 / R1 / VKM B-1422) OX=243230 GN=DR_1567 PE=4 SV=1	DR_1567	1	5.11913e-40	170.92	VGK(1)GEVVGLIGESGSGK	2	1.3298	1
Q9RU28	77	K	Peptide ABC transporter, ATP-binding protein OS=Deinococcus radiodurans (strain ATCC 13939 / DSM 20539 / JCM 16871 / LMG 4051 / NBRC 15346 / NCIMB 9279 / R1 / VKM B-1422) OX=243230 GN=DR_1567 PE=4 SV=1	DR_1567	1	1.42562e-67	263.21	GEVVGLIGESGSGK(1)TTAGR	2	-0.29958	2
Q9RU28	151	K	Peptide ABC transporter, ATP-binding protein OS=Deinococcus radiodurans (strain ATCC 13939 / DSM 20539 / JCM 16871 / LMG 4051 / NBRC 15346 / NCIMB 9279 / R1 / VKM B-1422) OX=243230 GN=DR_1567 PE=4 SV=1	DR_1567	1	1.15367e-13	97.268	MTVSDILGEAMQIHNLHPGK(1)AR	3	0.094126	1
Q9RU28	107	K	Peptide ABC transporter, ATP-binding protein OS=Deinococcus radiodurans (strain ATCC 13939 / DSM 20539 / JCM 16871 / LMG 4051 / NBRC 15346 / NCIMB 9279 / R1 / VKM B-1422) OX=243230 GN=DR_1567 PE=4 SV=1	DR_1567	1	0.000528081	105.04	LGK(1)SQMR	2	1.5563	1
Q9RU30	317	K	HD-GYP domain-containing protein OS=Deinococcus radiodurans (strain ATCC 13939 / DSM 20539 / JCM 16871 / LMG 4051 / NBRC 15346 / NCIMB 9279 / R1 / VKM B-1422) OX=243230 GN=DR_1565 PE=4 SV=1	DR_1565	1	8.0049e-09	145.75	VVNALHK(1)ALEK	2	0.55037	1
Q9RU30	56	K	HD-GYP domain-containing protein OS=Deinococcus radiodurans (strain ATCC 13939 / DSM 20539 / JCM 16871 / LMG 4051 / NBRC 15346 / NCIMB 9279 / R1 / VKM B-1422) OX=243230 GN=DR_1565 PE=4 SV=1	DR_1565	1	8.71672e-05	86.243	RGQDK(1)VAAVFGYPR	2	-0.2235	3
Q9RU30	305	K	HD-GYP domain-containing protein OS=Deinococcus radiodurans (strain ATCC 13939 / DSM 20539 / JCM 16871 / LMG 4051 / NBRC 15346 / NCIMB 9279 / R1 / VKM B-1422) OX=243230 GN=DR_1565 PE=4 SV=1	DR_1565	1	2.30797e-14	165.39	VQAQAGK(1)GLDPR	2	-1.0173	1
Q9RU34	88	K	UDP-N-acetylglucosamine 2-epimerase OS=Deinococcus radiodurans (strain ATCC 13939 / DSM 20539 / JCM 16871 / LMG 4051 / NBRC 15346 / NCIMB 9279 / R1 / VKM B-1422) OX=243230 GN=DR_1561 PE=3 SV=1	DR_1561	1	0.00976108	58.426	IVPQAGK(1)VLR	2	-0.93505	1
Q9RU36	75	K	Uncharacterized protein OS=Deinococcus radiodurans (strain ATCC 13939 / DSM 20539 / JCM 16871 / LMG 4051 / NBRC 15346 / NCIMB 9279 / R1 / VKM B-1422) OX=243230 GN=DR_1559 PE=4 SV=1	DR_1559	1	7.3877e-06	94.804	EK(1)PLPPLSWR	2	-2.8941	1
Q9RU37	161	K	DNA-binding response regulator OS=Deinococcus radiodurans (strain ATCC 13939 / DSM 20539 / JCM 16871 / LMG 4051 / NBRC 15346 / NCIMB 9279 / R1 / VKM B-1422) OX=243230 GN=DR_1558 PE=4 SV=1	DR_1558	1	1.88255e-06	71.219	ESLTPK(1)ETAVLQLLAR	2	-1.9641	1
Q9RU37	190	K	DNA-binding response regulator OS=Deinococcus radiodurans (strain ATCC 13939 / DSM 20539 / JCM 16871 / LMG 4051 / NBRC 15346 / NCIMB 9279 / R1 / VKM B-1422) OX=243230 GN=DR_1558 PE=4 SV=1	DR_1558	1	7.26943e-24	168.91	DIAAEQGVSEATVK(1)THVSR	2	-1.5132	1
Q9RU37	199	K	DNA-binding response regulator OS=Deinococcus radiodurans (strain ATCC 13939 / DSM 20539 / JCM 16871 / LMG 4051 / NBRC 15346 / NCIMB 9279 / R1 / VKM B-1422) OX=243230 GN=DR_1558 PE=4 SV=1	DR_1558	1	4.62416e-11	159.11	LLSK(1)LGLDSR	2	0.33654	1
Q9RU39	488	K	Two-component sensor, putative OS=Deinococcus radiodurans (strain ATCC 13939 / DSM 20539 / JCM 16871 / LMG 4051 / NBRC 15346 / NCIMB 9279 / R1 / VKM B-1422) OX=243230 GN=DR_1556 PE=4 SV=1	DR_1556	1	0.000126394	92.707	VAQEALHNVVK(1)HAR	3	-0.76222	1
Q9RU41	319	K	Peptide chain release factor 3 OS=Deinococcus radiodurans (strain ATCC 13939 / DSM 20539 / JCM 16871 / LMG 4051 / NBRC 15346 / NCIMB 9279 / R1 / VKM B-1422) OX=243230 GN=prfC PE=3 SV=1	prfC	1	0.0085363	53.517	LQANMSK(1)QHR	2	-0.70413	1
Q9RU41	37	K	Peptide chain release factor 3 OS=Deinococcus radiodurans (strain ATCC 13939 / DSM 20539 / JCM 16871 / LMG 4051 / NBRC 15346 / NCIMB 9279 / R1 / VKM B-1422) OX=243230 GN=prfC PE=3 SV=1	prfC	1	0.000104101	56.08	TFAIISHPDAGK(1)TTITEK	2	0.054456	1
Q9RU43	362	K	Carboxyl-terminal protease, putative OS=Deinococcus radiodurans (strain ATCC 13939 / DSM 20539 / JCM 16871 / LMG 4051 / NBRC 15346 / NCIMB 9279 / R1 / VKM B-1422) OX=243230 GN=DR_1551 PE=3 SV=1	DR_1551	1	0.0882753	45.939	K(1)GITPDIVVK	2	0.35313	1
Q9RU43	136	K	Carboxyl-terminal protease, putative OS=Deinococcus radiodurans (strain ATCC 13939 / DSM 20539 / JCM 16871 / LMG 4051 / NBRC 15346 / NCIMB 9279 / R1 / VKM B-1422) OX=243230 GN=DR_1551 PE=3 SV=1	DR_1551	1	3.69593e-10	128.28	DNPAFK(1)GGVHIGDVFLK	2	-1.0597	1
Q9RU43	355	K	Carboxyl-terminal protease, putative OS=Deinococcus radiodurans (strain ATCC 13939 / DSM 20539 / JCM 16871 / LMG 4051 / NBRC 15346 / NCIMB 9279 / R1 / VKM B-1422) OX=243230 GN=DR_1551 PE=3 SV=1	DR_1551	1	1.42975e-09	138	VAIVNSAWITPK(1)GR	2	-1.1987	1
Q9RU48	129	K	Superoxide dismutase [Cu-Zn] OS=Deinococcus radiodurans (strain ATCC 13939 / DSM 20539 / JCM 16871 / LMG 4051 / NBRC 15346 / NCIMB 9279 / R1 / VKM B-1422) OX=243230 GN=sodC PE=3 SV=1	sodC	1	8.47463e-13	91.1	NDQGHGGDLPMITVGEDGK(1)GR	2	0.20158	2
Q9RU48	140	K	Superoxide dismutase [Cu-Zn] OS=Deinococcus radiodurans (strain ATCC 13939 / DSM 20539 / JCM 16871 / LMG 4051 / NBRC 15346 / NCIMB 9279 / R1 / VKM B-1422) OX=243230 GN=sodC PE=3 SV=1	sodC	1	3.94631e-09	124.46	LK(1)MTGPTGVLGR	2	-1.7692	2
Q9RU49	55	K	Uncharacterized protein OS=Deinococcus radiodurans (strain ATCC 13939 / DSM 20539 / JCM 16871 / LMG 4051 / NBRC 15346 / NCIMB 9279 / R1 / VKM B-1422) OX=243230 GN=DR_1545 PE=4 SV=1	DR_1545	1	0.00641722	63.301	GQLK(1)VAQR	2	-0.13625	1
Q9RU50	339	K	Acyl-CoA dehydrogenase OS=Deinococcus radiodurans (strain ATCC 13939 / DSM 20539 / JCM 16871 / LMG 4051 / NBRC 15346 / NCIMB 9279 / R1 / VKM B-1422) OX=243230 GN=DR_1544 PE=3 SV=1	DR_1544	1	1.74708e-06	75.969	K(1)AADLK(1)DAGQNFTVPVAR	2	-4.7163	1
Q9RU50	344	K	Acyl-CoA dehydrogenase OS=Deinococcus radiodurans (strain ATCC 13939 / DSM 20539 / JCM 16871 / LMG 4051 / NBRC 15346 / NCIMB 9279 / R1 / VKM B-1422) OX=243230 GN=DR_1544 PE=3 SV=1	DR_1544	1	1.74708e-06	75.969	K(1)AADLK(1)DAGQNFTVPVAR	2	-4.7163	1
Q9RU50	141	K	Acyl-CoA dehydrogenase OS=Deinococcus radiodurans (strain ATCC 13939 / DSM 20539 / JCM 16871 / LMG 4051 / NBRC 15346 / NCIMB 9279 / R1 / VKM B-1422) OX=243230 GN=DR_1544 PE=3 SV=1	DR_1544	1	3.61402e-08	132.44	K(1)FLPDLASAQK	2	-0.38967	1
Q9RU50	214	K	Acyl-CoA dehydrogenase OS=Deinococcus radiodurans (strain ATCC 13939 / DSM 20539 / JCM 16871 / LMG 4051 / NBRC 15346 / NCIMB 9279 / R1 / VKM B-1422) OX=243230 GN=DR_1544 PE=3 SV=1	DR_1544	1	2.00376e-09	121.71	GK(1)NDGISAFVFNR	2	-1.38	1
Q9RU50	329	K	Acyl-CoA dehydrogenase OS=Deinococcus radiodurans (strain ATCC 13939 / DSM 20539 / JCM 16871 / LMG 4051 / NBRC 15346 / NCIMB 9279 / R1 / VKM B-1422) OX=243230 GN=DR_1544 PE=3 SV=1	DR_1544	1	1.95108e-13	136.94	LADIDTK(1)LEAAR	2	3.1413	2
Q9RU50	311	K	Acyl-CoA dehydrogenase OS=Deinococcus radiodurans (strain ATCC 13939 / DSM 20539 / JCM 16871 / LMG 4051 / NBRC 15346 / NCIMB 9279 / R1 / VKM B-1422) OX=243230 GN=DR_1544 PE=3 SV=1	DR_1544	1	2.00938e-63	288.11	HQFGK(1)PIAYNQNIAFR	2	0.1402	2
Q9RU50	55	K	Acyl-CoA dehydrogenase OS=Deinococcus radiodurans (strain ATCC 13939 / DSM 20539 / JCM 16871 / LMG 4051 / NBRC 15346 / NCIMB 9279 / R1 / VKM B-1422) OX=243230 GN=DR_1544 PE=3 SV=1	DR_1544	1	7.28952e-06	113.46	NK(1)VEPGAAER	2	1.8502	1
Q9RU52	319	K	Propionyl-CoA carboxylase, beta subunit, putative OS=Deinococcus radiodurans (strain ATCC 13939 / DSM 20539 / JCM 16871 / LMG 4051 / NBRC 15346 / NCIMB 9279 / R1 / VKM B-1422) OX=243230 GN=DR_1542 PE=4 SV=1	DR_1542	1	2.96039e-09	67.661	SLADGGEFHEFK(1)PEYGETIVCGFAR	3	-0.96535	1
Q9RU52	353	K	Propionyl-CoA carboxylase, beta subunit, putative OS=Deinococcus radiodurans (strain ATCC 13939 / DSM 20539 / JCM 16871 / LMG 4051 / NBRC 15346 / NCIMB 9279 / R1 / VKM B-1422) OX=243230 GN=DR_1542 PE=4 SV=1	DR_1542	1	1.73722e-05	114.39	LK(1)SGGEPGLR	2	0.44956	1
Q9RU52	506	K	Propionyl-CoA carboxylase, beta subunit, putative OS=Deinococcus radiodurans (strain ATCC 13939 / DSM 20539 / JCM 16871 / LMG 4051 / NBRC 15346 / NCIMB 9279 / R1 / VKM B-1422) OX=243230 GN=DR_1542 PE=4 SV=1	DR_1542	1	2.1597e-05	85.821	SK(1)YDTELDPR	2	-0.12748	1
Q9RU52	298	K	Propionyl-CoA carboxylase, beta subunit, putative OS=Deinococcus radiodurans (strain ATCC 13939 / DSM 20539 / JCM 16871 / LMG 4051 / NBRC 15346 / NCIMB 9279 / R1 / VKM B-1422) OX=243230 GN=DR_1542 PE=4 SV=1	DR_1542	1	1.7789e-30	176	DLTELVGFDSAK(1)TYDVR	2	-0.18271	1
Q9RU52	249	K	Propionyl-CoA carboxylase, beta subunit, putative OS=Deinococcus radiodurans (strain ATCC 13939 / DSM 20539 / JCM 16871 / LMG 4051 / NBRC 15346 / NCIMB 9279 / R1 / VKM B-1422) OX=243230 GN=DR_1542 PE=4 SV=1	DR_1542	1	0.000851747	41.796	EK(1)DDDAAINR	2	0.55362	1
Q9RU52	377	K	Propionyl-CoA carboxylase, beta subunit, putative OS=Deinococcus radiodurans (strain ATCC 13939 / DSM 20539 / JCM 16871 / LMG 4051 / NBRC 15346 / NCIMB 9279 / R1 / VKM B-1422) OX=243230 GN=DR_1542 PE=4 SV=1	DR_1542	1	2.05126e-30	187.47	IEVGGVIYGDSADK(1)AAR	2	0.30933	1
Q9RU54	237	K	Isocitrate dehydrogenase [NADP] OS=Deinococcus radiodurans (strain ATCC 13939 / DSM 20539 / JCM 16871 / LMG 4051 / NBRC 15346 / NCIMB 9279 / R1 / VKM B-1422) OX=243230 GN=DR_1540 PE=3 SV=1	DR_1540	1	7.16628e-14	123.99	K(1)SVSLVHK(1)GNIMK	2	-1.2833	2
Q9RU54	359	K	Isocitrate dehydrogenase [NADP] OS=Deinococcus radiodurans (strain ATCC 13939 / DSM 20539 / JCM 16871 / LMG 4051 / NBRC 15346 / NCIMB 9279 / R1 / VKM B-1422) OX=243230 GN=DR_1540 PE=3 SV=1	DR_1540	1	9.91967e-26	118.64	YAGK(1)NVINPSSVILSGEMMLR	2	-0.94748	7
Q9RU54	213	K	Isocitrate dehydrogenase [NADP] OS=Deinococcus radiodurans (strain ATCC 13939 / DSM 20539 / JCM 16871 / LMG 4051 / NBRC 15346 / NCIMB 9279 / R1 / VKM B-1422) OX=243230 GN=DR_1540 PE=3 SV=1	DR_1540	1	3.79373e-05	75.012	IRFPDTSSFGVK(1)PVSK	3	-0.74767	1
Q9RU54	114	K	Isocitrate dehydrogenase [NADP] OS=Deinococcus radiodurans (strain ATCC 13939 / DSM 20539 / JCM 16871 / LMG 4051 / NBRC 15346 / NCIMB 9279 / R1 / VKM B-1422) OX=243230 GN=DR_1540 PE=3 SV=1	DR_1540	1	8.11661e-43	164.28	DYLFGIK(1)GPLTTPVGTGIR	2	-2.1474	1
Q9RU54	249	K	Isocitrate dehydrogenase [NADP] OS=Deinococcus radiodurans (strain ATCC 13939 / DSM 20539 / JCM 16871 / LMG 4051 / NBRC 15346 / NCIMB 9279 / R1 / VKM B-1422) OX=243230 GN=DR_1540 PE=3 SV=1	DR_1540	1	0.000507405	45.939	GNIMK(1)FTEGGFR	2	-0.57604	1
Q9RU54	20	K	Isocitrate dehydrogenase [NADP] OS=Deinococcus radiodurans (strain ATCC 13939 / DSM 20539 / JCM 16871 / LMG 4051 / NBRC 15346 / NCIMB 9279 / R1 / VKM B-1422) OX=243230 GN=DR_1540 PE=3 SV=1	DR_1540	1	5.80199e-11	171.34	HIK(1)VPEQGEK	2	1.1181	1
Q9RU54	69	K	Isocitrate dehydrogenase [NADP] OS=Deinococcus radiodurans (strain ATCC 13939 / DSM 20539 / JCM 16871 / LMG 4051 / NBRC 15346 / NCIMB 9279 / R1 / VKM B-1422) OX=243230 GN=DR_1540 PE=3 SV=1	DR_1540	1	8.12929e-14	113.34	VFDAAVEK(1)AYGSER	2	0.63035	1
Q9RU54	180	K	Isocitrate dehydrogenase [NADP] OS=Deinococcus radiodurans (strain ATCC 13939 / DSM 20539 / JCM 16871 / LMG 4051 / NBRC 15346 / NCIMB 9279 / R1 / VKM B-1422) OX=243230 GN=DR_1540 PE=3 SV=1	DR_1540	1	1.43585e-05	69.369	ENTEDIYAGIEWK(1)AGTDEAEK	2	-2.1343	1
Q9RU54	244	K	Isocitrate dehydrogenase [NADP] OS=Deinococcus radiodurans (strain ATCC 13939 / DSM 20539 / JCM 16871 / LMG 4051 / NBRC 15346 / NCIMB 9279 / R1 / VKM B-1422) OX=243230 GN=DR_1540 PE=3 SV=1	DR_1540	1	3.1381e-17	172.1	SVSLVHK(1)GNIMK	2	2.5592	11
Q9RU54	201	K	Isocitrate dehydrogenase [NADP] OS=Deinococcus radiodurans (strain ATCC 13939 / DSM 20539 / JCM 16871 / LMG 4051 / NBRC 15346 / NCIMB 9279 / R1 / VKM B-1422) OX=243230 GN=DR_1540 PE=3 SV=1	DR_1540	1	0.000184207	154.71	EMNVTK(1)IR	2	0.084272	2
Q9RU54	264	K	Isocitrate dehydrogenase [NADP] OS=Deinococcus radiodurans (strain ATCC 13939 / DSM 20539 / JCM 16871 / LMG 4051 / NBRC 15346 / NCIMB 9279 / R1 / VKM B-1422) OX=243230 GN=DR_1540 PE=3 SV=1	DR_1540	1	3.61981e-10	188.98	DWGYELAK(1)R	2	-0.04284	1
Q9RU54	76	K	Isocitrate dehydrogenase [NADP] OS=Deinococcus radiodurans (strain ATCC 13939 / DSM 20539 / JCM 16871 / LMG 4051 / NBRC 15346 / NCIMB 9279 / R1 / VKM B-1422) OX=243230 GN=DR_1540 PE=3 SV=1	DR_1540	1	6.35629e-09	95.656	K(1)LEWMEVYAGEK	2	-5.907	3
Q9RU54	415	K	Isocitrate dehydrogenase [NADP] OS=Deinococcus radiodurans (strain ATCC 13939 / DSM 20539 / JCM 16871 / LMG 4051 / NBRC 15346 / NCIMB 9279 / R1 / VKM B-1422) OX=243230 GN=DR_1540 PE=3 SV=1	DR_1540	1	3.98625e-63	218.58	GMDDATEVK(1)TSEFADK	2	-1.0882	2
Q9RU56	33	K	Osmotically inducible protein C OS=Deinococcus radiodurans (strain ATCC 13939 / DSM 20539 / JCM 16871 / LMG 4051 / NBRC 15346 / NCIMB 9279 / R1 / VKM B-1422) OX=243230 GN=DR_1538 PE=4 SV=1	DR_1538	1	2.71287e-05	86.838	K(1)ASAHWEGDLK	2	0.15306	1
Q9RU56	64	K	Osmotically inducible protein C OS=Deinococcus radiodurans (strain ATCC 13939 / DSM 20539 / JCM 16871 / LMG 4051 / NBRC 15346 / NCIMB 9279 / R1 / VKM B-1422) OX=243230 GN=DR_1538 PE=4 SV=1	DR_1538	1	1.32904e-26	108.94	SGNGTITTESGVLSQAQYSFK(1)TR	2	-1.7875	1
Q9RU56	146	K	Osmotically inducible protein C OS=Deinococcus radiodurans (strain ATCC 13939 / DSM 20539 / JCM 16871 / LMG 4051 / NBRC 15346 / NCIMB 9279 / R1 / VKM B-1422) OX=243230 GN=DR_1538 PE=4 SV=1	DR_1538	1	7.52797e-34	195.49	AQLTGSDQADFEAHVK(1)DAAEK	2	0.04264	2
Q9RU56	115	K	Osmotically inducible protein C OS=Deinococcus radiodurans (strain ATCC 13939 / DSM 20539 / JCM 16871 / LMG 4051 / NBRC 15346 / NCIMB 9279 / R1 / VKM B-1422) OX=243230 GN=DR_1538 PE=4 SV=1	DR_1538	1	3.75306e-23	155.57	ALDTDATCEMVK(1)DGPGFK	2	1.3507	1
Q9RU56	121	K	Osmotically inducible protein C OS=Deinococcus radiodurans (strain ATCC 13939 / DSM 20539 / JCM 16871 / LMG 4051 / NBRC 15346 / NCIMB 9279 / R1 / VKM B-1422) OX=243230 GN=DR_1538 PE=4 SV=1	DR_1538	1	3.38791e-31	207.67	DGPGFK(1)INHMHLR	2	0.54191	5
Q9RU59	353	K	Uncharacterized protein OS=Deinococcus radiodurans (strain ATCC 13939 / DSM 20539 / JCM 16871 / LMG 4051 / NBRC 15346 / NCIMB 9279 / R1 / VKM B-1422) OX=243230 GN=DR_1535 PE=4 SV=1	DR_1535	1	5.91045e-14	130.71	ALASK(1)VAVTLVPER	2	-2.1318	1
Q9RU62	572	K	Transcription-repair-coupling factor OS=Deinococcus radiodurans (strain ATCC 13939 / DSM 20539 / JCM 16871 / LMG 4051 / NBRC 15346 / NCIMB 9279 / R1 / VKM B-1422) OX=243230 GN=mfd PE=3 SV=1	mfd	1	0.00044697	84.699	FK(1)GLPVR	2	0.39975	2
Q9RU62	598	K	Transcription-repair-coupling factor OS=Deinococcus radiodurans (strain ATCC 13939 / DSM 20539 / JCM 16871 / LMG 4051 / NBRC 15346 / NCIMB 9279 / R1 / VKM B-1422) OX=243230 GN=mfd PE=3 SV=1	mfd	1	0.029945	44.82	NILAELK(1)AGR	2	0.0023884	1
Q9RU62	532	K	Transcription-repair-coupling factor OS=Deinococcus radiodurans (strain ATCC 13939 / DSM 20539 / JCM 16871 / LMG 4051 / NBRC 15346 / NCIMB 9279 / R1 / VKM B-1422) OX=243230 GN=mfd PE=3 SV=1	mfd	1	8.362e-30	158.02	LISGDVGFGK(1)TEVALR	2	-1.457	1
Q9RU62	725	K	Transcription-repair-coupling factor OS=Deinococcus radiodurans (strain ATCC 13939 / DSM 20539 / JCM 16871 / LMG 4051 / NBRC 15346 / NCIMB 9279 / R1 / VKM B-1422) OX=243230 GN=mfd PE=3 SV=1	mfd	1	0.0114835	56.202	GGK(1)VFYIHDR	2	0.11216	1
Q9RU62	695	K	Transcription-repair-coupling factor OS=Deinococcus radiodurans (strain ATCC 13939 / DSM 20539 / JCM 16871 / LMG 4051 / NBRC 15346 / NCIMB 9279 / R1 / VKM B-1422) OX=243230 GN=mfd PE=3 SV=1	mfd	1	2.01807e-13	132.44	DMSSIQTPPK(1)GR	2	-0.38771	1
Q9RU65	434	K	ADP-dependent (S)-NAD(P)H-hydrate dehydratase OS=Deinococcus radiodurans (strain ATCC 13939 / DSM 20539 / JCM 16871 / LMG 4051 / NBRC 15346 / NCIMB 9279 / R1 / VKM B-1422) OX=243230 GN=nnrD PE=3 SV=1	nnrD	1	2.54227e-29	116.9	AGELAGAK(1)HGYGLTATDVSAELGR	3	2.1716	1
Q9RU65	56	K	ADP-dependent (S)-NAD(P)H-hydrate dehydratase OS=Deinococcus radiodurans (strain ATCC 13939 / DSM 20539 / JCM 16871 / LMG 4051 / NBRC 15346 / NCIMB 9279 / R1 / VKM B-1422) OX=243230 GN=nnrD PE=3 SV=1	nnrD	1	1.35301e-06	66.619	DVAVLALPAK(1)HPLTR	2	-0.023836	1
Q9RU69	160	K	Carbohydrate kinase, PfkB family OS=Deinococcus radiodurans (strain ATCC 13939 / DSM 20539 / JCM 16871 / LMG 4051 / NBRC 15346 / NCIMB 9279 / R1 / VKM B-1422) OX=243230 GN=DR_1525 PE=3 SV=1	DR_1525	1	1.90079e-09	96.27	K(1)PVPVFIDLGTGAVEK	2	-1.5741	1
Q9RU70	247	K	Cephalosporin acylase OS=Deinococcus radiodurans (strain ATCC 13939 / DSM 20539 / JCM 16871 / LMG 4051 / NBRC 15346 / NCIMB 9279 / R1 / VKM B-1422) OX=243230 GN=DR_1524 PE=4 SV=1	DR_1524	1	0.000368246	43.613	SEWVK(1)PIHTDWLGHR	3	-0.28833	1
Q9RU74	119	K	Ketol-acid reductoisomerase (NADP(+)) OS=Deinococcus radiodurans (strain ATCC 13939 / DSM 20539 / JCM 16871 / LMG 4051 / NBRC 15346 / NCIMB 9279 / R1 / VKM B-1422) OX=243230 GN=ilvC PE=3 SV=2	ilvC	1	3.23389e-06	84.102	IK(1)PPADVDVFLVAPK	2	-2.6928	1
Q9RU74	161	K	Ketol-acid reductoisomerase (NADP(+)) OS=Deinococcus radiodurans (strain ATCC 13939 / DSM 20539 / JCM 16871 / LMG 4051 / NBRC 15346 / NCIMB 9279 / R1 / VKM B-1422) OX=243230 GN=ilvC PE=3 SV=2	ilvC	1	1.43241e-26	114.69	VYTDGAGMPGIFAVQQDASGK(1)AR	2	-1.5344	1
Q9RU74	273	K	Ketol-acid reductoisomerase (NADP(+)) OS=Deinococcus radiodurans (strain ATCC 13939 / DSM 20539 / JCM 16871 / LMG 4051 / NBRC 15346 / NCIMB 9279 / R1 / VKM B-1422) OX=243230 GN=ilvC PE=3 SV=2	ilvC	1	2.89973e-16	184.27	IITDQTK(1)AEMK	2	-0.13674	2
Q9RU74	277	K	Ketol-acid reductoisomerase (NADP(+)) OS=Deinococcus radiodurans (strain ATCC 13939 / DSM 20539 / JCM 16871 / LMG 4051 / NBRC 15346 / NCIMB 9279 / R1 / VKM B-1422) OX=243230 GN=ilvC PE=3 SV=2	ilvC	1	1.2184e-28	214.78	AEMK(1)NVLGDIQSGK	2	-1.3822	2
Q9RU79	74	K	30S ribosomal protein S2 OS=Deinococcus radiodurans (strain ATCC 13939 / DSM 20539 / JCM 16871 / LMG 4051 / NBRC 15346 / NCIMB 9279 / R1 / VKM B-1422) OX=243230 GN=rpsB PE=3 SV=1	rpsB	1	5.04135e-09	119.55	K(1)QAQEIVELEAR	2	-0.042489	1
Q9RU79	131	K	30S ribosomal protein S2 OS=Deinococcus radiodurans (strain ATCC 13939 / DSM 20539 / JCM 16871 / LMG 4051 / NBRC 15346 / NCIMB 9279 / R1 / VKM B-1422) OX=243230 GN=rpsB PE=3 SV=1	rpsB	1	8.58499e-06	129.28	INDRPK(1)AER	2	0.63193	1
Q9RU79	21	K	30S ribosomal protein S2 OS=Deinococcus radiodurans (strain ATCC 13939 / DSM 20539 / JCM 16871 / LMG 4051 / NBRC 15346 / NCIMB 9279 / R1 / VKM B-1422) OX=243230 GN=rpsB PE=3 SV=1	rpsB	1	0.00848773	41.317	QLLEAGVHFGHETK(1)R	3	0.49024	1
Q9RU79	105	K	30S ribosomal protein S2 OS=Deinococcus radiodurans (strain ATCC 13939 / DSM 20539 / JCM 16871 / LMG 4051 / NBRC 15346 / NCIMB 9279 / R1 / VKM B-1422) OX=243230 GN=rpsB PE=3 SV=1	rpsB	1	9.20901e-10	79.889	WLGGMLTNFK(1)TMR	2	1.9939	2
Q9RU79	29	K	30S ribosomal protein S2 OS=Deinococcus radiodurans (strain ATCC 13939 / DSM 20539 / JCM 16871 / LMG 4051 / NBRC 15346 / NCIMB 9279 / R1 / VKM B-1422) OX=243230 GN=rpsB PE=3 SV=1	rpsB	1	0.00986958	129.56	K(1)FIFAER	2	0.90151	1
Q9RU79	48	K	30S ribosomal protein S2 OS=Deinococcus radiodurans (strain ATCC 13939 / DSM 20539 / JCM 16871 / LMG 4051 / NBRC 15346 / NCIMB 9279 / R1 / VKM B-1422) OX=243230 GN=rpsB PE=3 SV=1	rpsB	1	0.00599457	62.88	TLK(1)QVDR	2	0.6203	1
Q9RU80	170	K	Elongation factor Ts OS=Deinococcus radiodurans (strain ATCC 13939 / DSM 20539 / JCM 16871 / LMG 4051 / NBRC 15346 / NCIMB 9279 / R1 / VKM B-1422) OX=243230 GN=tsf PE=3 SV=1	tsf	1	8.53316e-09	96.313	AK(1)DVALHVAAERPQFLTR	3	0.076316	2
Q9RU80	32	K	Elongation factor Ts OS=Deinococcus radiodurans (strain ATCC 13939 / DSM 20539 / JCM 16871 / LMG 4051 / NBRC 15346 / NCIMB 9279 / R1 / VKM B-1422) OX=243230 GN=tsf PE=3 SV=1	tsf	1	4.42251e-30	169.05	ALADAEGNEDK(1)AIALLR	2	0.5791	1
Q9RU80	21	K	Elongation factor Ts OS=Deinococcus radiodurans (strain ATCC 13939 / DSM 20539 / JCM 16871 / LMG 4051 / NBRC 15346 / NCIMB 9279 / R1 / VKM B-1422) OX=243230 GN=tsf PE=3 SV=1	tsf	1	3.1235e-05	66.953	K(1)ALADAEGNEDK	2	0.4905	1
Q9RU80	225	K	Elongation factor Ts OS=Deinococcus radiodurans (strain ATCC 13939 / DSM 20539 / JCM 16871 / LMG 4051 / NBRC 15346 / NCIMB 9279 / R1 / VKM B-1422) OX=243230 GN=tsf PE=3 SV=1	tsf	1	1.91424e-20	147.02	IVEGQIGK(1)FYQER	2	0.74211	1
Q9RU80	204	K	Elongation factor Ts OS=Deinococcus radiodurans (strain ATCC 13939 / DSM 20539 / JCM 16871 / LMG 4051 / NBRC 15346 / NCIMB 9279 / R1 / VKM B-1422) OX=243230 GN=tsf PE=3 SV=1	tsf	1	7.31011e-23	127.07	EILTNK(1)ALAEGKPQQIVEK	2	-1.3172	2
Q9RU80	210	K	Elongation factor Ts OS=Deinococcus radiodurans (strain ATCC 13939 / DSM 20539 / JCM 16871 / LMG 4051 / NBRC 15346 / NCIMB 9279 / R1 / VKM B-1422) OX=243230 GN=tsf PE=3 SV=1	tsf	1	7.48793e-15	152.23	ALAEGK(1)PQQIVEK	2	-0.15016	1
Q9RU80	100	K	Elongation factor Ts OS=Deinococcus radiodurans (strain ATCC 13939 / DSM 20539 / JCM 16871 / LMG 4051 / NBRC 15346 / NCIMB 9279 / R1 / VKM B-1422) OX=243230 GN=tsf PE=3 SV=1	tsf	1	3.52268e-84	278.06	LAQAALQAK(1)TNDVEEFK	2	1.0522	1
Q9RU82	120	K	Ribosome-recycling factor OS=Deinococcus radiodurans (strain ATCC 13939 / DSM 20539 / JCM 16871 / LMG 4051 / NBRC 15346 / NCIMB 9279 / R1 / VKM B-1422) OX=243230 GN=frr PE=3 SV=1	frr	1	2.05136e-11	191.25	NAK(1)NYAEDAR	2	-0.71347	1
Q9RU82	17	K	Ribosome-recycling factor OS=Deinococcus radiodurans (strain ATCC 13939 / DSM 20539 / JCM 16871 / LMG 4051 / NBRC 15346 / NCIMB 9279 / R1 / VKM B-1422) OX=243230 GN=frr PE=3 SV=1	frr	1	6.03479e-10	97.084	MNK(1)AIEAFENNLSVLR	2	-1.1687	2
Q9RU82	135	K	Ribosome-recycling factor OS=Deinococcus radiodurans (strain ATCC 13939 / DSM 20539 / JCM 16871 / LMG 4051 / NBRC 15346 / NCIMB 9279 / R1 / VKM B-1422) OX=243230 GN=frr PE=3 SV=1	frr	1	0.0011166	90.761	K(1)HALDEVK	2	0.38554	1
Q9RU82	5	K	Ribosome-recycling factor OS=Deinococcus radiodurans (strain ATCC 13939 / DSM 20539 / JCM 16871 / LMG 4051 / NBRC 15346 / NCIMB 9279 / R1 / VKM B-1422) OX=243230 GN=frr PE=3 SV=1	frr	1	1.1994e-08	106	ADMK(1)SIQADTR	2	-0.88637	3
Q9RU86	77	K	NADH-quinone oxidoreductase subunit A OS=Deinococcus radiodurans (strain ATCC 13939 / DSM 20539 / JCM 16871 / LMG 4051 / NBRC 15346 / NCIMB 9279 / R1 / VKM B-1422) OX=243230 GN=nuoA PE=3 SV=1	nuoA	1	5.94395e-06	94.507	TK(1)LMAYESGNDPER	2	0.085528	2
Q9RU88	163	K	NADH-quinone oxidoreductase subunit C OS=Deinococcus radiodurans (strain ATCC 13939 / DSM 20539 / JCM 16871 / LMG 4051 / NBRC 15346 / NCIMB 9279 / R1 / VKM B-1422) OX=243230 GN=nuoC PE=3 SV=1	nuoC	1	1.86053e-05	104.49	K(1)DFPLGETPTLFR	2	-2.0279	1
Q9RU89	145	K	NADH-quinone oxidoreductase subunit D OS=Deinococcus radiodurans (strain ATCC 13939 / DSM 20539 / JCM 16871 / LMG 4051 / NBRC 15346 / NCIMB 9279 / R1 / VKM B-1422) OX=243230 GN=nuoD PE=3 SV=1	nuoD	1	4.76467e-63	190.87	EK(1)EACQDLFEAVCGYR	2	-1.3767	1
Q9RU92	359	K	NADH-quinone oxidoreductase subunit F OS=Deinococcus radiodurans (strain ATCC 13939 / DSM 20539 / JCM 16871 / LMG 4051 / NBRC 15346 / NCIMB 9279 / R1 / VKM B-1422) OX=243230 GN=DR_1500 PE=3 SV=1	DR_1500	1	1.8253e-28	159.44	FYGHESCGK(1)CTPCR	2	-1.045	2
Q9RU92	249	K	NADH-quinone oxidoreductase subunit F OS=Deinococcus radiodurans (strain ATCC 13939 / DSM 20539 / JCM 16871 / LMG 4051 / NBRC 15346 / NCIMB 9279 / R1 / VKM B-1422) OX=243230 GN=DR_1500 PE=3 SV=1	DR_1500	1	2.48963e-29	153.52	YGADWHAGMGTEK(1)SK	3	-0.045105	3
Q9RU93	650	K	NADH-quinone oxidoreductase OS=Deinococcus radiodurans (strain ATCC 13939 / DSM 20539 / JCM 16871 / LMG 4051 / NBRC 15346 / NCIMB 9279 / R1 / VKM B-1422) OX=243230 GN=DR_1499 PE=3 SV=1	DR_1499	1	1.31939e-13	154.94	GLK(1)SAQAALQER	2	-0.28417	1
Q9RU95	8	K	NADH-quinone oxidoreductase subunit I OS=Deinococcus radiodurans (strain ATCC 13939 / DSM 20539 / JCM 16871 / LMG 4051 / NBRC 15346 / NCIMB 9279 / R1 / VKM B-1422) OX=243230 GN=nuoI PE=3 SV=1	nuoI	1	2.37423e-14	144.2	GVLDIAK(1)GMGVTLGK	2	-2.7656	1
Q9RU98	187	K	NADH dehydrogenase I, L subunit OS=Deinococcus radiodurans (strain ATCC 13939 / DSM 20539 / JCM 16871 / LMG 4051 / NBRC 15346 / NCIMB 9279 / R1 / VKM B-1422) OX=243230 GN=DR_1494 PE=3 SV=1	DR_1494	1	0.00224203	88.35	K(1)AFIMNR	2	-0.87872	2
Q9RUA1	365	K	Carboxyl-terminal protease, putative OS=Deinococcus radiodurans (strain ATCC 13939 / DSM 20539 / JCM 16871 / LMG 4051 / NBRC 15346 / NCIMB 9279 / R1 / VKM B-1422) OX=243230 GN=DR_1491 PE=4 SV=1	DR_1491	1	2.66682e-10	104	LVGEATK(1)GVANSGVLLR	2	0.31791	1
Q9RUA2	127	K	Uncharacterized protein OS=Deinococcus radiodurans (strain ATCC 13939 / DSM 20539 / JCM 16871 / LMG 4051 / NBRC 15346 / NCIMB 9279 / R1 / VKM B-1422) OX=243230 GN=DR_1490 PE=4 SV=1	DR_1490	1	0.000230368	74.733	VGK(1)ALAGQVTNGMASK	2	-0.46473	1
Q9RUA2	201	K	Uncharacterized protein OS=Deinococcus radiodurans (strain ATCC 13939 / DSM 20539 / JCM 16871 / LMG 4051 / NBRC 15346 / NCIMB 9279 / R1 / VKM B-1422) OX=243230 GN=DR_1490 PE=4 SV=1	DR_1490	1	3.51418e-11	118.87	VSGTGSLFGVNAK(1)VENGTK	2	-0.27292	1
Q9RUA2	140	K	Uncharacterized protein OS=Deinococcus radiodurans (strain ATCC 13939 / DSM 20539 / JCM 16871 / LMG 4051 / NBRC 15346 / NCIMB 9279 / R1 / VKM B-1422) OX=243230 GN=DR_1490 PE=4 SV=1	DR_1490	1	7.6787e-83	224.52	ALAGQVTNGMASK(1)SFEGR	2	-0.39376	2
Q9RUA3	232	K	Membrane-bound protein LytR OS=Deinococcus radiodurans (strain ATCC 13939 / DSM 20539 / JCM 16871 / LMG 4051 / NBRC 15346 / NCIMB 9279 / R1 / VKM B-1422) OX=243230 GN=DR_1488 PE=3 SV=1	DR_1488	1	0.000418761	50.314	LPK(1)VIAALDANAK	2	-3.6608	1
Q9RUA3	198	K	Membrane-bound protein LytR OS=Deinococcus radiodurans (strain ATCC 13939 / DSM 20539 / JCM 16871 / LMG 4051 / NBRC 15346 / NCIMB 9279 / R1 / VKM B-1422) OX=243230 GN=DR_1488 PE=3 SV=1	DR_1488	1	0.00134589	72.365	K(1)DNMGDIGR	2	0.42642	1
Q9RUA3	242	K	Membrane-bound protein LytR OS=Deinococcus radiodurans (strain ATCC 13939 / DSM 20539 / JCM 16871 / LMG 4051 / NBRC 15346 / NCIMB 9279 / R1 / VKM B-1422) OX=243230 GN=DR_1488 PE=3 SV=1	DR_1488	1	2.76678e-14	137.39	VIAALDANAK(1)TNLTR	2	1.2872	2
Q9RUA4	81	K	3-hydroxyacyl-CoA dehydrogenase OS=Deinococcus radiodurans (strain ATCC 13939 / DSM 20539 / JCM 16871 / LMG 4051 / NBRC 15346 / NCIMB 9279 / R1 / VKM B-1422) OX=243230 GN=DR_1487 PE=4 SV=1	DR_1487	1	4.23767e-21	137.58	TFVAGADIK(1)GFGLPR	2	-1.9628	1
Q9RUA4	476	K	3-hydroxyacyl-CoA dehydrogenase OS=Deinococcus radiodurans (strain ATCC 13939 / DSM 20539 / JCM 16871 / LMG 4051 / NBRC 15346 / NCIMB 9279 / R1 / VKM B-1422) OX=243230 GN=DR_1487 PE=4 SV=1	DR_1487	1	5.55678e-09	119.55	TSDSVLATSLALAK(1)R	2	-1.2708	1
Q9RUA4	551	K	3-hydroxyacyl-CoA dehydrogenase OS=Deinococcus radiodurans (strain ATCC 13939 / DSM 20539 / JCM 16871 / LMG 4051 / NBRC 15346 / NCIMB 9279 / R1 / VKM B-1422) OX=243230 GN=DR_1487 PE=4 SV=1	DR_1487	1	0.00120364	69.093	QHQAK(1)VR	2	1.2845	1
Q9RUA4	619	K	3-hydroxyacyl-CoA dehydrogenase OS=Deinococcus radiodurans (strain ATCC 13939 / DSM 20539 / JCM 16871 / LMG 4051 / NBRC 15346 / NCIMB 9279 / R1 / VKM B-1422) OX=243230 GN=DR_1487 PE=4 SV=1	DR_1487	1	0.0260262	50.297	EISQEEITK(1)R	2	-0.51575	1
Q9RUA4	462	K	3-hydroxyacyl-CoA dehydrogenase OS=Deinococcus radiodurans (strain ATCC 13939 / DSM 20539 / JCM 16871 / LMG 4051 / NBRC 15346 / NCIMB 9279 / R1 / VKM B-1422) OX=243230 GN=DR_1487 PE=4 SV=1	DR_1487	1	1.52555e-31	211.53	ADK(1)TSDSVLATSLALAK	2	-0.38845	1
Q9RUA4	574	K	3-hydroxyacyl-CoA dehydrogenase OS=Deinococcus radiodurans (strain ATCC 13939 / DSM 20539 / JCM 16871 / LMG 4051 / NBRC 15346 / NCIMB 9279 / R1 / VKM B-1422) OX=243230 GN=DR_1487 PE=4 SV=1	DR_1487	1	1.89306e-07	100.69	GQK(1)TQGGIYDYGEDR	2	-0.64131	3
Q9RUA8	219	K	Uncharacterized protein OS=Deinococcus radiodurans (strain ATCC 13939 / DSM 20539 / JCM 16871 / LMG 4051 / NBRC 15346 / NCIMB 9279 / R1 / VKM B-1422) OX=243230 GN=DR_1483 PE=4 SV=1	DR_1483	1	1.26868e-05	92.707	K(1)ALSGEQFVTR	2	0.64897	1
Q9RUA8	211	K	Uncharacterized protein OS=Deinococcus radiodurans (strain ATCC 13939 / DSM 20539 / JCM 16871 / LMG 4051 / NBRC 15346 / NCIMB 9279 / R1 / VKM B-1422) OX=243230 GN=DR_1483 PE=4 SV=1	DR_1483	1	6.33214e-43	147.14	AQYDLGDQDVTTIGDFAK(1)AR	2	-1.4266	1
Q9RUA9	104	K	2-isopropylmalate synthase OS=Deinococcus radiodurans (strain ATCC 13939 / DSM 20539 / JCM 16871 / LMG 4051 / NBRC 15346 / NCIMB 9279 / R1 / VKM B-1422) OX=243230 GN=leuA PE=3 SV=1	leuA	1	0.000649942	65.404	GVEAAEK(1)SR	2	3.1298	1
Q9RUA9	362	K	2-isopropylmalate synthase OS=Deinococcus radiodurans (strain ATCC 13939 / DSM 20539 / JCM 16871 / LMG 4051 / NBRC 15346 / NCIMB 9279 / R1 / VKM B-1422) OX=243230 GN=leuA PE=3 SV=1	leuA	1	3.56048e-06	95.677	ALTDLGYGDIPDDK(1)VQHLFGR	3	-0.2854	1
Q9RUA9	339	K	2-isopropylmalate synthase OS=Deinococcus radiodurans (strain ATCC 13939 / DSM 20539 / JCM 16871 / LMG 4051 / NBRC 15346 / NCIMB 9279 / R1 / VKM B-1422) OX=243230 GN=leuA PE=3 SV=1	leuA	1	6.24166e-06	65.408	EAAVLVMGK(1)HSGR	2	0.079582	2
Q9RUA9	97	K	2-isopropylmalate synthase OS=Deinococcus radiodurans (strain ATCC 13939 / DSM 20539 / JCM 16871 / LMG 4051 / NBRC 15346 / NCIMB 9279 / R1 / VKM B-1422) OX=243230 GN=leuA PE=3 SV=1	leuA	1	0.0405069	40.224	ADIEAAAK(1)GVEAAEK	2	11.115	1
Q9RUA9	513	K	2-isopropylmalate synthase OS=Deinococcus radiodurans (strain ATCC 13939 / DSM 20539 / JCM 16871 / LMG 4051 / NBRC 15346 / NCIMB 9279 / R1 / VKM B-1422) OX=243230 GN=leuA PE=3 SV=1	leuA	1	3.90132e-06	76.85	VMNMIVAGMGK(1)NK	2	-0.17287	1
Q9RUA9	121	K	2-isopropylmalate synthase OS=Deinococcus radiodurans (strain ATCC 13939 / DSM 20539 / JCM 16871 / LMG 4051 / NBRC 15346 / NCIMB 9279 / R1 / VKM B-1422) OX=243230 GN=leuA PE=3 SV=1	leuA	1	1.06451e-05	74.524	K(1)LNLEPDAVIER	2	-0.37308	1
Q9RUA9	377	K	2-isopropylmalate synthase OS=Deinococcus radiodurans (strain ATCC 13939 / DSM 20539 / JCM 16871 / LMG 4051 / NBRC 15346 / NCIMB 9279 / R1 / VKM B-1422) OX=243230 GN=leuA PE=3 SV=1	leuA	1	2.07966e-11	187.1	K(1)GQIYAEDLR	2	-0.22537	1
Q9RUB0	163	K	Uncharacterized protein OS=Deinococcus radiodurans (strain ATCC 13939 / DSM 20539 / JCM 16871 / LMG 4051 / NBRC 15346 / NCIMB 9279 / R1 / VKM B-1422) OX=243230 GN=DR_1481 PE=4 SV=1	DR_1481	1	2.16362e-15	119.52	MMGYLHQPATYLAMQK(1)R	3	1.7458	2
Q9RUB0	278	K	Uncharacterized protein OS=Deinococcus radiodurans (strain ATCC 13939 / DSM 20539 / JCM 16871 / LMG 4051 / NBRC 15346 / NCIMB 9279 / R1 / VKM B-1422) OX=243230 GN=DR_1481 PE=4 SV=1	DR_1481	1	1.02186e-42	145.18	YTEASNYTLQDTPMYTCVK(1)K	2	0.6678	1
Q9RUB0	222	K	Uncharacterized protein OS=Deinococcus radiodurans (strain ATCC 13939 / DSM 20539 / JCM 16871 / LMG 4051 / NBRC 15346 / NCIMB 9279 / R1 / VKM B-1422) OX=243230 GN=DR_1481 PE=4 SV=1	DR_1481	1	3.0525e-11	97.949	QGMMDEHIYASEPFK(1)GVR	2	1.6137	2
Q9RUB1	373	K	AlgP-related protein OS=Deinococcus radiodurans (strain ATCC 13939 / DSM 20539 / JCM 16871 / LMG 4051 / NBRC 15346 / NCIMB 9279 / R1 / VKM B-1422) OX=243230 GN=DR_1480 PE=4 SV=1	DR_1480	1	3e-21	90.806	K(1)AVLNAVESVSPDAAESLHSFSHR	3	1.2305	2
Q9RUB1	244	K	AlgP-related protein OS=Deinococcus radiodurans (strain ATCC 13939 / DSM 20539 / JCM 16871 / LMG 4051 / NBRC 15346 / NCIMB 9279 / R1 / VKM B-1422) OX=243230 GN=DR_1480 PE=4 SV=1	DR_1480	1	8.3229e-17	162.21	QALMSAQK(1)TAAK	2	-0.6615	1
Q9RUB1	204	K	AlgP-related protein OS=Deinococcus radiodurans (strain ATCC 13939 / DSM 20539 / JCM 16871 / LMG 4051 / NBRC 15346 / NCIMB 9279 / R1 / VKM B-1422) OX=243230 GN=DR_1480 PE=4 SV=1	DR_1480	1	2.91643e-30	205.09	K(1)SGNALLSGLQNR	2	0.64858	1
Q9RUB1	169	K	AlgP-related protein OS=Deinococcus radiodurans (strain ATCC 13939 / DSM 20539 / JCM 16871 / LMG 4051 / NBRC 15346 / NCIMB 9279 / R1 / VKM B-1422) OX=243230 GN=DR_1480 PE=4 SV=1	DR_1480	1	6.03541e-20	110.48	K(1)GNALVSGLQQGAEDLRDEVDDR	3	-1.4263	1
Q9RUB1	249	K	AlgP-related protein OS=Deinococcus radiodurans (strain ATCC 13939 / DSM 20539 / JCM 16871 / LMG 4051 / NBRC 15346 / NCIMB 9279 / R1 / VKM B-1422) OX=243230 GN=DR_1480 PE=4 SV=1	DR_1480	1	1.6514e-24	249.22	K(1)GNALLSDVQDR	2	2.2037	1
Q9RUB1	140	K	AlgP-related protein OS=Deinococcus radiodurans (strain ATCC 13939 / DSM 20539 / JCM 16871 / LMG 4051 / NBRC 15346 / NCIMB 9279 / R1 / VKM B-1422) OX=243230 GN=DR_1480 PE=4 SV=1	DR_1480	1	1.10455e-07	113.46	EYAPK(1)IR	2	0.42733	2
Q9RUB2	25	K	Uncharacterized protein OS=Deinococcus radiodurans (strain ATCC 13939 / DSM 20539 / JCM 16871 / LMG 4051 / NBRC 15346 / NCIMB 9279 / R1 / VKM B-1422) OX=243230 GN=DR_1479 PE=4 SV=1	DR_1479	1	1.46715e-32	184.37	EAGVK(1)VAAALLALPGVSK	2	-2.6427	1
Q9RUB5	205	K	1-deoxy-D-xylulose-5-phosphate synthase OS=Deinococcus radiodurans (strain ATCC 13939 / DSM 20539 / JCM 16871 / LMG 4051 / NBRC 15346 / NCIMB 9279 / R1 / VKM B-1422) OX=243230 GN=dxs PE=1 SV=1	dxs	1	0.000265649	62.398	GLQVQK(1)WFQEGEGAGK	2	-3.1591	1
Q9RUB5	223	K	1-deoxy-D-xylulose-5-phosphate synthase OS=Deinococcus radiodurans (strain ATCC 13939 / DSM 20539 / JCM 16871 / LMG 4051 / NBRC 15346 / NCIMB 9279 / R1 / VKM B-1422) OX=243230 GN=dxs PE=1 SV=1	dxs	1	5.55008e-06	78.157	AVEAVSK(1)PLADFMSR	2	0.23538	1
Q9RUB6	224	K	Uncharacterized protein OS=Deinococcus radiodurans (strain ATCC 13939 / DSM 20539 / JCM 16871 / LMG 4051 / NBRC 15346 / NCIMB 9279 / R1 / VKM B-1422) OX=243230 GN=DR_1474 PE=4 SV=1	DR_1474	1	0.00457227	52.591	NFAPK(1)GGSR	2	1.7314	1
Q9RUB7	119	K	Phage shock protein A homolog OS=Deinococcus radiodurans (strain ATCC 13939 / DSM 20539 / JCM 16871 / LMG 4051 / NBRC 15346 / NCIMB 9279 / R1 / VKM B-1422) OX=243230 GN=DR_1473 PE=1 SV=1	DR_1473	1	4.68167e-63	285.99	TVQQSTVDQLK(1)TQLR	2	2.2894	3
Q9RUB7	128	K	Phage shock protein A homolog OS=Deinococcus radiodurans (strain ATCC 13939 / DSM 20539 / JCM 16871 / LMG 4051 / NBRC 15346 / NCIMB 9279 / R1 / VKM B-1422) OX=243230 GN=DR_1473 PE=1 SV=1	DR_1473	1	1.00974e-18	162.23	ALEAK(1)IDEMESK(1)K	2	0.52076	3
Q9RUB7	21	K	Phage shock protein A homolog OS=Deinococcus radiodurans (strain ATCC 13939 / DSM 20539 / JCM 16871 / LMG 4051 / NBRC 15346 / NCIMB 9279 / R1 / VKM B-1422) OX=243230 GN=DR_1473 PE=1 SV=1	DR_1473	1	9.92955e-39	199.3	ANVNDMISK(1)AEDPAK	2	-0.70807	2
Q9RUB7	136	K	Phage shock protein A homolog OS=Deinococcus radiodurans (strain ATCC 13939 / DSM 20539 / JCM 16871 / LMG 4051 / NBRC 15346 / NCIMB 9279 / R1 / VKM B-1422) OX=243230 GN=DR_1473 PE=1 SV=1	DR_1473	1	0.00310798	108.92	K(1)TLLAAR	2	0.17758	1
Q9RUB7	102	K	Phage shock protein A homolog OS=Deinococcus radiodurans (strain ATCC 13939 / DSM 20539 / JCM 16871 / LMG 4051 / NBRC 15346 / NCIMB 9279 / R1 / VKM B-1422) OX=243230 GN=DR_1473 PE=1 SV=1	DR_1473	1	2.57906e-10	151.22	DLAK(1)GFDEQR	2	0.1983	1
Q9RUB7	135	K	Phage shock protein A homolog OS=Deinococcus radiodurans (strain ATCC 13939 / DSM 20539 / JCM 16871 / LMG 4051 / NBRC 15346 / NCIMB 9279 / R1 / VKM B-1422) OX=243230 GN=DR_1473 PE=1 SV=1	DR_1473	1	3.64197e-05	62.398	ALEAK(1)IDEMESK(1)K	2	0.52076	1
Q9RUB8	170	K	Alpha-amylase OS=Deinococcus radiodurans (strain ATCC 13939 / DSM 20539 / JCM 16871 / LMG 4051 / NBRC 15346 / NCIMB 9279 / R1 / VKM B-1422) OX=243230 GN=DR_1472 PE=3 SV=1	DR_1472	0.992464	4.53257e-34	170.08	AQCDATK(0.992)NK(0.008)DVDCPLAGLPDLR	3	-0.099602	1
Q9RUB8	163	K	Alpha-amylase OS=Deinococcus radiodurans (strain ATCC 13939 / DSM 20539 / JCM 16871 / LMG 4051 / NBRC 15346 / NCIMB 9279 / R1 / VKM B-1422) OX=243230 GN=DR_1472 PE=3 SV=1	DR_1472	1	1.6726e-15	115.79	ANPGWFNGK(1)AQCDATK	2	-1.3514	1
Q9RUB8	172	K	Alpha-amylase OS=Deinococcus radiodurans (strain ATCC 13939 / DSM 20539 / JCM 16871 / LMG 4051 / NBRC 15346 / NCIMB 9279 / R1 / VKM B-1422) OX=243230 GN=DR_1472 PE=3 SV=1	DR_1472	1	2.79274e-29	179.21	NK(1)DVDCPLAGLPDLR	2	-2.4536	1
Q9RUB8	216	K	Alpha-amylase OS=Deinococcus radiodurans (strain ATCC 13939 / DSM 20539 / JCM 16871 / LMG 4051 / NBRC 15346 / NCIMB 9279 / R1 / VKM B-1422) OX=243230 GN=DR_1472 PE=3 SV=1	DR_1472	1	3.48794e-06	118.91	YDAIK(1)HVER	2	-0.41786	1
Q9RUB8	451	K	Alpha-amylase OS=Deinococcus radiodurans (strain ATCC 13939 / DSM 20539 / JCM 16871 / LMG 4051 / NBRC 15346 / NCIMB 9279 / R1 / VKM B-1422) OX=243230 GN=DR_1472 PE=3 SV=1	DR_1472	1	1.87193e-63	252.02	ANAQDVTK(1)TLFAGQDAK	2	0.97165	1
Q9RUB9	112	K	Germane domain-containing protein OS=Deinococcus radiodurans (strain ATCC 13939 / DSM 20539 / JCM 16871 / LMG 4051 / NBRC 15346 / NCIMB 9279 / R1 / VKM B-1422) OX=243230 GN=DR_1470 PE=4 SV=1	DR_1470	1	2.75297e-09	80.815	GK(1)HYYVDLLPAYGK	2	-1.7477	1
Q9RUB9	49	K	Germane domain-containing protein OS=Deinococcus radiodurans (strain ATCC 13939 / DSM 20539 / JCM 16871 / LMG 4051 / NBRC 15346 / NCIMB 9279 / R1 / VKM B-1422) OX=243230 GN=DR_1470 PE=4 SV=1	DR_1470	1	6.32823e-06	87.942	LK(1)VYYSDQQVK	2	0.89233	1
Q9RUC0	383	K	MurNAc-LAA domain-containing protein OS=Deinococcus radiodurans (strain ATCC 13939 / DSM 20539 / JCM 16871 / LMG 4051 / NBRC 15346 / NCIMB 9279 / R1 / VKM B-1422) OX=243230 GN=DR_1469 PE=4 SV=1	DR_1469	1	2.09129e-22	133.47	GELK(1)SGGVTAEQDDLRR	3	1.0029	2
Q9RUC0	171	K	MurNAc-LAA domain-containing protein OS=Deinococcus radiodurans (strain ATCC 13939 / DSM 20539 / JCM 16871 / LMG 4051 / NBRC 15346 / NCIMB 9279 / R1 / VKM B-1422) OX=243230 GN=DR_1469 PE=4 SV=1	DR_1469	1	0.00920228	52.591	DVTAK(1)VELR	2	1.4314	1
Q9RUC0	258	K	MurNAc-LAA domain-containing protein OS=Deinococcus radiodurans (strain ATCC 13939 / DSM 20539 / JCM 16871 / LMG 4051 / NBRC 15346 / NCIMB 9279 / R1 / VKM B-1422) OX=243230 GN=DR_1469 PE=4 SV=1	DR_1469	1	0.000311769	68.548	VGK(1)PLIVLDPTR	2	-2.7423	1
Q9RUC0	184	K	MurNAc-LAA domain-containing protein OS=Deinococcus radiodurans (strain ATCC 13939 / DSM 20539 / JCM 16871 / LMG 4051 / NBRC 15346 / NCIMB 9279 / R1 / VKM B-1422) OX=243230 GN=DR_1469 PE=4 SV=1	DR_1469	1	0.000197715	94.806	IILK(1)NTTGK	2	0.34893	1
Q9RUC1	32	K	SsrA-binding protein OS=Deinococcus radiodurans (strain ATCC 13939 / DSM 20539 / JCM 16871 / LMG 4051 / NBRC 15346 / NCIMB 9279 / R1 / VKM B-1422) OX=243230 GN=smpB PE=3 SV=2	smpB	1	0.00310845	49.487	FEAGISLTGSEVK(1)SVR	2	1.8162	1
Q9RUC1	96	K	SsrA-binding protein OS=Deinococcus radiodurans (strain ATCC 13939 / DSM 20539 / JCM 16871 / LMG 4051 / NBRC 15346 / NCIMB 9279 / R1 / VKM B-1422) OX=243230 GN=smpB PE=3 SV=2	smpB	1	3.27998e-26	175.54	RGLEQK(1)GLTLVPTR	3	0.62913	2
Q9RUC2	145	K	Oxidoreductase, short-chain dehydrogenase/reductase family OS=Deinococcus radiodurans (strain ATCC 13939 / DSM 20539 / JCM 16871 / LMG 4051 / NBRC 15346 / NCIMB 9279 / R1 / VKM B-1422) OX=243230 GN=DR_1467 PE=3 SV=1	DR_1467	1	1.0512e-06	90.156	K(1)QGGYILTLSSLAGK	2	-0.65383	1
Q9RUC2	56	K	Oxidoreductase, short-chain dehydrogenase/reductase family OS=Deinococcus radiodurans (strain ATCC 13939 / DSM 20539 / JCM 16871 / LMG 4051 / NBRC 15346 / NCIMB 9279 / R1 / VKM B-1422) OX=243230 GN=DR_1467 PE=3 SV=1	DR_1467	1	3.69664e-06	67.838	K(1)QGEIDEAAQQLGENVR	2	-2.8197	1
Q9RUC2	24	K	Oxidoreductase, short-chain dehydrogenase/reductase family OS=Deinococcus radiodurans (strain ATCC 13939 / DSM 20539 / JCM 16871 / LMG 4051 / NBRC 15346 / NCIMB 9279 / R1 / VKM B-1422) OX=243230 GN=DR_1467 PE=3 SV=1	DR_1467	1	1.3134e-57	187.63	QSGGADSNQFGAGK(1)SAFVTGASK	2	0.66931	3
Q9RUC7	570	K	Uncharacterized protein OS=Deinococcus radiodurans (strain ATCC 13939 / DSM 20539 / JCM 16871 / LMG 4051 / NBRC 15346 / NCIMB 9279 / R1 / VKM B-1422) OX=243230 GN=DR_1462 PE=4 SV=1	DR_1462	1	0.00080659	64.064	LTWAGK(1)TFGLR	2	-2.8618	1
Q9RUD0	84	K	Serine protease, subtilase family OS=Deinococcus radiodurans (strain ATCC 13939 / DSM 20539 / JCM 16871 / LMG 4051 / NBRC 15346 / NCIMB 9279 / R1 / VKM B-1422) OX=243230 GN=DR_1459 PE=4 SV=1	DR_1459	1	6.88678e-30	198.1	LGPSAGFLK(1)QAVNSQK	2	-2.9299	1
Q9RUD0	625	K	Serine protease, subtilase family OS=Deinococcus radiodurans (strain ATCC 13939 / DSM 20539 / JCM 16871 / LMG 4051 / NBRC 15346 / NCIMB 9279 / R1 / VKM B-1422) OX=243230 GN=DR_1459 PE=4 SV=1	DR_1459	1	0.00107629	64.547	GCFLK(1)NR	2	-0.52514	1
Q9RUD0	542	K	Serine protease, subtilase family OS=Deinococcus radiodurans (strain ATCC 13939 / DSM 20539 / JCM 16871 / LMG 4051 / NBRC 15346 / NCIMB 9279 / R1 / VKM B-1422) OX=243230 GN=DR_1459 PE=4 SV=1	DR_1459	1	6.53261e-09	55.763	GCFIK(1)SGSTGGTPAPTPTPTPSQPVAPAGYTLCAVLGGTCK	3	-3.3583	1
Q9RUD0	63	K	Serine protease, subtilase family OS=Deinococcus radiodurans (strain ATCC 13939 / DSM 20539 / JCM 16871 / LMG 4051 / NBRC 15346 / NCIMB 9279 / R1 / VKM B-1422) OX=243230 GN=DR_1459 PE=4 SV=1	DR_1459	1	0.00848263	49.058	ALFK(1)NLR	2	0.27184	1
Q9RUD0	418	K	Serine protease, subtilase family OS=Deinococcus radiodurans (strain ATCC 13939 / DSM 20539 / JCM 16871 / LMG 4051 / NBRC 15346 / NCIMB 9279 / R1 / VKM B-1422) OX=243230 GN=DR_1459 PE=4 SV=1	DR_1459	1	1.35243e-100	311.86	NALFTSASNASAK(1)NNNVGFGQISIPGALGK	3	-3.5131	1
Q9RUD0	620	K	Serine protease, subtilase family OS=Deinococcus radiodurans (strain ATCC 13939 / DSM 20539 / JCM 16871 / LMG 4051 / NBRC 15346 / NCIMB 9279 / R1 / VKM B-1422) OX=243230 GN=DR_1459 PE=4 SV=1	DR_1459	1	5.08914e-22	129.44	STDATFNCSVAEWGSDPAPGVQK(1)GCFLK	3	-0.11773	1
Q9RUD0	537	K	Serine protease, subtilase family OS=Deinococcus radiodurans (strain ATCC 13939 / DSM 20539 / JCM 16871 / LMG 4051 / NBRC 15346 / NCIMB 9279 / R1 / VKM B-1422) OX=243230 GN=DR_1459 PE=4 SV=1	DR_1459	1	0.000898755	87.251	TK(1)GCFIK	2	-0.4401	1
Q9RUD0	163	K	Serine protease, subtilase family OS=Deinococcus radiodurans (strain ATCC 13939 / DSM 20539 / JCM 16871 / LMG 4051 / NBRC 15346 / NCIMB 9279 / R1 / VKM B-1422) OX=243230 GN=DR_1459 PE=4 SV=1	DR_1459	1	1.12667e-44	116.28	VVAMSNASAPAGTPTHLQQIGAPAAWAAGFK(1)GQNIR	3	-0.32721	1
Q9RUD0	405	K	Serine protease, subtilase family OS=Deinococcus radiodurans (strain ATCC 13939 / DSM 20539 / JCM 16871 / LMG 4051 / NBRC 15346 / NCIMB 9279 / R1 / VKM B-1422) OX=243230 GN=DR_1459 PE=4 SV=1	DR_1459	1	6.06557e-86	257.34	PGASVDAIK(1)NALFTSASNASAK	2	-1.8377	2
Q9RUD0	500	K	Serine protease, subtilase family OS=Deinococcus radiodurans (strain ATCC 13939 / DSM 20539 / JCM 16871 / LMG 4051 / NBRC 15346 / NCIMB 9279 / R1 / VKM B-1422) OX=243230 GN=DR_1459 PE=4 SV=1	DR_1459	1	4.51411e-13	155.57	QK(1)QVAFGTDGR	2	0.0098743	1
Q9RUD0	222	K	Serine protease, subtilase family OS=Deinococcus radiodurans (strain ATCC 13939 / DSM 20539 / JCM 16871 / LMG 4051 / NBRC 15346 / NCIMB 9279 / R1 / VKM B-1422) OX=243230 GN=DR_1459 PE=4 SV=1	DR_1459	1	1.57839e-23	168.43	VSSQPHDTTDHGTHTAGLLVGSK(1)VGVAPGAK	3	-1.4318	2
Q9RUD6	166	K	5'-methylthioadenosine/S-adenosylhomocysteine nucleosidase OS=Deinococcus radiodurans (strain ATCC 13939 / DSM 20539 / JCM 16871 / LMG 4051 / NBRC 15346 / NCIMB 9279 / R1 / VKM B-1422) OX=243230 GN=DR_1451 PE=4 SV=1	DR_1451	1	6.51404e-20	145.18	LWK(1)NFGAACAEMEGAAVAQVCAK	3	3.3615	3
Q9RUD6	221	K	5'-methylthioadenosine/S-adenosylhomocysteine nucleosidase OS=Deinococcus radiodurans (strain ATCC 13939 / DSM 20539 / JCM 16871 / LMG 4051 / NBRC 15346 / NCIMB 9279 / R1 / VKM B-1422) OX=243230 GN=DR_1451 PE=4 SV=1	DR_1451	1	0.000886786	96.51	HAK(1)QVVR	2	1.2443	1
Q9RUD9	124	K	Uncharacterized protein OS=Deinococcus radiodurans (strain ATCC 13939 / DSM 20539 / JCM 16871 / LMG 4051 / NBRC 15346 / NCIMB 9279 / R1 / VKM B-1422) OX=243230 GN=DR_1448 PE=4 SV=1	DR_1448	1	0.0160358	51.454	GPNYFGDEIYSK(1)EK	2	3.0504	1
Q9RUD9	285	K	Uncharacterized protein OS=Deinococcus radiodurans (strain ATCC 13939 / DSM 20539 / JCM 16871 / LMG 4051 / NBRC 15346 / NCIMB 9279 / R1 / VKM B-1422) OX=243230 GN=DR_1448 PE=4 SV=1	DR_1448	1	6.53792e-27	211.84	VLPTTK(1)QYSNAIR	2	0.26051	1
Q9RUD9	126	K	Uncharacterized protein OS=Deinococcus radiodurans (strain ATCC 13939 / DSM 20539 / JCM 16871 / LMG 4051 / NBRC 15346 / NCIMB 9279 / R1 / VKM B-1422) OX=243230 GN=DR_1448 PE=4 SV=1	DR_1448	1	4.98914e-83	233.03	EK(1)TFETSFVLTGPGGTVVSR	2	-1.6439	1
Q9RUD9	258	K	Uncharacterized protein OS=Deinococcus radiodurans (strain ATCC 13939 / DSM 20539 / JCM 16871 / LMG 4051 / NBRC 15346 / NCIMB 9279 / R1 / VKM B-1422) OX=243230 GN=DR_1448 PE=4 SV=1	DR_1448	1	2.09481e-13	121.86	ANLTTSENGK(1)SATNR	2	-1.5611	1
Q9RUE5	178	K	SCP domain-containing protein OS=Deinococcus radiodurans (strain ATCC 13939 / DSM 20539 / JCM 16871 / LMG 4051 / NBRC 15346 / NCIMB 9279 / R1 / VKM B-1422) OX=243230 GN=DR_1442 PE=4 SV=1	DR_1442	1	4.89628e-10	122.2	LEAAAAK(1)HATDMVK	2	-0.82945	1
Q9RUE7	128	K	Haem_bd domain-containing protein OS=Deinococcus radiodurans (strain ATCC 13939 / DSM 20539 / JCM 16871 / LMG 4051 / NBRC 15346 / NCIMB 9279 / R1 / VKM B-1422) OX=243230 GN=DR_1439 PE=4 SV=1	DR_1439	1	5.96547e-14	119.52	MPEK(1)TYLPMHPEAR	2	-1.4126	5
Q9RUE7	101	K	Haem_bd domain-containing protein OS=Deinococcus radiodurans (strain ATCC 13939 / DSM 20539 / JCM 16871 / LMG 4051 / NBRC 15346 / NCIMB 9279 / R1 / VKM B-1422) OX=243230 GN=DR_1439 PE=4 SV=1	DR_1439	1	1.42941e-13	153.33	SK(1)FNVNVPGFGR	2	-1.8954	1
Q9RUE8	398	K	Probable ABC transporter-binding protein DR_1438 OS=Deinococcus radiodurans (strain ATCC 13939 / DSM 20539 / JCM 16871 / LMG 4051 / NBRC 15346 / NCIMB 9279 / R1 / VKM B-1422) OX=243230 GN=DR_1438 PE=1 SV=1	DR_1438	1	0.00140578	76.572	K(1)SAPGPALK	2	-0.30504	1
Q9RUE8	330	K	Probable ABC transporter-binding protein DR_1438 OS=Deinococcus radiodurans (strain ATCC 13939 / DSM 20539 / JCM 16871 / LMG 4051 / NBRC 15346 / NCIMB 9279 / R1 / VKM B-1422) OX=243230 GN=DR_1438 PE=1 SV=1	DR_1438	1	1.18632e-13	187.23	YLTGAQEQK(1)R	2	0.10685	1
Q9RUE8	156	K	Probable ABC transporter-binding protein DR_1438 OS=Deinococcus radiodurans (strain ATCC 13939 / DSM 20539 / JCM 16871 / LMG 4051 / NBRC 15346 / NCIMB 9279 / R1 / VKM B-1422) OX=243230 GN=DR_1438 PE=1 SV=1	DR_1438	1	3.31777e-55	233.92	YGYNAPPK(1)TWNELATMAQK	2	-2.6156	4
Q9RUE8	111	K	Probable ABC transporter-binding protein DR_1438 OS=Deinococcus radiodurans (strain ATCC 13939 / DSM 20539 / JCM 16871 / LMG 4051 / NBRC 15346 / NCIMB 9279 / R1 / VKM B-1422) OX=243230 GN=DR_1438 PE=1 SV=1	DR_1438	1	3.06575e-35	195.74	SIPAAEVK(1)AHFPAIVQNNTVGGK	3	0.54653	2
Q9RUE8	347	K	Probable ABC transporter-binding protein DR_1438 OS=Deinococcus radiodurans (strain ATCC 13939 / DSM 20539 / JCM 16871 / LMG 4051 / NBRC 15346 / NCIMB 9279 / R1 / VKM B-1422) OX=243230 GN=DR_1438 PE=1 SV=1	DR_1438	1	3.42075e-11	84.58	AVQASYNPTIATLYK(1)DK	2	-1.9932	2
Q9RUE8	167	K	Probable ABC transporter-binding protein DR_1438 OS=Deinococcus radiodurans (strain ATCC 13939 / DSM 20539 / JCM 16871 / LMG 4051 / NBRC 15346 / NCIMB 9279 / R1 / VKM B-1422) OX=243230 GN=DR_1438 PE=1 SV=1	DR_1438	1	5.20176e-11	85.513	TWNELATMAQK(1)IQAGER	2	-1.3579	1
Q9RUE8	406	K	Probable ABC transporter-binding protein DR_1438 OS=Deinococcus radiodurans (strain ATCC 13939 / DSM 20539 / JCM 16871 / LMG 4051 / NBRC 15346 / NCIMB 9279 / R1 / VKM B-1422) OX=243230 GN=DR_1438 PE=1 SV=1	DR_1438	1	4.74671e-22	170.22	SAPGPALK(1)TLEGQLAR	2	0.50361	1
Q9RUE8	41	K	Probable ABC transporter-binding protein DR_1438 OS=Deinococcus radiodurans (strain ATCC 13939 / DSM 20539 / JCM 16871 / LMG 4051 / NBRC 15346 / NCIMB 9279 / R1 / VKM B-1422) OX=243230 GN=DR_1438 PE=1 SV=1	DR_1438	1	0.0419662	44.82	K(1)GADAWAK	2	0.35945	1
Q9RUE8	281	K	Probable ABC transporter-binding protein DR_1438 OS=Deinococcus radiodurans (strain ATCC 13939 / DSM 20539 / JCM 16871 / LMG 4051 / NBRC 15346 / NCIMB 9279 / R1 / VKM B-1422) OX=243230 GN=DR_1438 PE=1 SV=1	DR_1438	1	4.89096e-34	157.54	EGSPIAGK(1)IGVAALPAGPGGK	2	-1.2252	1
Q9RUE8	397	K	Probable ABC transporter-binding protein DR_1438 OS=Deinococcus radiodurans (strain ATCC 13939 / DSM 20539 / JCM 16871 / LMG 4051 / NBRC 15346 / NCIMB 9279 / R1 / VKM B-1422) OX=243230 GN=DR_1438 PE=1 SV=1	DR_1438	1	7.78964e-07	95.263	YNQVSDAFSSAVYSVLTK(1)K	2	2.2416	1
Q9RUE8	379	K	Probable ABC transporter-binding protein DR_1438 OS=Deinococcus radiodurans (strain ATCC 13939 / DSM 20539 / JCM 16871 / LMG 4051 / NBRC 15346 / NCIMB 9279 / R1 / VKM B-1422) OX=243230 GN=DR_1438 PE=1 SV=1	DR_1438	1	1.44072e-49	190.05	PATVTGSK(1)YNQVSDAFSSAVYSVLTK	3	-1.7526	2
Q9RUE8	178	K	Probable ABC transporter-binding protein DR_1438 OS=Deinococcus radiodurans (strain ATCC 13939 / DSM 20539 / JCM 16871 / LMG 4051 / NBRC 15346 / NCIMB 9279 / R1 / VKM B-1422) OX=243230 GN=DR_1438 PE=1 SV=1	DR_1438	0.868457	0.0143156	58.313	K(0.132)SNPK(0.868)FVGYVFQGK	2	-0.92963	1
Q9RUE8	148	K	Probable ABC transporter-binding protein DR_1438 OS=Deinococcus radiodurans (strain ATCC 13939 / DSM 20539 / JCM 16871 / LMG 4051 / NBRC 15346 / NCIMB 9279 / R1 / VKM B-1422) OX=243230 GN=DR_1438 PE=1 SV=1	DR_1438	1	0.0010033	102.46	K(1)YGYNAPPK	2	-0.82816	2
Q9RUE8	311	K	Probable ABC transporter-binding protein DR_1438 OS=Deinococcus radiodurans (strain ATCC 13939 / DSM 20539 / JCM 16871 / LMG 4051 / NBRC 15346 / NCIMB 9279 / R1 / VKM B-1422) OX=243230 GN=DR_1438 PE=1 SV=1	DR_1438	1	1.33415e-54	200.96	PAATLGGWQLAVNAYSK(1)NPK	2	-2.1126	2
Q9RUF2	166	K	Nucleotide-binding protein DR_1434 OS=Deinococcus radiodurans (strain ATCC 13939 / DSM 20539 / JCM 16871 / LMG 4051 / NBRC 15346 / NCIMB 9279 / R1 / VKM B-1422) OX=243230 GN=DR_1434 PE=3 SV=1	DR_1434	1	4.66381e-09	103.87	LLSFGFK(1)HAPPR	2	1.8883	1
Q9RUF2	14	K	Nucleotide-binding protein DR_1434 OS=Deinococcus radiodurans (strain ATCC 13939 / DSM 20539 / JCM 16871 / LMG 4051 / NBRC 15346 / NCIMB 9279 / R1 / VKM B-1422) OX=243230 GN=DR_1434 PE=3 SV=1	DR_1434	1	4.52504e-16	97.949	PFVIVSGLSGSGK(1)STALR	2	-0.52008	2
Q9RUF3	452	K	Methionine--tRNA ligase OS=Deinococcus radiodurans (strain ATCC 13939 / DSM 20539 / JCM 16871 / LMG 4051 / NBRC 15346 / NCIMB 9279 / R1 / VKM B-1422) OX=243230 GN=metG PE=3 SV=1	metG	1	2.66905e-16	116.36	YIAESTPWTLAK(1)SPETQGR	2	-2.6631	1
Q9RUF3	385	K	Methionine--tRNA ligase OS=Deinococcus radiodurans (strain ATCC 13939 / DSM 20539 / JCM 16871 / LMG 4051 / NBRC 15346 / NCIMB 9279 / R1 / VKM B-1422) OX=243230 GN=metG PE=3 SV=1	metG	1	9.99356e-05	94.806	TVSMIQK(1)YR	2	2.1278	1
Q9RUF3	623	K	Methionine--tRNA ligase OS=Deinococcus radiodurans (strain ATCC 13939 / DSM 20539 / JCM 16871 / LMG 4051 / NBRC 15346 / NCIMB 9279 / R1 / VKM B-1422) OX=243230 GN=metG PE=3 SV=1	metG	1	4.00569e-08	77.358	K(1)WYEPEALVGR	2	-4.7307	1
Q9RUF3	100	K	Methionine--tRNA ligase OS=Deinococcus radiodurans (strain ATCC 13939 / DSM 20539 / JCM 16871 / LMG 4051 / NBRC 15346 / NCIMB 9279 / R1 / VKM B-1422) OX=243230 GN=metG PE=3 SV=1	metG	1	0.0223726	50.834	K(1)LGISYDFFIR	2	-4.9138	1
Q9RUF3	485	K	Methionine--tRNA ligase OS=Deinococcus radiodurans (strain ATCC 13939 / DSM 20539 / JCM 16871 / LMG 4051 / NBRC 15346 / NCIMB 9279 / R1 / VKM B-1422) OX=243230 GN=metG PE=3 SV=1	metG	1	1.17821e-38	165.09	VASVALEAVIPTK(1)AK	2	-1.399	2
Q9RUF5	243	K	Phosphoribosylamine--glycine ligase OS=Deinococcus radiodurans (strain ATCC 13939 / DSM 20539 / JCM 16871 / LMG 4051 / NBRC 15346 / NCIMB 9279 / R1 / VKM B-1422) OX=243230 GN=purD PE=3 SV=2	purD	1	1.14916e-05	90.142	DIVEK(1)TLAGMR	2	-4.3648	1
Q9RUF6	84	K	Metallo-beta-lactamase-related protein OS=Deinococcus radiodurans (strain ATCC 13939 / DSM 20539 / JCM 16871 / LMG 4051 / NBRC 15346 / NCIMB 9279 / R1 / VKM B-1422) OX=243230 GN=DR_1430 PE=4 SV=1	DR_1430	1	0.000439746	111.39	AK(1)VYVHER	2	9.6043	2
Q9RUF8	25	K	Acetyl-CoA acetyltransferase OS=Deinococcus radiodurans (strain ATCC 13939 / DSM 20539 / JCM 16871 / LMG 4051 / NBRC 15346 / NCIMB 9279 / R1 / VKM B-1422) OX=243230 GN=DR_1428 PE=3 SV=1	DR_1428	1	0.00028663	105.04	TPIGK(1)AYR	2	0.22327	1
Q9RUF8	212	K	Acetyl-CoA acetyltransferase OS=Deinococcus radiodurans (strain ATCC 13939 / DSM 20539 / JCM 16871 / LMG 4051 / NBRC 15346 / NCIMB 9279 / R1 / VKM B-1422) OX=243230 GN=DR_1428 PE=3 SV=1	DR_1428	1	7.93438e-64	265.16	VQDK(1)ATGEISTQEVTR	2	1.653	4
Q9RUF8	225	K	Acetyl-CoA acetyltransferase OS=Deinococcus radiodurans (strain ATCC 13939 / DSM 20539 / JCM 16871 / LMG 4051 / NBRC 15346 / NCIMB 9279 / R1 / VKM B-1422) OX=243230 GN=DR_1428 PE=3 SV=1	DR_1428	1	3.54308e-14	80.128	K(1)LDEGNRPDTTLEGLAK	2	-0.31661	2
Q9RUF8	286	K	Acetyl-CoA acetyltransferase OS=Deinococcus radiodurans (strain ATCC 13939 / DSM 20539 / JCM 16871 / LMG 4051 / NBRC 15346 / NCIMB 9279 / R1 / VKM B-1422) OX=243230 GN=DR_1428 PE=3 SV=1	DR_1428	1	8.69942e-23	79.895	GLQPLGVFK(1)GFAVAGCEPDEMGIGPVLAVPK	3	-3.3807	1
Q9RUF8	339	K	Acetyl-CoA acetyltransferase OS=Deinococcus radiodurans (strain ATCC 13939 / DSM 20539 / JCM 16871 / LMG 4051 / NBRC 15346 / NCIMB 9279 / R1 / VKM B-1422) OX=243230 GN=DR_1428 PE=3 SV=1	DR_1428	1	6.67538e-07	163.43	DK(1)LGIDPEK	2	-0.45102	1
Q9RUF8	45	K	Acetyl-CoA acetyltransferase OS=Deinococcus radiodurans (strain ATCC 13939 / DSM 20539 / JCM 16871 / LMG 4051 / NBRC 15346 / NCIMB 9279 / R1 / VKM B-1422) OX=243230 GN=DR_1428 PE=3 SV=1	DR_1428	1	2.30066e-25	211.2	GFLNDTHGSDLGAHAVK(1)HAIER	3	1.1667	2
Q9RUF8	208	K	Acetyl-CoA acetyltransferase OS=Deinococcus radiodurans (strain ATCC 13939 / DSM 20539 / JCM 16871 / LMG 4051 / NBRC 15346 / NCIMB 9279 / R1 / VKM B-1422) OX=243230 GN=DR_1428 PE=3 SV=1	DR_1428	1	1.3089e-10	137.58	FDHEIVPMTATMK(1)VQDK	2	-1.0292	3
Q9RUF8	195	K	Acetyl-CoA acetyltransferase OS=Deinococcus radiodurans (strain ATCC 13939 / DSM 20539 / JCM 16871 / LMG 4051 / NBRC 15346 / NCIMB 9279 / R1 / VKM B-1422) OX=243230 GN=DR_1428 PE=3 SV=1	DR_1428	1	1.20949e-25	176.01	TAAAQQAGK(1)FDHEIVPMTATMK	3	2.6588	6
Q9RUF9	75	K	Signal peptidase I OS=Deinococcus radiodurans (strain ATCC 13939 / DSM 20539 / JCM 16871 / LMG 4051 / NBRC 15346 / NCIMB 9279 / R1 / VKM B-1422) OX=243230 GN=DR_1427 PE=3 SV=1	DR_1427	1	0.000442184	44.598	YETWLHK(1)AGVGNFK	3	1.7553	1
Q9RUF9	68	K	Signal peptidase I OS=Deinococcus radiodurans (strain ATCC 13939 / DSM 20539 / JCM 16871 / LMG 4051 / NBRC 15346 / NCIMB 9279 / R1 / VKM B-1422) OX=243230 GN=DR_1427 PE=3 SV=1	DR_1427	1	0.000469515	74.849	VFVPK(1)YETWLHK	2	-0.64425	1
Q9RUF9	82	K	Signal peptidase I OS=Deinococcus radiodurans (strain ATCC 13939 / DSM 20539 / JCM 16871 / LMG 4051 / NBRC 15346 / NCIMB 9279 / R1 / VKM B-1422) OX=243230 GN=DR_1427 PE=3 SV=1	DR_1427	1	0.0450911	46.835	AGVGNFK(1)R	2	0.91596	1
Q9RUG1	72	K	Uncharacterized protein OS=Deinococcus radiodurans (strain ATCC 13939 / DSM 20539 / JCM 16871 / LMG 4051 / NBRC 15346 / NCIMB 9279 / R1 / VKM B-1422) OX=243230 GN=DR_1425 PE=4 SV=1	DR_1425	1	1.68447e-05	79.059	LK(1)AAGINPAR	2	0.070732	1
Q9RUG1	122	K	Uncharacterized protein OS=Deinococcus radiodurans (strain ATCC 13939 / DSM 20539 / JCM 16871 / LMG 4051 / NBRC 15346 / NCIMB 9279 / R1 / VKM B-1422) OX=243230 GN=DR_1425 PE=4 SV=1	DR_1425	1	0.000901198	77.072	PVPFVLK(1)VQR	2	-0.50324	2
Q9RUG2	368	K	Chaperone protein DnaJ OS=Deinococcus radiodurans (strain ATCC 13939 / DSM 20539 / JCM 16871 / LMG 4051 / NBRC 15346 / NCIMB 9279 / R1 / VKM B-1422) OX=243230 GN=dnaJ PE=3 SV=2	dnaJ	1	0.000769783	55.782	AVGDEVPEEHEGLFGK(1)IGK	2	0.29767	1
Q9RUG2	19	K	Chaperone protein DnaJ OS=Deinococcus radiodurans (strain ATCC 13939 / DSM 20539 / JCM 16871 / LMG 4051 / NBRC 15346 / NCIMB 9279 / R1 / VKM B-1422) OX=243230 GN=dnaJ PE=3 SV=2	dnaJ	1	1.01482e-13	108.2	TASADEIK(1)SAYR	2	-0.13811	1
Q9RUG2	199	K	Chaperone protein DnaJ OS=Deinococcus radiodurans (strain ATCC 13939 / DSM 20539 / JCM 16871 / LMG 4051 / NBRC 15346 / NCIMB 9279 / R1 / VKM B-1422) OX=243230 GN=dnaJ PE=3 SV=2	dnaJ	1	4.46361e-05	51.07	GDGK(1)MVVDPCTVCHGR	2	-0.60539	1
Q9RUG2	195	K	Chaperone protein DnaJ OS=Deinococcus radiodurans (strain ATCC 13939 / DSM 20539 / JCM 16871 / LMG 4051 / NBRC 15346 / NCIMB 9279 / R1 / VKM B-1422) OX=243230 GN=dnaJ PE=3 SV=2	dnaJ	1	8.99561e-33	153.26	TIFGVVETQQVCPTCK(1)GDGK	2	-1.0222	1
Q9RUG3	59	K	Uncharacterized protein OS=Deinococcus radiodurans (strain ATCC 13939 / DSM 20539 / JCM 16871 / LMG 4051 / NBRC 15346 / NCIMB 9279 / R1 / VKM B-1422) OX=243230 GN=DR_1423 PE=4 SV=1	DR_1423	1	3.37582e-12	113.48	ALSEQHFEATK(1)LASTGGFLR	2	-1.0903	2
Q9RUG4	46	K	Uncharacterized protein OS=Deinococcus radiodurans (strain ATCC 13939 / DSM 20539 / JCM 16871 / LMG 4051 / NBRC 15346 / NCIMB 9279 / R1 / VKM B-1422) OX=243230 GN=DR_1422 PE=4 SV=1	DR_1422	1	3.15904e-05	59.77	LVLAALESK(1)PEWVETELAK	2	-2.2455	1
Q9RUG6	109	K	[LysW]-aminoadipate kinase OS=Deinococcus radiodurans (strain ATCC 13939 / DSM 20539 / JCM 16871 / LMG 4051 / NBRC 15346 / NCIMB 9279 / R1 / VKM B-1422) OX=243230 GN=lysZ PE=3 SV=1	lysZ	1	0.00958963	62.969	MNK(1)GLVER	2	-0.23209	1
Q9RUG6	136	K	[LysW]-aminoadipate kinase OS=Deinococcus radiodurans (strain ATCC 13939 / DSM 20539 / JCM 16871 / LMG 4051 / NBRC 15346 / NCIMB 9279 / R1 / VKM B-1422) OX=243230 GN=lysZ PE=3 SV=1	lysZ	1	0.0118872	46.835	IFEGK(1)HK	2	0.60741	1
Q9RUG9	479	K	Penicillin-insensitive transglycosylase OS=Deinococcus radiodurans (strain ATCC 13939 / DSM 20539 / JCM 16871 / LMG 4051 / NBRC 15346 / NCIMB 9279 / R1 / VKM B-1422) OX=243230 GN=DR_1417 PE=4 SV=1	DR_1417	1	2.26077e-26	163.59	EGLDK(1)SLNLVAVR	2	-1.8323	1
Q9RUG9	549	K	Penicillin-insensitive transglycosylase OS=Deinococcus radiodurans (strain ATCC 13939 / DSM 20539 / JCM 16871 / LMG 4051 / NBRC 15346 / NCIMB 9279 / R1 / VKM B-1422) OX=243230 GN=DR_1417 PE=4 SV=1	DR_1417	1	0.000395185	79.059	YITK(1)VTNAR	2	0.7835	1
Q9RUG9	293	K	Penicillin-insensitive transglycosylase OS=Deinococcus radiodurans (strain ATCC 13939 / DSM 20539 / JCM 16871 / LMG 4051 / NBRC 15346 / NCIMB 9279 / R1 / VKM B-1422) OX=243230 GN=DR_1417 PE=4 SV=1	DR_1417	1	1.62835e-15	110.91	GWTIVYDDAGNVK(1)SAK	2	1.6825	1
Q9RUH3	133	K	[LysW]-lysine hydrolase OS=Deinococcus radiodurans (strain ATCC 13939 / DSM 20539 / JCM 16871 / LMG 4051 / NBRC 15346 / NCIMB 9279 / R1 / VKM B-1422) OX=243230 GN=lysK PE=3 SV=1	lysK	1	4.3991e-05	69.201	FVCIGATEEEAPSSK(1)GAR	2	-1.667	1
Q9RUH6	412	K	Carboxynorspermidine/carboxyspermidine decarboxylase OS=Deinococcus radiodurans (strain ATCC 13939 / DSM 20539 / JCM 16871 / LMG 4051 / NBRC 15346 / NCIMB 9279 / R1 / VKM B-1422) OX=243230 GN=DR_1410 PE=4 SV=1	DR_1410	1	0.000805579	72.365	TFGYEEFK(1)AK	2	1.284	1
Q9RUH6	404	K	Carboxynorspermidine/carboxyspermidine decarboxylase OS=Deinococcus radiodurans (strain ATCC 13939 / DSM 20539 / JCM 16871 / LMG 4051 / NBRC 15346 / NCIMB 9279 / R1 / VKM B-1422) OX=243230 GN=DR_1410 PE=4 SV=1	DR_1410	1	7.41595e-10	150.21	VK(1)TFGYEEFK	2	2.9914	1
Q9RUH9	231	K	Uncharacterized protein OS=Deinococcus radiodurans (strain ATCC 13939 / DSM 20539 / JCM 16871 / LMG 4051 / NBRC 15346 / NCIMB 9279 / R1 / VKM B-1422) OX=243230 GN=DR_1407 PE=4 SV=1	DR_1407	1	9.25037e-06	65.173	AVTLK(1)ADALGYEAR	2	1.647	1
Q9RUI3	180	K	Hydrolase-related protein OS=Deinococcus radiodurans (strain ATCC 13939 / DSM 20539 / JCM 16871 / LMG 4051 / NBRC 15346 / NCIMB 9279 / R1 / VKM B-1422) OX=243230 GN=DR_1403 PE=4 SV=1	DR_1403	1	0.00138369	79.059	LVK(1)YHGDK	2	-0.48864	1
Q9RUI7	220	K	Oxidoreductase, putative OS=Deinococcus radiodurans (strain ATCC 13939 / DSM 20539 / JCM 16871 / LMG 4051 / NBRC 15346 / NCIMB 9279 / R1 / VKM B-1422) OX=243230 GN=DR_1399 PE=3 SV=1	DR_1399	1	1.30414e-18	120.37	PGK(1)PGDWAR	2	0.19505	3
Q9RUJ1	251	K	Geranylgeranyl diphosphate synthase OS=Deinococcus radiodurans (strain ATCC 13939 / DSM 20539 / JCM 16871 / LMG 4051 / NBRC 15346 / NCIMB 9279 / R1 / VKM B-1422) OX=243230 GN=DR_1395 PE=3 SV=1	DR_1395	1	0.00238595	65.404	K(1)AIFLDQMR	2	0.41728	1
Q9RUJ1	224	K	Geranylgeranyl diphosphate synthase OS=Deinococcus radiodurans (strain ATCC 13939 / DSM 20539 / JCM 16871 / LMG 4051 / NBRC 15346 / NCIMB 9279 / R1 / VKM B-1422) OX=243230 GN=DR_1395 PE=3 SV=1	DR_1395	1	4.31995e-09	123.99	YGK(1)EIGGDLLEGK	2	1.4915	1
Q9RUJ2	32	K	Phosphoribosylformylglycinamidine cyclo-ligase OS=Deinococcus radiodurans (strain ATCC 13939 / DSM 20539 / JCM 16871 / LMG 4051 / NBRC 15346 / NCIMB 9279 / R1 / VKM B-1422) OX=243230 GN=purM PE=3 SV=1	purM	1	3.92124e-06	106.35	AVDLMK(1)GAVAR	2	0.75774	1
Q9RUJ2	76	K	Phosphoribosylformylglycinamidine cyclo-ligase OS=Deinococcus radiodurans (strain ATCC 13939 / DSM 20539 / JCM 16871 / LMG 4051 / NBRC 15346 / NCIMB 9279 / R1 / VKM B-1422) OX=243230 GN=purM PE=3 SV=1	purM	1	2.48988e-15	69.94	AAFGDMADPVLVASTDGVGTK(1)TK	2	-0.72083	1
Q9RUJ4	74	K	Uncharacterized protein OS=Deinococcus radiodurans (strain ATCC 13939 / DSM 20539 / JCM 16871 / LMG 4051 / NBRC 15346 / NCIMB 9279 / R1 / VKM B-1422) OX=243230 GN=DR_1392 PE=4 SV=1	DR_1392	1	9.87828e-22	177.41	LTPVLDGSGLK(1)NTLER	2	-11.128	1
Q9RUJ4	201	K	Uncharacterized protein OS=Deinococcus radiodurans (strain ATCC 13939 / DSM 20539 / JCM 16871 / LMG 4051 / NBRC 15346 / NCIMB 9279 / R1 / VKM B-1422) OX=243230 GN=DR_1392 PE=4 SV=1	DR_1392	1	8.09601e-29	191.95	GK(1)TVLTQTITEADR	2	1.6319	2
Q9RUJ6	17	K	Uncharacterized protein OS=Deinococcus radiodurans (strain ATCC 13939 / DSM 20539 / JCM 16871 / LMG 4051 / NBRC 15346 / NCIMB 9279 / R1 / VKM B-1422) OX=243230 GN=DR_1390 PE=4 SV=1	DR_1390	1	0.000481153	76.605	RK(1)DEHFAAGR	2	0.082889	2
Q9RUJ8	87	K	Uncharacterized protein OS=Deinococcus radiodurans (strain ATCC 13939 / DSM 20539 / JCM 16871 / LMG 4051 / NBRC 15346 / NCIMB 9279 / R1 / VKM B-1422) OX=243230 GN=DR_1388 PE=4 SV=1	DR_1388	1	5.93878e-11	104.15	LQLKPNELLQAQGATVK(1)TK	3	1.8126	1
Q9RUJ9	165	K	N-acetylmuramoyl-L-alanine amidase, putative OS=Deinococcus radiodurans (strain ATCC 13939 / DSM 20539 / JCM 16871 / LMG 4051 / NBRC 15346 / NCIMB 9279 / R1 / VKM B-1422) OX=243230 GN=DR_1387 PE=4 SV=1	DR_1387	1	2.26906e-06	74.643	VVIDPGHGGIDPGMVSK(1)HLR	3	1.4641	1
Q9RUJ9	187	K	N-acetylmuramoyl-L-alanine amidase, putative OS=Deinococcus radiodurans (strain ATCC 13939 / DSM 20539 / JCM 16871 / LMG 4051 / NBRC 15346 / NCIMB 9279 / R1 / VKM B-1422) OX=243230 GN=DR_1387 PE=4 SV=1	DR_1387	1	0.000296689	64.906	GK(1)GVDVVMTR	2	0.72674	1
Q9RUJ9	299	K	N-acetylmuramoyl-L-alanine amidase, putative OS=Deinococcus radiodurans (strain ATCC 13939 / DSM 20539 / JCM 16871 / LMG 4051 / NBRC 15346 / NCIMB 9279 / R1 / VKM B-1422) OX=243230 GN=DR_1387 PE=4 SV=1	DR_1387	1	2.44904e-07	107.46	DLASK(1)VQASLLQQTGAPNR	2	-15.097	1
Q9RUK0	60	K	Ribosome-binding ATPase YchF OS=Deinococcus radiodurans (strain ATCC 13939 / DSM 20539 / JCM 16871 / LMG 4051 / NBRC 15346 / NCIMB 9279 / R1 / VKM B-1422) OX=243230 GN=ychF PE=3 SV=1	ychF	1	1.83513e-46	256.71	LSALSQVFTK(1)GER	2	-0.27187	1
Q9RUK1	74	K	DUF4142 domain-containing protein OS=Deinococcus radiodurans (strain ATCC 13939 / DSM 20539 / JCM 16871 / LMG 4051 / NBRC 15346 / NCIMB 9279 / R1 / VKM B-1422) OX=243230 GN=DR_1385 PE=4 SV=1	DR_1385	1	1.38735e-23	60.636	QMIADHTMLGAQVK(1)TAVMNAAPGMQLPTTVTYK	3	-0.85293	1
Q9RUK1	102	K	DUF4142 domain-containing protein OS=Deinococcus radiodurans (strain ATCC 13939 / DSM 20539 / JCM 16871 / LMG 4051 / NBRC 15346 / NCIMB 9279 / R1 / VKM B-1422) OX=243230 GN=DR_1385 PE=4 SV=1	DR_1385	1	2.88713e-09	108.24	QWDMLQALK(1)ASGR	2	-2.7211	1
Q9RUK1	150	K	DUF4142 domain-containing protein OS=Deinococcus radiodurans (strain ATCC 13939 / DSM 20539 / JCM 16871 / LMG 4051 / NBRC 15346 / NCIMB 9279 / R1 / VKM B-1422) OX=243230 GN=DR_1385 PE=4 SV=1	DR_1385	1	2.51053e-14	115.04	PK(1)VHMHWNHAFNLAQ	2	0.29161	1
Q9RUK2	150	K	Transcriptional regulator, TetR family OS=Deinococcus radiodurans (strain ATCC 13939 / DSM 20539 / JCM 16871 / LMG 4051 / NBRC 15346 / NCIMB 9279 / R1 / VKM B-1422) OX=243230 GN=DR_1384 PE=4 SV=1	DR_1384	1	2.78568e-15	111.38	NTEQLIGAPK(1)MVLLTR	2	-4.7777	1
Q9RUK3	124	K	Uncharacterized protein OS=Deinococcus radiodurans (strain ATCC 13939 / DSM 20539 / JCM 16871 / LMG 4051 / NBRC 15346 / NCIMB 9279 / R1 / VKM B-1422) OX=243230 GN=DR_1383 PE=4 SV=1	DR_1383	1	0.00322346	63.212	TVPTK(1)AMLADMK	2	-1.0858	1
Q9RUK3	119	K	Uncharacterized protein OS=Deinococcus radiodurans (strain ATCC 13939 / DSM 20539 / JCM 16871 / LMG 4051 / NBRC 15346 / NCIMB 9279 / R1 / VKM B-1422) OX=243230 GN=DR_1383 PE=4 SV=1	DR_1383	1	3.03442e-31	162.52	PGVLSIVDSSDK(1)TVPTK	2	0.38005	1
Q9RUK3	50	K	Uncharacterized protein OS=Deinococcus radiodurans (strain ATCC 13939 / DSM 20539 / JCM 16871 / LMG 4051 / NBRC 15346 / NCIMB 9279 / R1 / VKM B-1422) OX=243230 GN=DR_1383 PE=4 SV=1	DR_1383	1	2.3479e-45	273.75	GK(1)TVSFNTPLNFK	2	1.8279	2
Q9RUK3	72	K	Uncharacterized protein OS=Deinococcus radiodurans (strain ATCC 13939 / DSM 20539 / JCM 16871 / LMG 4051 / NBRC 15346 / NCIMB 9279 / R1 / VKM B-1422) OX=243230 GN=DR_1383 PE=4 SV=1	DR_1383	1	5.56683e-21	154.94	CGTLSVVDDGK(1)TLK	2	-1.4035	1
Q9RUK3	48	K	Uncharacterized protein OS=Deinococcus radiodurans (strain ATCC 13939 / DSM 20539 / JCM 16871 / LMG 4051 / NBRC 15346 / NCIMB 9279 / R1 / VKM B-1422) OX=243230 GN=DR_1383 PE=4 SV=1	DR_1383	1	3.63576e-21	200.76	LDDGGTLTVQVK(1)GK	2	-0.93629	1
Q9RUK7	153	K	Amidase, putative OS=Deinococcus radiodurans (strain ATCC 13939 / DSM 20539 / JCM 16871 / LMG 4051 / NBRC 15346 / NCIMB 9279 / R1 / VKM B-1422) OX=243230 GN=DR_1377 PE=4 SV=1	DR_1377	1	4.25735e-14	144.51	VPAAWCSVVGYK(1)PTK	2	-0.47267	2
Q9RUK8	132	K	Hypoxanthine phosphoribosyltransferase OS=Deinococcus radiodurans (strain ATCC 13939 / DSM 20539 / JCM 16871 / LMG 4051 / NBRC 15346 / NCIMB 9279 / R1 / VKM B-1422) OX=243230 GN=DR_1376 PE=3 SV=1	DR_1376	1	2.08871e-05	85.716	VAALLSK(1)PSR	2	-0.43227	1
Q9RUK8	125	K	Hypoxanthine phosphoribosyltransferase OS=Deinococcus radiodurans (strain ATCC 13939 / DSM 20539 / JCM 16871 / LMG 4051 / NBRC 15346 / NCIMB 9279 / R1 / VKM B-1422) OX=243230 GN=DR_1376 PE=3 SV=1	DR_1376	1	3.56217e-26	161.23	GPASLK(1)VAALLSK	2	-1.8473	1
Q9RUL0	92	K	DNA topoisomerase 1 OS=Deinococcus radiodurans (strain ATCC 13939 / DSM 20539 / JCM 16871 / LMG 4051 / NBRC 15346 / NCIMB 9279 / R1 / VKM B-1422) OX=243230 GN=topA PE=3 SV=1	topA	1	0.000479591	70.67	YK(1)GQAWAR	2	0.43026	1
Q9RUL0	667	K	DNA topoisomerase 1 OS=Deinococcus radiodurans (strain ATCC 13939 / DSM 20539 / JCM 16871 / LMG 4051 / NBRC 15346 / NCIMB 9279 / R1 / VKM B-1422) OX=243230 GN=topA PE=3 SV=1	topA	1	0.00099548	60.589	GIATIK(1)VPK	2	0.61447	1
Q9RUL0	802	K	DNA topoisomerase 1 OS=Deinococcus radiodurans (strain ATCC 13939 / DSM 20539 / JCM 16871 / LMG 4051 / NBRC 15346 / NCIMB 9279 / R1 / VKM B-1422) OX=243230 GN=topA PE=3 SV=1	topA	1	0.0898549	54.056	FGPYLK(1)R	2	-1.0347	1
Q9RUL0	857	K	DNA topoisomerase 1 OS=Deinococcus radiodurans (strain ATCC 13939 / DSM 20539 / JCM 16871 / LMG 4051 / NBRC 15346 / NCIMB 9279 / R1 / VKM B-1422) OX=243230 GN=topA PE=3 SV=1	topA	1	5.4253e-06	133.98	TPILLK(1)SGR	2	-0.70393	1
Q9RUL0	120	K	DNA topoisomerase 1 OS=Deinococcus radiodurans (strain ATCC 13939 / DSM 20539 / JCM 16871 / LMG 4051 / NBRC 15346 / NCIMB 9279 / R1 / VKM B-1422) OX=243230 GN=topA PE=3 SV=1	topA	1	0.00142921	66.087	QK(1)VAQLR	2	-0.56518	1
Q9RUL0	870	K	DNA topoisomerase 1 OS=Deinococcus radiodurans (strain ATCC 13939 / DSM 20539 / JCM 16871 / LMG 4051 / NBRC 15346 / NCIMB 9279 / R1 / VKM B-1422) OX=243230 GN=topA PE=3 SV=1	topA	1	2.42136e-06	90.156	FGPYLTDGEK(1)NATLR	2	-0.35883	1
Q9RUL4	194	K	Uncharacterized protein OS=Deinococcus radiodurans (strain ATCC 13939 / DSM 20539 / JCM 16871 / LMG 4051 / NBRC 15346 / NCIMB 9279 / R1 / VKM B-1422) OX=243230 GN=DR_1370 PE=4 SV=1	DR_1370	1	4.37606e-13	99.442	TVADLNVSNYK(1)TNSGLNAAALR	2	-2.4779	1
Q9RUL4	183	K	Uncharacterized protein OS=Deinococcus radiodurans (strain ATCC 13939 / DSM 20539 / JCM 16871 / LMG 4051 / NBRC 15346 / NCIMB 9279 / R1 / VKM B-1422) OX=243230 GN=DR_1370 PE=4 SV=1	DR_1370	1	2.21564e-23	153.56	VQLLSSGK(1)TVADLNVSNYK	2	-1.0375	1
Q9RUL5	32	K	Minicell-associated protein DivIVA OS=Deinococcus radiodurans (strain ATCC 13939 / DSM 20539 / JCM 16871 / LMG 4051 / NBRC 15346 / NCIMB 9279 / R1 / VKM B-1422) OX=243230 GN=DR_1369 PE=4 SV=1	DR_1369	1	7.05427e-06	101.82	MSGYDK(1)GQVR	2	-0.42672	1
Q9RUL6	61	K	Pyridoxal phosphate homeostasis protein OS=Deinococcus radiodurans (strain ATCC 13939 / DSM 20539 / JCM 16871 / LMG 4051 / NBRC 15346 / NCIMB 9279 / R1 / VKM B-1422) OX=243230 GN=DR_1368 PE=3 SV=1	DR_1368	1	2.44495e-07	85.742	DK(1)VAGLPGAEWHFIGPLQR	2	-4.4607	2
Q9RUL6	31	K	Pyridoxal phosphate homeostasis protein OS=Deinococcus radiodurans (strain ATCC 13939 / DSM 20539 / JCM 16871 / LMG 4051 / NBRC 15346 / NCIMB 9279 / R1 / VKM B-1422) OX=243230 GN=DR_1368 PE=3 SV=1	DR_1368	1	2.30638e-28	185.9	LVAVTK(1)GHSLDEIR	2	-0.99764	2
Q9RUL7	162	K	Pyridoxal 5'-phosphate synthase subunit PdxS OS=Deinococcus radiodurans (strain ATCC 13939 / DSM 20539 / JCM 16871 / LMG 4051 / NBRC 15346 / NCIMB 9279 / R1 / VKM B-1422) OX=243230 GN=pdxS PE=3 SV=1	pdxS	1	1.02264e-38	178.51	TK(1)GEAGTGNVVEAVR	2	0.80626	1
Q9RUL7	94	K	Pyridoxal 5'-phosphate synthase subunit PdxS OS=Deinococcus radiodurans (strain ATCC 13939 / DSM 20539 / JCM 16871 / LMG 4051 / NBRC 15346 / NCIMB 9279 / R1 / VKM B-1422) OX=243230 GN=pdxS PE=3 SV=1	pdxS	1	5.96246e-06	65.879	EIMAAVSIPVMAK(1)VR	2	-1.542	2
Q9RUL7	143	K	Pyridoxal 5'-phosphate synthase subunit PdxS OS=Deinococcus radiodurans (strain ATCC 13939 / DSM 20539 / JCM 16871 / LMG 4051 / NBRC 15346 / NCIMB 9279 / R1 / VKM B-1422) OX=243230 GN=pdxS PE=3 SV=1	pdxS	1	4.66882e-29	162.23	VPFVCGAK(1)NLGEALR	2	-1.1816	1
Q9RUL7	135	K	Pyridoxal 5'-phosphate synthase subunit PdxS OS=Deinococcus radiodurans (strain ATCC 13939 / DSM 20539 / JCM 16871 / LMG 4051 / NBRC 15346 / NCIMB 9279 / R1 / VKM B-1422) OX=243230 GN=pdxS PE=3 SV=1	pdxS	1	0.000252395	59.645	DFK(1)VPFVCGAK	2	-1.8144	1
Q9RUM4	90	K	Metallophos_2 domain-containing protein OS=Deinococcus radiodurans (strain ATCC 13939 / DSM 20539 / JCM 16871 / LMG 4051 / NBRC 15346 / NCIMB 9279 / R1 / VKM B-1422) OX=243230 GN=DR_1360 PE=3 SV=1	DR_1360	1	9.41099e-13	110.58	K(1)TLSPAQLDFLR	2	-0.99845	1
Q9RUN0	91	K	UvrABC system protein C OS=Deinococcus radiodurans (strain ATCC 13939 / DSM 20539 / JCM 16871 / LMG 4051 / NBRC 15346 / NCIMB 9279 / R1 / VKM B-1422) OX=243230 GN=uvrC PE=3 SV=1	uvrC	1	0.000198864	61.48	DDK(1)HYPFLK	2	0.8817	1
Q9RUN0	133	K	UvrABC system protein C OS=Deinococcus radiodurans (strain ATCC 13939 / DSM 20539 / JCM 16871 / LMG 4051 / NBRC 15346 / NCIMB 9279 / R1 / VKM B-1422) OX=243230 GN=uvrC PE=3 SV=1	uvrC	1	4.63956e-06	65.879	VK(1)HLIDTMFPLR	2	-0.30175	1
Q9RUN5	172	K	Histidine--tRNA ligase OS=Deinococcus radiodurans (strain ATCC 13939 / DSM 20539 / JCM 16871 / LMG 4051 / NBRC 15346 / NCIMB 9279 / R1 / VKM B-1422) OX=243230 GN=hisS PE=3 SV=1	hisS	1	0.000578475	70.195	VK(1)LGSIGDPEDR	2	1.3998	1
Q9RUN5	289	K	Histidine--tRNA ligase OS=Deinococcus radiodurans (strain ATCC 13939 / DSM 20539 / JCM 16871 / LMG 4051 / NBRC 15346 / NCIMB 9279 / R1 / VKM B-1422) OX=243230 GN=hisS PE=3 SV=1	hisS	1	5.86813e-13	99.909	TAWELHYEGIGAK(1)SALGGGGR	3	-0.16667	1
Q9RUN5	219	K	Histidine--tRNA ligase OS=Deinococcus radiodurans (strain ATCC 13939 / DSM 20539 / JCM 16871 / LMG 4051 / NBRC 15346 / NCIMB 9279 / R1 / VKM B-1422) OX=243230 GN=hisS PE=3 SV=1	hisS	1	2.80049e-07	72.075	ILDSK(1)SASDQELLAELSVR	2	1.6352	1
Q9RUN5	7	K	Histidine--tRNA ligase OS=Deinococcus radiodurans (strain ATCC 13939 / DSM 20539 / JCM 16871 / LMG 4051 / NBRC 15346 / NCIMB 9279 / R1 / VKM B-1422) OX=243230 GN=hisS PE=3 SV=1	hisS	1	1.6276e-07	105.78	PK(1)GTNDLLPSGSPK	2	0.21995	2
Q9RUN5	19	K	Histidine--tRNA ligase OS=Deinococcus radiodurans (strain ATCC 13939 / DSM 20539 / JCM 16871 / LMG 4051 / NBRC 15346 / NCIMB 9279 / R1 / VKM B-1422) OX=243230 GN=hisS PE=3 SV=1	hisS	1	2.48887e-16	131.48	GTNDLLPSGSPK(1)TEAFQR	2	1.7477	1
Q9RUN6	18	K	Uncharacterized protein OS=Deinococcus radiodurans (strain ATCC 13939 / DSM 20539 / JCM 16871 / LMG 4051 / NBRC 15346 / NCIMB 9279 / R1 / VKM B-1422) OX=243230 GN=DR_1348 PE=4 SV=1	DR_1348	1	1.91955e-21	96.26	EHMPIICADGK(1)NHGEVDHLDGEYIK	4	0.17414	2
Q9RUN7	99	K	Aspartate--tRNA(Asp) ligase OS=Deinococcus radiodurans (strain ATCC 13939 / DSM 20539 / JCM 16871 / LMG 4051 / NBRC 15346 / NCIMB 9279 / R1 / VKM B-1422) OX=243230 GN=aspS1 PE=1 SV=1	aspS1	1	0.00214787	75.243	VK(1)VLNAAK	2	-1.5805	1
Q9RUN7	85	K	Aspartate--tRNA(Asp) ligase OS=Deinococcus radiodurans (strain ATCC 13939 / DSM 20539 / JCM 16871 / LMG 4051 / NBRC 15346 / NCIMB 9279 / R1 / VKM B-1422) OX=243230 GN=aspS1 PE=1 SV=1	aspS1	1	1.318e-08	110.91	K(1)GGLADFEVIASR	2	-2.1846	1
Q9RUN7	547	K	Aspartate--tRNA(Asp) ligase OS=Deinococcus radiodurans (strain ATCC 13939 / DSM 20539 / JCM 16871 / LMG 4051 / NBRC 15346 / NCIMB 9279 / R1 / VKM B-1422) OX=243230 GN=aspS1 PE=1 SV=1	aspS1	1	1.59306e-08	133.68	EVIAFPK(1)NNR	2	0.020744	1
Q9RUN7	326	K	Aspartate--tRNA(Asp) ligase OS=Deinococcus radiodurans (strain ATCC 13939 / DSM 20539 / JCM 16871 / LMG 4051 / NBRC 15346 / NCIMB 9279 / R1 / VKM B-1422) OX=243230 GN=aspS1 PE=1 SV=1	aspS1	1	0.0173534	58.916	K(1)QIDELER	2	0.42108	1
Q9RUN7	285	K	Aspartate--tRNA(Asp) ligase OS=Deinococcus radiodurans (strain ATCC 13939 / DSM 20539 / JCM 16871 / LMG 4051 / NBRC 15346 / NCIMB 9279 / R1 / VKM B-1422) OX=243230 GN=aspS1 PE=1 SV=1	aspS1	1	0.00654038	47.561	YGSDK(1)PDLR	2	1.0029	1
Q9RUN7	113	K	Aspartate--tRNA(Asp) ligase OS=Deinococcus radiodurans (strain ATCC 13939 / DSM 20539 / JCM 16871 / LMG 4051 / NBRC 15346 / NCIMB 9279 / R1 / VKM B-1422) OX=243230 GN=aspS1 PE=1 SV=1	aspS1	1	8.76697e-07	97.949	TPPFELDK(1)GESVAEDIR	2	-0.71307	1
Q9RUP0	122	K	Hydrolase OS=Deinococcus radiodurans (strain ATCC 13939 / DSM 20539 / JCM 16871 / LMG 4051 / NBRC 15346 / NCIMB 9279 / R1 / VKM B-1422) OX=243230 GN=DR_1344 PE=4 SV=1	DR_1344	1	5.35757e-15	122.66	GLK(1)TGVLSNTLPSIDR	2	-0.68757	1
Q9RUP1	221	K	Glyceraldehyde-3-phosphate dehydrogenase OS=Deinococcus radiodurans (strain ATCC 13939 / DSM 20539 / JCM 16871 / LMG 4051 / NBRC 15346 / NCIMB 9279 / R1 / VKM B-1422) OX=243230 GN=DR_1343 PE=3 SV=1	DR_1343	1	3.39861e-06	110.88	AVSQVYPALK(1)GK(1)FDGTSLR	2	-0.82035	2
Q9RUP1	68	K	Glyceraldehyde-3-phosphate dehydrogenase OS=Deinococcus radiodurans (strain ATCC 13939 / DSM 20539 / JCM 16871 / LMG 4051 / NBRC 15346 / NCIMB 9279 / R1 / VKM B-1422) OX=243230 GN=DR_1343 PE=3 SV=1	DR_1343	1	1.31596e-08	112.95	K(1)IQAIAERDPANIK	2	-0.11062	1
Q9RUP1	329	K	Glyceraldehyde-3-phosphate dehydrogenase OS=Deinococcus radiodurans (strain ATCC 13939 / DSM 20539 / JCM 16871 / LMG 4051 / NBRC 15346 / NCIMB 9279 / R1 / VKM B-1422) OX=243230 GN=DR_1343 PE=3 SV=1	DR_1343	1	3.08039e-19	179.31	IADLVQLVQNK(1)G	2	-2.4878	1
Q9RUP1	105	K	Glyceraldehyde-3-phosphate dehydrogenase OS=Deinococcus radiodurans (strain ATCC 13939 / DSM 20539 / JCM 16871 / LMG 4051 / NBRC 15346 / NCIMB 9279 / R1 / VKM B-1422) OX=243230 GN=DR_1343 PE=3 SV=1	DR_1343	1	3.8802e-20	184.27	EGASK(1)HMQGGAK	2	1.3913	4
Q9RUP1	113	K	Glyceraldehyde-3-phosphate dehydrogenase OS=Deinococcus radiodurans (strain ATCC 13939 / DSM 20539 / JCM 16871 / LMG 4051 / NBRC 15346 / NCIMB 9279 / R1 / VKM B-1422) OX=243230 GN=DR_1343 PE=3 SV=1	DR_1343	1	9.10545e-05	81.163	K(1)VIITAPAK	2	-0.53827	1
Q9RUP1	223	K	Glyceraldehyde-3-phosphate dehydrogenase OS=Deinococcus radiodurans (strain ATCC 13939 / DSM 20539 / JCM 16871 / LMG 4051 / NBRC 15346 / NCIMB 9279 / R1 / VKM B-1422) OX=243230 GN=DR_1343 PE=3 SV=1	DR_1343	1	0.00014485	86.205	GK(1)FDGTSLR	1	-1.5738	4
Q9RUP2	84	K	Phosphoglycerate kinase OS=Deinococcus radiodurans (strain ATCC 13939 / DSM 20539 / JCM 16871 / LMG 4051 / NBRC 15346 / NCIMB 9279 / R1 / VKM B-1422) OX=243230 GN=pgk PE=3 SV=1	pgk	1	0.000405832	137.84	PK(1)NGPEDK	2	0.94117	1
Q9RUP2	90	K	Phosphoglycerate kinase OS=Deinococcus radiodurans (strain ATCC 13939 / DSM 20539 / JCM 16871 / LMG 4051 / NBRC 15346 / NCIMB 9279 / R1 / VKM B-1422) OX=243230 GN=pgk PE=3 SV=1	pgk	0.999504	4.04734e-07	67.927	NGPEDK(1)YSLKPVAEAVSR	2	-0.26837	2
Q9RUP2	154	K	Phosphoglycerate kinase OS=Deinococcus radiodurans (strain ATCC 13939 / DSM 20539 / JCM 16871 / LMG 4051 / NBRC 15346 / NCIMB 9279 / R1 / VKM B-1422) OX=243230 GN=pgk PE=3 SV=1	pgk	1	1.14884e-05	77.358	NDAALNDK(1)LAK	2	0.55732	1
Q9RUP2	232	K	Phosphoglycerate kinase OS=Deinococcus radiodurans (strain ATCC 13939 / DSM 20539 / JCM 16871 / LMG 4051 / NBRC 15346 / NCIMB 9279 / R1 / VKM B-1422) OX=243230 GN=pgk PE=3 SV=1	pgk	1	2.0981e-09	127.03	VIENLLPK(1)VDR	2	1.4155	1
Q9RUP2	224	K	Phosphoglycerate kinase OS=Deinococcus radiodurans (strain ATCC 13939 / DSM 20539 / JCM 16871 / LMG 4051 / NBRC 15346 / NCIMB 9279 / R1 / VKM B-1422) OX=243230 GN=pgk PE=3 SV=1	pgk	1	6.47868e-10	154.81	IK(1)VIENLLPK	2	-2.9549	1
Q9RUP2	146	K	Phosphoglycerate kinase OS=Deinococcus radiodurans (strain ATCC 13939 / DSM 20539 / JCM 16871 / LMG 4051 / NBRC 15346 / NCIMB 9279 / R1 / VKM B-1422) OX=243230 GN=pgk PE=3 SV=1	pgk	1	6.3165e-39	186.39	FEAGEEK(1)NDAALNDK	2	-0.6775	1
Q9RUP4	107	K	SnoaL-like domain-containing protein OS=Deinococcus radiodurans (strain ATCC 13939 / DSM 20539 / JCM 16871 / LMG 4051 / NBRC 15346 / NCIMB 9279 / R1 / VKM B-1422) OX=243230 GN=DR_1340 PE=4 SV=1	DR_1340	1	3.9326e-06	142.56	VQDGK(1)IVQR	2	0.64276	1
Q9RUP5	208	K	Triosephosphate isomerase OS=Deinococcus radiodurans (strain ATCC 13939 / DSM 20539 / JCM 16871 / LMG 4051 / NBRC 15346 / NCIMB 9279 / R1 / VKM B-1422) OX=243230 GN=tpiA PE=1 SV=1	tpiA	1	5.5177e-54	224.52	VLYGGSVK(1)PENIAEICGK	2	-0.78082	2
Q9RUP6	72	K	Probable transaldolase OS=Deinococcus radiodurans (strain ATCC 13939 / DSM 20539 / JCM 16871 / LMG 4051 / NBRC 15346 / NCIMB 9279 / R1 / VKM B-1422) OX=243230 GN=tal PE=3 SV=2	tal	1	4.26336e-11	144.47	EGK(1)DVAAWHK	2	-1.5391	1
Q9RUP6	79	K	Probable transaldolase OS=Deinococcus radiodurans (strain ATCC 13939 / DSM 20539 / JCM 16871 / LMG 4051 / NBRC 15346 / NCIMB 9279 / R1 / VKM B-1422) OX=243230 GN=tal PE=3 SV=2	tal	1	1.94387e-14	132.44	DVAAWHK(1)QVVVK	2	-0.40172	1
Q9RUP8	925	K	Isoleucine--tRNA ligase OS=Deinococcus radiodurans (strain ATCC 13939 / DSM 20539 / JCM 16871 / LMG 4051 / NBRC 15346 / NCIMB 9279 / R1 / VKM B-1422) OX=243230 GN=ileS PE=3 SV=1	ileS	1	0.000301759	69.716	QYGK(1)QLPVLK	2	0.91132	1
Q9RUP8	182	K	Isoleucine--tRNA ligase OS=Deinococcus radiodurans (strain ATCC 13939 / DSM 20539 / JCM 16871 / LMG 4051 / NBRC 15346 / NCIMB 9279 / R1 / VKM B-1422) OX=243230 GN=ileS PE=3 SV=1	ileS	1	1.32613e-20	165.02	GLVAQDYK(1)VVPLSPR	2	-1.2052	1
Q9RUP8	406	K	Isoleucine--tRNA ligase OS=Deinococcus radiodurans (strain ATCC 13939 / DSM 20539 / JCM 16871 / LMG 4051 / NBRC 15346 / NCIMB 9279 / R1 / VKM B-1422) OX=243230 GN=ileS PE=3 SV=1	ileS	1	0.000574532	51.454	DADK(1)GLIADMK	2	0.049221	1
Q9RUP8	472	K	Isoleucine--tRNA ligase OS=Deinococcus radiodurans (strain ATCC 13939 / DSM 20539 / JCM 16871 / LMG 4051 / NBRC 15346 / NCIMB 9279 / R1 / VKM B-1422) OX=243230 GN=ileS PE=3 SV=1	ileS	1	1.71137e-09	139.02	INWVPGNIK(1)HGR	2	0.42509	1
Q9RUP8	103	K	Isoleucine--tRNA ligase OS=Deinococcus radiodurans (strain ATCC 13939 / DSM 20539 / JCM 16871 / LMG 4051 / NBRC 15346 / NCIMB 9279 / R1 / VKM B-1422) OX=243230 GN=ileS PE=3 SV=1	ileS	1	0.00282887	80.294	K(1)LGWLGR	2	0.55218	1
Q9RUP8	413	K	Isoleucine--tRNA ligase OS=Deinococcus radiodurans (strain ATCC 13939 / DSM 20539 / JCM 16871 / LMG 4051 / NBRC 15346 / NCIMB 9279 / R1 / VKM B-1422) OX=243230 GN=ileS PE=3 SV=1	ileS	1	0.000123634	84.368	GLIADMK(1)AR	2	-1.9833	1
Q9RUP8	174	K	Isoleucine--tRNA ligase OS=Deinococcus radiodurans (strain ATCC 13939 / DSM 20539 / JCM 16871 / LMG 4051 / NBRC 15346 / NCIMB 9279 / R1 / VKM B-1422) OX=243230 GN=ileS PE=3 SV=1	ileS	1	8.32936e-17	128.57	RLHEK(1)GLVAQDYK	2	-0.49768	4
Q9RUP8	861	K	Isoleucine--tRNA ligase OS=Deinococcus radiodurans (strain ATCC 13939 / DSM 20539 / JCM 16871 / LMG 4051 / NBRC 15346 / NCIMB 9279 / R1 / VKM B-1422) OX=243230 GN=ileS PE=3 SV=1	ileS	1	0.000281944	96.311	GAHNLK(1)TR	2	-0.30712	1
Q9RUP8	634	K	Isoleucine--tRNA ligase OS=Deinococcus radiodurans (strain ATCC 13939 / DSM 20539 / JCM 16871 / LMG 4051 / NBRC 15346 / NCIMB 9279 / R1 / VKM B-1422) OX=243230 GN=ileS PE=3 SV=1	ileS	1	4.26213e-14	95.345	NVICLGHIVDEK(1)GLK	2	-1.4752	2
Q9RUP8	76	K	Isoleucine--tRNA ligase OS=Deinococcus radiodurans (strain ATCC 13939 / DSM 20539 / JCM 16871 / LMG 4051 / NBRC 15346 / NCIMB 9279 / R1 / VKM B-1422) OX=243230 GN=ileS PE=3 SV=1	ileS	1	2.1836e-05	74.849	FK(1)VMQGHHVTR	2	-0.040941	2
Q9RUP8	86	K	Isoleucine--tRNA ligase OS=Deinococcus radiodurans (strain ATCC 13939 / DSM 20539 / JCM 16871 / LMG 4051 / NBRC 15346 / NCIMB 9279 / R1 / VKM B-1422) OX=243230 GN=ileS PE=3 SV=1	ileS	1	1.73877e-21	111.03	K(1)GGWDTHGLPVEISVEK	2	-1.5359	2
Q9RUP8	587	K	Isoleucine--tRNA ligase OS=Deinococcus radiodurans (strain ATCC 13939 / DSM 20539 / JCM 16871 / LMG 4051 / NBRC 15346 / NCIMB 9279 / R1 / VKM B-1422) OX=243230 GN=ileS PE=3 SV=1	ileS	1	1.64895e-44	211.16	GAEQFAK(1)HYPADYICEAIDQTR	3	-3.9927	1
Q9RUP9	49	K	Glycosyl hyrolase, family 3 OS=Deinococcus radiodurans (strain ATCC 13939 / DSM 20539 / JCM 16871 / LMG 4051 / NBRC 15346 / NCIMB 9279 / R1 / VKM B-1422) OX=243230 GN=DR_1333 PE=1 SV=1	DR_1333	1	7.41795e-26	173.19	EHGIGAVCLFGK(1)NVESAEQLR	3	-0.95482	1
Q9RUP9	175	K	Glycosyl hyrolase, family 3 OS=Deinococcus radiodurans (strain ATCC 13939 / DSM 20539 / JCM 16871 / LMG 4051 / NBRC 15346 / NCIMB 9279 / R1 / VKM B-1422) OX=243230 GN=DR_1333 PE=1 SV=1	DR_1333	1	6.04736e-06	52.481	EGVAPCAK(1)HFPGHGDTHQDSHLALPR	4	1.024	1
Q9RUQ8	237	K	Transport protein, putative OS=Deinococcus radiodurans (strain ATCC 13939 / DSM 20539 / JCM 16871 / LMG 4051 / NBRC 15346 / NCIMB 9279 / R1 / VKM B-1422) OX=243230 GN=DR_1324 PE=4 SV=1	DR_1324	1	2.87334e-06	138.26	YVK(1)THPGVR	2	-1.2525	1
Q9RUR2	119	K	Uncharacterized protein OS=Deinococcus radiodurans (strain ATCC 13939 / DSM 20539 / JCM 16871 / LMG 4051 / NBRC 15346 / NCIMB 9279 / R1 / VKM B-1422) OX=243230 GN=DR_1320 PE=4 SV=1	DR_1320	1	2.62951e-06	108.2	DATYGGVK(1)GLER	2	0.81003	1
Q9RUR2	67	K	Uncharacterized protein OS=Deinococcus radiodurans (strain ATCC 13939 / DSM 20539 / JCM 16871 / LMG 4051 / NBRC 15346 / NCIMB 9279 / R1 / VKM B-1422) OX=243230 GN=DR_1320 PE=4 SV=1	DR_1320	1	0.00672016	60.589	TK(1)PATMIR	2	-1.07	1
Q9RUR2	168	K	Uncharacterized protein OS=Deinococcus radiodurans (strain ATCC 13939 / DSM 20539 / JCM 16871 / LMG 4051 / NBRC 15346 / NCIMB 9279 / R1 / VKM B-1422) OX=243230 GN=DR_1320 PE=4 SV=1	DR_1320	1	4.94508e-15	106.97	YAAASDLFSK(1)MLATVK	2	-1.1821	1
Q9RUR3	175	K	Uncharacterized protein OS=Deinococcus radiodurans (strain ATCC 13939 / DSM 20539 / JCM 16871 / LMG 4051 / NBRC 15346 / NCIMB 9279 / R1 / VKM B-1422) OX=243230 GN=DR_1319 PE=4 SV=1	DR_1319	1	0.000156571	62.494	FPMTK(1)QEAGALLQEFR	2	-1.2149	1
Q9RUR4	252	K	Acyl-CoA dehydrogenase OS=Deinococcus radiodurans (strain ATCC 13939 / DSM 20539 / JCM 16871 / LMG 4051 / NBRC 15346 / NCIMB 9279 / R1 / VKM B-1422) OX=243230 GN=DR_1318 PE=3 SV=1	DR_1318	1	2.94135e-22	156.02	ENQLGGLGDGFK(1)IAMK	2	-0.32271	2
Q9RUR4	320	K	Acyl-CoA dehydrogenase OS=Deinococcus radiodurans (strain ATCC 13939 / DSM 20539 / JCM 16871 / LMG 4051 / NBRC 15346 / NCIMB 9279 / R1 / VKM B-1422) OX=243230 GN=DR_1318 PE=3 SV=1	DR_1318	1	9.54684e-06	45.587	LMYQK(1)AAWLVDQGHTHGAESAIAK	4	0.42048	1
Q9RUR4	376	K	Acyl-CoA dehydrogenase OS=Deinococcus radiodurans (strain ATCC 13939 / DSM 20539 / JCM 16871 / LMG 4051 / NBRC 15346 / NCIMB 9279 / R1 / VKM B-1422) OX=243230 GN=DR_1318 PE=3 SV=1	DR_1318	1	1.02419e-10	90.376	DVK(1)LNMIYEGTSEIQR	2	-1.4833	2
Q9RUR4	256	K	Acyl-CoA dehydrogenase OS=Deinococcus radiodurans (strain ATCC 13939 / DSM 20539 / JCM 16871 / LMG 4051 / NBRC 15346 / NCIMB 9279 / R1 / VKM B-1422) OX=243230 GN=DR_1318 PE=3 SV=1	DR_1318	1	0.00138369	79.059	IAMK(1)TLDK	2	0.15512	2
Q9RUR6	123	K	Propionyl-CoA carboxylase, alpha subunit, putative OS=Deinococcus radiodurans (strain ATCC 13939 / DSM 20539 / JCM 16871 / LMG 4051 / NBRC 15346 / NCIMB 9279 / R1 / VKM B-1422) OX=243230 GN=DR_1316 PE=4 SV=1	DR_1316	1	6.1219e-19	146.37	IMDLAAK(1)TGCPVIGLNDSAGAR	2	-1.7792	2
Q9RUR6	205	K	Propionyl-CoA carboxylase, alpha subunit, putative OS=Deinococcus radiodurans (strain ATCC 13939 / DSM 20539 / JCM 16871 / LMG 4051 / NBRC 15346 / NCIMB 9279 / R1 / VKM B-1422) OX=243230 GN=DR_1316 PE=4 SV=1	DR_1316	1	7.23937e-24	116.36	GSSYMFITGPEVIK(1)SVTR	2	-0.62536	2
Q9RUR6	116	K	Propionyl-CoA carboxylase, alpha subunit, putative OS=Deinococcus radiodurans (strain ATCC 13939 / DSM 20539 / JCM 16871 / LMG 4051 / NBRC 15346 / NCIMB 9279 / R1 / VKM B-1422) OX=243230 GN=DR_1316 PE=4 SV=1	DR_1316	1	0.000583105	92.428	VTK(1)IMDLAAK	2	-2.6017	3
Q9RUR6	346	K	Propionyl-CoA carboxylase, alpha subunit, putative OS=Deinococcus radiodurans (strain ATCC 13939 / DSM 20539 / JCM 16871 / LMG 4051 / NBRC 15346 / NCIMB 9279 / R1 / VKM B-1422) OX=243230 GN=DR_1316 PE=4 SV=1	DR_1316	1	4.58504e-40	206.7	ALSGSLNIDASDK(1)AAR	2	0.26305	1
Q9RUR6	406	K	Propionyl-CoA carboxylase, alpha subunit, putative OS=Deinococcus radiodurans (strain ATCC 13939 / DSM 20539 / JCM 16871 / LMG 4051 / NBRC 15346 / NCIMB 9279 / R1 / VKM B-1422) OX=243230 GN=DR_1316 PE=4 SV=1	DR_1316	1	8.66495e-06	95.345	K(1)SYGGAYLAMNSR	2	1.5704	2
Q9RUR6	226	K	Propionyl-CoA carboxylase, alpha subunit, putative OS=Deinococcus radiodurans (strain ATCC 13939 / DSM 20539 / JCM 16871 / LMG 4051 / NBRC 15346 / NCIMB 9279 / R1 / VKM B-1422) OX=243230 GN=DR_1316 PE=4 SV=1	DR_1316	1	1.74202e-11	75.312	K(1)SGVAHLAYEGDEAVIDGIK	2	-1.6558	2
Q9RUR6	113	K	Propionyl-CoA carboxylase, alpha subunit, putative OS=Deinococcus radiodurans (strain ATCC 13939 / DSM 20539 / JCM 16871 / LMG 4051 / NBRC 15346 / NCIMB 9279 / R1 / VKM B-1422) OX=243230 GN=DR_1316 PE=4 SV=1	DR_1316	1	0.0124971	48.157	MNASK(1)VTK	2	0.28146	1
Q9RUR8	163	K	Uncharacterized protein DR_1314 OS=Deinococcus radiodurans (strain ATCC 13939 / DSM 20539 / JCM 16871 / LMG 4051 / NBRC 15346 / NCIMB 9279 / R1 / VKM B-1422) OX=243230 GN=DR_1314 PE=1 SV=2	DR_1314	1	6.35394e-06	158.61	AGSVQIGK(1)R	2	0.67542	1
Q9RUR8	155	K	Uncharacterized protein DR_1314 OS=Deinococcus radiodurans (strain ATCC 13939 / DSM 20539 / JCM 16871 / LMG 4051 / NBRC 15346 / NCIMB 9279 / R1 / VKM B-1422) OX=243230 GN=DR_1314 PE=1 SV=2	DR_1314	1	6.74645e-08	135.63	FK(1)AGSVQIGK	2	-0.35251	1
Q9RUR9	149	K	L-allo-threonine aldolase OS=Deinococcus radiodurans (strain ATCC 13939 / DSM 20539 / JCM 16871 / LMG 4051 / NBRC 15346 / NCIMB 9279 / R1 / VKM B-1422) OX=243230 GN=DR_1313 PE=3 SV=1	DR_1313	1	7.99038e-11	58.402	SVHQSPTGLISLENTHNK(1)AGGTVIPLAVLR	4	0.031636	1
Q9RUR9	233	K	L-allo-threonine aldolase OS=Deinococcus radiodurans (strain ATCC 13939 / DSM 20539 / JCM 16871 / LMG 4051 / NBRC 15346 / NCIMB 9279 / R1 / VKM B-1422) OX=243230 GN=DR_1313 PE=3 SV=1	DR_1313	1	0.022834	53.679	K(1)MLGGGMR	2	-0.36709	1
Q9RUS1	13	K	Methionine aminopeptidase OS=Deinococcus radiodurans (strain ATCC 13939 / DSM 20539 / JCM 16871 / LMG 4051 / NBRC 15346 / NCIMB 9279 / R1 / VKM B-1422) OX=243230 GN=map PE=3 SV=1	map	1	0.000850404	92.677	IPLK(1)SAR	2	-0.95247	1
Q9RUS1	62	K	Methionine aminopeptidase OS=Deinococcus radiodurans (strain ATCC 13939 / DSM 20539 / JCM 16871 / LMG 4051 / NBRC 15346 / NCIMB 9279 / R1 / VKM B-1422) OX=243230 GN=map PE=3 SV=1	map	1	6.0276e-09	90.263	GAK(1)PAYLGYGPR	2	0.45326	1
Q9RUS1	184	K	Methionine aminopeptidase OS=Deinococcus radiodurans (strain ATCC 13939 / DSM 20539 / JCM 16871 / LMG 4051 / NBRC 15346 / NCIMB 9279 / R1 / VKM B-1422) OX=243230 GN=map PE=3 SV=1	map	1	3.40804e-11	175.51	EYTGHGIGK(1)R	2	0.48366	1
Q9RUS3	69	K	30S ribosomal protein S20 OS=Deinococcus radiodurans (strain ATCC 13939 / DSM 20539 / JCM 16871 / LMG 4051 / NBRC 15346 / NCIMB 9279 / R1 / VKM B-1422) OX=243230 GN=rpsT PE=3 SV=1	rpsT	1	2.17387e-16	174.8	GSTLHK(1)NAAAR	2	-0.01025	1
Q9RUS3	30	K	30S ribosomal protein S20 OS=Deinococcus radiodurans (strain ATCC 13939 / DSM 20539 / JCM 16871 / LMG 4051 / NBRC 15346 / NCIMB 9279 / R1 / VKM B-1422) OX=243230 GN=rpsT PE=3 SV=1	rpsT	0.986653	0.0132095	47.334	K(0.013)STIK(0.987)TFSK	2	1.5437	1
Q9RUS5	255	K	Major facilitator family protein OS=Deinococcus radiodurans (strain ATCC 13939 / DSM 20539 / JCM 16871 / LMG 4051 / NBRC 15346 / NCIMB 9279 / R1 / VKM B-1422) OX=243230 GN=DR_1307 PE=4 SV=1	DR_1307	1	8.362e-30	113.86	TPADTFSGLK(1)VALHDR	2	-0.055875	1
Q9RUS6	149	K	Uncharacterized protein OS=Deinococcus radiodurans (strain ATCC 13939 / DSM 20539 / JCM 16871 / LMG 4051 / NBRC 15346 / NCIMB 9279 / R1 / VKM B-1422) OX=243230 GN=DR_1306 PE=4 SV=1	DR_1306	1	9.80489e-52	224.52	DYFNK(1)TDSGAEGEASVK	2	-0.55032	2
Q9RUS6	161	K	Uncharacterized protein OS=Deinococcus radiodurans (strain ATCC 13939 / DSM 20539 / JCM 16871 / LMG 4051 / NBRC 15346 / NCIMB 9279 / R1 / VKM B-1422) OX=243230 GN=DR_1306 PE=4 SV=1	DR_1306	1	1.65569e-20	145.95	TDSGAEGEASVK(1)R	2	0.015302	1
Q9RUS6	174	K	Uncharacterized protein OS=Deinococcus radiodurans (strain ATCC 13939 / DSM 20539 / JCM 16871 / LMG 4051 / NBRC 15346 / NCIMB 9279 / R1 / VKM B-1422) OX=243230 GN=DR_1306 PE=4 SV=1	DR_1306	1	1.61876e-20	139.7	QDAQVK(1)ITPTDTCR	2	0.84321	2
Q9RUS6	51	K	Uncharacterized protein OS=Deinococcus radiodurans (strain ATCC 13939 / DSM 20539 / JCM 16871 / LMG 4051 / NBRC 15346 / NCIMB 9279 / R1 / VKM B-1422) OX=243230 GN=DR_1306 PE=4 SV=1	DR_1306	1	1.41139e-116	273.32	PK(1)QDAPASVNQDLPTAVNVEALR	3	-0.034822	4
Q9RUS6	168	K	Uncharacterized protein OS=Deinococcus radiodurans (strain ATCC 13939 / DSM 20539 / JCM 16871 / LMG 4051 / NBRC 15346 / NCIMB 9279 / R1 / VKM B-1422) OX=243230 GN=DR_1306 PE=4 SV=1	DR_1306	1	4.87087e-11	146.88	VFAK(1)QDAQVK	2	-1.2952	1
Q9RUS7	109	K	Spermidine/putrescine ABC transporter, periplasmic spermidine/putrescine-binding protein OS=Deinococcus radiodurans (strain ATCC 13939 / DSM 20539 / JCM 16871 / LMG 4051 / NBRC 15346 / NCIMB 9279 / R1 / VKM B-1422) OX=243230 GN=DR_1305 PE=3 SV=1	DR_1305	1	0.018192	48.157	AK(1)LLQPLEK	2	-2.4184	1
Q9RUT4	295	K	Elp3 domain-containing protein OS=Deinococcus radiodurans (strain ATCC 13939 / DSM 20539 / JCM 16871 / LMG 4051 / NBRC 15346 / NCIMB 9279 / R1 / VKM B-1422) OX=243230 GN=DR_1298 PE=4 SV=1	DR_1298	1	0.000163757	95.311	FVGK(1)TLTER	2	-0.51465	1
Q9RUT7	50	K	30S ribosomal protein S16 OS=Deinococcus radiodurans (strain ATCC 13939 / DSM 20539 / JCM 16871 / LMG 4051 / NBRC 15346 / NCIMB 9279 / R1 / VKM B-1422) OX=243230 GN=rpsP PE=3 SV=1	rpsP	1	1.90571e-20	179.98	TSENFLK(1)IDVER	2	-1.2552	1
Q9RUT7	80	K	30S ribosomal protein S16 OS=Deinococcus radiodurans (strain ATCC 13939 / DSM 20539 / JCM 16871 / LMG 4051 / NBRC 15346 / NCIMB 9279 / R1 / VKM B-1422) OX=243230 GN=rpsP PE=3 SV=1	rpsP	1	0.00164944	49.16	SQGVK(1)ISK	2	0.7678	1
Q9RUT7	43	K	30S ribosomal protein S16 OS=Deinococcus radiodurans (strain ATCC 13939 / DSM 20539 / JCM 16871 / LMG 4051 / NBRC 15346 / NCIMB 9279 / R1 / VKM B-1422) OX=243230 GN=rpsP PE=3 SV=1	rpsP	1	0.000921127	126.82	K(1)TSENFLK	2	-0.40465	1
Q9RUU0	147	K	D-3-phosphoglycerate dehydrogenase OS=Deinococcus radiodurans (strain ATCC 13939 / DSM 20539 / JCM 16871 / LMG 4051 / NBRC 15346 / NCIMB 9279 / R1 / VKM B-1422) OX=243230 GN=DR_1291 PE=3 SV=1	DR_1291	1	5.74064e-07	92.428	K(1)FLGLELTDK	2	-2.2718	1
Q9RUU0	452	K	D-3-phosphoglycerate dehydrogenase OS=Deinococcus radiodurans (strain ATCC 13939 / DSM 20539 / JCM 16871 / LMG 4051 / NBRC 15346 / NCIMB 9279 / R1 / VKM B-1422) OX=243230 GN=DR_1291 PE=3 SV=1	DR_1291	1	1.00201e-08	141.29	VGGTVFGK(1)SPR	2	0.25439	2
Q9RUU0	325	K	D-3-phosphoglycerate dehydrogenase OS=Deinococcus radiodurans (strain ATCC 13939 / DSM 20539 / JCM 16871 / LMG 4051 / NBRC 15346 / NCIMB 9279 / R1 / VKM B-1422) OX=243230 GN=DR_1291 PE=3 SV=1	DR_1291	1	9.94225e-19	141.36	VLDALHGDVSK(1)GAVNAPALDAK	2	-0.038269	2
Q9RUU1	149	K	Extracellular solute-binding protein, family 5 OS=Deinococcus radiodurans (strain ATCC 13939 / DSM 20539 / JCM 16871 / LMG 4051 / NBRC 15346 / NCIMB 9279 / R1 / VKM B-1422) OX=243230 GN=DR_1290 PE=3 SV=1	DR_1290	1	1.35763e-17	187.33	NVVK(1)VNDSTVR	2	3.6017	3
Q9RUU1	339	K	Extracellular solute-binding protein, family 5 OS=Deinococcus radiodurans (strain ATCC 13939 / DSM 20539 / JCM 16871 / LMG 4051 / NBRC 15346 / NCIMB 9279 / R1 / VKM B-1422) OX=243230 GN=DR_1290 PE=3 SV=1	DR_1290	1	1.81712e-17	196.44	YNSSK(1)VPADYK	2	0.91484	1
Q9RUU1	228	K	Extracellular solute-binding protein, family 5 OS=Deinococcus radiodurans (strain ATCC 13939 / DSM 20539 / JCM 16871 / LMG 4051 / NBRC 15346 / NCIMB 9279 / R1 / VKM B-1422) OX=243230 GN=DR_1290 PE=3 SV=1	DR_1290	1	1.63946e-07	162.49	AK(1)VATVIIR	2	2.7654	1
Q9RUU1	220	K	Extracellular solute-binding protein, family 5 OS=Deinococcus radiodurans (strain ATCC 13939 / DSM 20539 / JCM 16871 / LMG 4051 / NBRC 15346 / NCIMB 9279 / R1 / VKM B-1422) OX=243230 GN=DR_1290 PE=3 SV=1	DR_1290	1	1.87639e-26	205.09	VTLTANK(1)NYWGTK	2	2.4715	1
Q9RUU1	226	K	Extracellular solute-binding protein, family 5 OS=Deinococcus radiodurans (strain ATCC 13939 / DSM 20539 / JCM 16871 / LMG 4051 / NBRC 15346 / NCIMB 9279 / R1 / VKM B-1422) OX=243230 GN=DR_1290 PE=3 SV=1	DR_1290	1	0.000686356	87.251	NYWGTK(1)AK	2	0.26782	1
Q9RUU1	345	K	Extracellular solute-binding protein, family 5 OS=Deinococcus radiodurans (strain ATCC 13939 / DSM 20539 / JCM 16871 / LMG 4051 / NBRC 15346 / NCIMB 9279 / R1 / VKM B-1422) OX=243230 GN=DR_1290 PE=3 SV=1	DR_1290	1	5.00099e-09	93.772	VPADYK(1)FDPAAAK	2	0.16767	1
Q9RUU1	137	K	Extracellular solute-binding protein, family 5 OS=Deinococcus radiodurans (strain ATCC 13939 / DSM 20539 / JCM 16871 / LMG 4051 / NBRC 15346 / NCIMB 9279 / R1 / VKM B-1422) OX=243230 GN=DR_1290 PE=3 SV=1	DR_1290	1	8.91576e-34	124.69	TFEIVGDLLGGYK(1)GDATSVIK	2	-2.7646	1
Q9RUU1	408	K	Extracellular solute-binding protein, family 5 OS=Deinococcus radiodurans (strain ATCC 13939 / DSM 20539 / JCM 16871 / LMG 4051 / NBRC 15346 / NCIMB 9279 / R1 / VKM B-1422) OX=243230 GN=DR_1290 PE=3 SV=1	DR_1290	1	1.53769e-06	79.889	TEDWAK(1)YLEDR	2	-0.21913	1
Q9RUU1	402	K	Extracellular solute-binding protein, family 5 OS=Deinococcus radiodurans (strain ATCC 13939 / DSM 20539 / JCM 16871 / LMG 4051 / NBRC 15346 / NCIMB 9279 / R1 / VKM B-1422) OX=243230 GN=DR_1290 PE=3 SV=1	DR_1290	1	7.05417e-10	163.43	VNLK(1)TEDWAK	2	4.0152	1
Q9RUU1	467	K	Extracellular solute-binding protein, family 5 OS=Deinococcus radiodurans (strain ATCC 13939 / DSM 20539 / JCM 16871 / LMG 4051 / NBRC 15346 / NCIMB 9279 / R1 / VKM B-1422) OX=243230 GN=DR_1290 PE=3 SV=1	DR_1290	1	0.000902709	76.605	AAK(1)TEAER	2	0.31765	1
Q9RUU1	209	K	Extracellular solute-binding protein, family 5 OS=Deinococcus radiodurans (strain ATCC 13939 / DSM 20539 / JCM 16871 / LMG 4051 / NBRC 15346 / NCIMB 9279 / R1 / VKM B-1422) OX=243230 GN=DR_1290 PE=3 SV=1	DR_1290	1	4.65683e-73	252.02	AVGTGPFIFQSWK(1)SGDR	2	-1.9462	2
Q9RUU1	506	K	Extracellular solute-binding protein, family 5 OS=Deinococcus radiodurans (strain ATCC 13939 / DSM 20539 / JCM 16871 / LMG 4051 / NBRC 15346 / NCIMB 9279 / R1 / VKM B-1422) OX=243230 GN=DR_1290 PE=3 SV=1	DR_1290	1	4.22161e-22	135.89	TYVK(1)GWVPSPLGSESFNNISLVGK	2	-2.0442	2
Q9RUU1	145	K	Extracellular solute-binding protein, family 5 OS=Deinococcus radiodurans (strain ATCC 13939 / DSM 20539 / JCM 16871 / LMG 4051 / NBRC 15346 / NCIMB 9279 / R1 / VKM B-1422) OX=243230 GN=DR_1290 PE=3 SV=1	DR_1290	1	5.04058e-20	175.07	GDATSVIK(1)NVVK(1)VNDSTVR	2	0.1248	6
Q9RUU1	196	K	Extracellular solute-binding protein, family 5 OS=Deinococcus radiodurans (strain ATCC 13939 / DSM 20539 / JCM 16871 / LMG 4051 / NBRC 15346 / NCIMB 9279 / R1 / VKM B-1422) OX=243230 GN=DR_1290 PE=3 SV=1	DR_1290	1	1.4192e-43	173.19	YGTPAGK(1)AVGTGPFIFQSWK	2	-0.5826	1
Q9RUU1	270	K	Extracellular solute-binding protein, family 5 OS=Deinococcus radiodurans (strain ATCC 13939 / DSM 20539 / JCM 16871 / LMG 4051 / NBRC 15346 / NCIMB 9279 / R1 / VKM B-1422) OX=243230 GN=DR_1290 PE=3 SV=1	DR_1290	1	5.08216e-06	90.689	AIQADK(1)NLVAVK	2	-0.98374	1
[truncated: 2,026 more rows]

## Sheet: Rep2_protein
Protein accession	Position	Amino acid	Protein description	Gene name	Localization probability	PEP	Score	Modified sequence	Charge	Mass error [ppm]	MS/MS Count
[truncated: 2,824 more rows]

## Sheet: Rep3_protein
Protein accession	Position	Amino acid	Protein description	Gene name	Localization probability	PEP	Score	Modified sequence	Charge	Mass error [ppm]	MS/MS Count
[truncated: 3,715 more rows]

[truncated: 3 more sheets: Rep1_peptide, Rep2_peptide, Rep3_peptide]
