# Supplementary material for: Lysine Acetylome Profiling Reveals Diverse Functions of Acetylation in Deinococcus radiodurans
Source: Microbiol Spectr. 2022 Aug 16;10(5):e01016-21. doi: 10.1128/spectrum.01016-21 (PMC9603093; doi:10.1128/spectrum.01016-21)
Supplement: Supplemental file 2 — Supplemental material. Download spectrum.01016-21-s0003.xlsx, XLSX file, 0.2 MB [file spectrum.01016-21-s0003.xlsx]

## Sheet: ident Classification
Subcellular Location	No. of Protein
Cytoplasmic	755
Unknown	367
CytoplasmicMembrane	248
other	40

## Sheet: ident list
Category	Protein accession	Position	Amino acid	Protein description	Gene name
Cytoplasmic	O32504	272	K	DNA repair protein PprA OS=Deinococcus radiodurans (strain ATCC 13939 / DSM 20539 / JCM 16871 / LMG 4051 / NBRC 15346 / NCIMB 9279 / R1 / VKM B-1422) OX=243230 GN=pprA PE=1 SV=2	pprA
	O32504	176	K	DNA repair protein PprA OS=Deinococcus radiodurans (strain ATCC 13939 / DSM 20539 / JCM 16871 / LMG 4051 / NBRC 15346 / NCIMB 9279 / R1 / VKM B-1422) OX=243230 GN=pprA PE=1 SV=2	pprA
	O32507	278	K	Succinate-semialdehyde dehydrogenase [NADP(+)] OS=Deinococcus radiodurans (strain ATCC 13939 / DSM 20539 / JCM 16871 / LMG 4051 / NBRC 15346 / NCIMB 9279 / R1 / VKM B-1422) OX=243230 GN=ssdA PE=3 SV=1	ssdA
	O83026	298	K	Phosphoenolpyruvate synthase OS=Deinococcus radiodurans (strain ATCC 13939 / DSM 20539 / JCM 16871 / LMG 4051 / NBRC 15346 / NCIMB 9279 / R1 / VKM B-1422) OX=243230 GN=ppsA PE=3 SV=2	ppsA
	O83026	532	K	Phosphoenolpyruvate synthase OS=Deinococcus radiodurans (strain ATCC 13939 / DSM 20539 / JCM 16871 / LMG 4051 / NBRC 15346 / NCIMB 9279 / R1 / VKM B-1422) OX=243230 GN=ppsA PE=3 SV=2	ppsA
	O83026	561	K	Phosphoenolpyruvate synthase OS=Deinococcus radiodurans (strain ATCC 13939 / DSM 20539 / JCM 16871 / LMG 4051 / NBRC 15346 / NCIMB 9279 / R1 / VKM B-1422) OX=243230 GN=ppsA PE=3 SV=2	ppsA
	O83026	343	K	Phosphoenolpyruvate synthase OS=Deinococcus radiodurans (strain ATCC 13939 / DSM 20539 / JCM 16871 / LMG 4051 / NBRC 15346 / NCIMB 9279 / R1 / VKM B-1422) OX=243230 GN=ppsA PE=3 SV=2	ppsA
	P42443	210	K	Protein RecA OS=Deinococcus radiodurans (strain ATCC 13939 / DSM 20539 / JCM 16871 / LMG 4051 / NBRC 15346 / NCIMB 9279 / R1 / VKM B-1422) OX=243230 GN=recA PE=1 SV=2	recA
	P42443	245	K	Protein RecA OS=Deinococcus radiodurans (strain ATCC 13939 / DSM 20539 / JCM 16871 / LMG 4051 / NBRC 15346 / NCIMB 9279 / R1 / VKM B-1422) OX=243230 GN=recA PE=1 SV=2	recA
	P42443	263	K	Protein RecA OS=Deinococcus radiodurans (strain ATCC 13939 / DSM 20539 / JCM 16871 / LMG 4051 / NBRC 15346 / NCIMB 9279 / R1 / VKM B-1422) OX=243230 GN=recA PE=1 SV=2	recA
	P42443	299	K	Protein RecA OS=Deinococcus radiodurans (strain ATCC 13939 / DSM 20539 / JCM 16871 / LMG 4051 / NBRC 15346 / NCIMB 9279 / R1 / VKM B-1422) OX=243230 GN=recA PE=1 SV=2	recA
	P49228	40	K	50S ribosomal protein L32 OS=Deinococcus radiodurans (strain ATCC 13939 / DSM 20539 / JCM 16871 / LMG 4051 / NBRC 15346 / NCIMB 9279 / R1 / VKM B-1422) OX=243230 GN=rpmF PE=1 SV=3	rpmF
	P49228	3	K	50S ribosomal protein L32 OS=Deinococcus radiodurans (strain ATCC 13939 / DSM 20539 / JCM 16871 / LMG 4051 / NBRC 15346 / NCIMB 9279 / R1 / VKM B-1422) OX=243230 GN=rpmF PE=1 SV=3	rpmF
	P50933	206	K	L-lactate dehydrogenase OS=Deinococcus radiodurans (strain ATCC 13939 / DSM 20539 / JCM 16871 / LMG 4051 / NBRC 15346 / NCIMB 9279 / R1 / VKM B-1422) OX=243230 GN=ldh PE=1 SV=2	ldh
	P50933	222	K	L-lactate dehydrogenase OS=Deinococcus radiodurans (strain ATCC 13939 / DSM 20539 / JCM 16871 / LMG 4051 / NBRC 15346 / NCIMB 9279 / R1 / VKM B-1422) OX=243230 GN=ldh PE=1 SV=2	ldh
	P52027	93	K	DNA polymerase I OS=Deinococcus radiodurans (strain ATCC 13939 / DSM 20539 / JCM 16871 / LMG 4051 / NBRC 15346 / NCIMB 9279 / R1 / VKM B-1422) OX=243230 GN=polA PE=3 SV=2	polA
	P52027	232	K	DNA polymerase I OS=Deinococcus radiodurans (strain ATCC 13939 / DSM 20539 / JCM 16871 / LMG 4051 / NBRC 15346 / NCIMB 9279 / R1 / VKM B-1422) OX=243230 GN=polA PE=3 SV=2	polA
	P52027	262	K	DNA polymerase I OS=Deinococcus radiodurans (strain ATCC 13939 / DSM 20539 / JCM 16871 / LMG 4051 / NBRC 15346 / NCIMB 9279 / R1 / VKM B-1422) OX=243230 GN=polA PE=3 SV=2	polA
	P52027	167	K	DNA polymerase I OS=Deinococcus radiodurans (strain ATCC 13939 / DSM 20539 / JCM 16871 / LMG 4051 / NBRC 15346 / NCIMB 9279 / R1 / VKM B-1422) OX=243230 GN=polA PE=3 SV=2	polA
	P52153	306	K	Transcription termination factor Rho OS=Deinococcus radiodurans (strain ATCC 13939 / DSM 20539 / JCM 16871 / LMG 4051 / NBRC 15346 / NCIMB 9279 / R1 / VKM B-1422) OX=243230 GN=rho PE=3 SV=2	rho
	P52153	191	K	Transcription termination factor Rho OS=Deinococcus radiodurans (strain ATCC 13939 / DSM 20539 / JCM 16871 / LMG 4051 / NBRC 15346 / NCIMB 9279 / R1 / VKM B-1422) OX=243230 GN=rho PE=3 SV=2	rho
	P52153	370	K	Transcription termination factor Rho OS=Deinococcus radiodurans (strain ATCC 13939 / DSM 20539 / JCM 16871 / LMG 4051 / NBRC 15346 / NCIMB 9279 / R1 / VKM B-1422) OX=243230 GN=rho PE=3 SV=2	rho
	P56860	243	K	Phosphoadenosine phosphosulfate reductase OS=Deinococcus radiodurans (strain ATCC 13939 / DSM 20539 / JCM 16871 / LMG 4051 / NBRC 15346 / NCIMB 9279 / R1 / VKM B-1422) OX=243230 GN=cysH PE=3 SV=1	cysH
	P56864	357	K	Sulfate adenylyltransferase OS=Deinococcus radiodurans (strain ATCC 13939 / DSM 20539 / JCM 16871 / LMG 4051 / NBRC 15346 / NCIMB 9279 / R1 / VKM B-1422) OX=243230 GN=sat PE=3 SV=1	sat
	P56905	274	K	Peptide chain release factor 1 OS=Deinococcus radiodurans (strain ATCC 13939 / DSM 20539 / JCM 16871 / LMG 4051 / NBRC 15346 / NCIMB 9279 / R1 / VKM B-1422) OX=243230 GN=prfA PE=3 SV=1	prfA
	P56925	33	K	33 kDa chaperonin OS=Deinococcus radiodurans (strain ATCC 13939 / DSM 20539 / JCM 16871 / LMG 4051 / NBRC 15346 / NCIMB 9279 / R1 / VKM B-1422) OX=243230 GN=hslO PE=3 SV=3	hslO
	P56925	20	K	33 kDa chaperonin OS=Deinococcus radiodurans (strain ATCC 13939 / DSM 20539 / JCM 16871 / LMG 4051 / NBRC 15346 / NCIMB 9279 / R1 / VKM B-1422) OX=243230 GN=hslO PE=3 SV=3	hslO
	P56926	237	K	Glutamine--tRNA ligase OS=Deinococcus radiodurans (strain ATCC 13939 / DSM 20539 / JCM 16871 / LMG 4051 / NBRC 15346 / NCIMB 9279 / R1 / VKM B-1422) OX=243230 GN=glnS PE=1 SV=1	glnS
	P56926	819	K	Glutamine--tRNA ligase OS=Deinococcus radiodurans (strain ATCC 13939 / DSM 20539 / JCM 16871 / LMG 4051 / NBRC 15346 / NCIMB 9279 / R1 / VKM B-1422) OX=243230 GN=glnS PE=1 SV=1	glnS
	P56926	64	K	Glutamine--tRNA ligase OS=Deinococcus radiodurans (strain ATCC 13939 / DSM 20539 / JCM 16871 / LMG 4051 / NBRC 15346 / NCIMB 9279 / R1 / VKM B-1422) OX=243230 GN=glnS PE=1 SV=1	glnS
	P56926	216	K	Glutamine--tRNA ligase OS=Deinococcus radiodurans (strain ATCC 13939 / DSM 20539 / JCM 16871 / LMG 4051 / NBRC 15346 / NCIMB 9279 / R1 / VKM B-1422) OX=243230 GN=glnS PE=1 SV=1	glnS
	P56926	202	K	Glutamine--tRNA ligase OS=Deinococcus radiodurans (strain ATCC 13939 / DSM 20539 / JCM 16871 / LMG 4051 / NBRC 15346 / NCIMB 9279 / R1 / VKM B-1422) OX=243230 GN=glnS PE=1 SV=1	glnS
	P56926	311	K	Glutamine--tRNA ligase OS=Deinococcus radiodurans (strain ATCC 13939 / DSM 20539 / JCM 16871 / LMG 4051 / NBRC 15346 / NCIMB 9279 / R1 / VKM B-1422) OX=243230 GN=glnS PE=1 SV=1	glnS
	P83589	281	K	Probable 3-hydroxyacyl-CoA dehydrogenase OS=Deinococcus radiodurans (strain ATCC 13939 / DSM 20539 / JCM 16871 / LMG 4051 / NBRC 15346 / NCIMB 9279 / R1 / VKM B-1422) OX=243230 GN=DR_2477 PE=1 SV=2	DR_2477
	P83589	112	K	Probable 3-hydroxyacyl-CoA dehydrogenase OS=Deinococcus radiodurans (strain ATCC 13939 / DSM 20539 / JCM 16871 / LMG 4051 / NBRC 15346 / NCIMB 9279 / R1 / VKM B-1422) OX=243230 GN=DR_2477 PE=1 SV=2	DR_2477
	P83589	99	K	Probable 3-hydroxyacyl-CoA dehydrogenase OS=Deinococcus radiodurans (strain ATCC 13939 / DSM 20539 / JCM 16871 / LMG 4051 / NBRC 15346 / NCIMB 9279 / R1 / VKM B-1422) OX=243230 GN=DR_2477 PE=1 SV=2	DR_2477
	P83589	105	K	Probable 3-hydroxyacyl-CoA dehydrogenase OS=Deinococcus radiodurans (strain ATCC 13939 / DSM 20539 / JCM 16871 / LMG 4051 / NBRC 15346 / NCIMB 9279 / R1 / VKM B-1422) OX=243230 GN=DR_2477 PE=1 SV=2	DR_2477
	P83589	47	K	Probable 3-hydroxyacyl-CoA dehydrogenase OS=Deinococcus radiodurans (strain ATCC 13939 / DSM 20539 / JCM 16871 / LMG 4051 / NBRC 15346 / NCIMB 9279 / R1 / VKM B-1422) OX=243230 GN=DR_2477 PE=1 SV=2	DR_2477
	Q46577	572	K	UvrABC system protein A OS=Deinococcus radiodurans (strain ATCC 13939 / DSM 20539 / JCM 16871 / LMG 4051 / NBRC 15346 / NCIMB 9279 / R1 / VKM B-1422) OX=243230 GN=uvrA PE=3 SV=2	uvrA
	Q46577	423	K	UvrABC system protein A OS=Deinococcus radiodurans (strain ATCC 13939 / DSM 20539 / JCM 16871 / LMG 4051 / NBRC 15346 / NCIMB 9279 / R1 / VKM B-1422) OX=243230 GN=uvrA PE=3 SV=2	uvrA
	Q46578	274	K	Phosphate acyltransferase OS=Deinococcus radiodurans (strain ATCC 13939 / DSM 20539 / JCM 16871 / LMG 4051 / NBRC 15346 / NCIMB 9279 / R1 / VKM B-1422) OX=243230 GN=plsX PE=3 SV=3	plsX
	Q46578	276	K	Phosphate acyltransferase OS=Deinococcus radiodurans (strain ATCC 13939 / DSM 20539 / JCM 16871 / LMG 4051 / NBRC 15346 / NCIMB 9279 / R1 / VKM B-1422) OX=243230 GN=plsX PE=3 SV=3	plsX
	Q59337	519	K	Catalase OS=Deinococcus radiodurans (strain ATCC 13939 / DSM 20539 / JCM 16871 / LMG 4051 / NBRC 15346 / NCIMB 9279 / R1 / VKM B-1422) OX=243230 GN=katA PE=1 SV=2	katA
	Q59337	390	K	Catalase OS=Deinococcus radiodurans (strain ATCC 13939 / DSM 20539 / JCM 16871 / LMG 4051 / NBRC 15346 / NCIMB 9279 / R1 / VKM B-1422) OX=243230 GN=katA PE=1 SV=2	katA
	Q59337	491	K	Catalase OS=Deinococcus radiodurans (strain ATCC 13939 / DSM 20539 / JCM 16871 / LMG 4051 / NBRC 15346 / NCIMB 9279 / R1 / VKM B-1422) OX=243230 GN=katA PE=1 SV=2	katA
	Q59337	109	K	Catalase OS=Deinococcus radiodurans (strain ATCC 13939 / DSM 20539 / JCM 16871 / LMG 4051 / NBRC 15346 / NCIMB 9279 / R1 / VKM B-1422) OX=243230 GN=katA PE=1 SV=2	katA
	Q59337	427	K	Catalase OS=Deinococcus radiodurans (strain ATCC 13939 / DSM 20539 / JCM 16871 / LMG 4051 / NBRC 15346 / NCIMB 9279 / R1 / VKM B-1422) OX=243230 GN=katA PE=1 SV=2	katA
	Q59337	522	K	Catalase OS=Deinococcus radiodurans (strain ATCC 13939 / DSM 20539 / JCM 16871 / LMG 4051 / NBRC 15346 / NCIMB 9279 / R1 / VKM B-1422) OX=243230 GN=katA PE=1 SV=2	katA
	Q59337	232	K	Catalase OS=Deinococcus radiodurans (strain ATCC 13939 / DSM 20539 / JCM 16871 / LMG 4051 / NBRC 15346 / NCIMB 9279 / R1 / VKM B-1422) OX=243230 GN=katA PE=1 SV=2	katA
	Q59337	96	K	Catalase OS=Deinococcus radiodurans (strain ATCC 13939 / DSM 20539 / JCM 16871 / LMG 4051 / NBRC 15346 / NCIMB 9279 / R1 / VKM B-1422) OX=243230 GN=katA PE=1 SV=2	katA
	Q9LBE3	52	K	"2-hydroxyhepta-2,4-diene-1,7-dioate isomerase/5-carboxymethyl-2-oxo-hex-3-ene-1,7-dioate decarboxylase-related protein OS=Deinococcus radiodurans (strain ATCC 13939 / DSM 20539 / JCM 16871 / LMG 4051 / NBRC 15346 / NCIMB 9279 / R1 / VKM B-1422) OX=243230 GN=DR_1609 PE=4 SV=1"	DR_1609
	Q9LBE3	146	K	"2-hydroxyhepta-2,4-diene-1,7-dioate isomerase/5-carboxymethyl-2-oxo-hex-3-ene-1,7-dioate decarboxylase-related protein OS=Deinococcus radiodurans (strain ATCC 13939 / DSM 20539 / JCM 16871 / LMG 4051 / NBRC 15346 / NCIMB 9279 / R1 / VKM B-1422) OX=243230 GN=DR_1609 PE=4 SV=1"	DR_1609
	Q9R342	306	K	Elongation factor Tu OS=Deinococcus radiodurans (strain ATCC 13939 / DSM 20539 / JCM 16871 / LMG 4051 / NBRC 15346 / NCIMB 9279 / R1 / VKM B-1422) OX=243230 GN=tufA PE=3 SV=1	tufA
	Q9R342	161	K	Elongation factor Tu OS=Deinococcus radiodurans (strain ATCC 13939 / DSM 20539 / JCM 16871 / LMG 4051 / NBRC 15346 / NCIMB 9279 / R1 / VKM B-1422) OX=243230 GN=tufA PE=3 SV=1	tufA
	Q9R342	188	K	Elongation factor Tu OS=Deinococcus radiodurans (strain ATCC 13939 / DSM 20539 / JCM 16871 / LMG 4051 / NBRC 15346 / NCIMB 9279 / R1 / VKM B-1422) OX=243230 GN=tufA PE=3 SV=1	tufA
	Q9R342	220	K	Elongation factor Tu OS=Deinococcus radiodurans (strain ATCC 13939 / DSM 20539 / JCM 16871 / LMG 4051 / NBRC 15346 / NCIMB 9279 / R1 / VKM B-1422) OX=243230 GN=tufA PE=3 SV=1	tufA
	Q9R342	402	K	Elongation factor Tu OS=Deinococcus radiodurans (strain ATCC 13939 / DSM 20539 / JCM 16871 / LMG 4051 / NBRC 15346 / NCIMB 9279 / R1 / VKM B-1422) OX=243230 GN=tufA PE=3 SV=1	tufA
	Q9R342	173	K	Elongation factor Tu OS=Deinococcus radiodurans (strain ATCC 13939 / DSM 20539 / JCM 16871 / LMG 4051 / NBRC 15346 / NCIMB 9279 / R1 / VKM B-1422) OX=243230 GN=tufA PE=3 SV=1	tufA
	Q9R342	264	K	Elongation factor Tu OS=Deinococcus radiodurans (strain ATCC 13939 / DSM 20539 / JCM 16871 / LMG 4051 / NBRC 15346 / NCIMB 9279 / R1 / VKM B-1422) OX=243230 GN=tufA PE=3 SV=1	tufA
	Q9R342	275	K	Elongation factor Tu OS=Deinococcus radiodurans (strain ATCC 13939 / DSM 20539 / JCM 16871 / LMG 4051 / NBRC 15346 / NCIMB 9279 / R1 / VKM B-1422) OX=243230 GN=tufA PE=3 SV=1	tufA
	Q9R342	325	K	Elongation factor Tu OS=Deinococcus radiodurans (strain ATCC 13939 / DSM 20539 / JCM 16871 / LMG 4051 / NBRC 15346 / NCIMB 9279 / R1 / VKM B-1422) OX=243230 GN=tufA PE=3 SV=1	tufA
	Q9R342	311	K	Elongation factor Tu OS=Deinococcus radiodurans (strain ATCC 13939 / DSM 20539 / JCM 16871 / LMG 4051 / NBRC 15346 / NCIMB 9279 / R1 / VKM B-1422) OX=243230 GN=tufA PE=3 SV=1	tufA
	Q9RR60	398	K	Enolase OS=Deinococcus radiodurans (strain ATCC 13939 / DSM 20539 / JCM 16871 / LMG 4051 / NBRC 15346 / NCIMB 9279 / R1 / VKM B-1422) OX=243230 GN=eno PE=3 SV=1	eno
	Q9RR60	60	K	Enolase OS=Deinococcus radiodurans (strain ATCC 13939 / DSM 20539 / JCM 16871 / LMG 4051 / NBRC 15346 / NCIMB 9279 / R1 / VKM B-1422) OX=243230 GN=eno PE=3 SV=1	eno
	Q9RR60	353	K	Enolase OS=Deinococcus radiodurans (strain ATCC 13939 / DSM 20539 / JCM 16871 / LMG 4051 / NBRC 15346 / NCIMB 9279 / R1 / VKM B-1422) OX=243230 GN=eno PE=3 SV=1	eno
	Q9RR60	304	K	Enolase OS=Deinococcus radiodurans (strain ATCC 13939 / DSM 20539 / JCM 16871 / LMG 4051 / NBRC 15346 / NCIMB 9279 / R1 / VKM B-1422) OX=243230 GN=eno PE=3 SV=1	eno
	Q9RR60	101	K	Enolase OS=Deinococcus radiodurans (strain ATCC 13939 / DSM 20539 / JCM 16871 / LMG 4051 / NBRC 15346 / NCIMB 9279 / R1 / VKM B-1422) OX=243230 GN=eno PE=3 SV=1	eno
	Q9RR60	188	K	Enolase OS=Deinococcus radiodurans (strain ATCC 13939 / DSM 20539 / JCM 16871 / LMG 4051 / NBRC 15346 / NCIMB 9279 / R1 / VKM B-1422) OX=243230 GN=eno PE=3 SV=1	eno
	Q9RR60	386	K	Enolase OS=Deinococcus radiodurans (strain ATCC 13939 / DSM 20539 / JCM 16871 / LMG 4051 / NBRC 15346 / NCIMB 9279 / R1 / VKM B-1422) OX=243230 GN=eno PE=3 SV=1	eno
	Q9RR63	95	K	Tyrosine--tRNA ligase OS=Deinococcus radiodurans (strain ATCC 13939 / DSM 20539 / JCM 16871 / LMG 4051 / NBRC 15346 / NCIMB 9279 / R1 / VKM B-1422) OX=243230 GN=tyrS PE=3 SV=1	tyrS
	Q9RR65	53	K	Dihydrofolate reductase OS=Deinococcus radiodurans (strain ATCC 13939 / DSM 20539 / JCM 16871 / LMG 4051 / NBRC 15346 / NCIMB 9279 / R1 / VKM B-1422) OX=243230 GN=DR_2632 PE=3 SV=1	DR_2632
	Q9RR67	171	K	Thymidylate synthase OS=Deinococcus radiodurans (strain ATCC 13939 / DSM 20539 / JCM 16871 / LMG 4051 / NBRC 15346 / NCIMB 9279 / R1 / VKM B-1422) OX=243230 GN=thyA PE=3 SV=1	thyA
	Q9RR68	4	K	PadR domain-containing protein OS=Deinococcus radiodurans (strain ATCC 13939 / DSM 20539 / JCM 16871 / LMG 4051 / NBRC 15346 / NCIMB 9279 / R1 / VKM B-1422) OX=243230 GN=DR_2629 PE=4 SV=1	DR_2629
	Q9RR70	401	K	Fumarate hydratase class II OS=Deinococcus radiodurans (strain ATCC 13939 / DSM 20539 / JCM 16871 / LMG 4051 / NBRC 15346 / NCIMB 9279 / R1 / VKM B-1422) OX=243230 GN=fumC PE=3 SV=1	fumC
	Q9RR70	251	K	Fumarate hydratase class II OS=Deinococcus radiodurans (strain ATCC 13939 / DSM 20539 / JCM 16871 / LMG 4051 / NBRC 15346 / NCIMB 9279 / R1 / VKM B-1422) OX=243230 GN=fumC PE=3 SV=1	fumC
	Q9RR70	181	K	Fumarate hydratase class II OS=Deinococcus radiodurans (strain ATCC 13939 / DSM 20539 / JCM 16871 / LMG 4051 / NBRC 15346 / NCIMB 9279 / R1 / VKM B-1422) OX=243230 GN=fumC PE=3 SV=1	fumC
	Q9RR70	266	K	Fumarate hydratase class II OS=Deinococcus radiodurans (strain ATCC 13939 / DSM 20539 / JCM 16871 / LMG 4051 / NBRC 15346 / NCIMB 9279 / R1 / VKM B-1422) OX=243230 GN=fumC PE=3 SV=1	fumC
	Q9RR70	168	K	Fumarate hydratase class II OS=Deinococcus radiodurans (strain ATCC 13939 / DSM 20539 / JCM 16871 / LMG 4051 / NBRC 15346 / NCIMB 9279 / R1 / VKM B-1422) OX=243230 GN=fumC PE=3 SV=1	fumC
	Q9RR70	422	K	Fumarate hydratase class II OS=Deinococcus radiodurans (strain ATCC 13939 / DSM 20539 / JCM 16871 / LMG 4051 / NBRC 15346 / NCIMB 9279 / R1 / VKM B-1422) OX=243230 GN=fumC PE=3 SV=1	fumC
	Q9RR70	176	K	Fumarate hydratase class II OS=Deinococcus radiodurans (strain ATCC 13939 / DSM 20539 / JCM 16871 / LMG 4051 / NBRC 15346 / NCIMB 9279 / R1 / VKM B-1422) OX=243230 GN=fumC PE=3 SV=1	fumC
	Q9RR74	197	K	Uncharacterized protein OS=Deinococcus radiodurans (strain ATCC 13939 / DSM 20539 / JCM 16871 / LMG 4051 / NBRC 15346 / NCIMB 9279 / R1 / VKM B-1422) OX=243230 GN=DR_2623 PE=4 SV=1	DR_2623
	Q9RR83	121	K	"Hydrolase, CbbY/CbbZ/GpH/YieH family OS=Deinococcus radiodurans (strain ATCC 13939 / DSM 20539 / JCM 16871 / LMG 4051 / NBRC 15346 / NCIMB 9279 / R1 / VKM B-1422) OX=243230 GN=DR_2613 PE=4 SV=1"	DR_2613
	Q9RR88	209	K	Molybdenum cofactor biosynthesis protein D/E OS=Deinococcus radiodurans (strain ATCC 13939 / DSM 20539 / JCM 16871 / LMG 4051 / NBRC 15346 / NCIMB 9279 / R1 / VKM B-1422) OX=243230 GN=DR_2607 PE=4 SV=1	DR_2607
	Q9RR97	136	K	Nitric oxide synthase oxygenase OS=Deinococcus radiodurans (strain ATCC 13939 / DSM 20539 / JCM 16871 / LMG 4051 / NBRC 15346 / NCIMB 9279 / R1 / VKM B-1422) OX=243230 GN=nos PE=1 SV=1	nos
	Q9RRA0	27	K	"Magnesium protoporphyrin chelatase, putative OS=Deinococcus radiodurans (strain ATCC 13939 / DSM 20539 / JCM 16871 / LMG 4051 / NBRC 15346 / NCIMB 9279 / R1 / VKM B-1422) OX=243230 GN=DR_2594 PE=4 SV=1"	DR_2594
	Q9RRA0	370	K	"Magnesium protoporphyrin chelatase, putative OS=Deinococcus radiodurans (strain ATCC 13939 / DSM 20539 / JCM 16871 / LMG 4051 / NBRC 15346 / NCIMB 9279 / R1 / VKM B-1422) OX=243230 GN=DR_2594 PE=4 SV=1"	DR_2594
	Q9RRA0	312	K	"Magnesium protoporphyrin chelatase, putative OS=Deinococcus radiodurans (strain ATCC 13939 / DSM 20539 / JCM 16871 / LMG 4051 / NBRC 15346 / NCIMB 9279 / R1 / VKM B-1422) OX=243230 GN=DR_2594 PE=4 SV=1"	DR_2594
	Q9RRB2	155	K	HD domain-containing protein OS=Deinococcus radiodurans (strain ATCC 13939 / DSM 20539 / JCM 16871 / LMG 4051 / NBRC 15346 / NCIMB 9279 / R1 / VKM B-1422) OX=243230 GN=DR_2582 PE=4 SV=1	DR_2582
	Q9RRB4	8	K	Ribosomal silencing factor RsfS OS=Deinococcus radiodurans (strain ATCC 13939 / DSM 20539 / JCM 16871 / LMG 4051 / NBRC 15346 / NCIMB 9279 / R1 / VKM B-1422) OX=243230 GN=rsfS PE=3 SV=1	rsfS
	Q9RRB4	62	K	Ribosomal silencing factor RsfS OS=Deinococcus radiodurans (strain ATCC 13939 / DSM 20539 / JCM 16871 / LMG 4051 / NBRC 15346 / NCIMB 9279 / R1 / VKM B-1422) OX=243230 GN=rsfS PE=3 SV=1	rsfS
	Q9RRB5	183	K	Queuine tRNA-ribosyltransferase OS=Deinococcus radiodurans (strain ATCC 13939 / DSM 20539 / JCM 16871 / LMG 4051 / NBRC 15346 / NCIMB 9279 / R1 / VKM B-1422) OX=243230 GN=tgt PE=3 SV=1	tgt
	Q9RRB7	96	K	Probable manganese-dependent inorganic pyrophosphatase OS=Deinococcus radiodurans (strain ATCC 13939 / DSM 20539 / JCM 16871 / LMG 4051 / NBRC 15346 / NCIMB 9279 / R1 / VKM B-1422) OX=243230 GN=ppaC PE=1 SV=1	ppaC
	Q9RRC1	57	K	Cyclic pyranopterin monophosphate synthase OS=Deinococcus radiodurans (strain ATCC 13939 / DSM 20539 / JCM 16871 / LMG 4051 / NBRC 15346 / NCIMB 9279 / R1 / VKM B-1422) OX=243230 GN=moaC PE=3 SV=1	moaC
	Q9RRC1	151	K	Cyclic pyranopterin monophosphate synthase OS=Deinococcus radiodurans (strain ATCC 13939 / DSM 20539 / JCM 16871 / LMG 4051 / NBRC 15346 / NCIMB 9279 / R1 / VKM B-1422) OX=243230 GN=moaC PE=3 SV=1	moaC
	Q9RRC4	567	K	Arginine--tRNA ligase OS=Deinococcus radiodurans (strain ATCC 13939 / DSM 20539 / JCM 16871 / LMG 4051 / NBRC 15346 / NCIMB 9279 / R1 / VKM B-1422) OX=243230 GN=argS PE=3 SV=1	argS
	Q9RRC4	106	K	Arginine--tRNA ligase OS=Deinococcus radiodurans (strain ATCC 13939 / DSM 20539 / JCM 16871 / LMG 4051 / NBRC 15346 / NCIMB 9279 / R1 / VKM B-1422) OX=243230 GN=argS PE=3 SV=1	argS
	Q9RRC4	406	K	Arginine--tRNA ligase OS=Deinococcus radiodurans (strain ATCC 13939 / DSM 20539 / JCM 16871 / LMG 4051 / NBRC 15346 / NCIMB 9279 / R1 / VKM B-1422) OX=243230 GN=argS PE=3 SV=1	argS
	Q9RRD2	88	K	Uncharacterized protein OS=Deinococcus radiodurans (strain ATCC 13939 / DSM 20539 / JCM 16871 / LMG 4051 / NBRC 15346 / NCIMB 9279 / R1 / VKM B-1422) OX=243230 GN=DR_2560 PE=4 SV=1	DR_2560
	Q9RRD7	214	K	Aspartyl/glutamyl-tRNA(Asn/Gln) amidotransferase subunit B OS=Deinococcus radiodurans (strain ATCC 13939 / DSM 20539 / JCM 16871 / LMG 4051 / NBRC 15346 / NCIMB 9279 / R1 / VKM B-1422) OX=243230 GN=gatB PE=3 SV=2	gatB
	Q9RRD9	68	K	"Carbohydrate kinase, putative OS=Deinococcus radiodurans (strain ATCC 13939 / DSM 20539 / JCM 16871 / LMG 4051 / NBRC 15346 / NCIMB 9279 / R1 / VKM B-1422) OX=243230 GN=DR_2553 PE=4 SV=1"	DR_2553
	Q9RRE0	179	K	Endolytic murein transglycosylase OS=Deinococcus radiodurans (strain ATCC 13939 / DSM 20539 / JCM 16871 / LMG 4051 / NBRC 15346 / NCIMB 9279 / R1 / VKM B-1422) OX=243230 GN=mltG PE=3 SV=1	mltG
	Q9RRE0	206	K	Endolytic murein transglycosylase OS=Deinococcus radiodurans (strain ATCC 13939 / DSM 20539 / JCM 16871 / LMG 4051 / NBRC 15346 / NCIMB 9279 / R1 / VKM B-1422) OX=243230 GN=mltG PE=3 SV=1	mltG
	Q9RRE0	129	K	Endolytic murein transglycosylase OS=Deinococcus radiodurans (strain ATCC 13939 / DSM 20539 / JCM 16871 / LMG 4051 / NBRC 15346 / NCIMB 9279 / R1 / VKM B-1422) OX=243230 GN=mltG PE=3 SV=1	mltG
	Q9RRE3	250	K	Epoxide hydrolase-related protein OS=Deinococcus radiodurans (strain ATCC 13939 / DSM 20539 / JCM 16871 / LMG 4051 / NBRC 15346 / NCIMB 9279 / R1 / VKM B-1422) OX=243230 GN=DR_2549 PE=4 SV=1	DR_2549
	Q9RRE5	136	K	Glutamyl-tRNA reductase OS=Deinococcus radiodurans (strain ATCC 13939 / DSM 20539 / JCM 16871 / LMG 4051 / NBRC 15346 / NCIMB 9279 / R1 / VKM B-1422) OX=243230 GN=hemA PE=3 SV=1	hemA
	Q9RRE7	4	K	NMO domain-containing protein OS=Deinococcus radiodurans (strain ATCC 13939 / DSM 20539 / JCM 16871 / LMG 4051 / NBRC 15346 / NCIMB 9279 / R1 / VKM B-1422) OX=243230 GN=DR_2545 PE=4 SV=1	DR_2545
	Q9RRE7	426	K	NMO domain-containing protein OS=Deinococcus radiodurans (strain ATCC 13939 / DSM 20539 / JCM 16871 / LMG 4051 / NBRC 15346 / NCIMB 9279 / R1 / VKM B-1422) OX=243230 GN=DR_2545 PE=4 SV=1	DR_2545
	Q9RRE7	418	K	NMO domain-containing protein OS=Deinococcus radiodurans (strain ATCC 13939 / DSM 20539 / JCM 16871 / LMG 4051 / NBRC 15346 / NCIMB 9279 / R1 / VKM B-1422) OX=243230 GN=DR_2545 PE=4 SV=1	DR_2545
	Q9RRE7	399	K	NMO domain-containing protein OS=Deinococcus radiodurans (strain ATCC 13939 / DSM 20539 / JCM 16871 / LMG 4051 / NBRC 15346 / NCIMB 9279 / R1 / VKM B-1422) OX=243230 GN=DR_2545 PE=4 SV=1	DR_2545
	Q9RRF0	65	K	Peptidyl-prolyl cis-trans isomerase OS=Deinococcus radiodurans (strain ATCC 13939 / DSM 20539 / JCM 16871 / LMG 4051 / NBRC 15346 / NCIMB 9279 / R1 / VKM B-1422) OX=243230 GN=DR_2542 PE=3 SV=1	DR_2542
	Q9RRF2	474	K	Amidohydro_3 domain-containing protein OS=Deinococcus radiodurans (strain ATCC 13939 / DSM 20539 / JCM 16871 / LMG 4051 / NBRC 15346 / NCIMB 9279 / R1 / VKM B-1422) OX=243230 GN=DR_2540 PE=4 SV=1	DR_2540
	Q9RRF7	120	K	"Hydrolase, putative OS=Deinococcus radiodurans (strain ATCC 13939 / DSM 20539 / JCM 16871 / LMG 4051 / NBRC 15346 / NCIMB 9279 / R1 / VKM B-1422) OX=243230 GN=DR_2535 PE=4 SV=1"	DR_2535
	Q9RRF7	143	K	"Hydrolase, putative OS=Deinococcus radiodurans (strain ATCC 13939 / DSM 20539 / JCM 16871 / LMG 4051 / NBRC 15346 / NCIMB 9279 / R1 / VKM B-1422) OX=243230 GN=DR_2535 PE=4 SV=1"	DR_2535
	Q9RRG1	8	K	Thiosulfate sulfurtransferase OS=Deinococcus radiodurans (strain ATCC 13939 / DSM 20539 / JCM 16871 / LMG 4051 / NBRC 15346 / NCIMB 9279 / R1 / VKM B-1422) OX=243230 GN=DR_2531 PE=4 SV=1	DR_2531
	Q9RRG6	152	K	Dihydrolipoyl dehydrogenase OS=Deinococcus radiodurans (strain ATCC 13939 / DSM 20539 / JCM 16871 / LMG 4051 / NBRC 15346 / NCIMB 9279 / R1 / VKM B-1422) OX=243230 GN=DR_2526 PE=3 SV=1	DR_2526
	Q9RRG6	124	K	Dihydrolipoyl dehydrogenase OS=Deinococcus radiodurans (strain ATCC 13939 / DSM 20539 / JCM 16871 / LMG 4051 / NBRC 15346 / NCIMB 9279 / R1 / VKM B-1422) OX=243230 GN=DR_2526 PE=3 SV=1	DR_2526
	Q9RRG6	412	K	Dihydrolipoyl dehydrogenase OS=Deinococcus radiodurans (strain ATCC 13939 / DSM 20539 / JCM 16871 / LMG 4051 / NBRC 15346 / NCIMB 9279 / R1 / VKM B-1422) OX=243230 GN=DR_2526 PE=3 SV=1	DR_2526
	Q9RRG6	310	K	Dihydrolipoyl dehydrogenase OS=Deinococcus radiodurans (strain ATCC 13939 / DSM 20539 / JCM 16871 / LMG 4051 / NBRC 15346 / NCIMB 9279 / R1 / VKM B-1422) OX=243230 GN=DR_2526 PE=3 SV=1	DR_2526
	Q9RRG6	40	K	Dihydrolipoyl dehydrogenase OS=Deinococcus radiodurans (strain ATCC 13939 / DSM 20539 / JCM 16871 / LMG 4051 / NBRC 15346 / NCIMB 9279 / R1 / VKM B-1422) OX=243230 GN=DR_2526 PE=3 SV=1	DR_2526
	Q9RRG6	122	K	Dihydrolipoyl dehydrogenase OS=Deinococcus radiodurans (strain ATCC 13939 / DSM 20539 / JCM 16871 / LMG 4051 / NBRC 15346 / NCIMB 9279 / R1 / VKM B-1422) OX=243230 GN=DR_2526 PE=3 SV=1	DR_2526
	Q9RRG6	68	K	Dihydrolipoyl dehydrogenase OS=Deinococcus radiodurans (strain ATCC 13939 / DSM 20539 / JCM 16871 / LMG 4051 / NBRC 15346 / NCIMB 9279 / R1 / VKM B-1422) OX=243230 GN=DR_2526 PE=3 SV=1	DR_2526
	Q9RRG6	52	K	Dihydrolipoyl dehydrogenase OS=Deinococcus radiodurans (strain ATCC 13939 / DSM 20539 / JCM 16871 / LMG 4051 / NBRC 15346 / NCIMB 9279 / R1 / VKM B-1422) OX=243230 GN=DR_2526 PE=3 SV=1	DR_2526
	Q9RRG6	154	K	Dihydrolipoyl dehydrogenase OS=Deinococcus radiodurans (strain ATCC 13939 / DSM 20539 / JCM 16871 / LMG 4051 / NBRC 15346 / NCIMB 9279 / R1 / VKM B-1422) OX=243230 GN=DR_2526 PE=3 SV=1	DR_2526
	Q9RRG6	133	K	Dihydrolipoyl dehydrogenase OS=Deinococcus radiodurans (strain ATCC 13939 / DSM 20539 / JCM 16871 / LMG 4051 / NBRC 15346 / NCIMB 9279 / R1 / VKM B-1422) OX=243230 GN=DR_2526 PE=3 SV=1	DR_2526
	Q9RRG6	242	K	Dihydrolipoyl dehydrogenase OS=Deinococcus radiodurans (strain ATCC 13939 / DSM 20539 / JCM 16871 / LMG 4051 / NBRC 15346 / NCIMB 9279 / R1 / VKM B-1422) OX=243230 GN=DR_2526 PE=3 SV=1	DR_2526
	Q9RRG8	11	K	50S ribosomal protein L28 OS=Deinococcus radiodurans (strain ATCC 13939 / DSM 20539 / JCM 16871 / LMG 4051 / NBRC 15346 / NCIMB 9279 / R1 / VKM B-1422) OX=243230 GN=rpmB PE=1 SV=1	rpmB
	Q9RRG8	39	K	50S ribosomal protein L28 OS=Deinococcus radiodurans (strain ATCC 13939 / DSM 20539 / JCM 16871 / LMG 4051 / NBRC 15346 / NCIMB 9279 / R1 / VKM B-1422) OX=243230 GN=rpmB PE=1 SV=1	rpmB
	Q9RRH0	396	K	PDZ domain-containing protein OS=Deinococcus radiodurans (strain ATCC 13939 / DSM 20539 / JCM 16871 / LMG 4051 / NBRC 15346 / NCIMB 9279 / R1 / VKM B-1422) OX=243230 GN=DR_2521 PE=4 SV=1	DR_2521
	Q9RRI3	321	K	Medium-chain fatty acid--CoA ligase OS=Deinococcus radiodurans (strain ATCC 13939 / DSM 20539 / JCM 16871 / LMG 4051 / NBRC 15346 / NCIMB 9279 / R1 / VKM B-1422) OX=243230 GN=DR_2507 PE=4 SV=1	DR_2507
	Q9RRI4	128	K	Ferric enterobactin esterase-related protein OS=Deinococcus radiodurans (strain ATCC 13939 / DSM 20539 / JCM 16871 / LMG 4051 / NBRC 15346 / NCIMB 9279 / R1 / VKM B-1422) OX=243230 GN=DR_2506 PE=4 SV=1	DR_2506
	Q9RRI4	81	K	Ferric enterobactin esterase-related protein OS=Deinococcus radiodurans (strain ATCC 13939 / DSM 20539 / JCM 16871 / LMG 4051 / NBRC 15346 / NCIMB 9279 / R1 / VKM B-1422) OX=243230 GN=DR_2506 PE=4 SV=1	DR_2506
	Q9RRJ1	28	K	Nucleoside diphosphate kinase OS=Deinococcus radiodurans (strain ATCC 13939 / DSM 20539 / JCM 16871 / LMG 4051 / NBRC 15346 / NCIMB 9279 / R1 / VKM B-1422) OX=243230 GN=ndk PE=3 SV=2	ndk
	Q9RRJ1	36	K	Nucleoside diphosphate kinase OS=Deinococcus radiodurans (strain ATCC 13939 / DSM 20539 / JCM 16871 / LMG 4051 / NBRC 15346 / NCIMB 9279 / R1 / VKM B-1422) OX=243230 GN=ndk PE=3 SV=2	ndk
	Q9RRJ1	9	K	Nucleoside diphosphate kinase OS=Deinococcus radiodurans (strain ATCC 13939 / DSM 20539 / JCM 16871 / LMG 4051 / NBRC 15346 / NCIMB 9279 / R1 / VKM B-1422) OX=243230 GN=ndk PE=3 SV=2	ndk
	Q9RRJ4	349	K	UDP-N-acetylmuramoylalanine--D-glutamate ligase OS=Deinococcus radiodurans (strain ATCC 13939 / DSM 20539 / JCM 16871 / LMG 4051 / NBRC 15346 / NCIMB 9279 / R1 / VKM B-1422) OX=243230 GN=murD PE=3 SV=1	murD
	Q9RRJ6	16	K	DNA-directed RNA polymerase subunit omega OS=Deinococcus radiodurans (strain ATCC 13939 / DSM 20539 / JCM 16871 / LMG 4051 / NBRC 15346 / NCIMB 9279 / R1 / VKM B-1422) OX=243230 GN=rpoZ PE=3 SV=2	rpoZ
	Q9RRJ7	174	K	Carboxypeptidase G2 OS=Deinococcus radiodurans (strain ATCC 13939 / DSM 20539 / JCM 16871 / LMG 4051 / NBRC 15346 / NCIMB 9279 / R1 / VKM B-1422) OX=243230 GN=DR_2493 PE=4 SV=1	DR_2493
	Q9RRJ9	65	K	Uncharacterized protein OS=Deinococcus radiodurans (strain ATCC 13939 / DSM 20539 / JCM 16871 / LMG 4051 / NBRC 15346 / NCIMB 9279 / R1 / VKM B-1422) OX=243230 GN=DR_2490 PE=4 SV=1	DR_2490
	Q9RRK5	245	K	Uncharacterized WD repeat-containing protein DR_2484 OS=Deinococcus radiodurans (strain ATCC 13939 / DSM 20539 / JCM 16871 / LMG 4051 / NBRC 15346 / NCIMB 9279 / R1 / VKM B-1422) OX=243230 GN=DR_2484 PE=4 SV=1	DR_2484
	Q9RRL7	354	K	Acetyl-coenzyme A synthetase OS=Deinococcus radiodurans (strain ATCC 13939 / DSM 20539 / JCM 16871 / LMG 4051 / NBRC 15346 / NCIMB 9279 / R1 / VKM B-1422) OX=243230 GN=acsA PE=3 SV=1	acsA
	Q9RRL7	206	K	Acetyl-coenzyme A synthetase OS=Deinococcus radiodurans (strain ATCC 13939 / DSM 20539 / JCM 16871 / LMG 4051 / NBRC 15346 / NCIMB 9279 / R1 / VKM B-1422) OX=243230 GN=acsA PE=3 SV=1	acsA
	Q9RRL7	607	K	Acetyl-coenzyme A synthetase OS=Deinococcus radiodurans (strain ATCC 13939 / DSM 20539 / JCM 16871 / LMG 4051 / NBRC 15346 / NCIMB 9279 / R1 / VKM B-1422) OX=243230 GN=acsA PE=3 SV=1	acsA
	Q9RRL7	188	K	Acetyl-coenzyme A synthetase OS=Deinococcus radiodurans (strain ATCC 13939 / DSM 20539 / JCM 16871 / LMG 4051 / NBRC 15346 / NCIMB 9279 / R1 / VKM B-1422) OX=243230 GN=acsA PE=3 SV=1	acsA
	Q9RRM3	238	K	Serine-pyruvate aminotransferase OS=Deinococcus radiodurans (strain ATCC 13939 / DSM 20539 / JCM 16871 / LMG 4051 / NBRC 15346 / NCIMB 9279 / R1 / VKM B-1422) OX=243230 GN=DR_2465 PE=4 SV=1	DR_2465
	Q9RRM3	356	K	Serine-pyruvate aminotransferase OS=Deinococcus radiodurans (strain ATCC 13939 / DSM 20539 / JCM 16871 / LMG 4051 / NBRC 15346 / NCIMB 9279 / R1 / VKM B-1422) OX=243230 GN=DR_2465 PE=4 SV=1	DR_2465
	Q9RRM3	99	K	Serine-pyruvate aminotransferase OS=Deinococcus radiodurans (strain ATCC 13939 / DSM 20539 / JCM 16871 / LMG 4051 / NBRC 15346 / NCIMB 9279 / R1 / VKM B-1422) OX=243230 GN=DR_2465 PE=4 SV=1	DR_2465
	Q9RRM3	273	K	Serine-pyruvate aminotransferase OS=Deinococcus radiodurans (strain ATCC 13939 / DSM 20539 / JCM 16871 / LMG 4051 / NBRC 15346 / NCIMB 9279 / R1 / VKM B-1422) OX=243230 GN=DR_2465 PE=4 SV=1	DR_2465
	Q9RRM3	267	K	Serine-pyruvate aminotransferase OS=Deinococcus radiodurans (strain ATCC 13939 / DSM 20539 / JCM 16871 / LMG 4051 / NBRC 15346 / NCIMB 9279 / R1 / VKM B-1422) OX=243230 GN=DR_2465 PE=4 SV=1	DR_2465
	Q9RRM7	213	K	Histidinol-phosphate aminotransferase OS=Deinococcus radiodurans (strain ATCC 13939 / DSM 20539 / JCM 16871 / LMG 4051 / NBRC 15346 / NCIMB 9279 / R1 / VKM B-1422) OX=243230 GN=hisC PE=3 SV=1	hisC
	Q9RRM7	223	K	Histidinol-phosphate aminotransferase OS=Deinococcus radiodurans (strain ATCC 13939 / DSM 20539 / JCM 16871 / LMG 4051 / NBRC 15346 / NCIMB 9279 / R1 / VKM B-1422) OX=243230 GN=hisC PE=3 SV=1	hisC
	Q9RRP6	11	K	Acetylglutamate kinase OS=Deinococcus radiodurans (strain ATCC 13939 / DSM 20539 / JCM 16871 / LMG 4051 / NBRC 15346 / NCIMB 9279 / R1 / VKM B-1422) OX=243230 GN=argB PE=3 SV=1	argB
	Q9RRP6	209	K	Acetylglutamate kinase OS=Deinococcus radiodurans (strain ATCC 13939 / DSM 20539 / JCM 16871 / LMG 4051 / NBRC 15346 / NCIMB 9279 / R1 / VKM B-1422) OX=243230 GN=argB PE=3 SV=1	argB
	Q9RRP8	192	K	NifR3 protein OS=Deinococcus radiodurans (strain ATCC 13939 / DSM 20539 / JCM 16871 / LMG 4051 / NBRC 15346 / NCIMB 9279 / R1 / VKM B-1422) OX=243230 GN=DR_2440 PE=4 SV=1	DR_2440
	Q9RRQ0	116	K	Endonuclease III OS=Deinococcus radiodurans (strain ATCC 13939 / DSM 20539 / JCM 16871 / LMG 4051 / NBRC 15346 / NCIMB 9279 / R1 / VKM B-1422) OX=243230 GN=DR_2438 PE=1 SV=1	DR_2438
	Q9RRQ4	212	K	Peptide deformylase OS=Deinococcus radiodurans (strain ATCC 13939 / DSM 20539 / JCM 16871 / LMG 4051 / NBRC 15346 / NCIMB 9279 / R1 / VKM B-1422) OX=243230 GN=def PE=3 SV=1	def
	Q9RRR3	375	K	Metal-dependent carboxypeptidase OS=Deinococcus radiodurans (strain ATCC 13939 / DSM 20539 / JCM 16871 / LMG 4051 / NBRC 15346 / NCIMB 9279 / R1 / VKM B-1422) OX=243230 GN=DR_2423 PE=1 SV=1	DR_2423
	Q9RRR3	68	K	Metal-dependent carboxypeptidase OS=Deinococcus radiodurans (strain ATCC 13939 / DSM 20539 / JCM 16871 / LMG 4051 / NBRC 15346 / NCIMB 9279 / R1 / VKM B-1422) OX=243230 GN=DR_2423 PE=1 SV=1	DR_2423
	Q9RRR3	491	K	Metal-dependent carboxypeptidase OS=Deinococcus radiodurans (strain ATCC 13939 / DSM 20539 / JCM 16871 / LMG 4051 / NBRC 15346 / NCIMB 9279 / R1 / VKM B-1422) OX=243230 GN=DR_2423 PE=1 SV=1	DR_2423
	Q9RRR8	71	K	DNA-binding response regulator OS=Deinococcus radiodurans (strain ATCC 13939 / DSM 20539 / JCM 16871 / LMG 4051 / NBRC 15346 / NCIMB 9279 / R1 / VKM B-1422) OX=243230 GN=DR_2418 PE=1 SV=1	DR_2418
	Q9RRR8	89	K	DNA-binding response regulator OS=Deinococcus radiodurans (strain ATCC 13939 / DSM 20539 / JCM 16871 / LMG 4051 / NBRC 15346 / NCIMB 9279 / R1 / VKM B-1422) OX=243230 GN=DR_2418 PE=1 SV=1	DR_2418
	Q9RRR8	143	K	DNA-binding response regulator OS=Deinococcus radiodurans (strain ATCC 13939 / DSM 20539 / JCM 16871 / LMG 4051 / NBRC 15346 / NCIMB 9279 / R1 / VKM B-1422) OX=243230 GN=DR_2418 PE=1 SV=1	DR_2418
	Q9RRS5	471	K	DNA polymerase III subunit gamma/tau OS=Deinococcus radiodurans (strain ATCC 13939 / DSM 20539 / JCM 16871 / LMG 4051 / NBRC 15346 / NCIMB 9279 / R1 / VKM B-1422) OX=243230 GN=dnaX PE=3 SV=1	dnaX
	Q9RRS5	68	K	DNA polymerase III subunit gamma/tau OS=Deinococcus radiodurans (strain ATCC 13939 / DSM 20539 / JCM 16871 / LMG 4051 / NBRC 15346 / NCIMB 9279 / R1 / VKM B-1422) OX=243230 GN=dnaX PE=3 SV=1	dnaX
	Q9RRT0	15	K	Demethylmenaquinone methyltransferase OS=Deinococcus radiodurans (strain ATCC 13939 / DSM 20539 / JCM 16871 / LMG 4051 / NBRC 15346 / NCIMB 9279 / R1 / VKM B-1422) OX=243230 GN=menG PE=3 SV=1	menG
	Q9RRT8	70	K	5'-nucleotidase SurE OS=Deinococcus radiodurans (strain ATCC 13939 / DSM 20539 / JCM 16871 / LMG 4051 / NBRC 15346 / NCIMB 9279 / R1 / VKM B-1422) OX=243230 GN=surE PE=3 SV=1	surE
	Q9RRT9	194	K	"Transcriptional repressor, TetR family OS=Deinococcus radiodurans (strain ATCC 13939 / DSM 20539 / JCM 16871 / LMG 4051 / NBRC 15346 / NCIMB 9279 / R1 / VKM B-1422) OX=243230 GN=DR_2396 PE=4 SV=1"	DR_2396
	Q9RRU4	136	K	VWFA domain-containing protein OS=Deinococcus radiodurans (strain ATCC 13939 / DSM 20539 / JCM 16871 / LMG 4051 / NBRC 15346 / NCIMB 9279 / R1 / VKM B-1422) OX=243230 GN=DR_2391 PE=4 SV=1	DR_2391
	Q9RRU4	325	K	VWFA domain-containing protein OS=Deinococcus radiodurans (strain ATCC 13939 / DSM 20539 / JCM 16871 / LMG 4051 / NBRC 15346 / NCIMB 9279 / R1 / VKM B-1422) OX=243230 GN=DR_2391 PE=4 SV=1	DR_2391
	Q9RRU8	32	K	S-ribosylhomocysteine lyase OS=Deinococcus radiodurans (strain ATCC 13939 / DSM 20539 / JCM 16871 / LMG 4051 / NBRC 15346 / NCIMB 9279 / R1 / VKM B-1422) OX=243230 GN=luxS PE=1 SV=1	luxS
	Q9RRU8	18	K	S-ribosylhomocysteine lyase OS=Deinococcus radiodurans (strain ATCC 13939 / DSM 20539 / JCM 16871 / LMG 4051 / NBRC 15346 / NCIMB 9279 / R1 / VKM B-1422) OX=243230 GN=luxS PE=1 SV=1	luxS
	Q9RRU8	28	K	S-ribosylhomocysteine lyase OS=Deinococcus radiodurans (strain ATCC 13939 / DSM 20539 / JCM 16871 / LMG 4051 / NBRC 15346 / NCIMB 9279 / R1 / VKM B-1422) OX=243230 GN=luxS PE=1 SV=1	luxS
	Q9RRU9	32	K	Phenylacetic acid degradation protein PaaA OS=Deinococcus radiodurans (strain ATCC 13939 / DSM 20539 / JCM 16871 / LMG 4051 / NBRC 15346 / NCIMB 9279 / R1 / VKM B-1422) OX=243230 GN=DR_2386 PE=4 SV=1	DR_2386
	Q9RRU9	179	K	Phenylacetic acid degradation protein PaaA OS=Deinococcus radiodurans (strain ATCC 13939 / DSM 20539 / JCM 16871 / LMG 4051 / NBRC 15346 / NCIMB 9279 / R1 / VKM B-1422) OX=243230 GN=DR_2386 PE=4 SV=1	DR_2386
	Q9RRU9	232	K	Phenylacetic acid degradation protein PaaA OS=Deinococcus radiodurans (strain ATCC 13939 / DSM 20539 / JCM 16871 / LMG 4051 / NBRC 15346 / NCIMB 9279 / R1 / VKM B-1422) OX=243230 GN=DR_2386 PE=4 SV=1	DR_2386
	Q9RRU9	9	K	Phenylacetic acid degradation protein PaaA OS=Deinococcus radiodurans (strain ATCC 13939 / DSM 20539 / JCM 16871 / LMG 4051 / NBRC 15346 / NCIMB 9279 / R1 / VKM B-1422) OX=243230 GN=DR_2386 PE=4 SV=1	DR_2386
	Q9RRU9	78	K	Phenylacetic acid degradation protein PaaA OS=Deinococcus radiodurans (strain ATCC 13939 / DSM 20539 / JCM 16871 / LMG 4051 / NBRC 15346 / NCIMB 9279 / R1 / VKM B-1422) OX=243230 GN=DR_2386 PE=4 SV=1	DR_2386
	Q9RRU9	176	K	Phenylacetic acid degradation protein PaaA OS=Deinococcus radiodurans (strain ATCC 13939 / DSM 20539 / JCM 16871 / LMG 4051 / NBRC 15346 / NCIMB 9279 / R1 / VKM B-1422) OX=243230 GN=DR_2386 PE=4 SV=1	DR_2386
	Q9RRV1	219	K	Phenylacetic acid degradation protein PaaC OS=Deinococcus radiodurans (strain ATCC 13939 / DSM 20539 / JCM 16871 / LMG 4051 / NBRC 15346 / NCIMB 9279 / R1 / VKM B-1422) OX=243230 GN=DR_2384 PE=4 SV=1	DR_2384
	Q9RRV1	138	K	Phenylacetic acid degradation protein PaaC OS=Deinococcus radiodurans (strain ATCC 13939 / DSM 20539 / JCM 16871 / LMG 4051 / NBRC 15346 / NCIMB 9279 / R1 / VKM B-1422) OX=243230 GN=DR_2384 PE=4 SV=1	DR_2384
	Q9RRV1	100	K	Phenylacetic acid degradation protein PaaC OS=Deinococcus radiodurans (strain ATCC 13939 / DSM 20539 / JCM 16871 / LMG 4051 / NBRC 15346 / NCIMB 9279 / R1 / VKM B-1422) OX=243230 GN=DR_2384 PE=4 SV=1	DR_2384
	Q9RRV2	152	K	Phenylacetic acid degradation protein PaaD OS=Deinococcus radiodurans (strain ATCC 13939 / DSM 20539 / JCM 16871 / LMG 4051 / NBRC 15346 / NCIMB 9279 / R1 / VKM B-1422) OX=243230 GN=DR_2383 PE=4 SV=1	DR_2383
	Q9RRV4	74	K	Aldehyde dehydrogenase OS=Deinococcus radiodurans (strain ATCC 13939 / DSM 20539 / JCM 16871 / LMG 4051 / NBRC 15346 / NCIMB 9279 / R1 / VKM B-1422) OX=243230 GN=DR_2381 PE=4 SV=1	DR_2381
	Q9RRV4	246	K	Aldehyde dehydrogenase OS=Deinococcus radiodurans (strain ATCC 13939 / DSM 20539 / JCM 16871 / LMG 4051 / NBRC 15346 / NCIMB 9279 / R1 / VKM B-1422) OX=243230 GN=DR_2381 PE=4 SV=1	DR_2381
	Q9RRV4	84	K	Aldehyde dehydrogenase OS=Deinococcus radiodurans (strain ATCC 13939 / DSM 20539 / JCM 16871 / LMG 4051 / NBRC 15346 / NCIMB 9279 / R1 / VKM B-1422) OX=243230 GN=DR_2381 PE=4 SV=1	DR_2381
	Q9RRV4	588	K	Aldehyde dehydrogenase OS=Deinococcus radiodurans (strain ATCC 13939 / DSM 20539 / JCM 16871 / LMG 4051 / NBRC 15346 / NCIMB 9279 / R1 / VKM B-1422) OX=243230 GN=DR_2381 PE=4 SV=1	DR_2381
	Q9RRV4	63	K	Aldehyde dehydrogenase OS=Deinococcus radiodurans (strain ATCC 13939 / DSM 20539 / JCM 16871 / LMG 4051 / NBRC 15346 / NCIMB 9279 / R1 / VKM B-1422) OX=243230 GN=DR_2381 PE=4 SV=1	DR_2381
	Q9RRV4	139	K	Aldehyde dehydrogenase OS=Deinococcus radiodurans (strain ATCC 13939 / DSM 20539 / JCM 16871 / LMG 4051 / NBRC 15346 / NCIMB 9279 / R1 / VKM B-1422) OX=243230 GN=DR_2381 PE=4 SV=1	DR_2381
	Q9RRV4	295	K	Aldehyde dehydrogenase OS=Deinococcus radiodurans (strain ATCC 13939 / DSM 20539 / JCM 16871 / LMG 4051 / NBRC 15346 / NCIMB 9279 / R1 / VKM B-1422) OX=243230 GN=DR_2381 PE=4 SV=1	DR_2381
	Q9RRV4	277	K	Aldehyde dehydrogenase OS=Deinococcus radiodurans (strain ATCC 13939 / DSM 20539 / JCM 16871 / LMG 4051 / NBRC 15346 / NCIMB 9279 / R1 / VKM B-1422) OX=243230 GN=DR_2381 PE=4 SV=1	DR_2381
	Q9RRV4	380	K	Aldehyde dehydrogenase OS=Deinococcus radiodurans (strain ATCC 13939 / DSM 20539 / JCM 16871 / LMG 4051 / NBRC 15346 / NCIMB 9279 / R1 / VKM B-1422) OX=243230 GN=DR_2381 PE=4 SV=1	DR_2381
	Q9RRV4	133	K	Aldehyde dehydrogenase OS=Deinococcus radiodurans (strain ATCC 13939 / DSM 20539 / JCM 16871 / LMG 4051 / NBRC 15346 / NCIMB 9279 / R1 / VKM B-1422) OX=243230 GN=DR_2381 PE=4 SV=1	DR_2381
	Q9RRW1	1342	K	Ribonucleoside-diphosphate reductase OS=Deinococcus radiodurans (strain ATCC 13939 / DSM 20539 / JCM 16871 / LMG 4051 / NBRC 15346 / NCIMB 9279 / R1 / VKM B-1422) OX=243230 GN=DR_2374 PE=3 SV=1	DR_2374
	Q9RRW1	593	K	Ribonucleoside-diphosphate reductase OS=Deinococcus radiodurans (strain ATCC 13939 / DSM 20539 / JCM 16871 / LMG 4051 / NBRC 15346 / NCIMB 9279 / R1 / VKM B-1422) OX=243230 GN=DR_2374 PE=3 SV=1	DR_2374
	Q9RRW1	720	K	Ribonucleoside-diphosphate reductase OS=Deinococcus radiodurans (strain ATCC 13939 / DSM 20539 / JCM 16871 / LMG 4051 / NBRC 15346 / NCIMB 9279 / R1 / VKM B-1422) OX=243230 GN=DR_2374 PE=3 SV=1	DR_2374
	Q9RRW1	511	K	Ribonucleoside-diphosphate reductase OS=Deinococcus radiodurans (strain ATCC 13939 / DSM 20539 / JCM 16871 / LMG 4051 / NBRC 15346 / NCIMB 9279 / R1 / VKM B-1422) OX=243230 GN=DR_2374 PE=3 SV=1	DR_2374
	Q9RRW1	725	K	Ribonucleoside-diphosphate reductase OS=Deinococcus radiodurans (strain ATCC 13939 / DSM 20539 / JCM 16871 / LMG 4051 / NBRC 15346 / NCIMB 9279 / R1 / VKM B-1422) OX=243230 GN=DR_2374 PE=3 SV=1	DR_2374
	Q9RRW1	135	K	Ribonucleoside-diphosphate reductase OS=Deinococcus radiodurans (strain ATCC 13939 / DSM 20539 / JCM 16871 / LMG 4051 / NBRC 15346 / NCIMB 9279 / R1 / VKM B-1422) OX=243230 GN=DR_2374 PE=3 SV=1	DR_2374
	Q9RRW5	373	K	Dihydrolipoyl dehydrogenase OS=Deinococcus radiodurans (strain ATCC 13939 / DSM 20539 / JCM 16871 / LMG 4051 / NBRC 15346 / NCIMB 9279 / R1 / VKM B-1422) OX=243230 GN=DR_2370 PE=3 SV=1	DR_2370
	Q9RRW5	53	K	Dihydrolipoyl dehydrogenase OS=Deinococcus radiodurans (strain ATCC 13939 / DSM 20539 / JCM 16871 / LMG 4051 / NBRC 15346 / NCIMB 9279 / R1 / VKM B-1422) OX=243230 GN=DR_2370 PE=3 SV=1	DR_2370
	Q9RRW5	234	K	Dihydrolipoyl dehydrogenase OS=Deinococcus radiodurans (strain ATCC 13939 / DSM 20539 / JCM 16871 / LMG 4051 / NBRC 15346 / NCIMB 9279 / R1 / VKM B-1422) OX=243230 GN=DR_2370 PE=3 SV=1	DR_2370
	Q9RRW5	241	K	Dihydrolipoyl dehydrogenase OS=Deinococcus radiodurans (strain ATCC 13939 / DSM 20539 / JCM 16871 / LMG 4051 / NBRC 15346 / NCIMB 9279 / R1 / VKM B-1422) OX=243230 GN=DR_2370 PE=3 SV=1	DR_2370
	Q9RRW5	95	K	Dihydrolipoyl dehydrogenase OS=Deinococcus radiodurans (strain ATCC 13939 / DSM 20539 / JCM 16871 / LMG 4051 / NBRC 15346 / NCIMB 9279 / R1 / VKM B-1422) OX=243230 GN=DR_2370 PE=3 SV=1	DR_2370
	Q9RRW5	253	K	Dihydrolipoyl dehydrogenase OS=Deinococcus radiodurans (strain ATCC 13939 / DSM 20539 / JCM 16871 / LMG 4051 / NBRC 15346 / NCIMB 9279 / R1 / VKM B-1422) OX=243230 GN=DR_2370 PE=3 SV=1	DR_2370
	Q9RRW5	108	K	Dihydrolipoyl dehydrogenase OS=Deinococcus radiodurans (strain ATCC 13939 / DSM 20539 / JCM 16871 / LMG 4051 / NBRC 15346 / NCIMB 9279 / R1 / VKM B-1422) OX=243230 GN=DR_2370 PE=3 SV=1	DR_2370
	Q9RRW5	220	K	Dihydrolipoyl dehydrogenase OS=Deinococcus radiodurans (strain ATCC 13939 / DSM 20539 / JCM 16871 / LMG 4051 / NBRC 15346 / NCIMB 9279 / R1 / VKM B-1422) OX=243230 GN=DR_2370 PE=3 SV=1	DR_2370
	Q9RRW5	257	K	Dihydrolipoyl dehydrogenase OS=Deinococcus radiodurans (strain ATCC 13939 / DSM 20539 / JCM 16871 / LMG 4051 / NBRC 15346 / NCIMB 9279 / R1 / VKM B-1422) OX=243230 GN=DR_2370 PE=3 SV=1	DR_2370
	Q9RRW5	31	K	Dihydrolipoyl dehydrogenase OS=Deinococcus radiodurans (strain ATCC 13939 / DSM 20539 / JCM 16871 / LMG 4051 / NBRC 15346 / NCIMB 9279 / R1 / VKM B-1422) OX=243230 GN=DR_2370 PE=3 SV=1	DR_2370
	Q9RRW5	105	K	Dihydrolipoyl dehydrogenase OS=Deinococcus radiodurans (strain ATCC 13939 / DSM 20539 / JCM 16871 / LMG 4051 / NBRC 15346 / NCIMB 9279 / R1 / VKM B-1422) OX=243230 GN=DR_2370 PE=3 SV=1	DR_2370
	Q9RRX0	121	K	Transcriptional regulator OS=Deinococcus radiodurans (strain ATCC 13939 / DSM 20539 / JCM 16871 / LMG 4051 / NBRC 15346 / NCIMB 9279 / R1 / VKM B-1422) OX=243230 GN=DR_2362 PE=4 SV=1	DR_2362
	Q9RRX3	130	K	Uncharacterized protein OS=Deinococcus radiodurans (strain ATCC 13939 / DSM 20539 / JCM 16871 / LMG 4051 / NBRC 15346 / NCIMB 9279 / R1 / VKM B-1422) OX=243230 GN=DR_2359 PE=4 SV=1	DR_2359
	Q9RRX5	811	K	Phenylalanine--tRNA ligase beta subunit OS=Deinococcus radiodurans (strain ATCC 13939 / DSM 20539 / JCM 16871 / LMG 4051 / NBRC 15346 / NCIMB 9279 / R1 / VKM B-1422) OX=243230 GN=pheT PE=3 SV=1	pheT
	Q9RRX5	390	K	Phenylalanine--tRNA ligase beta subunit OS=Deinococcus radiodurans (strain ATCC 13939 / DSM 20539 / JCM 16871 / LMG 4051 / NBRC 15346 / NCIMB 9279 / R1 / VKM B-1422) OX=243230 GN=pheT PE=3 SV=1	pheT
	Q9RRX5	597	K	Phenylalanine--tRNA ligase beta subunit OS=Deinococcus radiodurans (strain ATCC 13939 / DSM 20539 / JCM 16871 / LMG 4051 / NBRC 15346 / NCIMB 9279 / R1 / VKM B-1422) OX=243230 GN=pheT PE=3 SV=1	pheT
	Q9RRX5	792	K	Phenylalanine--tRNA ligase beta subunit OS=Deinococcus radiodurans (strain ATCC 13939 / DSM 20539 / JCM 16871 / LMG 4051 / NBRC 15346 / NCIMB 9279 / R1 / VKM B-1422) OX=243230 GN=pheT PE=3 SV=1	pheT
	Q9RRX8	28	K	Phenylalanine--tRNA ligase alpha subunit OS=Deinococcus radiodurans (strain ATCC 13939 / DSM 20539 / JCM 16871 / LMG 4051 / NBRC 15346 / NCIMB 9279 / R1 / VKM B-1422) OX=243230 GN=pheS PE=3 SV=1	pheS
	Q9RRX8	298	K	Phenylalanine--tRNA ligase alpha subunit OS=Deinococcus radiodurans (strain ATCC 13939 / DSM 20539 / JCM 16871 / LMG 4051 / NBRC 15346 / NCIMB 9279 / R1 / VKM B-1422) OX=243230 GN=pheS PE=3 SV=1	pheS
	Q9RRX8	314	K	Phenylalanine--tRNA ligase alpha subunit OS=Deinococcus radiodurans (strain ATCC 13939 / DSM 20539 / JCM 16871 / LMG 4051 / NBRC 15346 / NCIMB 9279 / R1 / VKM B-1422) OX=243230 GN=pheS PE=3 SV=1	pheS
	Q9RRX8	68	K	Phenylalanine--tRNA ligase alpha subunit OS=Deinococcus radiodurans (strain ATCC 13939 / DSM 20539 / JCM 16871 / LMG 4051 / NBRC 15346 / NCIMB 9279 / R1 / VKM B-1422) OX=243230 GN=pheS PE=3 SV=1	pheS
	Q9RRX8	235	K	Phenylalanine--tRNA ligase alpha subunit OS=Deinococcus radiodurans (strain ATCC 13939 / DSM 20539 / JCM 16871 / LMG 4051 / NBRC 15346 / NCIMB 9279 / R1 / VKM B-1422) OX=243230 GN=pheS PE=3 SV=1	pheS
	Q9RRX8	48	K	Phenylalanine--tRNA ligase alpha subunit OS=Deinococcus radiodurans (strain ATCC 13939 / DSM 20539 / JCM 16871 / LMG 4051 / NBRC 15346 / NCIMB 9279 / R1 / VKM B-1422) OX=243230 GN=pheS PE=3 SV=1	pheS
	Q9RRX9	158	K	Probable L-asparaginase OS=Deinococcus radiodurans (strain ATCC 13939 / DSM 20539 / JCM 16871 / LMG 4051 / NBRC 15346 / NCIMB 9279 / R1 / VKM B-1422) OX=243230 GN=ansA PE=3 SV=2	ansA
	Q9RRY0	42	K	Porphobilinogen deaminase OS=Deinococcus radiodurans (strain ATCC 13939 / DSM 20539 / JCM 16871 / LMG 4051 / NBRC 15346 / NCIMB 9279 / R1 / VKM B-1422) OX=243230 GN=hemC PE=3 SV=1	hemC
	Q9RRY0	56	K	Porphobilinogen deaminase OS=Deinococcus radiodurans (strain ATCC 13939 / DSM 20539 / JCM 16871 / LMG 4051 / NBRC 15346 / NCIMB 9279 / R1 / VKM B-1422) OX=243230 GN=hemC PE=3 SV=1	hemC
	Q9RRY0	26	K	Porphobilinogen deaminase OS=Deinococcus radiodurans (strain ATCC 13939 / DSM 20539 / JCM 16871 / LMG 4051 / NBRC 15346 / NCIMB 9279 / R1 / VKM B-1422) OX=243230 GN=hemC PE=3 SV=1	hemC
	Q9RRY3	166	K	Uncharacterized protein OS=Deinococcus radiodurans (strain ATCC 13939 / DSM 20539 / JCM 16871 / LMG 4051 / NBRC 15346 / NCIMB 9279 / R1 / VKM B-1422) OX=243230 GN=DR_2349 PE=4 SV=1	DR_2349
	Q9RRY3	13	K	Uncharacterized protein OS=Deinococcus radiodurans (strain ATCC 13939 / DSM 20539 / JCM 16871 / LMG 4051 / NBRC 15346 / NCIMB 9279 / R1 / VKM B-1422) OX=243230 GN=DR_2349 PE=4 SV=1	DR_2349
	Q9RRY6	182	K	"Aminotransferase, class II OS=Deinococcus radiodurans (strain ATCC 13939 / DSM 20539 / JCM 16871 / LMG 4051 / NBRC 15346 / NCIMB 9279 / R1 / VKM B-1422) OX=243230 GN=DR_2346 PE=3 SV=1"	DR_2346
	Q9RRY6	336	K	"Aminotransferase, class II OS=Deinococcus radiodurans (strain ATCC 13939 / DSM 20539 / JCM 16871 / LMG 4051 / NBRC 15346 / NCIMB 9279 / R1 / VKM B-1422) OX=243230 GN=DR_2346 PE=3 SV=1"	DR_2346
	Q9RRZ6	16	K	NADH oxidase-related protein OS=Deinococcus radiodurans (strain ATCC 13939 / DSM 20539 / JCM 16871 / LMG 4051 / NBRC 15346 / NCIMB 9279 / R1 / VKM B-1422) OX=243230 GN=DR_2333 PE=4 SV=1	DR_2333
	Q9RRZ8	90	K	Metallophos_2 domain-containing protein OS=Deinococcus radiodurans (strain ATCC 13939 / DSM 20539 / JCM 16871 / LMG 4051 / NBRC 15346 / NCIMB 9279 / R1 / VKM B-1422) OX=243230 GN=DR_2331 PE=3 SV=1	DR_2331
	Q9RS15	241	K	"Carbohydrate kinase, PfkB family OS=Deinococcus radiodurans (strain ATCC 13939 / DSM 20539 / JCM 16871 / LMG 4051 / NBRC 15346 / NCIMB 9279 / R1 / VKM B-1422) OX=243230 GN=DR_2312 PE=4 SV=1"	DR_2312
	Q9RS27	797	K	Alanine--tRNA ligase OS=Deinococcus radiodurans (strain ATCC 13939 / DSM 20539 / JCM 16871 / LMG 4051 / NBRC 15346 / NCIMB 9279 / R1 / VKM B-1422) OX=243230 GN=alaS PE=3 SV=1	alaS
	Q9RS27	662	K	Alanine--tRNA ligase OS=Deinococcus radiodurans (strain ATCC 13939 / DSM 20539 / JCM 16871 / LMG 4051 / NBRC 15346 / NCIMB 9279 / R1 / VKM B-1422) OX=243230 GN=alaS PE=3 SV=1	alaS
	Q9RS27	239	K	Alanine--tRNA ligase OS=Deinococcus radiodurans (strain ATCC 13939 / DSM 20539 / JCM 16871 / LMG 4051 / NBRC 15346 / NCIMB 9279 / R1 / VKM B-1422) OX=243230 GN=alaS PE=3 SV=1	alaS
	Q9RS27	846	K	Alanine--tRNA ligase OS=Deinococcus radiodurans (strain ATCC 13939 / DSM 20539 / JCM 16871 / LMG 4051 / NBRC 15346 / NCIMB 9279 / R1 / VKM B-1422) OX=243230 GN=alaS PE=3 SV=1	alaS
	Q9RS27	279	K	Alanine--tRNA ligase OS=Deinococcus radiodurans (strain ATCC 13939 / DSM 20539 / JCM 16871 / LMG 4051 / NBRC 15346 / NCIMB 9279 / R1 / VKM B-1422) OX=243230 GN=alaS PE=3 SV=1	alaS
	Q9RS27	856	K	Alanine--tRNA ligase OS=Deinococcus radiodurans (strain ATCC 13939 / DSM 20539 / JCM 16871 / LMG 4051 / NBRC 15346 / NCIMB 9279 / R1 / VKM B-1422) OX=243230 GN=alaS PE=3 SV=1	alaS
	Q9RS27	599	K	Alanine--tRNA ligase OS=Deinococcus radiodurans (strain ATCC 13939 / DSM 20539 / JCM 16871 / LMG 4051 / NBRC 15346 / NCIMB 9279 / R1 / VKM B-1422) OX=243230 GN=alaS PE=3 SV=1	alaS
	Q9RS33	71	K	Periplasmic divalent cation tolerance protein OS=Deinococcus radiodurans (strain ATCC 13939 / DSM 20539 / JCM 16871 / LMG 4051 / NBRC 15346 / NCIMB 9279 / R1 / VKM B-1422) OX=243230 GN=DR_2294 PE=3 SV=1	DR_2294
	Q9RS52	628	K	UvrABC system protein B OS=Deinococcus radiodurans (strain ATCC 13939 / DSM 20539 / JCM 16871 / LMG 4051 / NBRC 15346 / NCIMB 9279 / R1 / VKM B-1422) OX=243230 GN=uvrB PE=3 SV=1	uvrB
	Q9RS52	101	K	UvrABC system protein B OS=Deinococcus radiodurans (strain ATCC 13939 / DSM 20539 / JCM 16871 / LMG 4051 / NBRC 15346 / NCIMB 9279 / R1 / VKM B-1422) OX=243230 GN=uvrB PE=3 SV=1	uvrB
	Q9RS64	81	K	DNA protection during starvation protein 1 OS=Deinococcus radiodurans (strain ATCC 13939 / DSM 20539 / JCM 16871 / LMG 4051 / NBRC 15346 / NCIMB 9279 / R1 / VKM B-1422) OX=243230 GN=dps1 PE=1 SV=1	dps1
	Q9RS66	218	K	Aldo/keto reductase OS=Deinococcus radiodurans (strain ATCC 13939 / DSM 20539 / JCM 16871 / LMG 4051 / NBRC 15346 / NCIMB 9279 / R1 / VKM B-1422) OX=243230 GN=DR_2261 PE=4 SV=1	DR_2261
	Q9RS66	242	K	Aldo/keto reductase OS=Deinococcus radiodurans (strain ATCC 13939 / DSM 20539 / JCM 16871 / LMG 4051 / NBRC 15346 / NCIMB 9279 / R1 / VKM B-1422) OX=243230 GN=DR_2261 PE=4 SV=1	DR_2261
	Q9RS80	123	K	Uncharacterized protein OS=Deinococcus radiodurans (strain ATCC 13939 / DSM 20539 / JCM 16871 / LMG 4051 / NBRC 15346 / NCIMB 9279 / R1 / VKM B-1422) OX=243230 GN=DR_2247 PE=4 SV=1	DR_2247
	Q9RS84	179	K	Phosphate-specific transport system accessory protein PhoU homolog OS=Deinococcus radiodurans (strain ATCC 13939 / DSM 20539 / JCM 16871 / LMG 4051 / NBRC 15346 / NCIMB 9279 / R1 / VKM B-1422) OX=243230 GN=phoU PE=3 SV=1	phoU
	Q9RS84	115	K	Phosphate-specific transport system accessory protein PhoU homolog OS=Deinococcus radiodurans (strain ATCC 13939 / DSM 20539 / JCM 16871 / LMG 4051 / NBRC 15346 / NCIMB 9279 / R1 / VKM B-1422) OX=243230 GN=phoU PE=3 SV=1	phoU
	Q9RS96	112	K	Uncharacterized protein OS=Deinococcus radiodurans (strain ATCC 13939 / DSM 20539 / JCM 16871 / LMG 4051 / NBRC 15346 / NCIMB 9279 / R1 / VKM B-1422) OX=243230 GN=DR_2231 PE=1 SV=1	DR_2231
	Q9RSA0	304	K	"Probable 2,3-bisphosphoglycerate-independent phosphoglycerate mutase OS=Deinococcus radiodurans (strain ATCC 13939 / DSM 20539 / JCM 16871 / LMG 4051 / NBRC 15346 / NCIMB 9279 / R1 / VKM B-1422) OX=243230 GN=apgM PE=3 SV=1"	apgM
	Q9RSA0	352	K	"Probable 2,3-bisphosphoglycerate-independent phosphoglycerate mutase OS=Deinococcus radiodurans (strain ATCC 13939 / DSM 20539 / JCM 16871 / LMG 4051 / NBRC 15346 / NCIMB 9279 / R1 / VKM B-1422) OX=243230 GN=apgM PE=3 SV=1"	apgM
	Q9RSA0	134	K	"Probable 2,3-bisphosphoglycerate-independent phosphoglycerate mutase OS=Deinococcus radiodurans (strain ATCC 13939 / DSM 20539 / JCM 16871 / LMG 4051 / NBRC 15346 / NCIMB 9279 / R1 / VKM B-1422) OX=243230 GN=apgM PE=3 SV=1"	apgM
	Q9RSA0	101	K	"Probable 2,3-bisphosphoglycerate-independent phosphoglycerate mutase OS=Deinococcus radiodurans (strain ATCC 13939 / DSM 20539 / JCM 16871 / LMG 4051 / NBRC 15346 / NCIMB 9279 / R1 / VKM B-1422) OX=243230 GN=apgM PE=3 SV=1"	apgM
	Q9RSA0	284	K	"Probable 2,3-bisphosphoglycerate-independent phosphoglycerate mutase OS=Deinococcus radiodurans (strain ATCC 13939 / DSM 20539 / JCM 16871 / LMG 4051 / NBRC 15346 / NCIMB 9279 / R1 / VKM B-1422) OX=243230 GN=apgM PE=3 SV=1"	apgM
	Q9RSA2	7	K	Tellurium resistance protein TerD OS=Deinococcus radiodurans (strain ATCC 13939 / DSM 20539 / JCM 16871 / LMG 4051 / NBRC 15346 / NCIMB 9279 / R1 / VKM B-1422) OX=243230 GN=DR_2225 PE=4 SV=1	DR_2225
	Q9RSA2	168	K	Tellurium resistance protein TerD OS=Deinococcus radiodurans (strain ATCC 13939 / DSM 20539 / JCM 16871 / LMG 4051 / NBRC 15346 / NCIMB 9279 / R1 / VKM B-1422) OX=243230 GN=DR_2225 PE=4 SV=1	DR_2225
	Q9RSA5	97	K	Tellurium resistance protein TerD OS=Deinococcus radiodurans (strain ATCC 13939 / DSM 20539 / JCM 16871 / LMG 4051 / NBRC 15346 / NCIMB 9279 / R1 / VKM B-1422) OX=243230 GN=DR_2221 PE=4 SV=1	DR_2221
	Q9RSA5	126	K	Tellurium resistance protein TerD OS=Deinococcus radiodurans (strain ATCC 13939 / DSM 20539 / JCM 16871 / LMG 4051 / NBRC 15346 / NCIMB 9279 / R1 / VKM B-1422) OX=243230 GN=DR_2221 PE=4 SV=1	DR_2221
	Q9RSA6	102	K	Tellurium resistance protein TerB (TerB) putative OS=Deinococcus radiodurans (strain ATCC 13939 / DSM 20539 / JCM 16871 / LMG 4051 / NBRC 15346 / NCIMB 9279 / R1 / VKM B-1422) OX=243230 GN=DR_2220 PE=4 SV=1	DR_2220
	Q9RSB1	59	K	Uncharacterized protein OS=Deinococcus radiodurans (strain ATCC 13939 / DSM 20539 / JCM 16871 / LMG 4051 / NBRC 15346 / NCIMB 9279 / R1 / VKM B-1422) OX=243230 GN=DR_2214 PE=4 SV=1	DR_2214
	Q9RSD4	121	K	"NADH-dependent flavin oxidoreductase, putative OS=Deinococcus radiodurans (strain ATCC 13939 / DSM 20539 / JCM 16871 / LMG 4051 / NBRC 15346 / NCIMB 9279 / R1 / VKM B-1422) OX=243230 GN=DR_2190 PE=4 SV=1"	DR_2190
	Q9RSD6	212	K	Aminopeptidase OS=Deinococcus radiodurans (strain ATCC 13939 / DSM 20539 / JCM 16871 / LMG 4051 / NBRC 15346 / NCIMB 9279 / R1 / VKM B-1422) OX=243230 GN=DR_2188 PE=3 SV=1	DR_2188
	Q9RSD6	203	K	Aminopeptidase OS=Deinococcus radiodurans (strain ATCC 13939 / DSM 20539 / JCM 16871 / LMG 4051 / NBRC 15346 / NCIMB 9279 / R1 / VKM B-1422) OX=243230 GN=DR_2188 PE=3 SV=1	DR_2188
	Q9RSD6	136	K	Aminopeptidase OS=Deinococcus radiodurans (strain ATCC 13939 / DSM 20539 / JCM 16871 / LMG 4051 / NBRC 15346 / NCIMB 9279 / R1 / VKM B-1422) OX=243230 GN=DR_2188 PE=3 SV=1	DR_2188
	Q9RSD6	118	K	Aminopeptidase OS=Deinococcus radiodurans (strain ATCC 13939 / DSM 20539 / JCM 16871 / LMG 4051 / NBRC 15346 / NCIMB 9279 / R1 / VKM B-1422) OX=243230 GN=DR_2188 PE=3 SV=1	DR_2188
	Q9RSD6	30	K	Aminopeptidase OS=Deinococcus radiodurans (strain ATCC 13939 / DSM 20539 / JCM 16871 / LMG 4051 / NBRC 15346 / NCIMB 9279 / R1 / VKM B-1422) OX=243230 GN=DR_2188 PE=3 SV=1	DR_2188
	Q9RSD6	364	K	Aminopeptidase OS=Deinococcus radiodurans (strain ATCC 13939 / DSM 20539 / JCM 16871 / LMG 4051 / NBRC 15346 / NCIMB 9279 / R1 / VKM B-1422) OX=243230 GN=DR_2188 PE=3 SV=1	DR_2188
	Q9RSD7	82	K	"Cyclopropane-fatty-acyl-phospholipid synthase, putative OS=Deinococcus radiodurans (strain ATCC 13939 / DSM 20539 / JCM 16871 / LMG 4051 / NBRC 15346 / NCIMB 9279 / R1 / VKM B-1422) OX=243230 GN=DR_2187 PE=3 SV=1"	DR_2187
	Q9RSE6	371	K	Adenylosuccinate lyase OS=Deinococcus radiodurans (strain ATCC 13939 / DSM 20539 / JCM 16871 / LMG 4051 / NBRC 15346 / NCIMB 9279 / R1 / VKM B-1422) OX=243230 GN=purB PE=3 SV=1	purB
	Q9RSE6	274	K	Adenylosuccinate lyase OS=Deinococcus radiodurans (strain ATCC 13939 / DSM 20539 / JCM 16871 / LMG 4051 / NBRC 15346 / NCIMB 9279 / R1 / VKM B-1422) OX=243230 GN=purB PE=3 SV=1	purB
	Q9RSE6	349	K	Adenylosuccinate lyase OS=Deinococcus radiodurans (strain ATCC 13939 / DSM 20539 / JCM 16871 / LMG 4051 / NBRC 15346 / NCIMB 9279 / R1 / VKM B-1422) OX=243230 GN=purB PE=3 SV=1	purB
	Q9RSE6	138	K	Adenylosuccinate lyase OS=Deinococcus radiodurans (strain ATCC 13939 / DSM 20539 / JCM 16871 / LMG 4051 / NBRC 15346 / NCIMB 9279 / R1 / VKM B-1422) OX=243230 GN=purB PE=3 SV=1	purB
	Q9RSE6	275	K	Adenylosuccinate lyase OS=Deinococcus radiodurans (strain ATCC 13939 / DSM 20539 / JCM 16871 / LMG 4051 / NBRC 15346 / NCIMB 9279 / R1 / VKM B-1422) OX=243230 GN=purB PE=3 SV=1	purB
	Q9RSE6	263	K	Adenylosuccinate lyase OS=Deinococcus radiodurans (strain ATCC 13939 / DSM 20539 / JCM 16871 / LMG 4051 / NBRC 15346 / NCIMB 9279 / R1 / VKM B-1422) OX=243230 GN=purB PE=3 SV=1	purB
	Q9RSE6	388	K	Adenylosuccinate lyase OS=Deinococcus radiodurans (strain ATCC 13939 / DSM 20539 / JCM 16871 / LMG 4051 / NBRC 15346 / NCIMB 9279 / R1 / VKM B-1422) OX=243230 GN=purB PE=3 SV=1	purB
	Q9RSF0	805	K	Leucine--tRNA ligase OS=Deinococcus radiodurans (strain ATCC 13939 / DSM 20539 / JCM 16871 / LMG 4051 / NBRC 15346 / NCIMB 9279 / R1 / VKM B-1422) OX=243230 GN=leuS PE=3 SV=2	leuS
	Q9RSF0	675	K	Leucine--tRNA ligase OS=Deinococcus radiodurans (strain ATCC 13939 / DSM 20539 / JCM 16871 / LMG 4051 / NBRC 15346 / NCIMB 9279 / R1 / VKM B-1422) OX=243230 GN=leuS PE=3 SV=2	leuS
	Q9RSF0	165	K	Leucine--tRNA ligase OS=Deinococcus radiodurans (strain ATCC 13939 / DSM 20539 / JCM 16871 / LMG 4051 / NBRC 15346 / NCIMB 9279 / R1 / VKM B-1422) OX=243230 GN=leuS PE=3 SV=2	leuS
	Q9RSF0	800	K	Leucine--tRNA ligase OS=Deinococcus radiodurans (strain ATCC 13939 / DSM 20539 / JCM 16871 / LMG 4051 / NBRC 15346 / NCIMB 9279 / R1 / VKM B-1422) OX=243230 GN=leuS PE=3 SV=2	leuS
	Q9RSF0	361	K	Leucine--tRNA ligase OS=Deinococcus radiodurans (strain ATCC 13939 / DSM 20539 / JCM 16871 / LMG 4051 / NBRC 15346 / NCIMB 9279 / R1 / VKM B-1422) OX=243230 GN=leuS PE=3 SV=2	leuS
	Q9RSF0	137	K	Leucine--tRNA ligase OS=Deinococcus radiodurans (strain ATCC 13939 / DSM 20539 / JCM 16871 / LMG 4051 / NBRC 15346 / NCIMB 9279 / R1 / VKM B-1422) OX=243230 GN=leuS PE=3 SV=2	leuS
	Q9RSF0	560	K	Leucine--tRNA ligase OS=Deinococcus radiodurans (strain ATCC 13939 / DSM 20539 / JCM 16871 / LMG 4051 / NBRC 15346 / NCIMB 9279 / R1 / VKM B-1422) OX=243230 GN=leuS PE=3 SV=2	leuS
	Q9RSF0	781	K	Leucine--tRNA ligase OS=Deinococcus radiodurans (strain ATCC 13939 / DSM 20539 / JCM 16871 / LMG 4051 / NBRC 15346 / NCIMB 9279 / R1 / VKM B-1422) OX=243230 GN=leuS PE=3 SV=2	leuS
	Q9RSF6	102	K	"Sun protein, putative OS=Deinococcus radiodurans (strain ATCC 13939 / DSM 20539 / JCM 16871 / LMG 4051 / NBRC 15346 / NCIMB 9279 / R1 / VKM B-1422) OX=243230 GN=DR_2168 PE=3 SV=1"	DR_2168
	Q9RSF8	119	K	Purine nucleoside phosphorylase OS=Deinococcus radiodurans (strain ATCC 13939 / DSM 20539 / JCM 16871 / LMG 4051 / NBRC 15346 / NCIMB 9279 / R1 / VKM B-1422) OX=243230 GN=DR_2166 PE=3 SV=1	DR_2166
	Q9RSG0	108	K	4-hydroxy-3-methylbut-2-enyl diphosphate reductase OS=Deinococcus radiodurans (strain ATCC 13939 / DSM 20539 / JCM 16871 / LMG 4051 / NBRC 15346 / NCIMB 9279 / R1 / VKM B-1422) OX=243230 GN=ispH PE=3 SV=1	ispH
	Q9RSI9	127	K	Phosphopentomutase OS=Deinococcus radiodurans (strain ATCC 13939 / DSM 20539 / JCM 16871 / LMG 4051 / NBRC 15346 / NCIMB 9279 / R1 / VKM B-1422) OX=243230 GN=deoB PE=3 SV=2	deoB
	Q9RSI9	268	K	Phosphopentomutase OS=Deinococcus radiodurans (strain ATCC 13939 / DSM 20539 / JCM 16871 / LMG 4051 / NBRC 15346 / NCIMB 9279 / R1 / VKM B-1422) OX=243230 GN=deoB PE=3 SV=2	deoB
	Q9RSJ4	33	K	"Protease, putative OS=Deinococcus radiodurans (strain ATCC 13939 / DSM 20539 / JCM 16871 / LMG 4051 / NBRC 15346 / NCIMB 9279 / R1 / VKM B-1422) OX=243230 GN=DR_2130 PE=4 SV=1"	DR_2130
	Q9RSJ4	234	K	"Protease, putative OS=Deinococcus radiodurans (strain ATCC 13939 / DSM 20539 / JCM 16871 / LMG 4051 / NBRC 15346 / NCIMB 9279 / R1 / VKM B-1422) OX=243230 GN=DR_2130 PE=4 SV=1"	DR_2130
	Q9RSJ5	42	K	50S ribosomal protein L17 OS=Deinococcus radiodurans (strain ATCC 13939 / DSM 20539 / JCM 16871 / LMG 4051 / NBRC 15346 / NCIMB 9279 / R1 / VKM B-1422) OX=243230 GN=rplQ PE=1 SV=1	rplQ
	Q9RSJ5	40	K	50S ribosomal protein L17 OS=Deinococcus radiodurans (strain ATCC 13939 / DSM 20539 / JCM 16871 / LMG 4051 / NBRC 15346 / NCIMB 9279 / R1 / VKM B-1422) OX=243230 GN=rplQ PE=1 SV=1	rplQ
	Q9RSJ5	56	K	50S ribosomal protein L17 OS=Deinococcus radiodurans (strain ATCC 13939 / DSM 20539 / JCM 16871 / LMG 4051 / NBRC 15346 / NCIMB 9279 / R1 / VKM B-1422) OX=243230 GN=rplQ PE=1 SV=1	rplQ
	Q9RSJ5	73	K	50S ribosomal protein L17 OS=Deinococcus radiodurans (strain ATCC 13939 / DSM 20539 / JCM 16871 / LMG 4051 / NBRC 15346 / NCIMB 9279 / R1 / VKM B-1422) OX=243230 GN=rplQ PE=1 SV=1	rplQ
	Q9RSJ5	86	K	50S ribosomal protein L17 OS=Deinococcus radiodurans (strain ATCC 13939 / DSM 20539 / JCM 16871 / LMG 4051 / NBRC 15346 / NCIMB 9279 / R1 / VKM B-1422) OX=243230 GN=rplQ PE=1 SV=1	rplQ
	Q9RSJ6	149	K	DNA-directed RNA polymerase subunit alpha OS=Deinococcus radiodurans (strain ATCC 13939 / DSM 20539 / JCM 16871 / LMG 4051 / NBRC 15346 / NCIMB 9279 / R1 / VKM B-1422) OX=243230 GN=rpoA PE=3 SV=1	rpoA
	Q9RSJ6	9	K	DNA-directed RNA polymerase subunit alpha OS=Deinococcus radiodurans (strain ATCC 13939 / DSM 20539 / JCM 16871 / LMG 4051 / NBRC 15346 / NCIMB 9279 / R1 / VKM B-1422) OX=243230 GN=rpoA PE=3 SV=1	rpoA
	Q9RSJ6	91	K	DNA-directed RNA polymerase subunit alpha OS=Deinococcus radiodurans (strain ATCC 13939 / DSM 20539 / JCM 16871 / LMG 4051 / NBRC 15346 / NCIMB 9279 / R1 / VKM B-1422) OX=243230 GN=rpoA PE=3 SV=1	rpoA
	Q9RSJ7	27	K	30S ribosomal protein S4 OS=Deinococcus radiodurans (strain ATCC 13939 / DSM 20539 / JCM 16871 / LMG 4051 / NBRC 15346 / NCIMB 9279 / R1 / VKM B-1422) OX=243230 GN=rpsD PE=3 SV=1	rpsD
	Q9RSJ7	137	K	30S ribosomal protein S4 OS=Deinococcus radiodurans (strain ATCC 13939 / DSM 20539 / JCM 16871 / LMG 4051 / NBRC 15346 / NCIMB 9279 / R1 / VKM B-1422) OX=243230 GN=rpsD PE=3 SV=1	rpsD
	Q9RSJ7	69	K	30S ribosomal protein S4 OS=Deinococcus radiodurans (strain ATCC 13939 / DSM 20539 / JCM 16871 / LMG 4051 / NBRC 15346 / NCIMB 9279 / R1 / VKM B-1422) OX=243230 GN=rpsD PE=3 SV=1	rpsD
	Q9RSJ7	128	K	30S ribosomal protein S4 OS=Deinococcus radiodurans (strain ATCC 13939 / DSM 20539 / JCM 16871 / LMG 4051 / NBRC 15346 / NCIMB 9279 / R1 / VKM B-1422) OX=243230 GN=rpsD PE=3 SV=1	rpsD
	Q9RSJ7	162	K	30S ribosomal protein S4 OS=Deinococcus radiodurans (strain ATCC 13939 / DSM 20539 / JCM 16871 / LMG 4051 / NBRC 15346 / NCIMB 9279 / R1 / VKM B-1422) OX=243230 GN=rpsD PE=3 SV=1	rpsD
	Q9RSJ7	178	K	30S ribosomal protein S4 OS=Deinococcus radiodurans (strain ATCC 13939 / DSM 20539 / JCM 16871 / LMG 4051 / NBRC 15346 / NCIMB 9279 / R1 / VKM B-1422) OX=243230 GN=rpsD PE=3 SV=1	rpsD
	Q9RSJ7	10	K	30S ribosomal protein S4 OS=Deinococcus radiodurans (strain ATCC 13939 / DSM 20539 / JCM 16871 / LMG 4051 / NBRC 15346 / NCIMB 9279 / R1 / VKM B-1422) OX=243230 GN=rpsD PE=3 SV=1	rpsD
	Q9RSJ8	58	K	30S ribosomal protein S11 OS=Deinococcus radiodurans (strain ATCC 13939 / DSM 20539 / JCM 16871 / LMG 4051 / NBRC 15346 / NCIMB 9279 / R1 / VKM B-1422) OX=243230 GN=rpsK PE=3 SV=1	rpsK
	Q9RSJ9	46	K	30S ribosomal protein S13 OS=Deinococcus radiodurans (strain ATCC 13939 / DSM 20539 / JCM 16871 / LMG 4051 / NBRC 15346 / NCIMB 9279 / R1 / VKM B-1422) OX=243230 GN=rpsM PE=3 SV=1	rpsM
	Q9RSJ9	31	K	30S ribosomal protein S13 OS=Deinococcus radiodurans (strain ATCC 13939 / DSM 20539 / JCM 16871 / LMG 4051 / NBRC 15346 / NCIMB 9279 / R1 / VKM B-1422) OX=243230 GN=rpsM PE=3 SV=1	rpsM
	Q9RSJ9	65	K	30S ribosomal protein S13 OS=Deinococcus radiodurans (strain ATCC 13939 / DSM 20539 / JCM 16871 / LMG 4051 / NBRC 15346 / NCIMB 9279 / R1 / VKM B-1422) OX=243230 GN=rpsM PE=3 SV=1	rpsM
	Q9RSJ9	62	K	30S ribosomal protein S13 OS=Deinococcus radiodurans (strain ATCC 13939 / DSM 20539 / JCM 16871 / LMG 4051 / NBRC 15346 / NCIMB 9279 / R1 / VKM B-1422) OX=243230 GN=rpsM PE=3 SV=1	rpsM
	Q9RSK0	9	K	50S ribosomal protein L36 OS=Deinococcus radiodurans (strain ATCC 13939 / DSM 20539 / JCM 16871 / LMG 4051 / NBRC 15346 / NCIMB 9279 / R1 / VKM B-1422) OX=243230 GN=rpmJ PE=1 SV=1	rpmJ
	Q9RSK0	31	K	50S ribosomal protein L36 OS=Deinococcus radiodurans (strain ATCC 13939 / DSM 20539 / JCM 16871 / LMG 4051 / NBRC 15346 / NCIMB 9279 / R1 / VKM B-1422) OX=243230 GN=rpmJ PE=1 SV=1	rpmJ
	Q9RSK0	15	K	50S ribosomal protein L36 OS=Deinococcus radiodurans (strain ATCC 13939 / DSM 20539 / JCM 16871 / LMG 4051 / NBRC 15346 / NCIMB 9279 / R1 / VKM B-1422) OX=243230 GN=rpmJ PE=1 SV=1	rpmJ
	Q9RSK1	34	K	Translation initiation factor IF-1 OS=Deinococcus radiodurans (strain ATCC 13939 / DSM 20539 / JCM 16871 / LMG 4051 / NBRC 15346 / NCIMB 9279 / R1 / VKM B-1422) OX=243230 GN=infA PE=3 SV=2	infA
	Q9RSK7	7	K	Adenylate kinase OS=Deinococcus radiodurans (strain ATCC 13939 / DSM 20539 / JCM 16871 / LMG 4051 / NBRC 15346 / NCIMB 9279 / R1 / VKM B-1422) OX=243230 GN=adk PE=3 SV=1	adk
	Q9RSK7	19	K	Adenylate kinase OS=Deinococcus radiodurans (strain ATCC 13939 / DSM 20539 / JCM 16871 / LMG 4051 / NBRC 15346 / NCIMB 9279 / R1 / VKM B-1422) OX=243230 GN=adk PE=3 SV=1	adk
	Q9RSL0	18	K	50S ribosomal protein L30 OS=Deinococcus radiodurans (strain ATCC 13939 / DSM 20539 / JCM 16871 / LMG 4051 / NBRC 15346 / NCIMB 9279 / R1 / VKM B-1422) OX=243230 GN=rpmD PE=1 SV=1	rpmD
	Q9RSL0	45	K	50S ribosomal protein L30 OS=Deinococcus radiodurans (strain ATCC 13939 / DSM 20539 / JCM 16871 / LMG 4051 / NBRC 15346 / NCIMB 9279 / R1 / VKM B-1422) OX=243230 GN=rpmD PE=1 SV=1	rpmD
	Q9RSL0	48	K	50S ribosomal protein L30 OS=Deinococcus radiodurans (strain ATCC 13939 / DSM 20539 / JCM 16871 / LMG 4051 / NBRC 15346 / NCIMB 9279 / R1 / VKM B-1422) OX=243230 GN=rpmD PE=1 SV=1	rpmD
	Q9RSL1	103	K	30S ribosomal protein S5 OS=Deinococcus radiodurans (strain ATCC 13939 / DSM 20539 / JCM 16871 / LMG 4051 / NBRC 15346 / NCIMB 9279 / R1 / VKM B-1422) OX=243230 GN=rpsE PE=3 SV=1	rpsE
	Q9RSL1	60	K	30S ribosomal protein S5 OS=Deinococcus radiodurans (strain ATCC 13939 / DSM 20539 / JCM 16871 / LMG 4051 / NBRC 15346 / NCIMB 9279 / R1 / VKM B-1422) OX=243230 GN=rpsE PE=3 SV=1	rpsE
	Q9RSL1	151	K	30S ribosomal protein S5 OS=Deinococcus radiodurans (strain ATCC 13939 / DSM 20539 / JCM 16871 / LMG 4051 / NBRC 15346 / NCIMB 9279 / R1 / VKM B-1422) OX=243230 GN=rpsE PE=3 SV=1	rpsE
	Q9RSL1	139	K	30S ribosomal protein S5 OS=Deinococcus radiodurans (strain ATCC 13939 / DSM 20539 / JCM 16871 / LMG 4051 / NBRC 15346 / NCIMB 9279 / R1 / VKM B-1422) OX=243230 GN=rpsE PE=3 SV=1	rpsE
	Q9RSL1	29	K	30S ribosomal protein S5 OS=Deinococcus radiodurans (strain ATCC 13939 / DSM 20539 / JCM 16871 / LMG 4051 / NBRC 15346 / NCIMB 9279 / R1 / VKM B-1422) OX=243230 GN=rpsE PE=3 SV=1	rpsE
	Q9RSL2	60	K	50S ribosomal protein L18 OS=Deinococcus radiodurans (strain ATCC 13939 / DSM 20539 / JCM 16871 / LMG 4051 / NBRC 15346 / NCIMB 9279 / R1 / VKM B-1422) OX=243230 GN=rplR PE=1 SV=3	rplR
	Q9RSL2	36	K	50S ribosomal protein L18 OS=Deinococcus radiodurans (strain ATCC 13939 / DSM 20539 / JCM 16871 / LMG 4051 / NBRC 15346 / NCIMB 9279 / R1 / VKM B-1422) OX=243230 GN=rplR PE=1 SV=3	rplR
	Q9RSL2	95	K	50S ribosomal protein L18 OS=Deinococcus radiodurans (strain ATCC 13939 / DSM 20539 / JCM 16871 / LMG 4051 / NBRC 15346 / NCIMB 9279 / R1 / VKM B-1422) OX=243230 GN=rplR PE=1 SV=3	rplR
	Q9RSL2	64	K	50S ribosomal protein L18 OS=Deinococcus radiodurans (strain ATCC 13939 / DSM 20539 / JCM 16871 / LMG 4051 / NBRC 15346 / NCIMB 9279 / R1 / VKM B-1422) OX=243230 GN=rplR PE=1 SV=3	rplR
	Q9RSL2	101	K	50S ribosomal protein L18 OS=Deinococcus radiodurans (strain ATCC 13939 / DSM 20539 / JCM 16871 / LMG 4051 / NBRC 15346 / NCIMB 9279 / R1 / VKM B-1422) OX=243230 GN=rplR PE=1 SV=3	rplR
	Q9RSL2	82	K	50S ribosomal protein L18 OS=Deinococcus radiodurans (strain ATCC 13939 / DSM 20539 / JCM 16871 / LMG 4051 / NBRC 15346 / NCIMB 9279 / R1 / VKM B-1422) OX=243230 GN=rplR PE=1 SV=3	rplR
	Q9RSL3	25	K	50S ribosomal protein L6 OS=Deinococcus radiodurans (strain ATCC 13939 / DSM 20539 / JCM 16871 / LMG 4051 / NBRC 15346 / NCIMB 9279 / R1 / VKM B-1422) OX=243230 GN=rplF PE=1 SV=2	rplF
	Q9RSL3	60	K	50S ribosomal protein L6 OS=Deinococcus radiodurans (strain ATCC 13939 / DSM 20539 / JCM 16871 / LMG 4051 / NBRC 15346 / NCIMB 9279 / R1 / VKM B-1422) OX=243230 GN=rplF PE=1 SV=2	rplF
	Q9RSL3	30	K	50S ribosomal protein L6 OS=Deinococcus radiodurans (strain ATCC 13939 / DSM 20539 / JCM 16871 / LMG 4051 / NBRC 15346 / NCIMB 9279 / R1 / VKM B-1422) OX=243230 GN=rplF PE=1 SV=2	rplF
	Q9RSL3	160	K	50S ribosomal protein L6 OS=Deinococcus radiodurans (strain ATCC 13939 / DSM 20539 / JCM 16871 / LMG 4051 / NBRC 15346 / NCIMB 9279 / R1 / VKM B-1422) OX=243230 GN=rplF PE=1 SV=2	rplF
	Q9RSL4	32	K	30S ribosomal protein S8 OS=Deinococcus radiodurans (strain ATCC 13939 / DSM 20539 / JCM 16871 / LMG 4051 / NBRC 15346 / NCIMB 9279 / R1 / VKM B-1422) OX=243230 GN=rpsH PE=3 SV=1	rpsH
	Q9RSL4	21	K	30S ribosomal protein S8 OS=Deinococcus radiodurans (strain ATCC 13939 / DSM 20539 / JCM 16871 / LMG 4051 / NBRC 15346 / NCIMB 9279 / R1 / VKM B-1422) OX=243230 GN=rpsH PE=3 SV=1	rpsH
	Q9RSL4	76	K	30S ribosomal protein S8 OS=Deinococcus radiodurans (strain ATCC 13939 / DSM 20539 / JCM 16871 / LMG 4051 / NBRC 15346 / NCIMB 9279 / R1 / VKM B-1422) OX=243230 GN=rpsH PE=3 SV=1	rpsH
	Q9RSL7	131	K	"ABC transporter, ATP-binding protein, Ycf16 family OS=Deinococcus radiodurans (strain ATCC 13939 / DSM 20539 / JCM 16871 / LMG 4051 / NBRC 15346 / NCIMB 9279 / R1 / VKM B-1422) OX=243230 GN=DR_2107 PE=3 SV=1"	DR_2107
	Q9RSL7	111	K	"ABC transporter, ATP-binding protein, Ycf16 family OS=Deinococcus radiodurans (strain ATCC 13939 / DSM 20539 / JCM 16871 / LMG 4051 / NBRC 15346 / NCIMB 9279 / R1 / VKM B-1422) OX=243230 GN=DR_2107 PE=3 SV=1"	DR_2107
	Q9RSM3	252	K	Uncharacterized protein OS=Deinococcus radiodurans (strain ATCC 13939 / DSM 20539 / JCM 16871 / LMG 4051 / NBRC 15346 / NCIMB 9279 / R1 / VKM B-1422) OX=243230 GN=DR_2101 PE=3 SV=1	DR_2101
	Q9RSM3	122	K	Uncharacterized protein OS=Deinococcus radiodurans (strain ATCC 13939 / DSM 20539 / JCM 16871 / LMG 4051 / NBRC 15346 / NCIMB 9279 / R1 / VKM B-1422) OX=243230 GN=DR_2101 PE=3 SV=1	DR_2101
	Q9RSM3	58	K	Uncharacterized protein OS=Deinococcus radiodurans (strain ATCC 13939 / DSM 20539 / JCM 16871 / LMG 4051 / NBRC 15346 / NCIMB 9279 / R1 / VKM B-1422) OX=243230 GN=DR_2101 PE=3 SV=1	DR_2101
	Q9RSM3	113	K	Uncharacterized protein OS=Deinococcus radiodurans (strain ATCC 13939 / DSM 20539 / JCM 16871 / LMG 4051 / NBRC 15346 / NCIMB 9279 / R1 / VKM B-1422) OX=243230 GN=DR_2101 PE=3 SV=1	DR_2101
	Q9RSN0	100	K	Rrf2 protein OS=Deinococcus radiodurans (strain ATCC 13939 / DSM 20539 / JCM 16871 / LMG 4051 / NBRC 15346 / NCIMB 9279 / R1 / VKM B-1422) OX=243230 GN=DR_2094 PE=4 SV=1	DR_2094
	Q9RSN7	103	K	Translation initiation factor IF-3 OS=Deinococcus radiodurans (strain ATCC 13939 / DSM 20539 / JCM 16871 / LMG 4051 / NBRC 15346 / NCIMB 9279 / R1 / VKM B-1422) OX=243230 GN=infC PE=3 SV=1	infC
	Q9RSN7	118	K	Translation initiation factor IF-3 OS=Deinococcus radiodurans (strain ATCC 13939 / DSM 20539 / JCM 16871 / LMG 4051 / NBRC 15346 / NCIMB 9279 / R1 / VKM B-1422) OX=243230 GN=infC PE=3 SV=1	infC
	Q9RSN7	9	K	Translation initiation factor IF-3 OS=Deinococcus radiodurans (strain ATCC 13939 / DSM 20539 / JCM 16871 / LMG 4051 / NBRC 15346 / NCIMB 9279 / R1 / VKM B-1422) OX=243230 GN=infC PE=3 SV=1	infC
	Q9RSN7	96	K	Translation initiation factor IF-3 OS=Deinococcus radiodurans (strain ATCC 13939 / DSM 20539 / JCM 16871 / LMG 4051 / NBRC 15346 / NCIMB 9279 / R1 / VKM B-1422) OX=243230 GN=infC PE=3 SV=1	infC
	Q9RSN7	44	K	Translation initiation factor IF-3 OS=Deinococcus radiodurans (strain ATCC 13939 / DSM 20539 / JCM 16871 / LMG 4051 / NBRC 15346 / NCIMB 9279 / R1 / VKM B-1422) OX=243230 GN=infC PE=3 SV=1	infC
	Q9RSP3	90	K	Threonine--tRNA ligase OS=Deinococcus radiodurans (strain ATCC 13939 / DSM 20539 / JCM 16871 / LMG 4051 / NBRC 15346 / NCIMB 9279 / R1 / VKM B-1422) OX=243230 GN=thrS PE=3 SV=1	thrS
	Q9RSP3	196	K	Threonine--tRNA ligase OS=Deinococcus radiodurans (strain ATCC 13939 / DSM 20539 / JCM 16871 / LMG 4051 / NBRC 15346 / NCIMB 9279 / R1 / VKM B-1422) OX=243230 GN=thrS PE=3 SV=1	thrS
	Q9RSP5	66	K	PadR domain-containing protein OS=Deinococcus radiodurans (strain ATCC 13939 / DSM 20539 / JCM 16871 / LMG 4051 / NBRC 15346 / NCIMB 9279 / R1 / VKM B-1422) OX=243230 GN=DR_2079 PE=4 SV=1	DR_2079
	Q9RSP9	35	K	Ferredoxin OS=Deinococcus radiodurans (strain ATCC 13939 / DSM 20539 / JCM 16871 / LMG 4051 / NBRC 15346 / NCIMB 9279 / R1 / VKM B-1422) OX=243230 GN=DR_2075 PE=4 SV=1	DR_2075
	Q9RSP9	97	K	Ferredoxin OS=Deinococcus radiodurans (strain ATCC 13939 / DSM 20539 / JCM 16871 / LMG 4051 / NBRC 15346 / NCIMB 9279 / R1 / VKM B-1422) OX=243230 GN=DR_2075 PE=4 SV=1	DR_2075
	Q9RSP9	58	K	Ferredoxin OS=Deinococcus radiodurans (strain ATCC 13939 / DSM 20539 / JCM 16871 / LMG 4051 / NBRC 15346 / NCIMB 9279 / R1 / VKM B-1422) OX=243230 GN=DR_2075 PE=4 SV=1	DR_2075
	Q9RSP9	62	K	Ferredoxin OS=Deinococcus radiodurans (strain ATCC 13939 / DSM 20539 / JCM 16871 / LMG 4051 / NBRC 15346 / NCIMB 9279 / R1 / VKM B-1422) OX=243230 GN=DR_2075 PE=4 SV=1	DR_2075
	Q9RSQ3	50	K	Phosphoglucosamine mutase OS=Deinococcus radiodurans (strain ATCC 13939 / DSM 20539 / JCM 16871 / LMG 4051 / NBRC 15346 / NCIMB 9279 / R1 / VKM B-1422) OX=243230 GN=glmM PE=3 SV=1	glmM
	Q9RSQ3	5	K	Phosphoglucosamine mutase OS=Deinococcus radiodurans (strain ATCC 13939 / DSM 20539 / JCM 16871 / LMG 4051 / NBRC 15346 / NCIMB 9279 / R1 / VKM B-1422) OX=243230 GN=glmM PE=3 SV=1	glmM
	Q9RSQ5	389	K	DNA ligase OS=Deinococcus radiodurans (strain ATCC 13939 / DSM 20539 / JCM 16871 / LMG 4051 / NBRC 15346 / NCIMB 9279 / R1 / VKM B-1422) OX=243230 GN=ligA PE=3 SV=1	ligA
	Q9RSQ5	513	K	DNA ligase OS=Deinococcus radiodurans (strain ATCC 13939 / DSM 20539 / JCM 16871 / LMG 4051 / NBRC 15346 / NCIMB 9279 / R1 / VKM B-1422) OX=243230 GN=ligA PE=3 SV=1	ligA
	Q9RSQ6	99	K	Alkaline shock protein-related protein OS=Deinococcus radiodurans (strain ATCC 13939 / DSM 20539 / JCM 16871 / LMG 4051 / NBRC 15346 / NCIMB 9279 / R1 / VKM B-1422) OX=243230 GN=DR_2068 PE=3 SV=1	DR_2068
	Q9RSQ7	7	K	Transcription antitermination protein NusB OS=Deinococcus radiodurans (strain ATCC 13939 / DSM 20539 / JCM 16871 / LMG 4051 / NBRC 15346 / NCIMB 9279 / R1 / VKM B-1422) OX=243230 GN=nusB PE=3 SV=1	nusB
	Q9RSR1	578	K	Polyribonucleotide nucleotidyltransferase OS=Deinococcus radiodurans (strain ATCC 13939 / DSM 20539 / JCM 16871 / LMG 4051 / NBRC 15346 / NCIMB 9279 / R1 / VKM B-1422) OX=243230 GN=pnp PE=1 SV=2	pnp
	Q9RSR1	571	K	Polyribonucleotide nucleotidyltransferase OS=Deinococcus radiodurans (strain ATCC 13939 / DSM 20539 / JCM 16871 / LMG 4051 / NBRC 15346 / NCIMB 9279 / R1 / VKM B-1422) OX=243230 GN=pnp PE=1 SV=2	pnp
	Q9RSR1	612	K	Polyribonucleotide nucleotidyltransferase OS=Deinococcus radiodurans (strain ATCC 13939 / DSM 20539 / JCM 16871 / LMG 4051 / NBRC 15346 / NCIMB 9279 / R1 / VKM B-1422) OX=243230 GN=pnp PE=1 SV=2	pnp
	Q9RSR1	563	K	Polyribonucleotide nucleotidyltransferase OS=Deinococcus radiodurans (strain ATCC 13939 / DSM 20539 / JCM 16871 / LMG 4051 / NBRC 15346 / NCIMB 9279 / R1 / VKM B-1422) OX=243230 GN=pnp PE=1 SV=2	pnp
	Q9RSR1	70	K	Polyribonucleotide nucleotidyltransferase OS=Deinococcus radiodurans (strain ATCC 13939 / DSM 20539 / JCM 16871 / LMG 4051 / NBRC 15346 / NCIMB 9279 / R1 / VKM B-1422) OX=243230 GN=pnp PE=1 SV=2	pnp
	Q9RSR1	228	K	Polyribonucleotide nucleotidyltransferase OS=Deinococcus radiodurans (strain ATCC 13939 / DSM 20539 / JCM 16871 / LMG 4051 / NBRC 15346 / NCIMB 9279 / R1 / VKM B-1422) OX=243230 GN=pnp PE=1 SV=2	pnp
	Q9RSR1	103	K	Polyribonucleotide nucleotidyltransferase OS=Deinococcus radiodurans (strain ATCC 13939 / DSM 20539 / JCM 16871 / LMG 4051 / NBRC 15346 / NCIMB 9279 / R1 / VKM B-1422) OX=243230 GN=pnp PE=1 SV=2	pnp
	Q9RSR1	4	K	Polyribonucleotide nucleotidyltransferase OS=Deinococcus radiodurans (strain ATCC 13939 / DSM 20539 / JCM 16871 / LMG 4051 / NBRC 15346 / NCIMB 9279 / R1 / VKM B-1422) OX=243230 GN=pnp PE=1 SV=2	pnp
	Q9RSR1	687	K	Polyribonucleotide nucleotidyltransferase OS=Deinococcus radiodurans (strain ATCC 13939 / DSM 20539 / JCM 16871 / LMG 4051 / NBRC 15346 / NCIMB 9279 / R1 / VKM B-1422) OX=243230 GN=pnp PE=1 SV=2	pnp
	Q9RSR1	678	K	Polyribonucleotide nucleotidyltransferase OS=Deinococcus radiodurans (strain ATCC 13939 / DSM 20539 / JCM 16871 / LMG 4051 / NBRC 15346 / NCIMB 9279 / R1 / VKM B-1422) OX=243230 GN=pnp PE=1 SV=2	pnp
	Q9RSR5	395	K	Glycine--tRNA ligase OS=Deinococcus radiodurans (strain ATCC 13939 / DSM 20539 / JCM 16871 / LMG 4051 / NBRC 15346 / NCIMB 9279 / R1 / VKM B-1422) OX=243230 GN=glyQS PE=3 SV=2	glyQS
	Q9RSR5	444	K	Glycine--tRNA ligase OS=Deinococcus radiodurans (strain ATCC 13939 / DSM 20539 / JCM 16871 / LMG 4051 / NBRC 15346 / NCIMB 9279 / R1 / VKM B-1422) OX=243230 GN=glyQS PE=3 SV=2	glyQS
	Q9RSR5	263	K	Glycine--tRNA ligase OS=Deinococcus radiodurans (strain ATCC 13939 / DSM 20539 / JCM 16871 / LMG 4051 / NBRC 15346 / NCIMB 9279 / R1 / VKM B-1422) OX=243230 GN=glyQS PE=3 SV=2	glyQS
	Q9RSR5	218	K	Glycine--tRNA ligase OS=Deinococcus radiodurans (strain ATCC 13939 / DSM 20539 / JCM 16871 / LMG 4051 / NBRC 15346 / NCIMB 9279 / R1 / VKM B-1422) OX=243230 GN=glyQS PE=3 SV=2	glyQS
	Q9RSR5	423	K	Glycine--tRNA ligase OS=Deinococcus radiodurans (strain ATCC 13939 / DSM 20539 / JCM 16871 / LMG 4051 / NBRC 15346 / NCIMB 9279 / R1 / VKM B-1422) OX=243230 GN=glyQS PE=3 SV=2	glyQS
	Q9RSR5	14	K	Glycine--tRNA ligase OS=Deinococcus radiodurans (strain ATCC 13939 / DSM 20539 / JCM 16871 / LMG 4051 / NBRC 15346 / NCIMB 9279 / R1 / VKM B-1422) OX=243230 GN=glyQS PE=3 SV=2	glyQS
	Q9RSR5	47	K	Glycine--tRNA ligase OS=Deinococcus radiodurans (strain ATCC 13939 / DSM 20539 / JCM 16871 / LMG 4051 / NBRC 15346 / NCIMB 9279 / R1 / VKM B-1422) OX=243230 GN=glyQS PE=3 SV=2	glyQS
	Q9RSR7	136	K	Uncharacterized protein OS=Deinococcus radiodurans (strain ATCC 13939 / DSM 20539 / JCM 16871 / LMG 4051 / NBRC 15346 / NCIMB 9279 / R1 / VKM B-1422) OX=243230 GN=DR_2057 PE=4 SV=1	DR_2057
	Q9RSR7	156	K	Uncharacterized protein OS=Deinococcus radiodurans (strain ATCC 13939 / DSM 20539 / JCM 16871 / LMG 4051 / NBRC 15346 / NCIMB 9279 / R1 / VKM B-1422) OX=243230 GN=DR_2057 PE=4 SV=1	DR_2057
	Q9RSR9	159	K	"Oligoendopeptidase F, putative OS=Deinococcus radiodurans (strain ATCC 13939 / DSM 20539 / JCM 16871 / LMG 4051 / NBRC 15346 / NCIMB 9279 / R1 / VKM B-1422) OX=243230 GN=DR_2055 PE=3 SV=1"	DR_2055
	Q9RSR9	203	K	"Oligoendopeptidase F, putative OS=Deinococcus radiodurans (strain ATCC 13939 / DSM 20539 / JCM 16871 / LMG 4051 / NBRC 15346 / NCIMB 9279 / R1 / VKM B-1422) OX=243230 GN=DR_2055 PE=3 SV=1"	DR_2055
	Q9RSR9	108	K	"Oligoendopeptidase F, putative OS=Deinococcus radiodurans (strain ATCC 13939 / DSM 20539 / JCM 16871 / LMG 4051 / NBRC 15346 / NCIMB 9279 / R1 / VKM B-1422) OX=243230 GN=DR_2055 PE=3 SV=1"	DR_2055
	Q9RSR9	47	K	"Oligoendopeptidase F, putative OS=Deinococcus radiodurans (strain ATCC 13939 / DSM 20539 / JCM 16871 / LMG 4051 / NBRC 15346 / NCIMB 9279 / R1 / VKM B-1422) OX=243230 GN=DR_2055 PE=3 SV=1"	DR_2055
	Q9RSS4	39	K	50S ribosomal protein L33 OS=Deinococcus radiodurans (strain ATCC 13939 / DSM 20539 / JCM 16871 / LMG 4051 / NBRC 15346 / NCIMB 9279 / R1 / VKM B-1422) OX=243230 GN=rpmG PE=1 SV=2	rpmG
	Q9RSS4	26	K	50S ribosomal protein L33 OS=Deinococcus radiodurans (strain ATCC 13939 / DSM 20539 / JCM 16871 / LMG 4051 / NBRC 15346 / NCIMB 9279 / R1 / VKM B-1422) OX=243230 GN=rpmG PE=1 SV=2	rpmG
	Q9RSS6	35	K	Transcription termination/antitermination protein NusG OS=Deinococcus radiodurans (strain ATCC 13939 / DSM 20539 / JCM 16871 / LMG 4051 / NBRC 15346 / NCIMB 9279 / R1 / VKM B-1422) OX=243230 GN=nusG PE=3 SV=1	nusG
	Q9RSS7	109	K	50S ribosomal protein L11 OS=Deinococcus radiodurans (strain ATCC 13939 / DSM 20539 / JCM 16871 / LMG 4051 / NBRC 15346 / NCIMB 9279 / R1 / VKM B-1422) OX=243230 GN=rplK PE=1 SV=1	rplK
	Q9RSS7	70	K	50S ribosomal protein L11 OS=Deinococcus radiodurans (strain ATCC 13939 / DSM 20539 / JCM 16871 / LMG 4051 / NBRC 15346 / NCIMB 9279 / R1 / VKM B-1422) OX=243230 GN=rplK PE=1 SV=1	rplK
	Q9RSS7	86	K	50S ribosomal protein L11 OS=Deinococcus radiodurans (strain ATCC 13939 / DSM 20539 / JCM 16871 / LMG 4051 / NBRC 15346 / NCIMB 9279 / R1 / VKM B-1422) OX=243230 GN=rplK PE=1 SV=1	rplK
	Q9RSS8	206	K	50S ribosomal protein L1 OS=Deinococcus radiodurans (strain ATCC 13939 / DSM 20539 / JCM 16871 / LMG 4051 / NBRC 15346 / NCIMB 9279 / R1 / VKM B-1422) OX=243230 GN=rplA PE=1 SV=1	rplA
	Q9RSS8	142	K	50S ribosomal protein L1 OS=Deinococcus radiodurans (strain ATCC 13939 / DSM 20539 / JCM 16871 / LMG 4051 / NBRC 15346 / NCIMB 9279 / R1 / VKM B-1422) OX=243230 GN=rplA PE=1 SV=1	rplA
	Q9RSS8	19	K	50S ribosomal protein L1 OS=Deinococcus radiodurans (strain ATCC 13939 / DSM 20539 / JCM 16871 / LMG 4051 / NBRC 15346 / NCIMB 9279 / R1 / VKM B-1422) OX=243230 GN=rplA PE=1 SV=1	rplA
	Q9RSS8	168	K	50S ribosomal protein L1 OS=Deinococcus radiodurans (strain ATCC 13939 / DSM 20539 / JCM 16871 / LMG 4051 / NBRC 15346 / NCIMB 9279 / R1 / VKM B-1422) OX=243230 GN=rplA PE=1 SV=1	rplA
	Q9RSS9	159	K	50S ribosomal protein L10 OS=Deinococcus radiodurans (strain ATCC 13939 / DSM 20539 / JCM 16871 / LMG 4051 / NBRC 15346 / NCIMB 9279 / R1 / VKM B-1422) OX=243230 GN=rplJ PE=1 SV=1	rplJ
	Q9RSS9	116	K	50S ribosomal protein L10 OS=Deinococcus radiodurans (strain ATCC 13939 / DSM 20539 / JCM 16871 / LMG 4051 / NBRC 15346 / NCIMB 9279 / R1 / VKM B-1422) OX=243230 GN=rplJ PE=1 SV=1	rplJ
	Q9RSS9	46	K	50S ribosomal protein L10 OS=Deinococcus radiodurans (strain ATCC 13939 / DSM 20539 / JCM 16871 / LMG 4051 / NBRC 15346 / NCIMB 9279 / R1 / VKM B-1422) OX=243230 GN=rplJ PE=1 SV=1	rplJ
	Q9RSS9	108	K	50S ribosomal protein L10 OS=Deinococcus radiodurans (strain ATCC 13939 / DSM 20539 / JCM 16871 / LMG 4051 / NBRC 15346 / NCIMB 9279 / R1 / VKM B-1422) OX=243230 GN=rplJ PE=1 SV=1	rplJ
	Q9RSS9	54	K	50S ribosomal protein L10 OS=Deinococcus radiodurans (strain ATCC 13939 / DSM 20539 / JCM 16871 / LMG 4051 / NBRC 15346 / NCIMB 9279 / R1 / VKM B-1422) OX=243230 GN=rplJ PE=1 SV=1	rplJ
	Q9RSS9	5	K	50S ribosomal protein L10 OS=Deinococcus radiodurans (strain ATCC 13939 / DSM 20539 / JCM 16871 / LMG 4051 / NBRC 15346 / NCIMB 9279 / R1 / VKM B-1422) OX=243230 GN=rplJ PE=1 SV=1	rplJ
	Q9RST2	207	K	Alpha-E domain-containing protein OS=Deinococcus radiodurans (strain ATCC 13939 / DSM 20539 / JCM 16871 / LMG 4051 / NBRC 15346 / NCIMB 9279 / R1 / VKM B-1422) OX=243230 GN=DR_2041 PE=4 SV=1	DR_2041
	Q9RST7	345	K	Maltose alpha-D-glucosyltransferase OS=Deinococcus radiodurans (strain ATCC 13939 / DSM 20539 / JCM 16871 / LMG 4051 / NBRC 15346 / NCIMB 9279 / R1 / VKM B-1422) OX=243230 GN=DR_2036 PE=3 SV=1	DR_2036
	Q9RST7	233	K	Maltose alpha-D-glucosyltransferase OS=Deinococcus radiodurans (strain ATCC 13939 / DSM 20539 / JCM 16871 / LMG 4051 / NBRC 15346 / NCIMB 9279 / R1 / VKM B-1422) OX=243230 GN=DR_2036 PE=3 SV=1	DR_2036
	Q9RST7	452	K	Maltose alpha-D-glucosyltransferase OS=Deinococcus radiodurans (strain ATCC 13939 / DSM 20539 / JCM 16871 / LMG 4051 / NBRC 15346 / NCIMB 9279 / R1 / VKM B-1422) OX=243230 GN=DR_2036 PE=3 SV=1	DR_2036
	Q9RST7	30	K	Maltose alpha-D-glucosyltransferase OS=Deinococcus radiodurans (strain ATCC 13939 / DSM 20539 / JCM 16871 / LMG 4051 / NBRC 15346 / NCIMB 9279 / R1 / VKM B-1422) OX=243230 GN=DR_2036 PE=3 SV=1	DR_2036
	Q9RST7	186	K	Maltose alpha-D-glucosyltransferase OS=Deinococcus radiodurans (strain ATCC 13939 / DSM 20539 / JCM 16871 / LMG 4051 / NBRC 15346 / NCIMB 9279 / R1 / VKM B-1422) OX=243230 GN=DR_2036 PE=3 SV=1	DR_2036
	Q9RSU0	765	K	Glutamine synthase OS=Deinococcus radiodurans (strain ATCC 13939 / DSM 20539 / JCM 16871 / LMG 4051 / NBRC 15346 / NCIMB 9279 / R1 / VKM B-1422) OX=243230 GN=DR_2033 PE=3 SV=1	DR_2033
	Q9RSU0	254	K	Glutamine synthase OS=Deinococcus radiodurans (strain ATCC 13939 / DSM 20539 / JCM 16871 / LMG 4051 / NBRC 15346 / NCIMB 9279 / R1 / VKM B-1422) OX=243230 GN=DR_2033 PE=3 SV=1	DR_2033
	Q9RSU0	542	K	Glutamine synthase OS=Deinococcus radiodurans (strain ATCC 13939 / DSM 20539 / JCM 16871 / LMG 4051 / NBRC 15346 / NCIMB 9279 / R1 / VKM B-1422) OX=243230 GN=DR_2033 PE=3 SV=1	DR_2033
	Q9RSU0	642	K	Glutamine synthase OS=Deinococcus radiodurans (strain ATCC 13939 / DSM 20539 / JCM 16871 / LMG 4051 / NBRC 15346 / NCIMB 9279 / R1 / VKM B-1422) OX=243230 GN=DR_2033 PE=3 SV=1	DR_2033
	Q9RSU0	117	K	Glutamine synthase OS=Deinococcus radiodurans (strain ATCC 13939 / DSM 20539 / JCM 16871 / LMG 4051 / NBRC 15346 / NCIMB 9279 / R1 / VKM B-1422) OX=243230 GN=DR_2033 PE=3 SV=1	DR_2033
	Q9RSU0	744	K	Glutamine synthase OS=Deinococcus radiodurans (strain ATCC 13939 / DSM 20539 / JCM 16871 / LMG 4051 / NBRC 15346 / NCIMB 9279 / R1 / VKM B-1422) OX=243230 GN=DR_2033 PE=3 SV=1	DR_2033
	Q9RSU0	649	K	Glutamine synthase OS=Deinococcus radiodurans (strain ATCC 13939 / DSM 20539 / JCM 16871 / LMG 4051 / NBRC 15346 / NCIMB 9279 / R1 / VKM B-1422) OX=243230 GN=DR_2033 PE=3 SV=1	DR_2033
	Q9RSU1	14	K	"Methylmalonyl-CoA mutase, alpha subunit, chain B OS=Deinococcus radiodurans (strain ATCC 13939 / DSM 20539 / JCM 16871 / LMG 4051 / NBRC 15346 / NCIMB 9279 / R1 / VKM B-1422) OX=243230 GN=DR_2032 PE=4 SV=1"	DR_2032
	Q9RSU7	353	K	ArgE/DapE/Acy1 family protein OS=Deinococcus radiodurans (strain ATCC 13939 / DSM 20539 / JCM 16871 / LMG 4051 / NBRC 15346 / NCIMB 9279 / R1 / VKM B-1422) OX=243230 GN=DR_2025 PE=4 SV=1	DR_2025
	Q9RSU7	322	K	ArgE/DapE/Acy1 family protein OS=Deinococcus radiodurans (strain ATCC 13939 / DSM 20539 / JCM 16871 / LMG 4051 / NBRC 15346 / NCIMB 9279 / R1 / VKM B-1422) OX=243230 GN=DR_2025 PE=4 SV=1	DR_2025
	Q9RSU7	48	K	ArgE/DapE/Acy1 family protein OS=Deinococcus radiodurans (strain ATCC 13939 / DSM 20539 / JCM 16871 / LMG 4051 / NBRC 15346 / NCIMB 9279 / R1 / VKM B-1422) OX=243230 GN=DR_2025 PE=4 SV=1	DR_2025
	Q9RSV0	70	K	VOC domain-containing protein OS=Deinococcus radiodurans (strain ATCC 13939 / DSM 20539 / JCM 16871 / LMG 4051 / NBRC 15346 / NCIMB 9279 / R1 / VKM B-1422) OX=243230 GN=DR_2022 PE=3 SV=1	DR_2022
	Q9RSW0	46	K	tRNA (guanine-N(1)-)-methyltransferase OS=Deinococcus radiodurans (strain ATCC 13939 / DSM 20539 / JCM 16871 / LMG 4051 / NBRC 15346 / NCIMB 9279 / R1 / VKM B-1422) OX=243230 GN=trmD PE=3 SV=1	trmD
	Q9RSW3	334	K	Aspartate-semialdehyde dehydrogenase OS=Deinococcus radiodurans (strain ATCC 13939 / DSM 20539 / JCM 16871 / LMG 4051 / NBRC 15346 / NCIMB 9279 / R1 / VKM B-1422) OX=243230 GN=asd PE=3 SV=1	asd
	Q9RSW3	285	K	Aspartate-semialdehyde dehydrogenase OS=Deinococcus radiodurans (strain ATCC 13939 / DSM 20539 / JCM 16871 / LMG 4051 / NBRC 15346 / NCIMB 9279 / R1 / VKM B-1422) OX=243230 GN=asd PE=3 SV=1	asd
	Q9RSW7	22	K	50S ribosomal protein L20 OS=Deinococcus radiodurans (strain ATCC 13939 / DSM 20539 / JCM 16871 / LMG 4051 / NBRC 15346 / NCIMB 9279 / R1 / VKM B-1422) OX=243230 GN=rplT PE=1 SV=1	rplT
	Q9RSW7	107	K	50S ribosomal protein L20 OS=Deinococcus radiodurans (strain ATCC 13939 / DSM 20539 / JCM 16871 / LMG 4051 / NBRC 15346 / NCIMB 9279 / R1 / VKM B-1422) OX=243230 GN=rplT PE=1 SV=1	rplT
	Q9RSX1	180	K	"MccF protein, putative OS=Deinococcus radiodurans (strain ATCC 13939 / DSM 20539 / JCM 16871 / LMG 4051 / NBRC 15346 / NCIMB 9279 / R1 / VKM B-1422) OX=243230 GN=DR_2000 PE=3 SV=1"	DR_2000
	Q9RSY1	351	K	PhoH-related protein OS=Deinococcus radiodurans (strain ATCC 13939 / DSM 20539 / JCM 16871 / LMG 4051 / NBRC 15346 / NCIMB 9279 / R1 / VKM B-1422) OX=243230 GN=DR_1988 PE=4 SV=1	DR_1988
	Q9RSY5	151	K	Thymidine kinase OS=Deinococcus radiodurans (strain ATCC 13939 / DSM 20539 / JCM 16871 / LMG 4051 / NBRC 15346 / NCIMB 9279 / R1 / VKM B-1422) OX=243230 GN=tdk PE=3 SV=1	tdk
	Q9RSY6	256	K	"Ribosomal protein S1, putative OS=Deinococcus radiodurans (strain ATCC 13939 / DSM 20539 / JCM 16871 / LMG 4051 / NBRC 15346 / NCIMB 9279 / R1 / VKM B-1422) OX=243230 GN=DR_1983 PE=4 SV=1"	DR_1983
	Q9RSY6	346	K	"Ribosomal protein S1, putative OS=Deinococcus radiodurans (strain ATCC 13939 / DSM 20539 / JCM 16871 / LMG 4051 / NBRC 15346 / NCIMB 9279 / R1 / VKM B-1422) OX=243230 GN=DR_1983 PE=4 SV=1"	DR_1983
	Q9RSY6	199	K	"Ribosomal protein S1, putative OS=Deinococcus radiodurans (strain ATCC 13939 / DSM 20539 / JCM 16871 / LMG 4051 / NBRC 15346 / NCIMB 9279 / R1 / VKM B-1422) OX=243230 GN=DR_1983 PE=4 SV=1"	DR_1983
	Q9RSY7	125	K	Thioredoxin reductase OS=Deinococcus radiodurans (strain ATCC 13939 / DSM 20539 / JCM 16871 / LMG 4051 / NBRC 15346 / NCIMB 9279 / R1 / VKM B-1422) OX=243230 GN=DR_1982 PE=1 SV=1	DR_1982
	Q9RSY7	151	K	Thioredoxin reductase OS=Deinococcus radiodurans (strain ATCC 13939 / DSM 20539 / JCM 16871 / LMG 4051 / NBRC 15346 / NCIMB 9279 / R1 / VKM B-1422) OX=243230 GN=DR_1982 PE=1 SV=1	DR_1982
	Q9RSY7	113	K	Thioredoxin reductase OS=Deinococcus radiodurans (strain ATCC 13939 / DSM 20539 / JCM 16871 / LMG 4051 / NBRC 15346 / NCIMB 9279 / R1 / VKM B-1422) OX=243230 GN=DR_1982 PE=1 SV=1	DR_1982
	Q9RSY8	33	K	HD_domain domain-containing protein OS=Deinococcus radiodurans (strain ATCC 13939 / DSM 20539 / JCM 16871 / LMG 4051 / NBRC 15346 / NCIMB 9279 / R1 / VKM B-1422) OX=243230 GN=DR_1981 PE=4 SV=1	DR_1981
	Q9RSZ3	627	K	Endonuclease MutS2 OS=Deinococcus radiodurans (strain ATCC 13939 / DSM 20539 / JCM 16871 / LMG 4051 / NBRC 15346 / NCIMB 9279 / R1 / VKM B-1422) OX=243230 GN=mutS2 PE=1 SV=1	mutS2
	Q9RSZ3	333	K	Endonuclease MutS2 OS=Deinococcus radiodurans (strain ATCC 13939 / DSM 20539 / JCM 16871 / LMG 4051 / NBRC 15346 / NCIMB 9279 / R1 / VKM B-1422) OX=243230 GN=mutS2 PE=1 SV=1	mutS2
	Q9RSZ3	169	K	Endonuclease MutS2 OS=Deinococcus radiodurans (strain ATCC 13939 / DSM 20539 / JCM 16871 / LMG 4051 / NBRC 15346 / NCIMB 9279 / R1 / VKM B-1422) OX=243230 GN=mutS2 PE=1 SV=1	mutS2
	Q9RSZ3	725	K	Endonuclease MutS2 OS=Deinococcus radiodurans (strain ATCC 13939 / DSM 20539 / JCM 16871 / LMG 4051 / NBRC 15346 / NCIMB 9279 / R1 / VKM B-1422) OX=243230 GN=mutS2 PE=1 SV=1	mutS2
	Q9RSZ5	741	K	Lon protease OS=Deinococcus radiodurans (strain ATCC 13939 / DSM 20539 / JCM 16871 / LMG 4051 / NBRC 15346 / NCIMB 9279 / R1 / VKM B-1422) OX=243230 GN=lon PE=2 SV=1	lon
	Q9RSZ5	532	K	Lon protease OS=Deinococcus radiodurans (strain ATCC 13939 / DSM 20539 / JCM 16871 / LMG 4051 / NBRC 15346 / NCIMB 9279 / R1 / VKM B-1422) OX=243230 GN=lon PE=2 SV=1	lon
	Q9RSZ5	255	K	Lon protease OS=Deinococcus radiodurans (strain ATCC 13939 / DSM 20539 / JCM 16871 / LMG 4051 / NBRC 15346 / NCIMB 9279 / R1 / VKM B-1422) OX=243230 GN=lon PE=2 SV=1	lon
	Q9RSZ5	329	K	Lon protease OS=Deinococcus radiodurans (strain ATCC 13939 / DSM 20539 / JCM 16871 / LMG 4051 / NBRC 15346 / NCIMB 9279 / R1 / VKM B-1422) OX=243230 GN=lon PE=2 SV=1	lon
	Q9RSZ5	381	K	Lon protease OS=Deinococcus radiodurans (strain ATCC 13939 / DSM 20539 / JCM 16871 / LMG 4051 / NBRC 15346 / NCIMB 9279 / R1 / VKM B-1422) OX=243230 GN=lon PE=2 SV=1	lon
	Q9RSZ6	221	K	ATP-dependent Clp protease ATP-binding subunit ClpX OS=Deinococcus radiodurans (strain ATCC 13939 / DSM 20539 / JCM 16871 / LMG 4051 / NBRC 15346 / NCIMB 9279 / R1 / VKM B-1422) OX=243230 GN=clpX PE=3 SV=1	clpX
	Q9RSZ6	45	K	ATP-dependent Clp protease ATP-binding subunit ClpX OS=Deinococcus radiodurans (strain ATCC 13939 / DSM 20539 / JCM 16871 / LMG 4051 / NBRC 15346 / NCIMB 9279 / R1 / VKM B-1422) OX=243230 GN=clpX PE=3 SV=1	clpX
	Q9RSZ6	266	K	ATP-dependent Clp protease ATP-binding subunit ClpX OS=Deinococcus radiodurans (strain ATCC 13939 / DSM 20539 / JCM 16871 / LMG 4051 / NBRC 15346 / NCIMB 9279 / R1 / VKM B-1422) OX=243230 GN=clpX PE=3 SV=1	clpX
	Q9RSZ7	159	K	ATP-dependent Clp protease proteolytic subunit OS=Deinococcus radiodurans (strain ATCC 13939 / DSM 20539 / JCM 16871 / LMG 4051 / NBRC 15346 / NCIMB 9279 / R1 / VKM B-1422) OX=243230 GN=clpP PE=3 SV=1	clpP
	Q9RT01	174	K	Nitroreductase OS=Deinococcus radiodurans (strain ATCC 13939 / DSM 20539 / JCM 16871 / LMG 4051 / NBRC 15346 / NCIMB 9279 / R1 / VKM B-1422) OX=243230 GN=DR_1968 PE=4 SV=1	DR_1968
	Q9RT04	91	K	Uncharacterized protein OS=Deinococcus radiodurans (strain ATCC 13939 / DSM 20539 / JCM 16871 / LMG 4051 / NBRC 15346 / NCIMB 9279 / R1 / VKM B-1422) OX=243230 GN=DR_1965 PE=4 SV=1	DR_1965
	Q9RT05	542	K	General secretion pathway protein E OS=Deinococcus radiodurans (strain ATCC 13939 / DSM 20539 / JCM 16871 / LMG 4051 / NBRC 15346 / NCIMB 9279 / R1 / VKM B-1422) OX=243230 GN=DR_1964 PE=3 SV=1	DR_1964
	Q9RT05	432	K	General secretion pathway protein E OS=Deinococcus radiodurans (strain ATCC 13939 / DSM 20539 / JCM 16871 / LMG 4051 / NBRC 15346 / NCIMB 9279 / R1 / VKM B-1422) OX=243230 GN=DR_1964 PE=3 SV=1	DR_1964
	Q9RT05	409	K	General secretion pathway protein E OS=Deinococcus radiodurans (strain ATCC 13939 / DSM 20539 / JCM 16871 / LMG 4051 / NBRC 15346 / NCIMB 9279 / R1 / VKM B-1422) OX=243230 GN=DR_1964 PE=3 SV=1	DR_1964
	Q9RT06	304	K	Twitching mobility protein OS=Deinococcus radiodurans (strain ATCC 13939 / DSM 20539 / JCM 16871 / LMG 4051 / NBRC 15346 / NCIMB 9279 / R1 / VKM B-1422) OX=243230 GN=DR_1963 PE=3 SV=1	DR_1963
	Q9RT09	129	K	Acetyl-CoA acetyltransferase OS=Deinococcus radiodurans (strain ATCC 13939 / DSM 20539 / JCM 16871 / LMG 4051 / NBRC 15346 / NCIMB 9279 / R1 / VKM B-1422) OX=243230 GN=DR_1960 PE=3 SV=1	DR_1960
	Q9RT19	69	K	"Ferredoxin, putative OS=Deinococcus radiodurans (strain ATCC 13939 / DSM 20539 / JCM 16871 / LMG 4051 / NBRC 15346 / NCIMB 9279 / R1 / VKM B-1422) OX=243230 GN=DR_1950 PE=4 SV=1"	DR_1950
	Q9RT19	76	K	"Ferredoxin, putative OS=Deinococcus radiodurans (strain ATCC 13939 / DSM 20539 / JCM 16871 / LMG 4051 / NBRC 15346 / NCIMB 9279 / R1 / VKM B-1422) OX=243230 GN=DR_1950 PE=4 SV=1"	DR_1950
	Q9RT21	59	K	Trigger factor OS=Deinococcus radiodurans (strain ATCC 13939 / DSM 20539 / JCM 16871 / LMG 4051 / NBRC 15346 / NCIMB 9279 / R1 / VKM B-1422) OX=243230 GN=tig PE=1 SV=3	tig
	Q9RT21	233	K	Trigger factor OS=Deinococcus radiodurans (strain ATCC 13939 / DSM 20539 / JCM 16871 / LMG 4051 / NBRC 15346 / NCIMB 9279 / R1 / VKM B-1422) OX=243230 GN=tig PE=1 SV=3	tig
	Q9RT21	225	K	Trigger factor OS=Deinococcus radiodurans (strain ATCC 13939 / DSM 20539 / JCM 16871 / LMG 4051 / NBRC 15346 / NCIMB 9279 / R1 / VKM B-1422) OX=243230 GN=tig PE=1 SV=3	tig
	Q9RT21	232	K	Trigger factor OS=Deinococcus radiodurans (strain ATCC 13939 / DSM 20539 / JCM 16871 / LMG 4051 / NBRC 15346 / NCIMB 9279 / R1 / VKM B-1422) OX=243230 GN=tig PE=1 SV=3	tig
	Q9RT21	15	K	Trigger factor OS=Deinococcus radiodurans (strain ATCC 13939 / DSM 20539 / JCM 16871 / LMG 4051 / NBRC 15346 / NCIMB 9279 / R1 / VKM B-1422) OX=243230 GN=tig PE=1 SV=3	tig
	Q9RT23	269	K	3-oxoacyl-[acyl-carrier-protein] synthase 3 protein 1 OS=Deinococcus radiodurans (strain ATCC 13939 / DSM 20539 / JCM 16871 / LMG 4051 / NBRC 15346 / NCIMB 9279 / R1 / VKM B-1422) OX=243230 GN=fabH1 PE=3 SV=1	fabH1
	Q9RT26	133	K	3-oxoacyl-[acyl-carrier-protein] reductase OS=Deinococcus radiodurans (strain ATCC 13939 / DSM 20539 / JCM 16871 / LMG 4051 / NBRC 15346 / NCIMB 9279 / R1 / VKM B-1422) OX=243230 GN=DR_1943 PE=3 SV=1	DR_1943
	Q9RT27	21	K	Acyl carrier protein OS=Deinococcus radiodurans (strain ATCC 13939 / DSM 20539 / JCM 16871 / LMG 4051 / NBRC 15346 / NCIMB 9279 / R1 / VKM B-1422) OX=243230 GN=acpP PE=3 SV=2	acpP
	Q9RT38	127	K	Glycerol kinase OS=Deinococcus radiodurans (strain ATCC 13939 / DSM 20539 / JCM 16871 / LMG 4051 / NBRC 15346 / NCIMB 9279 / R1 / VKM B-1422) OX=243230 GN=glpK PE=3 SV=1	glpK
	Q9RT38	142	K	Glycerol kinase OS=Deinococcus radiodurans (strain ATCC 13939 / DSM 20539 / JCM 16871 / LMG 4051 / NBRC 15346 / NCIMB 9279 / R1 / VKM B-1422) OX=243230 GN=glpK PE=3 SV=1	glpK
	Q9RT38	372	K	Glycerol kinase OS=Deinococcus radiodurans (strain ATCC 13939 / DSM 20539 / JCM 16871 / LMG 4051 / NBRC 15346 / NCIMB 9279 / R1 / VKM B-1422) OX=243230 GN=glpK PE=3 SV=1	glpK
	Q9RT38	122	K	Glycerol kinase OS=Deinococcus radiodurans (strain ATCC 13939 / DSM 20539 / JCM 16871 / LMG 4051 / NBRC 15346 / NCIMB 9279 / R1 / VKM B-1422) OX=243230 GN=glpK PE=3 SV=1	glpK
	Q9RT38	140	K	Glycerol kinase OS=Deinococcus radiodurans (strain ATCC 13939 / DSM 20539 / JCM 16871 / LMG 4051 / NBRC 15346 / NCIMB 9279 / R1 / VKM B-1422) OX=243230 GN=glpK PE=3 SV=1	glpK
	Q9RT38	96	K	Glycerol kinase OS=Deinococcus radiodurans (strain ATCC 13939 / DSM 20539 / JCM 16871 / LMG 4051 / NBRC 15346 / NCIMB 9279 / R1 / VKM B-1422) OX=243230 GN=glpK PE=3 SV=1	glpK
	Q9RT38	29	K	Glycerol kinase OS=Deinococcus radiodurans (strain ATCC 13939 / DSM 20539 / JCM 16871 / LMG 4051 / NBRC 15346 / NCIMB 9279 / R1 / VKM B-1422) OX=243230 GN=glpK PE=3 SV=1	glpK
	Q9RT44	524	K	Nuclease SbcCD subunit C OS=Deinococcus radiodurans (strain ATCC 13939 / DSM 20539 / JCM 16871 / LMG 4051 / NBRC 15346 / NCIMB 9279 / R1 / VKM B-1422) OX=243230 GN=sbcC PE=3 SV=1	sbcC
	Q9RT45	145	K	Nuclease SbcCD subunit D OS=Deinococcus radiodurans (strain ATCC 13939 / DSM 20539 / JCM 16871 / LMG 4051 / NBRC 15346 / NCIMB 9279 / R1 / VKM B-1422) OX=243230 GN=sbcD PE=3 SV=1	sbcD
	Q9RT45	323	K	Nuclease SbcCD subunit D OS=Deinococcus radiodurans (strain ATCC 13939 / DSM 20539 / JCM 16871 / LMG 4051 / NBRC 15346 / NCIMB 9279 / R1 / VKM B-1422) OX=243230 GN=sbcD PE=3 SV=1	sbcD
	Q9RT50	81	K	ATP-dependent DNA helicase RecG OS=Deinococcus radiodurans (strain ATCC 13939 / DSM 20539 / JCM 16871 / LMG 4051 / NBRC 15346 / NCIMB 9279 / R1 / VKM B-1422) OX=243230 GN=recG PE=3 SV=1	recG
	Q9RT50	750	K	ATP-dependent DNA helicase RecG OS=Deinococcus radiodurans (strain ATCC 13939 / DSM 20539 / JCM 16871 / LMG 4051 / NBRC 15346 / NCIMB 9279 / R1 / VKM B-1422) OX=243230 GN=recG PE=3 SV=1	recG
	Q9RT50	49	K	ATP-dependent DNA helicase RecG OS=Deinococcus radiodurans (strain ATCC 13939 / DSM 20539 / JCM 16871 / LMG 4051 / NBRC 15346 / NCIMB 9279 / R1 / VKM B-1422) OX=243230 GN=recG PE=3 SV=1	recG
	Q9RT53	790	K	DNA gyrase subunit A OS=Deinococcus radiodurans (strain ATCC 13939 / DSM 20539 / JCM 16871 / LMG 4051 / NBRC 15346 / NCIMB 9279 / R1 / VKM B-1422) OX=243230 GN=gyrA PE=3 SV=1	gyrA
	Q9RT53	221	K	DNA gyrase subunit A OS=Deinococcus radiodurans (strain ATCC 13939 / DSM 20539 / JCM 16871 / LMG 4051 / NBRC 15346 / NCIMB 9279 / R1 / VKM B-1422) OX=243230 GN=gyrA PE=3 SV=1	gyrA
	Q9RT53	276	K	DNA gyrase subunit A OS=Deinococcus radiodurans (strain ATCC 13939 / DSM 20539 / JCM 16871 / LMG 4051 / NBRC 15346 / NCIMB 9279 / R1 / VKM B-1422) OX=243230 GN=gyrA PE=3 SV=1	gyrA
	Q9RT53	436	K	DNA gyrase subunit A OS=Deinococcus radiodurans (strain ATCC 13939 / DSM 20539 / JCM 16871 / LMG 4051 / NBRC 15346 / NCIMB 9279 / R1 / VKM B-1422) OX=243230 GN=gyrA PE=3 SV=1	gyrA
	Q9RT53	446	K	DNA gyrase subunit A OS=Deinococcus radiodurans (strain ATCC 13939 / DSM 20539 / JCM 16871 / LMG 4051 / NBRC 15346 / NCIMB 9279 / R1 / VKM B-1422) OX=243230 GN=gyrA PE=3 SV=1	gyrA
	Q9RT53	61	K	DNA gyrase subunit A OS=Deinococcus radiodurans (strain ATCC 13939 / DSM 20539 / JCM 16871 / LMG 4051 / NBRC 15346 / NCIMB 9279 / R1 / VKM B-1422) OX=243230 GN=gyrA PE=3 SV=1	gyrA
	Q9RT53	746	K	DNA gyrase subunit A OS=Deinococcus radiodurans (strain ATCC 13939 / DSM 20539 / JCM 16871 / LMG 4051 / NBRC 15346 / NCIMB 9279 / R1 / VKM B-1422) OX=243230 GN=gyrA PE=3 SV=1	gyrA
	Q9RT53	236	K	DNA gyrase subunit A OS=Deinococcus radiodurans (strain ATCC 13939 / DSM 20539 / JCM 16871 / LMG 4051 / NBRC 15346 / NCIMB 9279 / R1 / VKM B-1422) OX=243230 GN=gyrA PE=3 SV=1	gyrA
	Q9RT53	58	K	DNA gyrase subunit A OS=Deinococcus radiodurans (strain ATCC 13939 / DSM 20539 / JCM 16871 / LMG 4051 / NBRC 15346 / NCIMB 9279 / R1 / VKM B-1422) OX=243230 GN=gyrA PE=3 SV=1	gyrA
	Q9RT53	279	K	DNA gyrase subunit A OS=Deinococcus radiodurans (strain ATCC 13939 / DSM 20539 / JCM 16871 / LMG 4051 / NBRC 15346 / NCIMB 9279 / R1 / VKM B-1422) OX=243230 GN=gyrA PE=3 SV=1	gyrA
	Q9RT53	566	K	DNA gyrase subunit A OS=Deinococcus radiodurans (strain ATCC 13939 / DSM 20539 / JCM 16871 / LMG 4051 / NBRC 15346 / NCIMB 9279 / R1 / VKM B-1422) OX=243230 GN=gyrA PE=3 SV=1	gyrA
	Q9RT53	724	K	DNA gyrase subunit A OS=Deinococcus radiodurans (strain ATCC 13939 / DSM 20539 / JCM 16871 / LMG 4051 / NBRC 15346 / NCIMB 9279 / R1 / VKM B-1422) OX=243230 GN=gyrA PE=3 SV=1	gyrA
	Q9RT62	79	K	DegV domain-containing protein DR_1903 OS=Deinococcus radiodurans (strain ATCC 13939 / DSM 20539 / JCM 16871 / LMG 4051 / NBRC 15346 / NCIMB 9279 / R1 / VKM B-1422) OX=243230 GN=DR_1903 PE=3 SV=1	DR_1903
	Q9RT63	366	K	ATP-dependent RecD-like DNA helicase OS=Deinococcus radiodurans (strain ATCC 13939 / DSM 20539 / JCM 16871 / LMG 4051 / NBRC 15346 / NCIMB 9279 / R1 / VKM B-1422) OX=243230 GN=recD2 PE=1 SV=1	recD2
	Q9RT63	178	K	ATP-dependent RecD-like DNA helicase OS=Deinococcus radiodurans (strain ATCC 13939 / DSM 20539 / JCM 16871 / LMG 4051 / NBRC 15346 / NCIMB 9279 / R1 / VKM B-1422) OX=243230 GN=recD2 PE=1 SV=1	recD2
	Q9RT63	107	K	ATP-dependent RecD-like DNA helicase OS=Deinococcus radiodurans (strain ATCC 13939 / DSM 20539 / JCM 16871 / LMG 4051 / NBRC 15346 / NCIMB 9279 / R1 / VKM B-1422) OX=243230 GN=recD2 PE=1 SV=1	recD2
	Q9RT70	171	K	Alanine dehydrogenase OS=Deinococcus radiodurans (strain ATCC 13939 / DSM 20539 / JCM 16871 / LMG 4051 / NBRC 15346 / NCIMB 9279 / R1 / VKM B-1422) OX=243230 GN=DR_1895 PE=3 SV=1	DR_1895
	Q9RT70	176	K	Alanine dehydrogenase OS=Deinococcus radiodurans (strain ATCC 13939 / DSM 20539 / JCM 16871 / LMG 4051 / NBRC 15346 / NCIMB 9279 / R1 / VKM B-1422) OX=243230 GN=DR_1895 PE=3 SV=1	DR_1895
	Q9RT71	118	K	"Transcriptional regulator, AsnC family OS=Deinococcus radiodurans (strain ATCC 13939 / DSM 20539 / JCM 16871 / LMG 4051 / NBRC 15346 / NCIMB 9279 / R1 / VKM B-1422) OX=243230 GN=DR_1894 PE=4 SV=1"	DR_1894
	Q9RT71	115	K	"Transcriptional regulator, AsnC family OS=Deinococcus radiodurans (strain ATCC 13939 / DSM 20539 / JCM 16871 / LMG 4051 / NBRC 15346 / NCIMB 9279 / R1 / VKM B-1422) OX=243230 GN=DR_1894 PE=4 SV=1"	DR_1894
	Q9RT72	198	K	"Peptidyl-prolyl cis-trans isomerase, cyclophilin-type OS=Deinococcus radiodurans (strain ATCC 13939 / DSM 20539 / JCM 16871 / LMG 4051 / NBRC 15346 / NCIMB 9279 / R1 / VKM B-1422) OX=243230 GN=DR_1893 PE=4 SV=1"	DR_1893
	Q9RT72	188	K	"Peptidyl-prolyl cis-trans isomerase, cyclophilin-type OS=Deinococcus radiodurans (strain ATCC 13939 / DSM 20539 / JCM 16871 / LMG 4051 / NBRC 15346 / NCIMB 9279 / R1 / VKM B-1422) OX=243230 GN=DR_1893 PE=4 SV=1"	DR_1893
	Q9RT73	26	K	Dephospho-CoA kinase OS=Deinococcus radiodurans (strain ATCC 13939 / DSM 20539 / JCM 16871 / LMG 4051 / NBRC 15346 / NCIMB 9279 / R1 / VKM B-1422) OX=243230 GN=coaE PE=3 SV=1	coaE
	Q9RT75	122	K	"Oxidoreductase, putative OS=Deinococcus radiodurans (strain ATCC 13939 / DSM 20539 / JCM 16871 / LMG 4051 / NBRC 15346 / NCIMB 9279 / R1 / VKM B-1422) OX=243230 GN=DR_1890 PE=4 SV=1"	DR_1890
	Q9RT75	290	K	"Oxidoreductase, putative OS=Deinococcus radiodurans (strain ATCC 13939 / DSM 20539 / JCM 16871 / LMG 4051 / NBRC 15346 / NCIMB 9279 / R1 / VKM B-1422) OX=243230 GN=DR_1890 PE=4 SV=1"	DR_1890
	Q9RT75	223	K	"Oxidoreductase, putative OS=Deinococcus radiodurans (strain ATCC 13939 / DSM 20539 / JCM 16871 / LMG 4051 / NBRC 15346 / NCIMB 9279 / R1 / VKM B-1422) OX=243230 GN=DR_1890 PE=4 SV=1"	DR_1890
	Q9RT87	21	K	Inosine-5'-monophosphate dehydrogenase OS=Deinococcus radiodurans (strain ATCC 13939 / DSM 20539 / JCM 16871 / LMG 4051 / NBRC 15346 / NCIMB 9279 / R1 / VKM B-1422) OX=243230 GN=guaB PE=3 SV=1	guaB
	Q9RT87	90	K	Inosine-5'-monophosphate dehydrogenase OS=Deinococcus radiodurans (strain ATCC 13939 / DSM 20539 / JCM 16871 / LMG 4051 / NBRC 15346 / NCIMB 9279 / R1 / VKM B-1422) OX=243230 GN=guaB PE=3 SV=1	guaB
	Q9RT87	492	K	Inosine-5'-monophosphate dehydrogenase OS=Deinococcus radiodurans (strain ATCC 13939 / DSM 20539 / JCM 16871 / LMG 4051 / NBRC 15346 / NCIMB 9279 / R1 / VKM B-1422) OX=243230 GN=guaB PE=3 SV=1	guaB
	Q9RT87	424	K	Inosine-5'-monophosphate dehydrogenase OS=Deinococcus radiodurans (strain ATCC 13939 / DSM 20539 / JCM 16871 / LMG 4051 / NBRC 15346 / NCIMB 9279 / R1 / VKM B-1422) OX=243230 GN=guaB PE=3 SV=1	guaB
	Q9RT91	362	K	GMP synthase [glutamine-hydrolyzing] OS=Deinococcus radiodurans (strain ATCC 13939 / DSM 20539 / JCM 16871 / LMG 4051 / NBRC 15346 / NCIMB 9279 / R1 / VKM B-1422) OX=243230 GN=guaA PE=3 SV=1	guaA
	Q9RT91	103	K	GMP synthase [glutamine-hydrolyzing] OS=Deinococcus radiodurans (strain ATCC 13939 / DSM 20539 / JCM 16871 / LMG 4051 / NBRC 15346 / NCIMB 9279 / R1 / VKM B-1422) OX=243230 GN=guaA PE=3 SV=1	guaA
	Q9RT99	211	K	Ribosomal RNA small subunit methyltransferase H OS=Deinococcus radiodurans (strain ATCC 13939 / DSM 20539 / JCM 16871 / LMG 4051 / NBRC 15346 / NCIMB 9279 / R1 / VKM B-1422) OX=243230 GN=rsmH PE=3 SV=1	rsmH
	Q9RTA9	188	K	Glutamyl-tRNA(Gln) amidotransferase subunit A OS=Deinococcus radiodurans (strain ATCC 13939 / DSM 20539 / JCM 16871 / LMG 4051 / NBRC 15346 / NCIMB 9279 / R1 / VKM B-1422) OX=243230 GN=gatA PE=3 SV=1	gatA
	Q9RTC2	275	K	"Peptide ABC transporter, putative OS=Deinococcus radiodurans (strain ATCC 13939 / DSM 20539 / JCM 16871 / LMG 4051 / NBRC 15346 / NCIMB 9279 / R1 / VKM B-1422) OX=243230 GN=DR_1843 PE=4 SV=1"	DR_1843
	Q9RTC7	553	K	GTP pyrophosphokinase OS=Deinococcus radiodurans (strain ATCC 13939 / DSM 20539 / JCM 16871 / LMG 4051 / NBRC 15346 / NCIMB 9279 / R1 / VKM B-1422) OX=243230 GN=DR_1838 PE=3 SV=1	DR_1838
	Q9RTC7	295	K	GTP pyrophosphokinase OS=Deinococcus radiodurans (strain ATCC 13939 / DSM 20539 / JCM 16871 / LMG 4051 / NBRC 15346 / NCIMB 9279 / R1 / VKM B-1422) OX=243230 GN=DR_1838 PE=3 SV=1	DR_1838
	Q9RTD3	38	K	Colicin_immun domain-containing protein OS=Deinococcus radiodurans (strain ATCC 13939 / DSM 20539 / JCM 16871 / LMG 4051 / NBRC 15346 / NCIMB 9279 / R1 / VKM B-1422) OX=243230 GN=DR_1832 PE=4 SV=1	DR_1832
	Q9RTD3	32	K	Colicin_immun domain-containing protein OS=Deinococcus radiodurans (strain ATCC 13939 / DSM 20539 / JCM 16871 / LMG 4051 / NBRC 15346 / NCIMB 9279 / R1 / VKM B-1422) OX=243230 GN=DR_1832 PE=4 SV=1	DR_1832
	Q9RTD8	213	K	Glutamate 5-kinase OS=Deinococcus radiodurans (strain ATCC 13939 / DSM 20539 / JCM 16871 / LMG 4051 / NBRC 15346 / NCIMB 9279 / R1 / VKM B-1422) OX=243230 GN=proB PE=3 SV=1	proB
	Q9RTD9	158	K	Gamma-glutamyl phosphate reductase OS=Deinococcus radiodurans (strain ATCC 13939 / DSM 20539 / JCM 16871 / LMG 4051 / NBRC 15346 / NCIMB 9279 / R1 / VKM B-1422) OX=243230 GN=proA PE=3 SV=1	proA
	Q9RTD9	263	K	Gamma-glutamyl phosphate reductase OS=Deinococcus radiodurans (strain ATCC 13939 / DSM 20539 / JCM 16871 / LMG 4051 / NBRC 15346 / NCIMB 9279 / R1 / VKM B-1422) OX=243230 GN=proA PE=3 SV=1	proA
	Q9RTE2	112	K	Lactamase_B domain-containing protein OS=Deinococcus radiodurans (strain ATCC 13939 / DSM 20539 / JCM 16871 / LMG 4051 / NBRC 15346 / NCIMB 9279 / R1 / VKM B-1422) OX=243230 GN=DR_1823 PE=4 SV=1	DR_1823
	Q9RTE2	36	K	Lactamase_B domain-containing protein OS=Deinococcus radiodurans (strain ATCC 13939 / DSM 20539 / JCM 16871 / LMG 4051 / NBRC 15346 / NCIMB 9279 / R1 / VKM B-1422) OX=243230 GN=DR_1823 PE=4 SV=1	DR_1823
	Q9RTE2	214	K	Lactamase_B domain-containing protein OS=Deinococcus radiodurans (strain ATCC 13939 / DSM 20539 / JCM 16871 / LMG 4051 / NBRC 15346 / NCIMB 9279 / R1 / VKM B-1422) OX=243230 GN=DR_1823 PE=4 SV=1	DR_1823
	Q9RTE2	51	K	Lactamase_B domain-containing protein OS=Deinococcus radiodurans (strain ATCC 13939 / DSM 20539 / JCM 16871 / LMG 4051 / NBRC 15346 / NCIMB 9279 / R1 / VKM B-1422) OX=243230 GN=DR_1823 PE=4 SV=1	DR_1823
	Q9RTE2	12	K	Lactamase_B domain-containing protein OS=Deinococcus radiodurans (strain ATCC 13939 / DSM 20539 / JCM 16871 / LMG 4051 / NBRC 15346 / NCIMB 9279 / R1 / VKM B-1422) OX=243230 GN=DR_1823 PE=4 SV=1	DR_1823
	Q9RTE6	53	K	UV DNA damage endonuclease OS=Deinococcus radiodurans (strain ATCC 13939 / DSM 20539 / JCM 16871 / LMG 4051 / NBRC 15346 / NCIMB 9279 / R1 / VKM B-1422) OX=243230 GN=uvsE PE=1 SV=2	uvsE
	Q9RTE6	289	K	UV DNA damage endonuclease OS=Deinococcus radiodurans (strain ATCC 13939 / DSM 20539 / JCM 16871 / LMG 4051 / NBRC 15346 / NCIMB 9279 / R1 / VKM B-1422) OX=243230 GN=uvsE PE=1 SV=2	uvsE
	Q9RTF5	371	K	Glycine dehydrogenase (decarboxylating) OS=Deinococcus radiodurans (strain ATCC 13939 / DSM 20539 / JCM 16871 / LMG 4051 / NBRC 15346 / NCIMB 9279 / R1 / VKM B-1422) OX=243230 GN=gcvP PE=3 SV=1	gcvP
	Q9RTF5	304	K	Glycine dehydrogenase (decarboxylating) OS=Deinococcus radiodurans (strain ATCC 13939 / DSM 20539 / JCM 16871 / LMG 4051 / NBRC 15346 / NCIMB 9279 / R1 / VKM B-1422) OX=243230 GN=gcvP PE=3 SV=1	gcvP
	Q9RTF5	188	K	Glycine dehydrogenase (decarboxylating) OS=Deinococcus radiodurans (strain ATCC 13939 / DSM 20539 / JCM 16871 / LMG 4051 / NBRC 15346 / NCIMB 9279 / R1 / VKM B-1422) OX=243230 GN=gcvP PE=3 SV=1	gcvP
	Q9RTF5	919	K	Glycine dehydrogenase (decarboxylating) OS=Deinococcus radiodurans (strain ATCC 13939 / DSM 20539 / JCM 16871 / LMG 4051 / NBRC 15346 / NCIMB 9279 / R1 / VKM B-1422) OX=243230 GN=gcvP PE=3 SV=1	gcvP
	Q9RTF5	168	K	Glycine dehydrogenase (decarboxylating) OS=Deinococcus radiodurans (strain ATCC 13939 / DSM 20539 / JCM 16871 / LMG 4051 / NBRC 15346 / NCIMB 9279 / R1 / VKM B-1422) OX=243230 GN=gcvP PE=3 SV=1	gcvP
	Q9RTF5	794	K	Glycine dehydrogenase (decarboxylating) OS=Deinococcus radiodurans (strain ATCC 13939 / DSM 20539 / JCM 16871 / LMG 4051 / NBRC 15346 / NCIMB 9279 / R1 / VKM B-1422) OX=243230 GN=gcvP PE=3 SV=1	gcvP
	Q9RTF5	822	K	Glycine dehydrogenase (decarboxylating) OS=Deinococcus radiodurans (strain ATCC 13939 / DSM 20539 / JCM 16871 / LMG 4051 / NBRC 15346 / NCIMB 9279 / R1 / VKM B-1422) OX=243230 GN=gcvP PE=3 SV=1	gcvP
	Q9RTF5	482	K	Glycine dehydrogenase (decarboxylating) OS=Deinococcus radiodurans (strain ATCC 13939 / DSM 20539 / JCM 16871 / LMG 4051 / NBRC 15346 / NCIMB 9279 / R1 / VKM B-1422) OX=243230 GN=gcvP PE=3 SV=1	gcvP
	Q9RTF5	810	K	Glycine dehydrogenase (decarboxylating) OS=Deinococcus radiodurans (strain ATCC 13939 / DSM 20539 / JCM 16871 / LMG 4051 / NBRC 15346 / NCIMB 9279 / R1 / VKM B-1422) OX=243230 GN=gcvP PE=3 SV=1	gcvP
	Q9RTF5	885	K	Glycine dehydrogenase (decarboxylating) OS=Deinococcus radiodurans (strain ATCC 13939 / DSM 20539 / JCM 16871 / LMG 4051 / NBRC 15346 / NCIMB 9279 / R1 / VKM B-1422) OX=243230 GN=gcvP PE=3 SV=1	gcvP
	Q9RTF5	781	K	Glycine dehydrogenase (decarboxylating) OS=Deinococcus radiodurans (strain ATCC 13939 / DSM 20539 / JCM 16871 / LMG 4051 / NBRC 15346 / NCIMB 9279 / R1 / VKM B-1422) OX=243230 GN=gcvP PE=3 SV=1	gcvP
	Q9RTF6	353	K	Deoxyguanosinetriphosphate triphosphohydrolase-like protein 2 OS=Deinococcus radiodurans (strain ATCC 13939 / DSM 20539 / JCM 16871 / LMG 4051 / NBRC 15346 / NCIMB 9279 / R1 / VKM B-1422) OX=243230 GN=DR_1808 PE=3 SV=1	DR_1808
	Q9RTF6	90	K	Deoxyguanosinetriphosphate triphosphohydrolase-like protein 2 OS=Deinococcus radiodurans (strain ATCC 13939 / DSM 20539 / JCM 16871 / LMG 4051 / NBRC 15346 / NCIMB 9279 / R1 / VKM B-1422) OX=243230 GN=DR_1808 PE=3 SV=1	DR_1808
	Q9RTF6	46	K	Deoxyguanosinetriphosphate triphosphohydrolase-like protein 2 OS=Deinococcus radiodurans (strain ATCC 13939 / DSM 20539 / JCM 16871 / LMG 4051 / NBRC 15346 / NCIMB 9279 / R1 / VKM B-1422) OX=243230 GN=DR_1808 PE=3 SV=1	DR_1808
	Q9RTF6	142	K	Deoxyguanosinetriphosphate triphosphohydrolase-like protein 2 OS=Deinococcus radiodurans (strain ATCC 13939 / DSM 20539 / JCM 16871 / LMG 4051 / NBRC 15346 / NCIMB 9279 / R1 / VKM B-1422) OX=243230 GN=DR_1808 PE=3 SV=1	DR_1808
	Q9RTF6	293	K	Deoxyguanosinetriphosphate triphosphohydrolase-like protein 2 OS=Deinococcus radiodurans (strain ATCC 13939 / DSM 20539 / JCM 16871 / LMG 4051 / NBRC 15346 / NCIMB 9279 / R1 / VKM B-1422) OX=243230 GN=DR_1808 PE=3 SV=1	DR_1808
	Q9RTG5	533	K	Translation initiation factor IF-2 OS=Deinococcus radiodurans (strain ATCC 13939 / DSM 20539 / JCM 16871 / LMG 4051 / NBRC 15346 / NCIMB 9279 / R1 / VKM B-1422) OX=243230 GN=infB PE=3 SV=1	infB
	Q9RTG5	476	K	Translation initiation factor IF-2 OS=Deinococcus radiodurans (strain ATCC 13939 / DSM 20539 / JCM 16871 / LMG 4051 / NBRC 15346 / NCIMB 9279 / R1 / VKM B-1422) OX=243230 GN=infB PE=3 SV=1	infB
	Q9RTG5	544	K	Translation initiation factor IF-2 OS=Deinococcus radiodurans (strain ATCC 13939 / DSM 20539 / JCM 16871 / LMG 4051 / NBRC 15346 / NCIMB 9279 / R1 / VKM B-1422) OX=243230 GN=infB PE=3 SV=1	infB
	Q9RTG5	518	K	Translation initiation factor IF-2 OS=Deinococcus radiodurans (strain ATCC 13939 / DSM 20539 / JCM 16871 / LMG 4051 / NBRC 15346 / NCIMB 9279 / R1 / VKM B-1422) OX=243230 GN=infB PE=3 SV=1	infB
	Q9RTG5	143	K	Translation initiation factor IF-2 OS=Deinococcus radiodurans (strain ATCC 13939 / DSM 20539 / JCM 16871 / LMG 4051 / NBRC 15346 / NCIMB 9279 / R1 / VKM B-1422) OX=243230 GN=infB PE=3 SV=1	infB
	Q9RTG7	118	K	Transcription termination/antitermination protein NusA OS=Deinococcus radiodurans (strain ATCC 13939 / DSM 20539 / JCM 16871 / LMG 4051 / NBRC 15346 / NCIMB 9279 / R1 / VKM B-1422) OX=243230 GN=nusA PE=3 SV=1	nusA
	Q9RTG7	242	K	Transcription termination/antitermination protein NusA OS=Deinococcus radiodurans (strain ATCC 13939 / DSM 20539 / JCM 16871 / LMG 4051 / NBRC 15346 / NCIMB 9279 / R1 / VKM B-1422) OX=243230 GN=nusA PE=3 SV=1	nusA
	Q9RTH3	215	K	Anthranilate synthase component 1 OS=Deinococcus radiodurans (strain ATCC 13939 / DSM 20539 / JCM 16871 / LMG 4051 / NBRC 15346 / NCIMB 9279 / R1 / VKM B-1422) OX=243230 GN=trpE PE=3 SV=1	trpE
	Q9RTH9	119	K	3-isopropylmalate dehydrogenase OS=Deinococcus radiodurans (strain ATCC 13939 / DSM 20539 / JCM 16871 / LMG 4051 / NBRC 15346 / NCIMB 9279 / R1 / VKM B-1422) OX=243230 GN=leuB PE=3 SV=1	leuB
	Q9RTH9	185	K	3-isopropylmalate dehydrogenase OS=Deinococcus radiodurans (strain ATCC 13939 / DSM 20539 / JCM 16871 / LMG 4051 / NBRC 15346 / NCIMB 9279 / R1 / VKM B-1422) OX=243230 GN=leuB PE=3 SV=1	leuB
	Q9RTH9	95	K	3-isopropylmalate dehydrogenase OS=Deinococcus radiodurans (strain ATCC 13939 / DSM 20539 / JCM 16871 / LMG 4051 / NBRC 15346 / NCIMB 9279 / R1 / VKM B-1422) OX=243230 GN=leuB PE=3 SV=1	leuB
	Q9RTI6	74	K	3-isopropylmalate dehydratase large subunit 2 OS=Deinococcus radiodurans (strain ATCC 13939 / DSM 20539 / JCM 16871 / LMG 4051 / NBRC 15346 / NCIMB 9279 / R1 / VKM B-1422) OX=243230 GN=leuC2 PE=3 SV=1	leuC2
	Q9RTI6	156	K	3-isopropylmalate dehydratase large subunit 2 OS=Deinococcus radiodurans (strain ATCC 13939 / DSM 20539 / JCM 16871 / LMG 4051 / NBRC 15346 / NCIMB 9279 / R1 / VKM B-1422) OX=243230 GN=leuC2 PE=3 SV=1	leuC2
	Q9RTI6	83	K	3-isopropylmalate dehydratase large subunit 2 OS=Deinococcus radiodurans (strain ATCC 13939 / DSM 20539 / JCM 16871 / LMG 4051 / NBRC 15346 / NCIMB 9279 / R1 / VKM B-1422) OX=243230 GN=leuC2 PE=3 SV=1	leuC2
	Q9RTI6	89	K	3-isopropylmalate dehydratase large subunit 2 OS=Deinococcus radiodurans (strain ATCC 13939 / DSM 20539 / JCM 16871 / LMG 4051 / NBRC 15346 / NCIMB 9279 / R1 / VKM B-1422) OX=243230 GN=leuC2 PE=3 SV=1	leuC2
	Q9RTI6	168	K	3-isopropylmalate dehydratase large subunit 2 OS=Deinococcus radiodurans (strain ATCC 13939 / DSM 20539 / JCM 16871 / LMG 4051 / NBRC 15346 / NCIMB 9279 / R1 / VKM B-1422) OX=243230 GN=leuC2 PE=3 SV=1	leuC2
	Q9RTI9	152	K	DNA helicase OS=Deinococcus radiodurans (strain ATCC 13939 / DSM 20539 / JCM 16871 / LMG 4051 / NBRC 15346 / NCIMB 9279 / R1 / VKM B-1422) OX=243230 GN=DR_1775 PE=1 SV=1	DR_1775
	Q9RTI9	216	K	DNA helicase OS=Deinococcus radiodurans (strain ATCC 13939 / DSM 20539 / JCM 16871 / LMG 4051 / NBRC 15346 / NCIMB 9279 / R1 / VKM B-1422) OX=243230 GN=DR_1775 PE=1 SV=1	DR_1775
	Q9RTK1	147	K	tRNA-specific 2-thiouridylase MnmA OS=Deinococcus radiodurans (strain ATCC 13939 / DSM 20539 / JCM 16871 / LMG 4051 / NBRC 15346 / NCIMB 9279 / R1 / VKM B-1422) OX=243230 GN=mnmA PE=3 SV=2	mnmA
	Q9RTK1	166	K	tRNA-specific 2-thiouridylase MnmA OS=Deinococcus radiodurans (strain ATCC 13939 / DSM 20539 / JCM 16871 / LMG 4051 / NBRC 15346 / NCIMB 9279 / R1 / VKM B-1422) OX=243230 GN=mnmA PE=3 SV=2	mnmA
	Q9RTK1	261	K	tRNA-specific 2-thiouridylase MnmA OS=Deinococcus radiodurans (strain ATCC 13939 / DSM 20539 / JCM 16871 / LMG 4051 / NBRC 15346 / NCIMB 9279 / R1 / VKM B-1422) OX=243230 GN=mnmA PE=3 SV=2	mnmA
	Q9RTK1	122	K	tRNA-specific 2-thiouridylase MnmA OS=Deinococcus radiodurans (strain ATCC 13939 / DSM 20539 / JCM 16871 / LMG 4051 / NBRC 15346 / NCIMB 9279 / R1 / VKM B-1422) OX=243230 GN=mnmA PE=3 SV=2	mnmA
	Q9RTK1	133	K	tRNA-specific 2-thiouridylase MnmA OS=Deinococcus radiodurans (strain ATCC 13939 / DSM 20539 / JCM 16871 / LMG 4051 / NBRC 15346 / NCIMB 9279 / R1 / VKM B-1422) OX=243230 GN=mnmA PE=3 SV=2	mnmA
	Q9RTK3	164	K	NERD domain-containing protein OS=Deinococcus radiodurans (strain ATCC 13939 / DSM 20539 / JCM 16871 / LMG 4051 / NBRC 15346 / NCIMB 9279 / R1 / VKM B-1422) OX=243230 GN=DR_1757 PE=4 SV=1	DR_1757
	Q9RTK6	65	K	S1 motif domain-containing protein OS=Deinococcus radiodurans (strain ATCC 13939 / DSM 20539 / JCM 16871 / LMG 4051 / NBRC 15346 / NCIMB 9279 / R1 / VKM B-1422) OX=243230 GN=DR_1754 PE=4 SV=1	DR_1754
	Q9RTL2	35	K	Uncharacterized protein OS=Deinococcus radiodurans (strain ATCC 13939 / DSM 20539 / JCM 16871 / LMG 4051 / NBRC 15346 / NCIMB 9279 / R1 / VKM B-1422) OX=243230 GN=DR_1748 PE=4 SV=1	DR_1748
	Q9RTL8	52	K	Glucose-6-phosphate isomerase OS=Deinococcus radiodurans (strain ATCC 13939 / DSM 20539 / JCM 16871 / LMG 4051 / NBRC 15346 / NCIMB 9279 / R1 / VKM B-1422) OX=243230 GN=pgi PE=3 SV=1	pgi
	Q9RTL8	190	K	Glucose-6-phosphate isomerase OS=Deinococcus radiodurans (strain ATCC 13939 / DSM 20539 / JCM 16871 / LMG 4051 / NBRC 15346 / NCIMB 9279 / R1 / VKM B-1422) OX=243230 GN=pgi PE=3 SV=1	pgi
	Q9RTL8	142	K	Glucose-6-phosphate isomerase OS=Deinococcus radiodurans (strain ATCC 13939 / DSM 20539 / JCM 16871 / LMG 4051 / NBRC 15346 / NCIMB 9279 / R1 / VKM B-1422) OX=243230 GN=pgi PE=3 SV=1	pgi
	Q9RTL8	509	K	Glucose-6-phosphate isomerase OS=Deinococcus radiodurans (strain ATCC 13939 / DSM 20539 / JCM 16871 / LMG 4051 / NBRC 15346 / NCIMB 9279 / R1 / VKM B-1422) OX=243230 GN=pgi PE=3 SV=1	pgi
	Q9RTL8	222	K	Glucose-6-phosphate isomerase OS=Deinococcus radiodurans (strain ATCC 13939 / DSM 20539 / JCM 16871 / LMG 4051 / NBRC 15346 / NCIMB 9279 / R1 / VKM B-1422) OX=243230 GN=pgi PE=3 SV=1	pgi
	Q9RTN2	202	K	Putative phosphoenolpyruvate synthase regulatory protein OS=Deinococcus radiodurans (strain ATCC 13939 / DSM 20539 / JCM 16871 / LMG 4051 / NBRC 15346 / NCIMB 9279 / R1 / VKM B-1422) OX=243230 GN=DR_1728 PE=3 SV=1	DR_1728
	Q9RTN5	119	K	Uma2 domain-containing protein OS=Deinococcus radiodurans (strain ATCC 13939 / DSM 20539 / JCM 16871 / LMG 4051 / NBRC 15346 / NCIMB 9279 / R1 / VKM B-1422) OX=243230 GN=DR_1722 PE=4 SV=1	DR_1722
	Q9RTN5	59	K	Uma2 domain-containing protein OS=Deinococcus radiodurans (strain ATCC 13939 / DSM 20539 / JCM 16871 / LMG 4051 / NBRC 15346 / NCIMB 9279 / R1 / VKM B-1422) OX=243230 GN=DR_1722 PE=4 SV=1	DR_1722
	Q9RTN7	790	K	Aconitate hydratase A OS=Deinococcus radiodurans (strain ATCC 13939 / DSM 20539 / JCM 16871 / LMG 4051 / NBRC 15346 / NCIMB 9279 / R1 / VKM B-1422) OX=243230 GN=acn PE=1 SV=1	acn
	Q9RTN7	466	K	Aconitate hydratase A OS=Deinococcus radiodurans (strain ATCC 13939 / DSM 20539 / JCM 16871 / LMG 4051 / NBRC 15346 / NCIMB 9279 / R1 / VKM B-1422) OX=243230 GN=acn PE=1 SV=1	acn
	Q9RTN7	777	K	Aconitate hydratase A OS=Deinococcus radiodurans (strain ATCC 13939 / DSM 20539 / JCM 16871 / LMG 4051 / NBRC 15346 / NCIMB 9279 / R1 / VKM B-1422) OX=243230 GN=acn PE=1 SV=1	acn
	Q9RTN7	472	K	Aconitate hydratase A OS=Deinococcus radiodurans (strain ATCC 13939 / DSM 20539 / JCM 16871 / LMG 4051 / NBRC 15346 / NCIMB 9279 / R1 / VKM B-1422) OX=243230 GN=acn PE=1 SV=1	acn
	Q9RTN7	4	K	Aconitate hydratase A OS=Deinococcus radiodurans (strain ATCC 13939 / DSM 20539 / JCM 16871 / LMG 4051 / NBRC 15346 / NCIMB 9279 / R1 / VKM B-1422) OX=243230 GN=acn PE=1 SV=1	acn
	Q9RTN7	857	K	Aconitate hydratase A OS=Deinococcus radiodurans (strain ATCC 13939 / DSM 20539 / JCM 16871 / LMG 4051 / NBRC 15346 / NCIMB 9279 / R1 / VKM B-1422) OX=243230 GN=acn PE=1 SV=1	acn
	Q9RTN7	899	K	Aconitate hydratase A OS=Deinococcus radiodurans (strain ATCC 13939 / DSM 20539 / JCM 16871 / LMG 4051 / NBRC 15346 / NCIMB 9279 / R1 / VKM B-1422) OX=243230 GN=acn PE=1 SV=1	acn
	Q9RTN7	691	K	Aconitate hydratase A OS=Deinococcus radiodurans (strain ATCC 13939 / DSM 20539 / JCM 16871 / LMG 4051 / NBRC 15346 / NCIMB 9279 / R1 / VKM B-1422) OX=243230 GN=acn PE=1 SV=1	acn
	Q9RTN7	414	K	Aconitate hydratase A OS=Deinococcus radiodurans (strain ATCC 13939 / DSM 20539 / JCM 16871 / LMG 4051 / NBRC 15346 / NCIMB 9279 / R1 / VKM B-1422) OX=243230 GN=acn PE=1 SV=1	acn
	Q9RTN7	23	K	Aconitate hydratase A OS=Deinococcus radiodurans (strain ATCC 13939 / DSM 20539 / JCM 16871 / LMG 4051 / NBRC 15346 / NCIMB 9279 / R1 / VKM B-1422) OX=243230 GN=acn PE=1 SV=1	acn
	Q9RTN7	31	K	Aconitate hydratase A OS=Deinococcus radiodurans (strain ATCC 13939 / DSM 20539 / JCM 16871 / LMG 4051 / NBRC 15346 / NCIMB 9279 / R1 / VKM B-1422) OX=243230 GN=acn PE=1 SV=1	acn
	Q9RTN7	404	K	Aconitate hydratase A OS=Deinococcus radiodurans (strain ATCC 13939 / DSM 20539 / JCM 16871 / LMG 4051 / NBRC 15346 / NCIMB 9279 / R1 / VKM B-1422) OX=243230 GN=acn PE=1 SV=1	acn
	Q9RTN8	205	K	Uncharacterized protein OS=Deinococcus radiodurans (strain ATCC 13939 / DSM 20539 / JCM 16871 / LMG 4051 / NBRC 15346 / NCIMB 9279 / R1 / VKM B-1422) OX=243230 GN=DR_1719 PE=4 SV=1	DR_1719
	Q9RTN8	259	K	Uncharacterized protein OS=Deinococcus radiodurans (strain ATCC 13939 / DSM 20539 / JCM 16871 / LMG 4051 / NBRC 15346 / NCIMB 9279 / R1 / VKM B-1422) OX=243230 GN=DR_1719 PE=4 SV=1	DR_1719
	Q9RTQ2	296	K	Arginine biosynthesis bifunctional protein ArgJ OS=Deinococcus radiodurans (strain ATCC 13939 / DSM 20539 / JCM 16871 / LMG 4051 / NBRC 15346 / NCIMB 9279 / R1 / VKM B-1422) OX=243230 GN=argJ PE=3 SV=1	argJ
	Q9RTQ2	28	K	Arginine biosynthesis bifunctional protein ArgJ OS=Deinococcus radiodurans (strain ATCC 13939 / DSM 20539 / JCM 16871 / LMG 4051 / NBRC 15346 / NCIMB 9279 / R1 / VKM B-1422) OX=243230 GN=argJ PE=3 SV=1	argJ
	Q9RTQ2	321	K	Arginine biosynthesis bifunctional protein ArgJ OS=Deinococcus radiodurans (strain ATCC 13939 / DSM 20539 / JCM 16871 / LMG 4051 / NBRC 15346 / NCIMB 9279 / R1 / VKM B-1422) OX=243230 GN=argJ PE=3 SV=1	argJ
	Q9RTQ8	181	K	tRNA-dihydrouridine(20/20a) synthase OS=Deinococcus radiodurans (strain ATCC 13939 / DSM 20539 / JCM 16871 / LMG 4051 / NBRC 15346 / NCIMB 9279 / R1 / VKM B-1422) OX=243230 GN=DR_1698 PE=3 SV=1	DR_1698
	Q9RTR1	3	K	Lactoylglutathione lyase-related protein OS=Deinococcus radiodurans (strain ATCC 13939 / DSM 20539 / JCM 16871 / LMG 4051 / NBRC 15346 / NCIMB 9279 / R1 / VKM B-1422) OX=243230 GN=DR_1695 PE=4 SV=1	DR_1695
	Q9RTR2	274	K	Uncharacterized protein OS=Deinococcus radiodurans (strain ATCC 13939 / DSM 20539 / JCM 16871 / LMG 4051 / NBRC 15346 / NCIMB 9279 / R1 / VKM B-1422) OX=243230 GN=DR_1694 PE=4 SV=1	DR_1694
	Q9RTR4	172	K	Long-chain fatty acid--CoA ligase OS=Deinococcus radiodurans (strain ATCC 13939 / DSM 20539 / JCM 16871 / LMG 4051 / NBRC 15346 / NCIMB 9279 / R1 / VKM B-1422) OX=243230 GN=DR_1692 PE=4 SV=1	DR_1692
	Q9RTR4	440	K	Long-chain fatty acid--CoA ligase OS=Deinococcus radiodurans (strain ATCC 13939 / DSM 20539 / JCM 16871 / LMG 4051 / NBRC 15346 / NCIMB 9279 / R1 / VKM B-1422) OX=243230 GN=DR_1692 PE=4 SV=1	DR_1692
	Q9RTR4	543	K	Long-chain fatty acid--CoA ligase OS=Deinococcus radiodurans (strain ATCC 13939 / DSM 20539 / JCM 16871 / LMG 4051 / NBRC 15346 / NCIMB 9279 / R1 / VKM B-1422) OX=243230 GN=DR_1692 PE=4 SV=1	DR_1692
	Q9RTR4	76	K	Long-chain fatty acid--CoA ligase OS=Deinococcus radiodurans (strain ATCC 13939 / DSM 20539 / JCM 16871 / LMG 4051 / NBRC 15346 / NCIMB 9279 / R1 / VKM B-1422) OX=243230 GN=DR_1692 PE=4 SV=1	DR_1692
	Q9RTR6	17	K	tRNA dimethylallyltransferase OS=Deinococcus radiodurans (strain ATCC 13939 / DSM 20539 / JCM 16871 / LMG 4051 / NBRC 15346 / NCIMB 9279 / R1 / VKM B-1422) OX=243230 GN=miaA PE=3 SV=1	miaA
	Q9RTR7	35	K	Glucose-1-phosphate adenylyltransferase OS=Deinococcus radiodurans (strain ATCC 13939 / DSM 20539 / JCM 16871 / LMG 4051 / NBRC 15346 / NCIMB 9279 / R1 / VKM B-1422) OX=243230 GN=glgC PE=3 SV=2	glgC
	Q9RTR7	27	K	Glucose-1-phosphate adenylyltransferase OS=Deinococcus radiodurans (strain ATCC 13939 / DSM 20539 / JCM 16871 / LMG 4051 / NBRC 15346 / NCIMB 9279 / R1 / VKM B-1422) OX=243230 GN=glgC PE=3 SV=2	glgC
	Q9RTR7	315	K	Glucose-1-phosphate adenylyltransferase OS=Deinococcus radiodurans (strain ATCC 13939 / DSM 20539 / JCM 16871 / LMG 4051 / NBRC 15346 / NCIMB 9279 / R1 / VKM B-1422) OX=243230 GN=glgC PE=3 SV=2	glgC
	Q9RTS1	3	K	"Chromosome partitioning protein, ParA family OS=Deinococcus radiodurans (strain ATCC 13939 / DSM 20539 / JCM 16871 / LMG 4051 / NBRC 15346 / NCIMB 9279 / R1 / VKM B-1422) OX=243230 GN=DR_1685 PE=4 SV=1"	DR_1685
	Q9RTT2	92	K	"Isocitrate dehydrogenase, putative OS=Deinococcus radiodurans (strain ATCC 13939 / DSM 20539 / JCM 16871 / LMG 4051 / NBRC 15346 / NCIMB 9279 / R1 / VKM B-1422) OX=243230 GN=DR_1674 PE=4 SV=1"	DR_1674
	Q9RTT2	154	K	"Isocitrate dehydrogenase, putative OS=Deinococcus radiodurans (strain ATCC 13939 / DSM 20539 / JCM 16871 / LMG 4051 / NBRC 15346 / NCIMB 9279 / R1 / VKM B-1422) OX=243230 GN=DR_1674 PE=4 SV=1"	DR_1674
	Q9RTT6	308	K	Cysteine--tRNA ligase OS=Deinococcus radiodurans (strain ATCC 13939 / DSM 20539 / JCM 16871 / LMG 4051 / NBRC 15346 / NCIMB 9279 / R1 / VKM B-1422) OX=243230 GN=cysS PE=3 SV=2	cysS
	Q9RTT6	59	K	Cysteine--tRNA ligase OS=Deinococcus radiodurans (strain ATCC 13939 / DSM 20539 / JCM 16871 / LMG 4051 / NBRC 15346 / NCIMB 9279 / R1 / VKM B-1422) OX=243230 GN=cysS PE=3 SV=2	cysS
	Q9RTT6	296	K	Cysteine--tRNA ligase OS=Deinococcus radiodurans (strain ATCC 13939 / DSM 20539 / JCM 16871 / LMG 4051 / NBRC 15346 / NCIMB 9279 / R1 / VKM B-1422) OX=243230 GN=cysS PE=3 SV=2	cysS
	Q9RTT6	179	K	Cysteine--tRNA ligase OS=Deinococcus radiodurans (strain ATCC 13939 / DSM 20539 / JCM 16871 / LMG 4051 / NBRC 15346 / NCIMB 9279 / R1 / VKM B-1422) OX=243230 GN=cysS PE=3 SV=2	cysS
	Q9RTT7	92	K	UPF0020 domain-containing protein OS=Deinococcus radiodurans (strain ATCC 13939 / DSM 20539 / JCM 16871 / LMG 4051 / NBRC 15346 / NCIMB 9279 / R1 / VKM B-1422) OX=243230 GN=DR_1669 PE=4 SV=1	DR_1669
	Q9RTT7	370	K	UPF0020 domain-containing protein OS=Deinococcus radiodurans (strain ATCC 13939 / DSM 20539 / JCM 16871 / LMG 4051 / NBRC 15346 / NCIMB 9279 / R1 / VKM B-1422) OX=243230 GN=DR_1669 PE=4 SV=1	DR_1669
	Q9RTU0	11	K	Potassium uptake protein KtrA OS=Deinococcus radiodurans (strain ATCC 13939 / DSM 20539 / JCM 16871 / LMG 4051 / NBRC 15346 / NCIMB 9279 / R1 / VKM B-1422) OX=243230 GN=DR_1666 PE=4 SV=1	DR_1666
	Q9RTU0	107	K	Potassium uptake protein KtrA OS=Deinococcus radiodurans (strain ATCC 13939 / DSM 20539 / JCM 16871 / LMG 4051 / NBRC 15346 / NCIMB 9279 / R1 / VKM B-1422) OX=243230 GN=DR_1666 PE=4 SV=1	DR_1666
	Q9RTU4	34	K	L-threonine 3-dehydrogenase OS=Deinococcus radiodurans (strain ATCC 13939 / DSM 20539 / JCM 16871 / LMG 4051 / NBRC 15346 / NCIMB 9279 / R1 / VKM B-1422) OX=243230 GN=tdh PE=3 SV=2	tdh
	Q9RTU4	285	K	L-threonine 3-dehydrogenase OS=Deinococcus radiodurans (strain ATCC 13939 / DSM 20539 / JCM 16871 / LMG 4051 / NBRC 15346 / NCIMB 9279 / R1 / VKM B-1422) OX=243230 GN=tdh PE=3 SV=2	tdh
	Q9RTU7	542	K	Oligopeptidase A OS=Deinococcus radiodurans (strain ATCC 13939 / DSM 20539 / JCM 16871 / LMG 4051 / NBRC 15346 / NCIMB 9279 / R1 / VKM B-1422) OX=243230 GN=DR_1659 PE=3 SV=1	DR_1659
	Q9RTU7	636	K	Oligopeptidase A OS=Deinococcus radiodurans (strain ATCC 13939 / DSM 20539 / JCM 16871 / LMG 4051 / NBRC 15346 / NCIMB 9279 / R1 / VKM B-1422) OX=243230 GN=DR_1659 PE=3 SV=1	DR_1659
	Q9RTU7	210	K	Oligopeptidase A OS=Deinococcus radiodurans (strain ATCC 13939 / DSM 20539 / JCM 16871 / LMG 4051 / NBRC 15346 / NCIMB 9279 / R1 / VKM B-1422) OX=243230 GN=DR_1659 PE=3 SV=1	DR_1659
	Q9RTU7	289	K	Oligopeptidase A OS=Deinococcus radiodurans (strain ATCC 13939 / DSM 20539 / JCM 16871 / LMG 4051 / NBRC 15346 / NCIMB 9279 / R1 / VKM B-1422) OX=243230 GN=DR_1659 PE=3 SV=1	DR_1659
	Q9RTU7	137	K	Oligopeptidase A OS=Deinococcus radiodurans (strain ATCC 13939 / DSM 20539 / JCM 16871 / LMG 4051 / NBRC 15346 / NCIMB 9279 / R1 / VKM B-1422) OX=243230 GN=DR_1659 PE=3 SV=1	DR_1659
	Q9RTU7	164	K	Oligopeptidase A OS=Deinococcus radiodurans (strain ATCC 13939 / DSM 20539 / JCM 16871 / LMG 4051 / NBRC 15346 / NCIMB 9279 / R1 / VKM B-1422) OX=243230 GN=DR_1659 PE=3 SV=1	DR_1659
	Q9RTU7	539	K	Oligopeptidase A OS=Deinococcus radiodurans (strain ATCC 13939 / DSM 20539 / JCM 16871 / LMG 4051 / NBRC 15346 / NCIMB 9279 / R1 / VKM B-1422) OX=243230 GN=DR_1659 PE=3 SV=1	DR_1659
	Q9RTU7	126	K	Oligopeptidase A OS=Deinococcus radiodurans (strain ATCC 13939 / DSM 20539 / JCM 16871 / LMG 4051 / NBRC 15346 / NCIMB 9279 / R1 / VKM B-1422) OX=243230 GN=DR_1659 PE=3 SV=1	DR_1659
	Q9RTV7	220	K	"Nitrogen regulator, putative OS=Deinococcus radiodurans (strain ATCC 13939 / DSM 20539 / JCM 16871 / LMG 4051 / NBRC 15346 / NCIMB 9279 / R1 / VKM B-1422) OX=243230 GN=DR_1646 PE=4 SV=1"	DR_1646
	Q9RTV8	4	K	"UDP-N-acetyl-D-mannosaminuronic acid transferase, putative OS=Deinococcus radiodurans (strain ATCC 13939 / DSM 20539 / JCM 16871 / LMG 4051 / NBRC 15346 / NCIMB 9279 / R1 / VKM B-1422) OX=243230 GN=DR_1645 PE=4 SV=1"	DR_1645
	Q9RTV8	117	K	"UDP-N-acetyl-D-mannosaminuronic acid transferase, putative OS=Deinococcus radiodurans (strain ATCC 13939 / DSM 20539 / JCM 16871 / LMG 4051 / NBRC 15346 / NCIMB 9279 / R1 / VKM B-1422) OX=243230 GN=DR_1645 PE=4 SV=1"	DR_1645
	Q9RTW7	315	K	"ABC transporter, ATP-binding protein, EF-3 family OS=Deinococcus radiodurans (strain ATCC 13939 / DSM 20539 / JCM 16871 / LMG 4051 / NBRC 15346 / NCIMB 9279 / R1 / VKM B-1422) OX=243230 GN=DR_1635 PE=4 SV=1"	DR_1635
	Q9RTW7	116	K	"ABC transporter, ATP-binding protein, EF-3 family OS=Deinococcus radiodurans (strain ATCC 13939 / DSM 20539 / JCM 16871 / LMG 4051 / NBRC 15346 / NCIMB 9279 / R1 / VKM B-1422) OX=243230 GN=DR_1635 PE=4 SV=1"	DR_1635
	Q9RTW7	307	K	"ABC transporter, ATP-binding protein, EF-3 family OS=Deinococcus radiodurans (strain ATCC 13939 / DSM 20539 / JCM 16871 / LMG 4051 / NBRC 15346 / NCIMB 9279 / R1 / VKM B-1422) OX=243230 GN=DR_1635 PE=4 SV=1"	DR_1635
	Q9RTW8	156	K	FecR domain-containing protein OS=Deinococcus radiodurans (strain ATCC 13939 / DSM 20539 / JCM 16871 / LMG 4051 / NBRC 15346 / NCIMB 9279 / R1 / VKM B-1422) OX=243230 GN=DR_1634 PE=4 SV=1	DR_1634
	Q9RTW8	178	K	FecR domain-containing protein OS=Deinococcus radiodurans (strain ATCC 13939 / DSM 20539 / JCM 16871 / LMG 4051 / NBRC 15346 / NCIMB 9279 / R1 / VKM B-1422) OX=243230 GN=DR_1634 PE=4 SV=1	DR_1634
	Q9RTX4	556	K	Oligoendopeptidase OS=Deinococcus radiodurans (strain ATCC 13939 / DSM 20539 / JCM 16871 / LMG 4051 / NBRC 15346 / NCIMB 9279 / R1 / VKM B-1422) OX=243230 GN=DR_1627 PE=3 SV=1	DR_1627
	Q9RTX4	225	K	Oligoendopeptidase OS=Deinococcus radiodurans (strain ATCC 13939 / DSM 20539 / JCM 16871 / LMG 4051 / NBRC 15346 / NCIMB 9279 / R1 / VKM B-1422) OX=243230 GN=DR_1627 PE=3 SV=1	DR_1627
	Q9RTX4	430	K	Oligoendopeptidase OS=Deinococcus radiodurans (strain ATCC 13939 / DSM 20539 / JCM 16871 / LMG 4051 / NBRC 15346 / NCIMB 9279 / R1 / VKM B-1422) OX=243230 GN=DR_1627 PE=3 SV=1	DR_1627
	Q9RTX5	202	K	Branched-chain-amino-acid aminotransferase OS=Deinococcus radiodurans (strain ATCC 13939 / DSM 20539 / JCM 16871 / LMG 4051 / NBRC 15346 / NCIMB 9279 / R1 / VKM B-1422) OX=243230 GN=DR_1626 PE=1 SV=1	DR_1626
	Q9RTX6	331	K	"Amidase, putative OS=Deinococcus radiodurans (strain ATCC 13939 / DSM 20539 / JCM 16871 / LMG 4051 / NBRC 15346 / NCIMB 9279 / R1 / VKM B-1422) OX=243230 GN=DR_1625 PE=4 SV=1"	DR_1625
	Q9RTX9	42	K	Hit family protein OS=Deinococcus radiodurans (strain ATCC 13939 / DSM 20539 / JCM 16871 / LMG 4051 / NBRC 15346 / NCIMB 9279 / R1 / VKM B-1422) OX=243230 GN=DR_1621 PE=4 SV=1	DR_1621
	Q9RTY0	31	K	"Ketoacyl reductase, putative OS=Deinococcus radiodurans (strain ATCC 13939 / DSM 20539 / JCM 16871 / LMG 4051 / NBRC 15346 / NCIMB 9279 / R1 / VKM B-1422) OX=243230 GN=DR_1620 PE=3 SV=1"	DR_1620
	Q9RTY2	21	K	Xanthine phosphoribosyltransferase OS=Deinococcus radiodurans (strain ATCC 13939 / DSM 20539 / JCM 16871 / LMG 4051 / NBRC 15346 / NCIMB 9279 / R1 / VKM B-1422) OX=243230 GN=xpt PE=3 SV=1	xpt
	Q9RTY5	74	K	3-isopropylmalate dehydratase small subunit 1 OS=Deinococcus radiodurans (strain ATCC 13939 / DSM 20539 / JCM 16871 / LMG 4051 / NBRC 15346 / NCIMB 9279 / R1 / VKM B-1422) OX=243230 GN=leuD1 PE=3 SV=1	leuD1
	Q9RTY5	6	K	3-isopropylmalate dehydratase small subunit 1 OS=Deinococcus radiodurans (strain ATCC 13939 / DSM 20539 / JCM 16871 / LMG 4051 / NBRC 15346 / NCIMB 9279 / R1 / VKM B-1422) OX=243230 GN=leuD1 PE=3 SV=1	leuD1
	Q9RTY9	103	K	3-isopropylmalate dehydratase large subunit 1 OS=Deinococcus radiodurans (strain ATCC 13939 / DSM 20539 / JCM 16871 / LMG 4051 / NBRC 15346 / NCIMB 9279 / R1 / VKM B-1422) OX=243230 GN=leuC1 PE=3 SV=1	leuC1
	Q9RTZ3	351	K	"Oligosaccharide deacetylase, putative OS=Deinococcus radiodurans (strain ATCC 13939 / DSM 20539 / JCM 16871 / LMG 4051 / NBRC 15346 / NCIMB 9279 / R1 / VKM B-1422) OX=243230 GN=DR_1604 PE=4 SV=1"	DR_1604
	Q9RTZ8	37	K	Serine protease OS=Deinococcus radiodurans (strain ATCC 13939 / DSM 20539 / JCM 16871 / LMG 4051 / NBRC 15346 / NCIMB 9279 / R1 / VKM B-1422) OX=243230 GN=DR_1599 PE=3 SV=1	DR_1599
	Q9RU00	196	K	"Glucose 6-phosphate dehydrogenase assembly protein OpcA, putative OS=Deinococcus radiodurans (strain ATCC 13939 / DSM 20539 / JCM 16871 / LMG 4051 / NBRC 15346 / NCIMB 9279 / R1 / VKM B-1422) OX=243230 GN=DR_1597 PE=4 SV=1"	DR_1597
	Q9RU01	286	K	Glucose-6-phosphate 1-dehydrogenase OS=Deinococcus radiodurans (strain ATCC 13939 / DSM 20539 / JCM 16871 / LMG 4051 / NBRC 15346 / NCIMB 9279 / R1 / VKM B-1422) OX=243230 GN=zwf PE=3 SV=1	zwf
	Q9RU01	72	K	Glucose-6-phosphate 1-dehydrogenase OS=Deinococcus radiodurans (strain ATCC 13939 / DSM 20539 / JCM 16871 / LMG 4051 / NBRC 15346 / NCIMB 9279 / R1 / VKM B-1422) OX=243230 GN=zwf PE=3 SV=1	zwf
	Q9RU01	80	K	Glucose-6-phosphate 1-dehydrogenase OS=Deinococcus radiodurans (strain ATCC 13939 / DSM 20539 / JCM 16871 / LMG 4051 / NBRC 15346 / NCIMB 9279 / R1 / VKM B-1422) OX=243230 GN=zwf PE=3 SV=1	zwf
	Q9RU01	491	K	Glucose-6-phosphate 1-dehydrogenase OS=Deinococcus radiodurans (strain ATCC 13939 / DSM 20539 / JCM 16871 / LMG 4051 / NBRC 15346 / NCIMB 9279 / R1 / VKM B-1422) OX=243230 GN=zwf PE=3 SV=1	zwf
	Q9RU02	22	K	6-phosphogluconate dehydrogenase OS=Deinococcus radiodurans (strain ATCC 13939 / DSM 20539 / JCM 16871 / LMG 4051 / NBRC 15346 / NCIMB 9279 / R1 / VKM B-1422) OX=243230 GN=DR_1595 PE=3 SV=1	DR_1595
	Q9RU02	306	K	6-phosphogluconate dehydrogenase OS=Deinococcus radiodurans (strain ATCC 13939 / DSM 20539 / JCM 16871 / LMG 4051 / NBRC 15346 / NCIMB 9279 / R1 / VKM B-1422) OX=243230 GN=DR_1595 PE=3 SV=1	DR_1595
	Q9RU07	6	K	Fructose-bisphosphate aldolase OS=Deinococcus radiodurans (strain ATCC 13939 / DSM 20539 / JCM 16871 / LMG 4051 / NBRC 15346 / NCIMB 9279 / R1 / VKM B-1422) OX=243230 GN=DR_1589 PE=4 SV=1	DR_1589
	Q9RU07	196	K	Fructose-bisphosphate aldolase OS=Deinococcus radiodurans (strain ATCC 13939 / DSM 20539 / JCM 16871 / LMG 4051 / NBRC 15346 / NCIMB 9279 / R1 / VKM B-1422) OX=243230 GN=DR_1589 PE=4 SV=1	DR_1589
	Q9RU07	295	K	Fructose-bisphosphate aldolase OS=Deinococcus radiodurans (strain ATCC 13939 / DSM 20539 / JCM 16871 / LMG 4051 / NBRC 15346 / NCIMB 9279 / R1 / VKM B-1422) OX=243230 GN=DR_1589 PE=4 SV=1	DR_1589
	Q9RU07	279	K	Fructose-bisphosphate aldolase OS=Deinococcus radiodurans (strain ATCC 13939 / DSM 20539 / JCM 16871 / LMG 4051 / NBRC 15346 / NCIMB 9279 / R1 / VKM B-1422) OX=243230 GN=DR_1589 PE=4 SV=1	DR_1589
	Q9RU07	184	K	Fructose-bisphosphate aldolase OS=Deinococcus radiodurans (strain ATCC 13939 / DSM 20539 / JCM 16871 / LMG 4051 / NBRC 15346 / NCIMB 9279 / R1 / VKM B-1422) OX=243230 GN=DR_1589 PE=4 SV=1	DR_1589
	Q9RU08	373	K	"Aminotransferase, class I, putative OS=Deinococcus radiodurans (strain ATCC 13939 / DSM 20539 / JCM 16871 / LMG 4051 / NBRC 15346 / NCIMB 9279 / R1 / VKM B-1422) OX=243230 GN=DR_1588 PE=4 SV=1"	DR_1588
	Q9RU08	186	K	"Aminotransferase, class I, putative OS=Deinococcus radiodurans (strain ATCC 13939 / DSM 20539 / JCM 16871 / LMG 4051 / NBRC 15346 / NCIMB 9279 / R1 / VKM B-1422) OX=243230 GN=DR_1588 PE=4 SV=1"	DR_1588
	Q9RU08	264	K	"Aminotransferase, class I, putative OS=Deinococcus radiodurans (strain ATCC 13939 / DSM 20539 / JCM 16871 / LMG 4051 / NBRC 15346 / NCIMB 9279 / R1 / VKM B-1422) OX=243230 GN=DR_1588 PE=4 SV=1"	DR_1588
	Q9RU08	284	K	"Aminotransferase, class I, putative OS=Deinococcus radiodurans (strain ATCC 13939 / DSM 20539 / JCM 16871 / LMG 4051 / NBRC 15346 / NCIMB 9279 / R1 / VKM B-1422) OX=243230 GN=DR_1588 PE=4 SV=1"	DR_1588
	Q9RU18	75	K	NYN domain-containing protein OS=Deinococcus radiodurans (strain ATCC 13939 / DSM 20539 / JCM 16871 / LMG 4051 / NBRC 15346 / NCIMB 9279 / R1 / VKM B-1422) OX=243230 GN=DR_1578 PE=4 SV=1	DR_1578
	Q9RU19	48	K	S-adenosylmethionine:tRNA ribosyltransferase-isomerase OS=Deinococcus radiodurans (strain ATCC 13939 / DSM 20539 / JCM 16871 / LMG 4051 / NBRC 15346 / NCIMB 9279 / R1 / VKM B-1422) OX=243230 GN=queA PE=3 SV=1	queA
	Q9RU23	367	K	CTP synthase OS=Deinococcus radiodurans (strain ATCC 13939 / DSM 20539 / JCM 16871 / LMG 4051 / NBRC 15346 / NCIMB 9279 / R1 / VKM B-1422) OX=243230 GN=pyrG PE=3 SV=1	pyrG
	Q9RU23	189	K	CTP synthase OS=Deinococcus radiodurans (strain ATCC 13939 / DSM 20539 / JCM 16871 / LMG 4051 / NBRC 15346 / NCIMB 9279 / R1 / VKM B-1422) OX=243230 GN=pyrG PE=3 SV=1	pyrG
	Q9RU23	287	K	CTP synthase OS=Deinococcus radiodurans (strain ATCC 13939 / DSM 20539 / JCM 16871 / LMG 4051 / NBRC 15346 / NCIMB 9279 / R1 / VKM B-1422) OX=243230 GN=pyrG PE=3 SV=1	pyrG
	Q9RU30	317	K	HD-GYP domain-containing protein OS=Deinococcus radiodurans (strain ATCC 13939 / DSM 20539 / JCM 16871 / LMG 4051 / NBRC 15346 / NCIMB 9279 / R1 / VKM B-1422) OX=243230 GN=DR_1565 PE=4 SV=1	DR_1565
	Q9RU30	56	K	HD-GYP domain-containing protein OS=Deinococcus radiodurans (strain ATCC 13939 / DSM 20539 / JCM 16871 / LMG 4051 / NBRC 15346 / NCIMB 9279 / R1 / VKM B-1422) OX=243230 GN=DR_1565 PE=4 SV=1	DR_1565
	Q9RU30	305	K	HD-GYP domain-containing protein OS=Deinococcus radiodurans (strain ATCC 13939 / DSM 20539 / JCM 16871 / LMG 4051 / NBRC 15346 / NCIMB 9279 / R1 / VKM B-1422) OX=243230 GN=DR_1565 PE=4 SV=1	DR_1565
	Q9RU34	88	K	UDP-N-acetylglucosamine 2-epimerase OS=Deinococcus radiodurans (strain ATCC 13939 / DSM 20539 / JCM 16871 / LMG 4051 / NBRC 15346 / NCIMB 9279 / R1 / VKM B-1422) OX=243230 GN=DR_1561 PE=3 SV=1	DR_1561
	Q9RU37	161	K	DNA-binding response regulator OS=Deinococcus radiodurans (strain ATCC 13939 / DSM 20539 / JCM 16871 / LMG 4051 / NBRC 15346 / NCIMB 9279 / R1 / VKM B-1422) OX=243230 GN=DR_1558 PE=4 SV=1	DR_1558
	Q9RU37	190	K	DNA-binding response regulator OS=Deinococcus radiodurans (strain ATCC 13939 / DSM 20539 / JCM 16871 / LMG 4051 / NBRC 15346 / NCIMB 9279 / R1 / VKM B-1422) OX=243230 GN=DR_1558 PE=4 SV=1	DR_1558
	Q9RU37	199	K	DNA-binding response regulator OS=Deinococcus radiodurans (strain ATCC 13939 / DSM 20539 / JCM 16871 / LMG 4051 / NBRC 15346 / NCIMB 9279 / R1 / VKM B-1422) OX=243230 GN=DR_1558 PE=4 SV=1	DR_1558
	Q9RU41	319	K	Peptide chain release factor 3 OS=Deinococcus radiodurans (strain ATCC 13939 / DSM 20539 / JCM 16871 / LMG 4051 / NBRC 15346 / NCIMB 9279 / R1 / VKM B-1422) OX=243230 GN=prfC PE=3 SV=1	prfC
	Q9RU41	37	K	Peptide chain release factor 3 OS=Deinococcus radiodurans (strain ATCC 13939 / DSM 20539 / JCM 16871 / LMG 4051 / NBRC 15346 / NCIMB 9279 / R1 / VKM B-1422) OX=243230 GN=prfC PE=3 SV=1	prfC
	Q9RU50	339	K	Acyl-CoA dehydrogenase OS=Deinococcus radiodurans (strain ATCC 13939 / DSM 20539 / JCM 16871 / LMG 4051 / NBRC 15346 / NCIMB 9279 / R1 / VKM B-1422) OX=243230 GN=DR_1544 PE=3 SV=1	DR_1544
	Q9RU50	344	K	Acyl-CoA dehydrogenase OS=Deinococcus radiodurans (strain ATCC 13939 / DSM 20539 / JCM 16871 / LMG 4051 / NBRC 15346 / NCIMB 9279 / R1 / VKM B-1422) OX=243230 GN=DR_1544 PE=3 SV=1	DR_1544
	Q9RU50	141	K	Acyl-CoA dehydrogenase OS=Deinococcus radiodurans (strain ATCC 13939 / DSM 20539 / JCM 16871 / LMG 4051 / NBRC 15346 / NCIMB 9279 / R1 / VKM B-1422) OX=243230 GN=DR_1544 PE=3 SV=1	DR_1544
	Q9RU50	214	K	Acyl-CoA dehydrogenase OS=Deinococcus radiodurans (strain ATCC 13939 / DSM 20539 / JCM 16871 / LMG 4051 / NBRC 15346 / NCIMB 9279 / R1 / VKM B-1422) OX=243230 GN=DR_1544 PE=3 SV=1	DR_1544
	Q9RU50	329	K	Acyl-CoA dehydrogenase OS=Deinococcus radiodurans (strain ATCC 13939 / DSM 20539 / JCM 16871 / LMG 4051 / NBRC 15346 / NCIMB 9279 / R1 / VKM B-1422) OX=243230 GN=DR_1544 PE=3 SV=1	DR_1544
	Q9RU50	311	K	Acyl-CoA dehydrogenase OS=Deinococcus radiodurans (strain ATCC 13939 / DSM 20539 / JCM 16871 / LMG 4051 / NBRC 15346 / NCIMB 9279 / R1 / VKM B-1422) OX=243230 GN=DR_1544 PE=3 SV=1	DR_1544
	Q9RU50	55	K	Acyl-CoA dehydrogenase OS=Deinococcus radiodurans (strain ATCC 13939 / DSM 20539 / JCM 16871 / LMG 4051 / NBRC 15346 / NCIMB 9279 / R1 / VKM B-1422) OX=243230 GN=DR_1544 PE=3 SV=1	DR_1544
	Q9RU52	319	K	"Propionyl-CoA carboxylase, beta subunit, putative OS=Deinococcus radiodurans (strain ATCC 13939 / DSM 20539 / JCM 16871 / LMG 4051 / NBRC 15346 / NCIMB 9279 / R1 / VKM B-1422) OX=243230 GN=DR_1542 PE=4 SV=1"	DR_1542
	Q9RU52	353	K	"Propionyl-CoA carboxylase, beta subunit, putative OS=Deinococcus radiodurans (strain ATCC 13939 / DSM 20539 / JCM 16871 / LMG 4051 / NBRC 15346 / NCIMB 9279 / R1 / VKM B-1422) OX=243230 GN=DR_1542 PE=4 SV=1"	DR_1542
	Q9RU52	506	K	"Propionyl-CoA carboxylase, beta subunit, putative OS=Deinococcus radiodurans (strain ATCC 13939 / DSM 20539 / JCM 16871 / LMG 4051 / NBRC 15346 / NCIMB 9279 / R1 / VKM B-1422) OX=243230 GN=DR_1542 PE=4 SV=1"	DR_1542
	Q9RU52	298	K	"Propionyl-CoA carboxylase, beta subunit, putative OS=Deinococcus radiodurans (strain ATCC 13939 / DSM 20539 / JCM 16871 / LMG 4051 / NBRC 15346 / NCIMB 9279 / R1 / VKM B-1422) OX=243230 GN=DR_1542 PE=4 SV=1"	DR_1542
	Q9RU52	249	K	"Propionyl-CoA carboxylase, beta subunit, putative OS=Deinococcus radiodurans (strain ATCC 13939 / DSM 20539 / JCM 16871 / LMG 4051 / NBRC 15346 / NCIMB 9279 / R1 / VKM B-1422) OX=243230 GN=DR_1542 PE=4 SV=1"	DR_1542
	Q9RU52	377	K	"Propionyl-CoA carboxylase, beta subunit, putative OS=Deinococcus radiodurans (strain ATCC 13939 / DSM 20539 / JCM 16871 / LMG 4051 / NBRC 15346 / NCIMB 9279 / R1 / VKM B-1422) OX=243230 GN=DR_1542 PE=4 SV=1"	DR_1542
	Q9RU54	237	K	Isocitrate dehydrogenase [NADP] OS=Deinococcus radiodurans (strain ATCC 13939 / DSM 20539 / JCM 16871 / LMG 4051 / NBRC 15346 / NCIMB 9279 / R1 / VKM B-1422) OX=243230 GN=DR_1540 PE=3 SV=1	DR_1540
	Q9RU54	359	K	Isocitrate dehydrogenase [NADP] OS=Deinococcus radiodurans (strain ATCC 13939 / DSM 20539 / JCM 16871 / LMG 4051 / NBRC 15346 / NCIMB 9279 / R1 / VKM B-1422) OX=243230 GN=DR_1540 PE=3 SV=1	DR_1540
	Q9RU54	213	K	Isocitrate dehydrogenase [NADP] OS=Deinococcus radiodurans (strain ATCC 13939 / DSM 20539 / JCM 16871 / LMG 4051 / NBRC 15346 / NCIMB 9279 / R1 / VKM B-1422) OX=243230 GN=DR_1540 PE=3 SV=1	DR_1540
	Q9RU54	114	K	Isocitrate dehydrogenase [NADP] OS=Deinococcus radiodurans (strain ATCC 13939 / DSM 20539 / JCM 16871 / LMG 4051 / NBRC 15346 / NCIMB 9279 / R1 / VKM B-1422) OX=243230 GN=DR_1540 PE=3 SV=1	DR_1540
	Q9RU54	249	K	Isocitrate dehydrogenase [NADP] OS=Deinococcus radiodurans (strain ATCC 13939 / DSM 20539 / JCM 16871 / LMG 4051 / NBRC 15346 / NCIMB 9279 / R1 / VKM B-1422) OX=243230 GN=DR_1540 PE=3 SV=1	DR_1540
	Q9RU54	20	K	Isocitrate dehydrogenase [NADP] OS=Deinococcus radiodurans (strain ATCC 13939 / DSM 20539 / JCM 16871 / LMG 4051 / NBRC 15346 / NCIMB 9279 / R1 / VKM B-1422) OX=243230 GN=DR_1540 PE=3 SV=1	DR_1540
	Q9RU54	69	K	Isocitrate dehydrogenase [NADP] OS=Deinococcus radiodurans (strain ATCC 13939 / DSM 20539 / JCM 16871 / LMG 4051 / NBRC 15346 / NCIMB 9279 / R1 / VKM B-1422) OX=243230 GN=DR_1540 PE=3 SV=1	DR_1540
	Q9RU54	180	K	Isocitrate dehydrogenase [NADP] OS=Deinococcus radiodurans (strain ATCC 13939 / DSM 20539 / JCM 16871 / LMG 4051 / NBRC 15346 / NCIMB 9279 / R1 / VKM B-1422) OX=243230 GN=DR_1540 PE=3 SV=1	DR_1540
	Q9RU54	244	K	Isocitrate dehydrogenase [NADP] OS=Deinococcus radiodurans (strain ATCC 13939 / DSM 20539 / JCM 16871 / LMG 4051 / NBRC 15346 / NCIMB 9279 / R1 / VKM B-1422) OX=243230 GN=DR_1540 PE=3 SV=1	DR_1540
	Q9RU54	201	K	Isocitrate dehydrogenase [NADP] OS=Deinococcus radiodurans (strain ATCC 13939 / DSM 20539 / JCM 16871 / LMG 4051 / NBRC 15346 / NCIMB 9279 / R1 / VKM B-1422) OX=243230 GN=DR_1540 PE=3 SV=1	DR_1540
	Q9RU54	264	K	Isocitrate dehydrogenase [NADP] OS=Deinococcus radiodurans (strain ATCC 13939 / DSM 20539 / JCM 16871 / LMG 4051 / NBRC 15346 / NCIMB 9279 / R1 / VKM B-1422) OX=243230 GN=DR_1540 PE=3 SV=1	DR_1540
	Q9RU54	76	K	Isocitrate dehydrogenase [NADP] OS=Deinococcus radiodurans (strain ATCC 13939 / DSM 20539 / JCM 16871 / LMG 4051 / NBRC 15346 / NCIMB 9279 / R1 / VKM B-1422) OX=243230 GN=DR_1540 PE=3 SV=1	DR_1540
	Q9RU54	415	K	Isocitrate dehydrogenase [NADP] OS=Deinococcus radiodurans (strain ATCC 13939 / DSM 20539 / JCM 16871 / LMG 4051 / NBRC 15346 / NCIMB 9279 / R1 / VKM B-1422) OX=243230 GN=DR_1540 PE=3 SV=1	DR_1540
	Q9RU56	33	K	Osmotically inducible protein C OS=Deinococcus radiodurans (strain ATCC 13939 / DSM 20539 / JCM 16871 / LMG 4051 / NBRC 15346 / NCIMB 9279 / R1 / VKM B-1422) OX=243230 GN=DR_1538 PE=4 SV=1	DR_1538
	Q9RU56	64	K	Osmotically inducible protein C OS=Deinococcus radiodurans (strain ATCC 13939 / DSM 20539 / JCM 16871 / LMG 4051 / NBRC 15346 / NCIMB 9279 / R1 / VKM B-1422) OX=243230 GN=DR_1538 PE=4 SV=1	DR_1538
	Q9RU56	146	K	Osmotically inducible protein C OS=Deinococcus radiodurans (strain ATCC 13939 / DSM 20539 / JCM 16871 / LMG 4051 / NBRC 15346 / NCIMB 9279 / R1 / VKM B-1422) OX=243230 GN=DR_1538 PE=4 SV=1	DR_1538
	Q9RU56	115	K	Osmotically inducible protein C OS=Deinococcus radiodurans (strain ATCC 13939 / DSM 20539 / JCM 16871 / LMG 4051 / NBRC 15346 / NCIMB 9279 / R1 / VKM B-1422) OX=243230 GN=DR_1538 PE=4 SV=1	DR_1538
	Q9RU56	121	K	Osmotically inducible protein C OS=Deinococcus radiodurans (strain ATCC 13939 / DSM 20539 / JCM 16871 / LMG 4051 / NBRC 15346 / NCIMB 9279 / R1 / VKM B-1422) OX=243230 GN=DR_1538 PE=4 SV=1	DR_1538
	Q9RU59	353	K	Uncharacterized protein OS=Deinococcus radiodurans (strain ATCC 13939 / DSM 20539 / JCM 16871 / LMG 4051 / NBRC 15346 / NCIMB 9279 / R1 / VKM B-1422) OX=243230 GN=DR_1535 PE=4 SV=1	DR_1535
	Q9RU62	572	K	Transcription-repair-coupling factor OS=Deinococcus radiodurans (strain ATCC 13939 / DSM 20539 / JCM 16871 / LMG 4051 / NBRC 15346 / NCIMB 9279 / R1 / VKM B-1422) OX=243230 GN=mfd PE=3 SV=1	mfd
	Q9RU62	598	K	Transcription-repair-coupling factor OS=Deinococcus radiodurans (strain ATCC 13939 / DSM 20539 / JCM 16871 / LMG 4051 / NBRC 15346 / NCIMB 9279 / R1 / VKM B-1422) OX=243230 GN=mfd PE=3 SV=1	mfd
	Q9RU62	532	K	Transcription-repair-coupling factor OS=Deinococcus radiodurans (strain ATCC 13939 / DSM 20539 / JCM 16871 / LMG 4051 / NBRC 15346 / NCIMB 9279 / R1 / VKM B-1422) OX=243230 GN=mfd PE=3 SV=1	mfd
	Q9RU62	725	K	Transcription-repair-coupling factor OS=Deinococcus radiodurans (strain ATCC 13939 / DSM 20539 / JCM 16871 / LMG 4051 / NBRC 15346 / NCIMB 9279 / R1 / VKM B-1422) OX=243230 GN=mfd PE=3 SV=1	mfd
	Q9RU62	695	K	Transcription-repair-coupling factor OS=Deinococcus radiodurans (strain ATCC 13939 / DSM 20539 / JCM 16871 / LMG 4051 / NBRC 15346 / NCIMB 9279 / R1 / VKM B-1422) OX=243230 GN=mfd PE=3 SV=1	mfd
	Q9RU69	160	K	"Carbohydrate kinase, PfkB family OS=Deinococcus radiodurans (strain ATCC 13939 / DSM 20539 / JCM 16871 / LMG 4051 / NBRC 15346 / NCIMB 9279 / R1 / VKM B-1422) OX=243230 GN=DR_1525 PE=3 SV=1"	DR_1525
	Q9RU74	119	K	Ketol-acid reductoisomerase (NADP(+)) OS=Deinococcus radiodurans (strain ATCC 13939 / DSM 20539 / JCM 16871 / LMG 4051 / NBRC 15346 / NCIMB 9279 / R1 / VKM B-1422) OX=243230 GN=ilvC PE=3 SV=2	ilvC
	Q9RU74	161	K	Ketol-acid reductoisomerase (NADP(+)) OS=Deinococcus radiodurans (strain ATCC 13939 / DSM 20539 / JCM 16871 / LMG 4051 / NBRC 15346 / NCIMB 9279 / R1 / VKM B-1422) OX=243230 GN=ilvC PE=3 SV=2	ilvC
	Q9RU74	273	K	Ketol-acid reductoisomerase (NADP(+)) OS=Deinococcus radiodurans (strain ATCC 13939 / DSM 20539 / JCM 16871 / LMG 4051 / NBRC 15346 / NCIMB 9279 / R1 / VKM B-1422) OX=243230 GN=ilvC PE=3 SV=2	ilvC
	Q9RU74	277	K	Ketol-acid reductoisomerase (NADP(+)) OS=Deinococcus radiodurans (strain ATCC 13939 / DSM 20539 / JCM 16871 / LMG 4051 / NBRC 15346 / NCIMB 9279 / R1 / VKM B-1422) OX=243230 GN=ilvC PE=3 SV=2	ilvC
	Q9RU79	74	K	30S ribosomal protein S2 OS=Deinococcus radiodurans (strain ATCC 13939 / DSM 20539 / JCM 16871 / LMG 4051 / NBRC 15346 / NCIMB 9279 / R1 / VKM B-1422) OX=243230 GN=rpsB PE=3 SV=1	rpsB
	Q9RU79	131	K	30S ribosomal protein S2 OS=Deinococcus radiodurans (strain ATCC 13939 / DSM 20539 / JCM 16871 / LMG 4051 / NBRC 15346 / NCIMB 9279 / R1 / VKM B-1422) OX=243230 GN=rpsB PE=3 SV=1	rpsB
	Q9RU79	21	K	30S ribosomal protein S2 OS=Deinococcus radiodurans (strain ATCC 13939 / DSM 20539 / JCM 16871 / LMG 4051 / NBRC 15346 / NCIMB 9279 / R1 / VKM B-1422) OX=243230 GN=rpsB PE=3 SV=1	rpsB
	Q9RU79	105	K	30S ribosomal protein S2 OS=Deinococcus radiodurans (strain ATCC 13939 / DSM 20539 / JCM 16871 / LMG 4051 / NBRC 15346 / NCIMB 9279 / R1 / VKM B-1422) OX=243230 GN=rpsB PE=3 SV=1	rpsB
	Q9RU79	29	K	30S ribosomal protein S2 OS=Deinococcus radiodurans (strain ATCC 13939 / DSM 20539 / JCM 16871 / LMG 4051 / NBRC 15346 / NCIMB 9279 / R1 / VKM B-1422) OX=243230 GN=rpsB PE=3 SV=1	rpsB
	Q9RU79	48	K	30S ribosomal protein S2 OS=Deinococcus radiodurans (strain ATCC 13939 / DSM 20539 / JCM 16871 / LMG 4051 / NBRC 15346 / NCIMB 9279 / R1 / VKM B-1422) OX=243230 GN=rpsB PE=3 SV=1	rpsB
	Q9RU80	170	K	Elongation factor Ts OS=Deinococcus radiodurans (strain ATCC 13939 / DSM 20539 / JCM 16871 / LMG 4051 / NBRC 15346 / NCIMB 9279 / R1 / VKM B-1422) OX=243230 GN=tsf PE=3 SV=1	tsf
	Q9RU80	32	K	Elongation factor Ts OS=Deinococcus radiodurans (strain ATCC 13939 / DSM 20539 / JCM 16871 / LMG 4051 / NBRC 15346 / NCIMB 9279 / R1 / VKM B-1422) OX=243230 GN=tsf PE=3 SV=1	tsf
	Q9RU80	21	K	Elongation factor Ts OS=Deinococcus radiodurans (strain ATCC 13939 / DSM 20539 / JCM 16871 / LMG 4051 / NBRC 15346 / NCIMB 9279 / R1 / VKM B-1422) OX=243230 GN=tsf PE=3 SV=1	tsf
	Q9RU80	225	K	Elongation factor Ts OS=Deinococcus radiodurans (strain ATCC 13939 / DSM 20539 / JCM 16871 / LMG 4051 / NBRC 15346 / NCIMB 9279 / R1 / VKM B-1422) OX=243230 GN=tsf PE=3 SV=1	tsf
	Q9RU80	204	K	Elongation factor Ts OS=Deinococcus radiodurans (strain ATCC 13939 / DSM 20539 / JCM 16871 / LMG 4051 / NBRC 15346 / NCIMB 9279 / R1 / VKM B-1422) OX=243230 GN=tsf PE=3 SV=1	tsf
	Q9RU80	210	K	Elongation factor Ts OS=Deinococcus radiodurans (strain ATCC 13939 / DSM 20539 / JCM 16871 / LMG 4051 / NBRC 15346 / NCIMB 9279 / R1 / VKM B-1422) OX=243230 GN=tsf PE=3 SV=1	tsf
	Q9RU80	100	K	Elongation factor Ts OS=Deinococcus radiodurans (strain ATCC 13939 / DSM 20539 / JCM 16871 / LMG 4051 / NBRC 15346 / NCIMB 9279 / R1 / VKM B-1422) OX=243230 GN=tsf PE=3 SV=1	tsf
	Q9RU82	120	K	Ribosome-recycling factor OS=Deinococcus radiodurans (strain ATCC 13939 / DSM 20539 / JCM 16871 / LMG 4051 / NBRC 15346 / NCIMB 9279 / R1 / VKM B-1422) OX=243230 GN=frr PE=3 SV=1	frr
	Q9RU82	17	K	Ribosome-recycling factor OS=Deinococcus radiodurans (strain ATCC 13939 / DSM 20539 / JCM 16871 / LMG 4051 / NBRC 15346 / NCIMB 9279 / R1 / VKM B-1422) OX=243230 GN=frr PE=3 SV=1	frr
	Q9RU82	135	K	Ribosome-recycling factor OS=Deinococcus radiodurans (strain ATCC 13939 / DSM 20539 / JCM 16871 / LMG 4051 / NBRC 15346 / NCIMB 9279 / R1 / VKM B-1422) OX=243230 GN=frr PE=3 SV=1	frr
	Q9RU82	5	K	Ribosome-recycling factor OS=Deinococcus radiodurans (strain ATCC 13939 / DSM 20539 / JCM 16871 / LMG 4051 / NBRC 15346 / NCIMB 9279 / R1 / VKM B-1422) OX=243230 GN=frr PE=3 SV=1	frr
	Q9RU88	163	K	NADH-quinone oxidoreductase subunit C OS=Deinococcus radiodurans (strain ATCC 13939 / DSM 20539 / JCM 16871 / LMG 4051 / NBRC 15346 / NCIMB 9279 / R1 / VKM B-1422) OX=243230 GN=nuoC PE=3 SV=1	nuoC
	Q9RU89	145	K	NADH-quinone oxidoreductase subunit D OS=Deinococcus radiodurans (strain ATCC 13939 / DSM 20539 / JCM 16871 / LMG 4051 / NBRC 15346 / NCIMB 9279 / R1 / VKM B-1422) OX=243230 GN=nuoD PE=3 SV=1	nuoD
	Q9RU92	359	K	NADH-quinone oxidoreductase subunit F OS=Deinococcus radiodurans (strain ATCC 13939 / DSM 20539 / JCM 16871 / LMG 4051 / NBRC 15346 / NCIMB 9279 / R1 / VKM B-1422) OX=243230 GN=DR_1500 PE=3 SV=1	DR_1500
	Q9RU92	249	K	NADH-quinone oxidoreductase subunit F OS=Deinococcus radiodurans (strain ATCC 13939 / DSM 20539 / JCM 16871 / LMG 4051 / NBRC 15346 / NCIMB 9279 / R1 / VKM B-1422) OX=243230 GN=DR_1500 PE=3 SV=1	DR_1500
	Q9RU93	650	K	NADH-quinone oxidoreductase OS=Deinococcus radiodurans (strain ATCC 13939 / DSM 20539 / JCM 16871 / LMG 4051 / NBRC 15346 / NCIMB 9279 / R1 / VKM B-1422) OX=243230 GN=DR_1499 PE=3 SV=1	DR_1499
	Q9RU95	8	K	NADH-quinone oxidoreductase subunit I OS=Deinococcus radiodurans (strain ATCC 13939 / DSM 20539 / JCM 16871 / LMG 4051 / NBRC 15346 / NCIMB 9279 / R1 / VKM B-1422) OX=243230 GN=nuoI PE=3 SV=1	nuoI
	Q9RUA4	81	K	3-hydroxyacyl-CoA dehydrogenase OS=Deinococcus radiodurans (strain ATCC 13939 / DSM 20539 / JCM 16871 / LMG 4051 / NBRC 15346 / NCIMB 9279 / R1 / VKM B-1422) OX=243230 GN=DR_1487 PE=4 SV=1	DR_1487
	Q9RUA4	476	K	3-hydroxyacyl-CoA dehydrogenase OS=Deinococcus radiodurans (strain ATCC 13939 / DSM 20539 / JCM 16871 / LMG 4051 / NBRC 15346 / NCIMB 9279 / R1 / VKM B-1422) OX=243230 GN=DR_1487 PE=4 SV=1	DR_1487
	Q9RUA4	551	K	3-hydroxyacyl-CoA dehydrogenase OS=Deinococcus radiodurans (strain ATCC 13939 / DSM 20539 / JCM 16871 / LMG 4051 / NBRC 15346 / NCIMB 9279 / R1 / VKM B-1422) OX=243230 GN=DR_1487 PE=4 SV=1	DR_1487
	Q9RUA4	619	K	3-hydroxyacyl-CoA dehydrogenase OS=Deinococcus radiodurans (strain ATCC 13939 / DSM 20539 / JCM 16871 / LMG 4051 / NBRC 15346 / NCIMB 9279 / R1 / VKM B-1422) OX=243230 GN=DR_1487 PE=4 SV=1	DR_1487
	Q9RUA4	462	K	3-hydroxyacyl-CoA dehydrogenase OS=Deinococcus radiodurans (strain ATCC 13939 / DSM 20539 / JCM 16871 / LMG 4051 / NBRC 15346 / NCIMB 9279 / R1 / VKM B-1422) OX=243230 GN=DR_1487 PE=4 SV=1	DR_1487
	Q9RUA4	574	K	3-hydroxyacyl-CoA dehydrogenase OS=Deinococcus radiodurans (strain ATCC 13939 / DSM 20539 / JCM 16871 / LMG 4051 / NBRC 15346 / NCIMB 9279 / R1 / VKM B-1422) OX=243230 GN=DR_1487 PE=4 SV=1	DR_1487
	Q9RUA9	104	K	2-isopropylmalate synthase OS=Deinococcus radiodurans (strain ATCC 13939 / DSM 20539 / JCM 16871 / LMG 4051 / NBRC 15346 / NCIMB 9279 / R1 / VKM B-1422) OX=243230 GN=leuA PE=3 SV=1	leuA
	Q9RUA9	362	K	2-isopropylmalate synthase OS=Deinococcus radiodurans (strain ATCC 13939 / DSM 20539 / JCM 16871 / LMG 4051 / NBRC 15346 / NCIMB 9279 / R1 / VKM B-1422) OX=243230 GN=leuA PE=3 SV=1	leuA
	Q9RUA9	339	K	2-isopropylmalate synthase OS=Deinococcus radiodurans (strain ATCC 13939 / DSM 20539 / JCM 16871 / LMG 4051 / NBRC 15346 / NCIMB 9279 / R1 / VKM B-1422) OX=243230 GN=leuA PE=3 SV=1	leuA
	Q9RUA9	97	K	2-isopropylmalate synthase OS=Deinococcus radiodurans (strain ATCC 13939 / DSM 20539 / JCM 16871 / LMG 4051 / NBRC 15346 / NCIMB 9279 / R1 / VKM B-1422) OX=243230 GN=leuA PE=3 SV=1	leuA
	Q9RUA9	513	K	2-isopropylmalate synthase OS=Deinococcus radiodurans (strain ATCC 13939 / DSM 20539 / JCM 16871 / LMG 4051 / NBRC 15346 / NCIMB 9279 / R1 / VKM B-1422) OX=243230 GN=leuA PE=3 SV=1	leuA
	Q9RUA9	121	K	2-isopropylmalate synthase OS=Deinococcus radiodurans (strain ATCC 13939 / DSM 20539 / JCM 16871 / LMG 4051 / NBRC 15346 / NCIMB 9279 / R1 / VKM B-1422) OX=243230 GN=leuA PE=3 SV=1	leuA
	Q9RUA9	377	K	2-isopropylmalate synthase OS=Deinococcus radiodurans (strain ATCC 13939 / DSM 20539 / JCM 16871 / LMG 4051 / NBRC 15346 / NCIMB 9279 / R1 / VKM B-1422) OX=243230 GN=leuA PE=3 SV=1	leuA
	Q9RUB0	163	K	Uncharacterized protein OS=Deinococcus radiodurans (strain ATCC 13939 / DSM 20539 / JCM 16871 / LMG 4051 / NBRC 15346 / NCIMB 9279 / R1 / VKM B-1422) OX=243230 GN=DR_1481 PE=4 SV=1	DR_1481
	Q9RUB0	278	K	Uncharacterized protein OS=Deinococcus radiodurans (strain ATCC 13939 / DSM 20539 / JCM 16871 / LMG 4051 / NBRC 15346 / NCIMB 9279 / R1 / VKM B-1422) OX=243230 GN=DR_1481 PE=4 SV=1	DR_1481
	Q9RUB0	222	K	Uncharacterized protein OS=Deinococcus radiodurans (strain ATCC 13939 / DSM 20539 / JCM 16871 / LMG 4051 / NBRC 15346 / NCIMB 9279 / R1 / VKM B-1422) OX=243230 GN=DR_1481 PE=4 SV=1	DR_1481
	Q9RUB5	205	K	1-deoxy-D-xylulose-5-phosphate synthase OS=Deinococcus radiodurans (strain ATCC 13939 / DSM 20539 / JCM 16871 / LMG 4051 / NBRC 15346 / NCIMB 9279 / R1 / VKM B-1422) OX=243230 GN=dxs PE=1 SV=1	dxs
	Q9RUB5	223	K	1-deoxy-D-xylulose-5-phosphate synthase OS=Deinococcus radiodurans (strain ATCC 13939 / DSM 20539 / JCM 16871 / LMG 4051 / NBRC 15346 / NCIMB 9279 / R1 / VKM B-1422) OX=243230 GN=dxs PE=1 SV=1	dxs
	Q9RUC1	32	K	SsrA-binding protein OS=Deinococcus radiodurans (strain ATCC 13939 / DSM 20539 / JCM 16871 / LMG 4051 / NBRC 15346 / NCIMB 9279 / R1 / VKM B-1422) OX=243230 GN=smpB PE=3 SV=2	smpB
	Q9RUC1	96	K	SsrA-binding protein OS=Deinococcus radiodurans (strain ATCC 13939 / DSM 20539 / JCM 16871 / LMG 4051 / NBRC 15346 / NCIMB 9279 / R1 / VKM B-1422) OX=243230 GN=smpB PE=3 SV=2	smpB
	Q9RUC2	145	K	"Oxidoreductase, short-chain dehydrogenase/reductase family OS=Deinococcus radiodurans (strain ATCC 13939 / DSM 20539 / JCM 16871 / LMG 4051 / NBRC 15346 / NCIMB 9279 / R1 / VKM B-1422) OX=243230 GN=DR_1467 PE=3 SV=1"	DR_1467
	Q9RUC2	56	K	"Oxidoreductase, short-chain dehydrogenase/reductase family OS=Deinococcus radiodurans (strain ATCC 13939 / DSM 20539 / JCM 16871 / LMG 4051 / NBRC 15346 / NCIMB 9279 / R1 / VKM B-1422) OX=243230 GN=DR_1467 PE=3 SV=1"	DR_1467
	Q9RUC2	24	K	"Oxidoreductase, short-chain dehydrogenase/reductase family OS=Deinococcus radiodurans (strain ATCC 13939 / DSM 20539 / JCM 16871 / LMG 4051 / NBRC 15346 / NCIMB 9279 / R1 / VKM B-1422) OX=243230 GN=DR_1467 PE=3 SV=1"	DR_1467
	Q9RUD6	166	K	5'-methylthioadenosine/S-adenosylhomocysteine nucleosidase OS=Deinococcus radiodurans (strain ATCC 13939 / DSM 20539 / JCM 16871 / LMG 4051 / NBRC 15346 / NCIMB 9279 / R1 / VKM B-1422) OX=243230 GN=DR_1451 PE=4 SV=1	DR_1451
	Q9RUD6	221	K	5'-methylthioadenosine/S-adenosylhomocysteine nucleosidase OS=Deinococcus radiodurans (strain ATCC 13939 / DSM 20539 / JCM 16871 / LMG 4051 / NBRC 15346 / NCIMB 9279 / R1 / VKM B-1422) OX=243230 GN=DR_1451 PE=4 SV=1	DR_1451
	Q9RUF3	452	K	Methionine--tRNA ligase OS=Deinococcus radiodurans (strain ATCC 13939 / DSM 20539 / JCM 16871 / LMG 4051 / NBRC 15346 / NCIMB 9279 / R1 / VKM B-1422) OX=243230 GN=metG PE=3 SV=1	metG
	Q9RUF3	385	K	Methionine--tRNA ligase OS=Deinococcus radiodurans (strain ATCC 13939 / DSM 20539 / JCM 16871 / LMG 4051 / NBRC 15346 / NCIMB 9279 / R1 / VKM B-1422) OX=243230 GN=metG PE=3 SV=1	metG
	Q9RUF3	623	K	Methionine--tRNA ligase OS=Deinococcus radiodurans (strain ATCC 13939 / DSM 20539 / JCM 16871 / LMG 4051 / NBRC 15346 / NCIMB 9279 / R1 / VKM B-1422) OX=243230 GN=metG PE=3 SV=1	metG
	Q9RUF3	100	K	Methionine--tRNA ligase OS=Deinococcus radiodurans (strain ATCC 13939 / DSM 20539 / JCM 16871 / LMG 4051 / NBRC 15346 / NCIMB 9279 / R1 / VKM B-1422) OX=243230 GN=metG PE=3 SV=1	metG
	Q9RUF3	485	K	Methionine--tRNA ligase OS=Deinococcus radiodurans (strain ATCC 13939 / DSM 20539 / JCM 16871 / LMG 4051 / NBRC 15346 / NCIMB 9279 / R1 / VKM B-1422) OX=243230 GN=metG PE=3 SV=1	metG
	Q9RUF5	243	K	Phosphoribosylamine--glycine ligase OS=Deinococcus radiodurans (strain ATCC 13939 / DSM 20539 / JCM 16871 / LMG 4051 / NBRC 15346 / NCIMB 9279 / R1 / VKM B-1422) OX=243230 GN=purD PE=3 SV=2	purD
	Q9RUF8	25	K	Acetyl-CoA acetyltransferase OS=Deinococcus radiodurans (strain ATCC 13939 / DSM 20539 / JCM 16871 / LMG 4051 / NBRC 15346 / NCIMB 9279 / R1 / VKM B-1422) OX=243230 GN=DR_1428 PE=3 SV=1	DR_1428
	Q9RUF8	212	K	Acetyl-CoA acetyltransferase OS=Deinococcus radiodurans (strain ATCC 13939 / DSM 20539 / JCM 16871 / LMG 4051 / NBRC 15346 / NCIMB 9279 / R1 / VKM B-1422) OX=243230 GN=DR_1428 PE=3 SV=1	DR_1428
	Q9RUF8	225	K	Acetyl-CoA acetyltransferase OS=Deinococcus radiodurans (strain ATCC 13939 / DSM 20539 / JCM 16871 / LMG 4051 / NBRC 15346 / NCIMB 9279 / R1 / VKM B-1422) OX=243230 GN=DR_1428 PE=3 SV=1	DR_1428
	Q9RUF8	286	K	Acetyl-CoA acetyltransferase OS=Deinococcus radiodurans (strain ATCC 13939 / DSM 20539 / JCM 16871 / LMG 4051 / NBRC 15346 / NCIMB 9279 / R1 / VKM B-1422) OX=243230 GN=DR_1428 PE=3 SV=1	DR_1428
	Q9RUF8	339	K	Acetyl-CoA acetyltransferase OS=Deinococcus radiodurans (strain ATCC 13939 / DSM 20539 / JCM 16871 / LMG 4051 / NBRC 15346 / NCIMB 9279 / R1 / VKM B-1422) OX=243230 GN=DR_1428 PE=3 SV=1	DR_1428
	Q9RUF8	45	K	Acetyl-CoA acetyltransferase OS=Deinococcus radiodurans (strain ATCC 13939 / DSM 20539 / JCM 16871 / LMG 4051 / NBRC 15346 / NCIMB 9279 / R1 / VKM B-1422) OX=243230 GN=DR_1428 PE=3 SV=1	DR_1428
	Q9RUF8	208	K	Acetyl-CoA acetyltransferase OS=Deinococcus radiodurans (strain ATCC 13939 / DSM 20539 / JCM 16871 / LMG 4051 / NBRC 15346 / NCIMB 9279 / R1 / VKM B-1422) OX=243230 GN=DR_1428 PE=3 SV=1	DR_1428
	Q9RUF8	195	K	Acetyl-CoA acetyltransferase OS=Deinococcus radiodurans (strain ATCC 13939 / DSM 20539 / JCM 16871 / LMG 4051 / NBRC 15346 / NCIMB 9279 / R1 / VKM B-1422) OX=243230 GN=DR_1428 PE=3 SV=1	DR_1428
	Q9RUG2	368	K	Chaperone protein DnaJ OS=Deinococcus radiodurans (strain ATCC 13939 / DSM 20539 / JCM 16871 / LMG 4051 / NBRC 15346 / NCIMB 9279 / R1 / VKM B-1422) OX=243230 GN=dnaJ PE=3 SV=2	dnaJ
	Q9RUG2	19	K	Chaperone protein DnaJ OS=Deinococcus radiodurans (strain ATCC 13939 / DSM 20539 / JCM 16871 / LMG 4051 / NBRC 15346 / NCIMB 9279 / R1 / VKM B-1422) OX=243230 GN=dnaJ PE=3 SV=2	dnaJ
	Q9RUG2	199	K	Chaperone protein DnaJ OS=Deinococcus radiodurans (strain ATCC 13939 / DSM 20539 / JCM 16871 / LMG 4051 / NBRC 15346 / NCIMB 9279 / R1 / VKM B-1422) OX=243230 GN=dnaJ PE=3 SV=2	dnaJ
	Q9RUG2	195	K	Chaperone protein DnaJ OS=Deinococcus radiodurans (strain ATCC 13939 / DSM 20539 / JCM 16871 / LMG 4051 / NBRC 15346 / NCIMB 9279 / R1 / VKM B-1422) OX=243230 GN=dnaJ PE=3 SV=2	dnaJ
	Q9RUG6	109	K	[LysW]-aminoadipate kinase OS=Deinococcus radiodurans (strain ATCC 13939 / DSM 20539 / JCM 16871 / LMG 4051 / NBRC 15346 / NCIMB 9279 / R1 / VKM B-1422) OX=243230 GN=lysZ PE=3 SV=1	lysZ
	Q9RUG6	136	K	[LysW]-aminoadipate kinase OS=Deinococcus radiodurans (strain ATCC 13939 / DSM 20539 / JCM 16871 / LMG 4051 / NBRC 15346 / NCIMB 9279 / R1 / VKM B-1422) OX=243230 GN=lysZ PE=3 SV=1	lysZ
	Q9RUH6	412	K	Carboxynorspermidine/carboxyspermidine decarboxylase OS=Deinococcus radiodurans (strain ATCC 13939 / DSM 20539 / JCM 16871 / LMG 4051 / NBRC 15346 / NCIMB 9279 / R1 / VKM B-1422) OX=243230 GN=DR_1410 PE=4 SV=1	DR_1410
	Q9RUH6	404	K	Carboxynorspermidine/carboxyspermidine decarboxylase OS=Deinococcus radiodurans (strain ATCC 13939 / DSM 20539 / JCM 16871 / LMG 4051 / NBRC 15346 / NCIMB 9279 / R1 / VKM B-1422) OX=243230 GN=DR_1410 PE=4 SV=1	DR_1410
	Q9RUI3	180	K	Hydrolase-related protein OS=Deinococcus radiodurans (strain ATCC 13939 / DSM 20539 / JCM 16871 / LMG 4051 / NBRC 15346 / NCIMB 9279 / R1 / VKM B-1422) OX=243230 GN=DR_1403 PE=4 SV=1	DR_1403
	Q9RUJ1	251	K	Geranylgeranyl diphosphate synthase OS=Deinococcus radiodurans (strain ATCC 13939 / DSM 20539 / JCM 16871 / LMG 4051 / NBRC 15346 / NCIMB 9279 / R1 / VKM B-1422) OX=243230 GN=DR_1395 PE=3 SV=1	DR_1395
	Q9RUJ1	224	K	Geranylgeranyl diphosphate synthase OS=Deinococcus radiodurans (strain ATCC 13939 / DSM 20539 / JCM 16871 / LMG 4051 / NBRC 15346 / NCIMB 9279 / R1 / VKM B-1422) OX=243230 GN=DR_1395 PE=3 SV=1	DR_1395
	Q9RUJ2	32	K	Phosphoribosylformylglycinamidine cyclo-ligase OS=Deinococcus radiodurans (strain ATCC 13939 / DSM 20539 / JCM 16871 / LMG 4051 / NBRC 15346 / NCIMB 9279 / R1 / VKM B-1422) OX=243230 GN=purM PE=3 SV=1	purM
	Q9RUJ2	76	K	Phosphoribosylformylglycinamidine cyclo-ligase OS=Deinococcus radiodurans (strain ATCC 13939 / DSM 20539 / JCM 16871 / LMG 4051 / NBRC 15346 / NCIMB 9279 / R1 / VKM B-1422) OX=243230 GN=purM PE=3 SV=1	purM
	Q9RUK0	60	K	Ribosome-binding ATPase YchF OS=Deinococcus radiodurans (strain ATCC 13939 / DSM 20539 / JCM 16871 / LMG 4051 / NBRC 15346 / NCIMB 9279 / R1 / VKM B-1422) OX=243230 GN=ychF PE=3 SV=1	ychF
	Q9RUK7	153	K	"Amidase, putative OS=Deinococcus radiodurans (strain ATCC 13939 / DSM 20539 / JCM 16871 / LMG 4051 / NBRC 15346 / NCIMB 9279 / R1 / VKM B-1422) OX=243230 GN=DR_1377 PE=4 SV=1"	DR_1377
	Q9RUK8	132	K	Hypoxanthine phosphoribosyltransferase OS=Deinococcus radiodurans (strain ATCC 13939 / DSM 20539 / JCM 16871 / LMG 4051 / NBRC 15346 / NCIMB 9279 / R1 / VKM B-1422) OX=243230 GN=DR_1376 PE=3 SV=1	DR_1376
	Q9RUK8	125	K	Hypoxanthine phosphoribosyltransferase OS=Deinococcus radiodurans (strain ATCC 13939 / DSM 20539 / JCM 16871 / LMG 4051 / NBRC 15346 / NCIMB 9279 / R1 / VKM B-1422) OX=243230 GN=DR_1376 PE=3 SV=1	DR_1376
	Q9RUL0	92	K	DNA topoisomerase 1 OS=Deinococcus radiodurans (strain ATCC 13939 / DSM 20539 / JCM 16871 / LMG 4051 / NBRC 15346 / NCIMB 9279 / R1 / VKM B-1422) OX=243230 GN=topA PE=3 SV=1	topA
	Q9RUL0	667	K	DNA topoisomerase 1 OS=Deinococcus radiodurans (strain ATCC 13939 / DSM 20539 / JCM 16871 / LMG 4051 / NBRC 15346 / NCIMB 9279 / R1 / VKM B-1422) OX=243230 GN=topA PE=3 SV=1	topA
	Q9RUL0	802	K	DNA topoisomerase 1 OS=Deinococcus radiodurans (strain ATCC 13939 / DSM 20539 / JCM 16871 / LMG 4051 / NBRC 15346 / NCIMB 9279 / R1 / VKM B-1422) OX=243230 GN=topA PE=3 SV=1	topA
	Q9RUL0	857	K	DNA topoisomerase 1 OS=Deinococcus radiodurans (strain ATCC 13939 / DSM 20539 / JCM 16871 / LMG 4051 / NBRC 15346 / NCIMB 9279 / R1 / VKM B-1422) OX=243230 GN=topA PE=3 SV=1	topA
	Q9RUL0	120	K	DNA topoisomerase 1 OS=Deinococcus radiodurans (strain ATCC 13939 / DSM 20539 / JCM 16871 / LMG 4051 / NBRC 15346 / NCIMB 9279 / R1 / VKM B-1422) OX=243230 GN=topA PE=3 SV=1	topA
	Q9RUL0	870	K	DNA topoisomerase 1 OS=Deinococcus radiodurans (strain ATCC 13939 / DSM 20539 / JCM 16871 / LMG 4051 / NBRC 15346 / NCIMB 9279 / R1 / VKM B-1422) OX=243230 GN=topA PE=3 SV=1	topA
	Q9RUL6	61	K	Pyridoxal phosphate homeostasis protein OS=Deinococcus radiodurans (strain ATCC 13939 / DSM 20539 / JCM 16871 / LMG 4051 / NBRC 15346 / NCIMB 9279 / R1 / VKM B-1422) OX=243230 GN=DR_1368 PE=3 SV=1	DR_1368
	Q9RUL6	31	K	Pyridoxal phosphate homeostasis protein OS=Deinococcus radiodurans (strain ATCC 13939 / DSM 20539 / JCM 16871 / LMG 4051 / NBRC 15346 / NCIMB 9279 / R1 / VKM B-1422) OX=243230 GN=DR_1368 PE=3 SV=1	DR_1368
	Q9RUL7	162	K	Pyridoxal 5'-phosphate synthase subunit PdxS OS=Deinococcus radiodurans (strain ATCC 13939 / DSM 20539 / JCM 16871 / LMG 4051 / NBRC 15346 / NCIMB 9279 / R1 / VKM B-1422) OX=243230 GN=pdxS PE=3 SV=1	pdxS
	Q9RUL7	94	K	Pyridoxal 5'-phosphate synthase subunit PdxS OS=Deinococcus radiodurans (strain ATCC 13939 / DSM 20539 / JCM 16871 / LMG 4051 / NBRC 15346 / NCIMB 9279 / R1 / VKM B-1422) OX=243230 GN=pdxS PE=3 SV=1	pdxS
	Q9RUL7	143	K	Pyridoxal 5'-phosphate synthase subunit PdxS OS=Deinococcus radiodurans (strain ATCC 13939 / DSM 20539 / JCM 16871 / LMG 4051 / NBRC 15346 / NCIMB 9279 / R1 / VKM B-1422) OX=243230 GN=pdxS PE=3 SV=1	pdxS
	Q9RUL7	135	K	Pyridoxal 5'-phosphate synthase subunit PdxS OS=Deinococcus radiodurans (strain ATCC 13939 / DSM 20539 / JCM 16871 / LMG 4051 / NBRC 15346 / NCIMB 9279 / R1 / VKM B-1422) OX=243230 GN=pdxS PE=3 SV=1	pdxS
	Q9RUM4	90	K	Metallophos_2 domain-containing protein OS=Deinococcus radiodurans (strain ATCC 13939 / DSM 20539 / JCM 16871 / LMG 4051 / NBRC 15346 / NCIMB 9279 / R1 / VKM B-1422) OX=243230 GN=DR_1360 PE=3 SV=1	DR_1360
	Q9RUN0	91	K	UvrABC system protein C OS=Deinococcus radiodurans (strain ATCC 13939 / DSM 20539 / JCM 16871 / LMG 4051 / NBRC 15346 / NCIMB 9279 / R1 / VKM B-1422) OX=243230 GN=uvrC PE=3 SV=1	uvrC
	Q9RUN0	133	K	UvrABC system protein C OS=Deinococcus radiodurans (strain ATCC 13939 / DSM 20539 / JCM 16871 / LMG 4051 / NBRC 15346 / NCIMB 9279 / R1 / VKM B-1422) OX=243230 GN=uvrC PE=3 SV=1	uvrC
	Q9RUN5	172	K	Histidine--tRNA ligase OS=Deinococcus radiodurans (strain ATCC 13939 / DSM 20539 / JCM 16871 / LMG 4051 / NBRC 15346 / NCIMB 9279 / R1 / VKM B-1422) OX=243230 GN=hisS PE=3 SV=1	hisS
	Q9RUN5	289	K	Histidine--tRNA ligase OS=Deinococcus radiodurans (strain ATCC 13939 / DSM 20539 / JCM 16871 / LMG 4051 / NBRC 15346 / NCIMB 9279 / R1 / VKM B-1422) OX=243230 GN=hisS PE=3 SV=1	hisS
	Q9RUN5	219	K	Histidine--tRNA ligase OS=Deinococcus radiodurans (strain ATCC 13939 / DSM 20539 / JCM 16871 / LMG 4051 / NBRC 15346 / NCIMB 9279 / R1 / VKM B-1422) OX=243230 GN=hisS PE=3 SV=1	hisS
	Q9RUN5	7	K	Histidine--tRNA ligase OS=Deinococcus radiodurans (strain ATCC 13939 / DSM 20539 / JCM 16871 / LMG 4051 / NBRC 15346 / NCIMB 9279 / R1 / VKM B-1422) OX=243230 GN=hisS PE=3 SV=1	hisS
	Q9RUN5	19	K	Histidine--tRNA ligase OS=Deinococcus radiodurans (strain ATCC 13939 / DSM 20539 / JCM 16871 / LMG 4051 / NBRC 15346 / NCIMB 9279 / R1 / VKM B-1422) OX=243230 GN=hisS PE=3 SV=1	hisS
	Q9RUN7	99	K	Aspartate--tRNA(Asp) ligase OS=Deinococcus radiodurans (strain ATCC 13939 / DSM 20539 / JCM 16871 / LMG 4051 / NBRC 15346 / NCIMB 9279 / R1 / VKM B-1422) OX=243230 GN=aspS1 PE=1 SV=1	aspS1
	Q9RUN7	85	K	Aspartate--tRNA(Asp) ligase OS=Deinococcus radiodurans (strain ATCC 13939 / DSM 20539 / JCM 16871 / LMG 4051 / NBRC 15346 / NCIMB 9279 / R1 / VKM B-1422) OX=243230 GN=aspS1 PE=1 SV=1	aspS1
	Q9RUN7	547	K	Aspartate--tRNA(Asp) ligase OS=Deinococcus radiodurans (strain ATCC 13939 / DSM 20539 / JCM 16871 / LMG 4051 / NBRC 15346 / NCIMB 9279 / R1 / VKM B-1422) OX=243230 GN=aspS1 PE=1 SV=1	aspS1
	Q9RUN7	326	K	Aspartate--tRNA(Asp) ligase OS=Deinococcus radiodurans (strain ATCC 13939 / DSM 20539 / JCM 16871 / LMG 4051 / NBRC 15346 / NCIMB 9279 / R1 / VKM B-1422) OX=243230 GN=aspS1 PE=1 SV=1	aspS1
	Q9RUN7	285	K	Aspartate--tRNA(Asp) ligase OS=Deinococcus radiodurans (strain ATCC 13939 / DSM 20539 / JCM 16871 / LMG 4051 / NBRC 15346 / NCIMB 9279 / R1 / VKM B-1422) OX=243230 GN=aspS1 PE=1 SV=1	aspS1
	Q9RUN7	113	K	Aspartate--tRNA(Asp) ligase OS=Deinococcus radiodurans (strain ATCC 13939 / DSM 20539 / JCM 16871 / LMG 4051 / NBRC 15346 / NCIMB 9279 / R1 / VKM B-1422) OX=243230 GN=aspS1 PE=1 SV=1	aspS1
	Q9RUP1	221	K	Glyceraldehyde-3-phosphate dehydrogenase OS=Deinococcus radiodurans (strain ATCC 13939 / DSM 20539 / JCM 16871 / LMG 4051 / NBRC 15346 / NCIMB 9279 / R1 / VKM B-1422) OX=243230 GN=DR_1343 PE=3 SV=1	DR_1343
	Q9RUP1	68	K	Glyceraldehyde-3-phosphate dehydrogenase OS=Deinococcus radiodurans (strain ATCC 13939 / DSM 20539 / JCM 16871 / LMG 4051 / NBRC 15346 / NCIMB 9279 / R1 / VKM B-1422) OX=243230 GN=DR_1343 PE=3 SV=1	DR_1343
	Q9RUP1	329	K	Glyceraldehyde-3-phosphate dehydrogenase OS=Deinococcus radiodurans (strain ATCC 13939 / DSM 20539 / JCM 16871 / LMG 4051 / NBRC 15346 / NCIMB 9279 / R1 / VKM B-1422) OX=243230 GN=DR_1343 PE=3 SV=1	DR_1343
	Q9RUP1	105	K	Glyceraldehyde-3-phosphate dehydrogenase OS=Deinococcus radiodurans (strain ATCC 13939 / DSM 20539 / JCM 16871 / LMG 4051 / NBRC 15346 / NCIMB 9279 / R1 / VKM B-1422) OX=243230 GN=DR_1343 PE=3 SV=1	DR_1343
	Q9RUP1	113	K	Glyceraldehyde-3-phosphate dehydrogenase OS=Deinococcus radiodurans (strain ATCC 13939 / DSM 20539 / JCM 16871 / LMG 4051 / NBRC 15346 / NCIMB 9279 / R1 / VKM B-1422) OX=243230 GN=DR_1343 PE=3 SV=1	DR_1343
	Q9RUP1	223	K	Glyceraldehyde-3-phosphate dehydrogenase OS=Deinococcus radiodurans (strain ATCC 13939 / DSM 20539 / JCM 16871 / LMG 4051 / NBRC 15346 / NCIMB 9279 / R1 / VKM B-1422) OX=243230 GN=DR_1343 PE=3 SV=1	DR_1343
	Q9RUP2	84	K	Phosphoglycerate kinase OS=Deinococcus radiodurans (strain ATCC 13939 / DSM 20539 / JCM 16871 / LMG 4051 / NBRC 15346 / NCIMB 9279 / R1 / VKM B-1422) OX=243230 GN=pgk PE=3 SV=1	pgk
	Q9RUP2	90	K	Phosphoglycerate kinase OS=Deinococcus radiodurans (strain ATCC 13939 / DSM 20539 / JCM 16871 / LMG 4051 / NBRC 15346 / NCIMB 9279 / R1 / VKM B-1422) OX=243230 GN=pgk PE=3 SV=1	pgk
	Q9RUP2	154	K	Phosphoglycerate kinase OS=Deinococcus radiodurans (strain ATCC 13939 / DSM 20539 / JCM 16871 / LMG 4051 / NBRC 15346 / NCIMB 9279 / R1 / VKM B-1422) OX=243230 GN=pgk PE=3 SV=1	pgk
	Q9RUP2	232	K	Phosphoglycerate kinase OS=Deinococcus radiodurans (strain ATCC 13939 / DSM 20539 / JCM 16871 / LMG 4051 / NBRC 15346 / NCIMB 9279 / R1 / VKM B-1422) OX=243230 GN=pgk PE=3 SV=1	pgk
	Q9RUP2	224	K	Phosphoglycerate kinase OS=Deinococcus radiodurans (strain ATCC 13939 / DSM 20539 / JCM 16871 / LMG 4051 / NBRC 15346 / NCIMB 9279 / R1 / VKM B-1422) OX=243230 GN=pgk PE=3 SV=1	pgk
	Q9RUP2	146	K	Phosphoglycerate kinase OS=Deinococcus radiodurans (strain ATCC 13939 / DSM 20539 / JCM 16871 / LMG 4051 / NBRC 15346 / NCIMB 9279 / R1 / VKM B-1422) OX=243230 GN=pgk PE=3 SV=1	pgk
	Q9RUP4	107	K	SnoaL-like domain-containing protein OS=Deinococcus radiodurans (strain ATCC 13939 / DSM 20539 / JCM 16871 / LMG 4051 / NBRC 15346 / NCIMB 9279 / R1 / VKM B-1422) OX=243230 GN=DR_1340 PE=4 SV=1	DR_1340
	Q9RUP5	208	K	Triosephosphate isomerase OS=Deinococcus radiodurans (strain ATCC 13939 / DSM 20539 / JCM 16871 / LMG 4051 / NBRC 15346 / NCIMB 9279 / R1 / VKM B-1422) OX=243230 GN=tpiA PE=1 SV=1	tpiA
	Q9RUP6	72	K	Probable transaldolase OS=Deinococcus radiodurans (strain ATCC 13939 / DSM 20539 / JCM 16871 / LMG 4051 / NBRC 15346 / NCIMB 9279 / R1 / VKM B-1422) OX=243230 GN=tal PE=3 SV=2	tal
	Q9RUP6	79	K	Probable transaldolase OS=Deinococcus radiodurans (strain ATCC 13939 / DSM 20539 / JCM 16871 / LMG 4051 / NBRC 15346 / NCIMB 9279 / R1 / VKM B-1422) OX=243230 GN=tal PE=3 SV=2	tal
	Q9RUP8	925	K	Isoleucine--tRNA ligase OS=Deinococcus radiodurans (strain ATCC 13939 / DSM 20539 / JCM 16871 / LMG 4051 / NBRC 15346 / NCIMB 9279 / R1 / VKM B-1422) OX=243230 GN=ileS PE=3 SV=1	ileS
	Q9RUP8	182	K	Isoleucine--tRNA ligase OS=Deinococcus radiodurans (strain ATCC 13939 / DSM 20539 / JCM 16871 / LMG 4051 / NBRC 15346 / NCIMB 9279 / R1 / VKM B-1422) OX=243230 GN=ileS PE=3 SV=1	ileS
	Q9RUP8	406	K	Isoleucine--tRNA ligase OS=Deinococcus radiodurans (strain ATCC 13939 / DSM 20539 / JCM 16871 / LMG 4051 / NBRC 15346 / NCIMB 9279 / R1 / VKM B-1422) OX=243230 GN=ileS PE=3 SV=1	ileS
	Q9RUP8	472	K	Isoleucine--tRNA ligase OS=Deinococcus radiodurans (strain ATCC 13939 / DSM 20539 / JCM 16871 / LMG 4051 / NBRC 15346 / NCIMB 9279 / R1 / VKM B-1422) OX=243230 GN=ileS PE=3 SV=1	ileS
	Q9RUP8	103	K	Isoleucine--tRNA ligase OS=Deinococcus radiodurans (strain ATCC 13939 / DSM 20539 / JCM 16871 / LMG 4051 / NBRC 15346 / NCIMB 9279 / R1 / VKM B-1422) OX=243230 GN=ileS PE=3 SV=1	ileS
	Q9RUP8	413	K	Isoleucine--tRNA ligase OS=Deinococcus radiodurans (strain ATCC 13939 / DSM 20539 / JCM 16871 / LMG 4051 / NBRC 15346 / NCIMB 9279 / R1 / VKM B-1422) OX=243230 GN=ileS PE=3 SV=1	ileS
	Q9RUP8	174	K	Isoleucine--tRNA ligase OS=Deinococcus radiodurans (strain ATCC 13939 / DSM 20539 / JCM 16871 / LMG 4051 / NBRC 15346 / NCIMB 9279 / R1 / VKM B-1422) OX=243230 GN=ileS PE=3 SV=1	ileS
	Q9RUP8	861	K	Isoleucine--tRNA ligase OS=Deinococcus radiodurans (strain ATCC 13939 / DSM 20539 / JCM 16871 / LMG 4051 / NBRC 15346 / NCIMB 9279 / R1 / VKM B-1422) OX=243230 GN=ileS PE=3 SV=1	ileS
	Q9RUP8	634	K	Isoleucine--tRNA ligase OS=Deinococcus radiodurans (strain ATCC 13939 / DSM 20539 / JCM 16871 / LMG 4051 / NBRC 15346 / NCIMB 9279 / R1 / VKM B-1422) OX=243230 GN=ileS PE=3 SV=1	ileS
	Q9RUP8	76	K	Isoleucine--tRNA ligase OS=Deinococcus radiodurans (strain ATCC 13939 / DSM 20539 / JCM 16871 / LMG 4051 / NBRC 15346 / NCIMB 9279 / R1 / VKM B-1422) OX=243230 GN=ileS PE=3 SV=1	ileS
	Q9RUP8	86	K	Isoleucine--tRNA ligase OS=Deinococcus radiodurans (strain ATCC 13939 / DSM 20539 / JCM 16871 / LMG 4051 / NBRC 15346 / NCIMB 9279 / R1 / VKM B-1422) OX=243230 GN=ileS PE=3 SV=1	ileS
	Q9RUP8	587	K	Isoleucine--tRNA ligase OS=Deinococcus radiodurans (strain ATCC 13939 / DSM 20539 / JCM 16871 / LMG 4051 / NBRC 15346 / NCIMB 9279 / R1 / VKM B-1422) OX=243230 GN=ileS PE=3 SV=1	ileS
	Q9RUP9	49	K	"Glycosyl hyrolase, family 3 OS=Deinococcus radiodurans (strain ATCC 13939 / DSM 20539 / JCM 16871 / LMG 4051 / NBRC 15346 / NCIMB 9279 / R1 / VKM B-1422) OX=243230 GN=DR_1333 PE=1 SV=1"	DR_1333
	Q9RUP9	175	K	"Glycosyl hyrolase, family 3 OS=Deinococcus radiodurans (strain ATCC 13939 / DSM 20539 / JCM 16871 / LMG 4051 / NBRC 15346 / NCIMB 9279 / R1 / VKM B-1422) OX=243230 GN=DR_1333 PE=1 SV=1"	DR_1333
	Q9RUR4	252	K	Acyl-CoA dehydrogenase OS=Deinococcus radiodurans (strain ATCC 13939 / DSM 20539 / JCM 16871 / LMG 4051 / NBRC 15346 / NCIMB 9279 / R1 / VKM B-1422) OX=243230 GN=DR_1318 PE=3 SV=1	DR_1318
	Q9RUR4	320	K	Acyl-CoA dehydrogenase OS=Deinococcus radiodurans (strain ATCC 13939 / DSM 20539 / JCM 16871 / LMG 4051 / NBRC 15346 / NCIMB 9279 / R1 / VKM B-1422) OX=243230 GN=DR_1318 PE=3 SV=1	DR_1318
	Q9RUR4	376	K	Acyl-CoA dehydrogenase OS=Deinococcus radiodurans (strain ATCC 13939 / DSM 20539 / JCM 16871 / LMG 4051 / NBRC 15346 / NCIMB 9279 / R1 / VKM B-1422) OX=243230 GN=DR_1318 PE=3 SV=1	DR_1318
	Q9RUR4	256	K	Acyl-CoA dehydrogenase OS=Deinococcus radiodurans (strain ATCC 13939 / DSM 20539 / JCM 16871 / LMG 4051 / NBRC 15346 / NCIMB 9279 / R1 / VKM B-1422) OX=243230 GN=DR_1318 PE=3 SV=1	DR_1318
	Q9RUR6	123	K	"Propionyl-CoA carboxylase, alpha subunit, putative OS=Deinococcus radiodurans (strain ATCC 13939 / DSM 20539 / JCM 16871 / LMG 4051 / NBRC 15346 / NCIMB 9279 / R1 / VKM B-1422) OX=243230 GN=DR_1316 PE=4 SV=1"	DR_1316
	Q9RUR6	205	K	"Propionyl-CoA carboxylase, alpha subunit, putative OS=Deinococcus radiodurans (strain ATCC 13939 / DSM 20539 / JCM 16871 / LMG 4051 / NBRC 15346 / NCIMB 9279 / R1 / VKM B-1422) OX=243230 GN=DR_1316 PE=4 SV=1"	DR_1316
	Q9RUR6	116	K	"Propionyl-CoA carboxylase, alpha subunit, putative OS=Deinococcus radiodurans (strain ATCC 13939 / DSM 20539 / JCM 16871 / LMG 4051 / NBRC 15346 / NCIMB 9279 / R1 / VKM B-1422) OX=243230 GN=DR_1316 PE=4 SV=1"	DR_1316
	Q9RUR6	346	K	"Propionyl-CoA carboxylase, alpha subunit, putative OS=Deinococcus radiodurans (strain ATCC 13939 / DSM 20539 / JCM 16871 / LMG 4051 / NBRC 15346 / NCIMB 9279 / R1 / VKM B-1422) OX=243230 GN=DR_1316 PE=4 SV=1"	DR_1316
	Q9RUR6	406	K	"Propionyl-CoA carboxylase, alpha subunit, putative OS=Deinococcus radiodurans (strain ATCC 13939 / DSM 20539 / JCM 16871 / LMG 4051 / NBRC 15346 / NCIMB 9279 / R1 / VKM B-1422) OX=243230 GN=DR_1316 PE=4 SV=1"	DR_1316
	Q9RUR6	226	K	"Propionyl-CoA carboxylase, alpha subunit, putative OS=Deinococcus radiodurans (strain ATCC 13939 / DSM 20539 / JCM 16871 / LMG 4051 / NBRC 15346 / NCIMB 9279 / R1 / VKM B-1422) OX=243230 GN=DR_1316 PE=4 SV=1"	DR_1316
	Q9RUR6	113	K	"Propionyl-CoA carboxylase, alpha subunit, putative OS=Deinococcus radiodurans (strain ATCC 13939 / DSM 20539 / JCM 16871 / LMG 4051 / NBRC 15346 / NCIMB 9279 / R1 / VKM B-1422) OX=243230 GN=DR_1316 PE=4 SV=1"	DR_1316
	Q9RUR8	163	K	Uncharacterized protein DR_1314 OS=Deinococcus radiodurans (strain ATCC 13939 / DSM 20539 / JCM 16871 / LMG 4051 / NBRC 15346 / NCIMB 9279 / R1 / VKM B-1422) OX=243230 GN=DR_1314 PE=1 SV=2	DR_1314
	Q9RUR8	155	K	Uncharacterized protein DR_1314 OS=Deinococcus radiodurans (strain ATCC 13939 / DSM 20539 / JCM 16871 / LMG 4051 / NBRC 15346 / NCIMB 9279 / R1 / VKM B-1422) OX=243230 GN=DR_1314 PE=1 SV=2	DR_1314
	Q9RUR9	149	K	L-allo-threonine aldolase OS=Deinococcus radiodurans (strain ATCC 13939 / DSM 20539 / JCM 16871 / LMG 4051 / NBRC 15346 / NCIMB 9279 / R1 / VKM B-1422) OX=243230 GN=DR_1313 PE=3 SV=1	DR_1313
	Q9RUR9	233	K	L-allo-threonine aldolase OS=Deinococcus radiodurans (strain ATCC 13939 / DSM 20539 / JCM 16871 / LMG 4051 / NBRC 15346 / NCIMB 9279 / R1 / VKM B-1422) OX=243230 GN=DR_1313 PE=3 SV=1	DR_1313
	Q9RUS1	13	K	Methionine aminopeptidase OS=Deinococcus radiodurans (strain ATCC 13939 / DSM 20539 / JCM 16871 / LMG 4051 / NBRC 15346 / NCIMB 9279 / R1 / VKM B-1422) OX=243230 GN=map PE=3 SV=1	map
	Q9RUS1	62	K	Methionine aminopeptidase OS=Deinococcus radiodurans (strain ATCC 13939 / DSM 20539 / JCM 16871 / LMG 4051 / NBRC 15346 / NCIMB 9279 / R1 / VKM B-1422) OX=243230 GN=map PE=3 SV=1	map
	Q9RUS1	184	K	Methionine aminopeptidase OS=Deinococcus radiodurans (strain ATCC 13939 / DSM 20539 / JCM 16871 / LMG 4051 / NBRC 15346 / NCIMB 9279 / R1 / VKM B-1422) OX=243230 GN=map PE=3 SV=1	map
	Q9RUS3	69	K	30S ribosomal protein S20 OS=Deinococcus radiodurans (strain ATCC 13939 / DSM 20539 / JCM 16871 / LMG 4051 / NBRC 15346 / NCIMB 9279 / R1 / VKM B-1422) OX=243230 GN=rpsT PE=3 SV=1	rpsT
	Q9RUS3	30	K	30S ribosomal protein S20 OS=Deinococcus radiodurans (strain ATCC 13939 / DSM 20539 / JCM 16871 / LMG 4051 / NBRC 15346 / NCIMB 9279 / R1 / VKM B-1422) OX=243230 GN=rpsT PE=3 SV=1	rpsT
	Q9RUT4	295	K	Elp3 domain-containing protein OS=Deinococcus radiodurans (strain ATCC 13939 / DSM 20539 / JCM 16871 / LMG 4051 / NBRC 15346 / NCIMB 9279 / R1 / VKM B-1422) OX=243230 GN=DR_1298 PE=4 SV=1	DR_1298
	Q9RUT7	50	K	30S ribosomal protein S16 OS=Deinococcus radiodurans (strain ATCC 13939 / DSM 20539 / JCM 16871 / LMG 4051 / NBRC 15346 / NCIMB 9279 / R1 / VKM B-1422) OX=243230 GN=rpsP PE=3 SV=1	rpsP
	Q9RUT7	80	K	30S ribosomal protein S16 OS=Deinococcus radiodurans (strain ATCC 13939 / DSM 20539 / JCM 16871 / LMG 4051 / NBRC 15346 / NCIMB 9279 / R1 / VKM B-1422) OX=243230 GN=rpsP PE=3 SV=1	rpsP
	Q9RUT7	43	K	30S ribosomal protein S16 OS=Deinococcus radiodurans (strain ATCC 13939 / DSM 20539 / JCM 16871 / LMG 4051 / NBRC 15346 / NCIMB 9279 / R1 / VKM B-1422) OX=243230 GN=rpsP PE=3 SV=1	rpsP
	Q9RUU0	147	K	D-3-phosphoglycerate dehydrogenase OS=Deinococcus radiodurans (strain ATCC 13939 / DSM 20539 / JCM 16871 / LMG 4051 / NBRC 15346 / NCIMB 9279 / R1 / VKM B-1422) OX=243230 GN=DR_1291 PE=3 SV=1	DR_1291
	Q9RUU0	452	K	D-3-phosphoglycerate dehydrogenase OS=Deinococcus radiodurans (strain ATCC 13939 / DSM 20539 / JCM 16871 / LMG 4051 / NBRC 15346 / NCIMB 9279 / R1 / VKM B-1422) OX=243230 GN=DR_1291 PE=3 SV=1	DR_1291
	Q9RUU0	325	K	D-3-phosphoglycerate dehydrogenase OS=Deinococcus radiodurans (strain ATCC 13939 / DSM 20539 / JCM 16871 / LMG 4051 / NBRC 15346 / NCIMB 9279 / R1 / VKM B-1422) OX=243230 GN=DR_1291 PE=3 SV=1	DR_1291
	Q9RUU2	447	K	DNA helicase OS=Deinococcus radiodurans (strain ATCC 13939 / DSM 20539 / JCM 16871 / LMG 4051 / NBRC 15346 / NCIMB 9279 / R1 / VKM B-1422) OX=243230 GN=DR_1289 PE=1 SV=1	DR_1289
	Q9RUU2	652	K	DNA helicase OS=Deinococcus radiodurans (strain ATCC 13939 / DSM 20539 / JCM 16871 / LMG 4051 / NBRC 15346 / NCIMB 9279 / R1 / VKM B-1422) OX=243230 GN=DR_1289 PE=1 SV=1	DR_1289
	Q9RUU2	368	K	DNA helicase OS=Deinococcus radiodurans (strain ATCC 13939 / DSM 20539 / JCM 16871 / LMG 4051 / NBRC 15346 / NCIMB 9279 / R1 / VKM B-1422) OX=243230 GN=DR_1289 PE=1 SV=1	DR_1289
	Q9RUU2	192	K	DNA helicase OS=Deinococcus radiodurans (strain ATCC 13939 / DSM 20539 / JCM 16871 / LMG 4051 / NBRC 15346 / NCIMB 9279 / R1 / VKM B-1422) OX=243230 GN=DR_1289 PE=1 SV=1	DR_1289
	Q9RUU2	223	K	DNA helicase OS=Deinococcus radiodurans (strain ATCC 13939 / DSM 20539 / JCM 16871 / LMG 4051 / NBRC 15346 / NCIMB 9279 / R1 / VKM B-1422) OX=243230 GN=DR_1289 PE=1 SV=1	DR_1289
	Q9RUU8	180	K	Phosphoenolpyruvate carboxylase OS=Deinococcus radiodurans (strain ATCC 13939 / DSM 20539 / JCM 16871 / LMG 4051 / NBRC 15346 / NCIMB 9279 / R1 / VKM B-1422) OX=243230 GN=ppc PE=3 SV=1	ppc
	Q9RUU8	577	K	Phosphoenolpyruvate carboxylase OS=Deinococcus radiodurans (strain ATCC 13939 / DSM 20539 / JCM 16871 / LMG 4051 / NBRC 15346 / NCIMB 9279 / R1 / VKM B-1422) OX=243230 GN=ppc PE=3 SV=1	ppc
	Q9RUV3	90	K	Homoserine dehydrogenase OS=Deinococcus radiodurans (strain ATCC 13939 / DSM 20539 / JCM 16871 / LMG 4051 / NBRC 15346 / NCIMB 9279 / R1 / VKM B-1422) OX=243230 GN=DR_1278 PE=4 SV=1	DR_1278
	Q9RUV3	106	K	Homoserine dehydrogenase OS=Deinococcus radiodurans (strain ATCC 13939 / DSM 20539 / JCM 16871 / LMG 4051 / NBRC 15346 / NCIMB 9279 / R1 / VKM B-1422) OX=243230 GN=DR_1278 PE=4 SV=1	DR_1278
	Q9RUV3	100	K	Homoserine dehydrogenase OS=Deinococcus radiodurans (strain ATCC 13939 / DSM 20539 / JCM 16871 / LMG 4051 / NBRC 15346 / NCIMB 9279 / R1 / VKM B-1422) OX=243230 GN=DR_1278 PE=4 SV=1	DR_1278
	Q9RUV5	74	K	Serine--tRNA ligase OS=Deinococcus radiodurans (strain ATCC 13939 / DSM 20539 / JCM 16871 / LMG 4051 / NBRC 15346 / NCIMB 9279 / R1 / VKM B-1422) OX=243230 GN=serS PE=3 SV=1	serS
	Q9RUV5	60	K	Serine--tRNA ligase OS=Deinococcus radiodurans (strain ATCC 13939 / DSM 20539 / JCM 16871 / LMG 4051 / NBRC 15346 / NCIMB 9279 / R1 / VKM B-1422) OX=243230 GN=serS PE=3 SV=1	serS
	Q9RUV5	21	K	Serine--tRNA ligase OS=Deinococcus radiodurans (strain ATCC 13939 / DSM 20539 / JCM 16871 / LMG 4051 / NBRC 15346 / NCIMB 9279 / R1 / VKM B-1422) OX=243230 GN=serS PE=3 SV=1	serS
	Q9RUV5	372	K	Serine--tRNA ligase OS=Deinococcus radiodurans (strain ATCC 13939 / DSM 20539 / JCM 16871 / LMG 4051 / NBRC 15346 / NCIMB 9279 / R1 / VKM B-1422) OX=243230 GN=serS PE=3 SV=1	serS
	Q9RUV5	279	K	Serine--tRNA ligase OS=Deinococcus radiodurans (strain ATCC 13939 / DSM 20539 / JCM 16871 / LMG 4051 / NBRC 15346 / NCIMB 9279 / R1 / VKM B-1422) OX=243230 GN=serS PE=3 SV=1	serS
	Q9RUV7	130	K	Holliday junction ATP-dependent DNA helicase RuvA OS=Deinococcus radiodurans (strain ATCC 13939 / DSM 20539 / JCM 16871 / LMG 4051 / NBRC 15346 / NCIMB 9279 / R1 / VKM B-1422) OX=243230 GN=ruvA PE=3 SV=1	ruvA
	Q9RUW4	237	K	Proline--tRNA ligase OS=Deinococcus radiodurans (strain ATCC 13939 / DSM 20539 / JCM 16871 / LMG 4051 / NBRC 15346 / NCIMB 9279 / R1 / VKM B-1422) OX=243230 GN=proS PE=1 SV=1	proS
	Q9RUW4	357	K	Proline--tRNA ligase OS=Deinococcus radiodurans (strain ATCC 13939 / DSM 20539 / JCM 16871 / LMG 4051 / NBRC 15346 / NCIMB 9279 / R1 / VKM B-1422) OX=243230 GN=proS PE=1 SV=1	proS
	Q9RUW4	458	K	Proline--tRNA ligase OS=Deinococcus radiodurans (strain ATCC 13939 / DSM 20539 / JCM 16871 / LMG 4051 / NBRC 15346 / NCIMB 9279 / R1 / VKM B-1422) OX=243230 GN=proS PE=1 SV=1	proS
	Q9RUW4	378	K	Proline--tRNA ligase OS=Deinococcus radiodurans (strain ATCC 13939 / DSM 20539 / JCM 16871 / LMG 4051 / NBRC 15346 / NCIMB 9279 / R1 / VKM B-1422) OX=243230 GN=proS PE=1 SV=1	proS
	Q9RUW4	451	K	Proline--tRNA ligase OS=Deinococcus radiodurans (strain ATCC 13939 / DSM 20539 / JCM 16871 / LMG 4051 / NBRC 15346 / NCIMB 9279 / R1 / VKM B-1422) OX=243230 GN=proS PE=1 SV=1	proS
	Q9RUW4	313	K	Proline--tRNA ligase OS=Deinococcus radiodurans (strain ATCC 13939 / DSM 20539 / JCM 16871 / LMG 4051 / NBRC 15346 / NCIMB 9279 / R1 / VKM B-1422) OX=243230 GN=proS PE=1 SV=1	proS
	Q9RUW4	258	K	Proline--tRNA ligase OS=Deinococcus radiodurans (strain ATCC 13939 / DSM 20539 / JCM 16871 / LMG 4051 / NBRC 15346 / NCIMB 9279 / R1 / VKM B-1422) OX=243230 GN=proS PE=1 SV=1	proS
	Q9RUW7	129	K	Riboflavin biosynthesis intermediates N-glycosidase OS=Deinococcus radiodurans (strain ATCC 13939 / DSM 20539 / JCM 16871 / LMG 4051 / NBRC 15346 / NCIMB 9279 / R1 / VKM B-1422) OX=243230 GN=DR_1263 PE=4 SV=1	DR_1263
	Q9RUX1	209	K	"DNA helicase, SNF2/RAD54 family OS=Deinococcus radiodurans (strain ATCC 13939 / DSM 20539 / JCM 16871 / LMG 4051 / NBRC 15346 / NCIMB 9279 / R1 / VKM B-1422) OX=243230 GN=DR_1259 PE=4 SV=1"	DR_1259
	Q9RUX2	114	K	SNF2/Rad54 helicase-related protein OS=Deinococcus radiodurans (strain ATCC 13939 / DSM 20539 / JCM 16871 / LMG 4051 / NBRC 15346 / NCIMB 9279 / R1 / VKM B-1422) OX=243230 GN=DR_1258 PE=4 SV=1	DR_1258
	Q9RUX5	305	K	Acyl-CoA dehydrogenase OS=Deinococcus radiodurans (strain ATCC 13939 / DSM 20539 / JCM 16871 / LMG 4051 / NBRC 15346 / NCIMB 9279 / R1 / VKM B-1422) OX=243230 GN=DR_1255 PE=3 SV=1	DR_1255
	Q9RUX5	288	K	Acyl-CoA dehydrogenase OS=Deinococcus radiodurans (strain ATCC 13939 / DSM 20539 / JCM 16871 / LMG 4051 / NBRC 15346 / NCIMB 9279 / R1 / VKM B-1422) OX=243230 GN=DR_1255 PE=3 SV=1	DR_1255
	Q9RUY3	276	K	Succinate--CoA ligase [ADP-forming] subunit beta OS=Deinococcus radiodurans (strain ATCC 13939 / DSM 20539 / JCM 16871 / LMG 4051 / NBRC 15346 / NCIMB 9279 / R1 / VKM B-1422) OX=243230 GN=sucC PE=3 SV=1	sucC
	Q9RUY3	160	K	Succinate--CoA ligase [ADP-forming] subunit beta OS=Deinococcus radiodurans (strain ATCC 13939 / DSM 20539 / JCM 16871 / LMG 4051 / NBRC 15346 / NCIMB 9279 / R1 / VKM B-1422) OX=243230 GN=sucC PE=3 SV=1	sucC
	Q9RUY3	288	K	Succinate--CoA ligase [ADP-forming] subunit beta OS=Deinococcus radiodurans (strain ATCC 13939 / DSM 20539 / JCM 16871 / LMG 4051 / NBRC 15346 / NCIMB 9279 / R1 / VKM B-1422) OX=243230 GN=sucC PE=3 SV=1	sucC
	Q9RUY3	324	K	Succinate--CoA ligase [ADP-forming] subunit beta OS=Deinococcus radiodurans (strain ATCC 13939 / DSM 20539 / JCM 16871 / LMG 4051 / NBRC 15346 / NCIMB 9279 / R1 / VKM B-1422) OX=243230 GN=sucC PE=3 SV=1	sucC
	Q9RUY3	337	K	Succinate--CoA ligase [ADP-forming] subunit beta OS=Deinococcus radiodurans (strain ATCC 13939 / DSM 20539 / JCM 16871 / LMG 4051 / NBRC 15346 / NCIMB 9279 / R1 / VKM B-1422) OX=243230 GN=sucC PE=3 SV=1	sucC
	Q9RUY3	73	K	Succinate--CoA ligase [ADP-forming] subunit beta OS=Deinococcus radiodurans (strain ATCC 13939 / DSM 20539 / JCM 16871 / LMG 4051 / NBRC 15346 / NCIMB 9279 / R1 / VKM B-1422) OX=243230 GN=sucC PE=3 SV=1	sucC
	Q9RUY3	169	K	Succinate--CoA ligase [ADP-forming] subunit beta OS=Deinococcus radiodurans (strain ATCC 13939 / DSM 20539 / JCM 16871 / LMG 4051 / NBRC 15346 / NCIMB 9279 / R1 / VKM B-1422) OX=243230 GN=sucC PE=3 SV=1	sucC
	Q9RUY3	297	K	Succinate--CoA ligase [ADP-forming] subunit beta OS=Deinococcus radiodurans (strain ATCC 13939 / DSM 20539 / JCM 16871 / LMG 4051 / NBRC 15346 / NCIMB 9279 / R1 / VKM B-1422) OX=243230 GN=sucC PE=3 SV=1	sucC
	Q9RUY4	127	K	Proline dipeptidase OS=Deinococcus radiodurans (strain ATCC 13939 / DSM 20539 / JCM 16871 / LMG 4051 / NBRC 15346 / NCIMB 9279 / R1 / VKM B-1422) OX=243230 GN=DR_1246 PE=1 SV=1	DR_1246
	Q9RUY7	37	K	Non-specific serine/threonine protein kinase OS=Deinococcus radiodurans (strain ATCC 13939 / DSM 20539 / JCM 16871 / LMG 4051 / NBRC 15346 / NCIMB 9279 / R1 / VKM B-1422) OX=243230 GN=DR_1243 PE=4 SV=1	DR_1243
	Q9RUZ1	154	K	MaoC-related protein OS=Deinococcus radiodurans (strain ATCC 13939 / DSM 20539 / JCM 16871 / LMG 4051 / NBRC 15346 / NCIMB 9279 / R1 / VKM B-1422) OX=243230 GN=DR_1239 PE=4 SV=1	DR_1239
	Q9RUZ2	83	K	Homocitrate synthase OS=Deinococcus radiodurans (strain ATCC 13939 / DSM 20539 / JCM 16871 / LMG 4051 / NBRC 15346 / NCIMB 9279 / R1 / VKM B-1422) OX=243230 GN=DR_1238 PE=3 SV=1	DR_1238
	Q9RUZ2	343	K	Homocitrate synthase OS=Deinococcus radiodurans (strain ATCC 13939 / DSM 20539 / JCM 16871 / LMG 4051 / NBRC 15346 / NCIMB 9279 / R1 / VKM B-1422) OX=243230 GN=DR_1238 PE=3 SV=1	DR_1238
	Q9RV05	139	K	"Mannosyltransferase, putative OS=Deinococcus radiodurans (strain ATCC 13939 / DSM 20539 / JCM 16871 / LMG 4051 / NBRC 15346 / NCIMB 9279 / R1 / VKM B-1422) OX=243230 GN=DR_1225 PE=4 SV=1"	DR_1225
	Q9RV16	114	K	Acetyl-coenzyme A carboxylase carboxyl transferase subunit alpha OS=Deinococcus radiodurans (strain ATCC 13939 / DSM 20539 / JCM 16871 / LMG 4051 / NBRC 15346 / NCIMB 9279 / R1 / VKM B-1422) OX=243230 GN=accA PE=3 SV=1	accA
	Q9RV25	180	K	Deoxyribose-phosphate aldolase OS=Deinococcus radiodurans (strain ATCC 13939 / DSM 20539 / JCM 16871 / LMG 4051 / NBRC 15346 / NCIMB 9279 / R1 / VKM B-1422) OX=243230 GN=deoC PE=3 SV=1	deoC
	Q9RV25	135	K	Deoxyribose-phosphate aldolase OS=Deinococcus radiodurans (strain ATCC 13939 / DSM 20539 / JCM 16871 / LMG 4051 / NBRC 15346 / NCIMB 9279 / R1 / VKM B-1422) OX=243230 GN=deoC PE=3 SV=1	deoC
	Q9RV27	70	K	LmbE-related protein OS=Deinococcus radiodurans (strain ATCC 13939 / DSM 20539 / JCM 16871 / LMG 4051 / NBRC 15346 / NCIMB 9279 / R1 / VKM B-1422) OX=243230 GN=DR_1203 PE=4 SV=1	DR_1203
	Q9RV31	109	K	Protease I OS=Deinococcus radiodurans (strain ATCC 13939 / DSM 20539 / JCM 16871 / LMG 4051 / NBRC 15346 / NCIMB 9279 / R1 / VKM B-1422) OX=243230 GN=DR_1199 PE=1 SV=1	DR_1199
	Q9RV31	99	K	Protease I OS=Deinococcus radiodurans (strain ATCC 13939 / DSM 20539 / JCM 16871 / LMG 4051 / NBRC 15346 / NCIMB 9279 / R1 / VKM B-1422) OX=243230 GN=DR_1199 PE=1 SV=1	DR_1199
	Q9RV31	139	K	Protease I OS=Deinococcus radiodurans (strain ATCC 13939 / DSM 20539 / JCM 16871 / LMG 4051 / NBRC 15346 / NCIMB 9279 / R1 / VKM B-1422) OX=243230 GN=DR_1199 PE=1 SV=1	DR_1199
	Q9RV38	8	K	DUF2183 domain-containing protein OS=Deinococcus radiodurans (strain ATCC 13939 / DSM 20539 / JCM 16871 / LMG 4051 / NBRC 15346 / NCIMB 9279 / R1 / VKM B-1422) OX=243230 GN=DR_1192 PE=4 SV=1	DR_1192
	Q9RV38	155	K	DUF2183 domain-containing protein OS=Deinococcus radiodurans (strain ATCC 13939 / DSM 20539 / JCM 16871 / LMG 4051 / NBRC 15346 / NCIMB 9279 / R1 / VKM B-1422) OX=243230 GN=DR_1192 PE=4 SV=1	DR_1192
	Q9RV38	12	K	DUF2183 domain-containing protein OS=Deinococcus radiodurans (strain ATCC 13939 / DSM 20539 / JCM 16871 / LMG 4051 / NBRC 15346 / NCIMB 9279 / R1 / VKM B-1422) OX=243230 GN=DR_1192 PE=4 SV=1	DR_1192
	Q9RV48	82	K	Phosphinothricin acetyltransferase OS=Deinococcus radiodurans (strain ATCC 13939 / DSM 20539 / JCM 16871 / LMG 4051 / NBRC 15346 / NCIMB 9279 / R1 / VKM B-1422) OX=243230 GN=DR_1182 PE=4 SV=1	DR_1182
	Q9RV49	129	K	Pyrid_ox_like domain-containing protein OS=Deinococcus radiodurans (strain ATCC 13939 / DSM 20539 / JCM 16871 / LMG 4051 / NBRC 15346 / NCIMB 9279 / R1 / VKM B-1422) OX=243230 GN=DR_1181 PE=4 SV=1	DR_1181
	Q9RV49	65	K	Pyrid_ox_like domain-containing protein OS=Deinococcus radiodurans (strain ATCC 13939 / DSM 20539 / JCM 16871 / LMG 4051 / NBRC 15346 / NCIMB 9279 / R1 / VKM B-1422) OX=243230 GN=DR_1181 PE=4 SV=1	DR_1181
	Q9RV53	5	K	Uncharacterized protein OS=Deinococcus radiodurans (strain ATCC 13939 / DSM 20539 / JCM 16871 / LMG 4051 / NBRC 15346 / NCIMB 9279 / R1 / VKM B-1422) OX=243230 GN=DR_1177 PE=4 SV=1	DR_1177
	Q9RV53	107	K	Uncharacterized protein OS=Deinococcus radiodurans (strain ATCC 13939 / DSM 20539 / JCM 16871 / LMG 4051 / NBRC 15346 / NCIMB 9279 / R1 / VKM B-1422) OX=243230 GN=DR_1177 PE=4 SV=1	DR_1177
	Q9RV68	119	K	Transcription elongation factor GreA OS=Deinococcus radiodurans (strain ATCC 13939 / DSM 20539 / JCM 16871 / LMG 4051 / NBRC 15346 / NCIMB 9279 / R1 / VKM B-1422) OX=243230 GN=greA PE=3 SV=1	greA
	Q9RV68	24	K	Transcription elongation factor GreA OS=Deinococcus radiodurans (strain ATCC 13939 / DSM 20539 / JCM 16871 / LMG 4051 / NBRC 15346 / NCIMB 9279 / R1 / VKM B-1422) OX=243230 GN=greA PE=3 SV=1	greA
	Q9RV70	25	K	Uricase OS=Deinococcus radiodurans (strain ATCC 13939 / DSM 20539 / JCM 16871 / LMG 4051 / NBRC 15346 / NCIMB 9279 / R1 / VKM B-1422) OX=243230 GN=DR_1160 PE=3 SV=1	DR_1160
	Q9RV70	261	K	Uricase OS=Deinococcus radiodurans (strain ATCC 13939 / DSM 20539 / JCM 16871 / LMG 4051 / NBRC 15346 / NCIMB 9279 / R1 / VKM B-1422) OX=243230 GN=DR_1160 PE=3 SV=1	DR_1160
	Q9RV70	102	K	Uricase OS=Deinococcus radiodurans (strain ATCC 13939 / DSM 20539 / JCM 16871 / LMG 4051 / NBRC 15346 / NCIMB 9279 / R1 / VKM B-1422) OX=243230 GN=DR_1160 PE=3 SV=1	DR_1160
	Q9RV76	375	K	Allantoinase OS=Deinococcus radiodurans (strain ATCC 13939 / DSM 20539 / JCM 16871 / LMG 4051 / NBRC 15346 / NCIMB 9279 / R1 / VKM B-1422) OX=243230 GN=allB PE=3 SV=1	allB
	Q9RV76	202	K	Allantoinase OS=Deinococcus radiodurans (strain ATCC 13939 / DSM 20539 / JCM 16871 / LMG 4051 / NBRC 15346 / NCIMB 9279 / R1 / VKM B-1422) OX=243230 GN=allB PE=3 SV=1	allB
	Q9RV77	238	K	Cupin_3 domain-containing protein OS=Deinococcus radiodurans (strain ATCC 13939 / DSM 20539 / JCM 16871 / LMG 4051 / NBRC 15346 / NCIMB 9279 / R1 / VKM B-1422) OX=243230 GN=DR_1152 PE=1 SV=1	DR_1152
	Q9RV77	109	K	Cupin_3 domain-containing protein OS=Deinococcus radiodurans (strain ATCC 13939 / DSM 20539 / JCM 16871 / LMG 4051 / NBRC 15346 / NCIMB 9279 / R1 / VKM B-1422) OX=243230 GN=DR_1152 PE=1 SV=1	DR_1152
	Q9RV77	103	K	Cupin_3 domain-containing protein OS=Deinococcus radiodurans (strain ATCC 13939 / DSM 20539 / JCM 16871 / LMG 4051 / NBRC 15346 / NCIMB 9279 / R1 / VKM B-1422) OX=243230 GN=DR_1152 PE=1 SV=1	DR_1152
	Q9RV77	2	K	Cupin_3 domain-containing protein OS=Deinococcus radiodurans (strain ATCC 13939 / DSM 20539 / JCM 16871 / LMG 4051 / NBRC 15346 / NCIMB 9279 / R1 / VKM B-1422) OX=243230 GN=DR_1152 PE=1 SV=1	DR_1152
	Q9RV79	408	K	tRNA-2-methylthio-N(6)-dimethylallyladenosine synthase OS=Deinococcus radiodurans (strain ATCC 13939 / DSM 20539 / JCM 16871 / LMG 4051 / NBRC 15346 / NCIMB 9279 / R1 / VKM B-1422) OX=243230 GN=miaB PE=3 SV=1	miaB
	Q9RV79	252	K	tRNA-2-methylthio-N(6)-dimethylallyladenosine synthase OS=Deinococcus radiodurans (strain ATCC 13939 / DSM 20539 / JCM 16871 / LMG 4051 / NBRC 15346 / NCIMB 9279 / R1 / VKM B-1422) OX=243230 GN=miaB PE=3 SV=1	miaB
	Q9RV79	386	K	tRNA-2-methylthio-N(6)-dimethylallyladenosine synthase OS=Deinococcus radiodurans (strain ATCC 13939 / DSM 20539 / JCM 16871 / LMG 4051 / NBRC 15346 / NCIMB 9279 / R1 / VKM B-1422) OX=243230 GN=miaB PE=3 SV=1	miaB
	Q9RV79	323	K	tRNA-2-methylthio-N(6)-dimethylallyladenosine synthase OS=Deinococcus radiodurans (strain ATCC 13939 / DSM 20539 / JCM 16871 / LMG 4051 / NBRC 15346 / NCIMB 9279 / R1 / VKM B-1422) OX=243230 GN=miaB PE=3 SV=1	miaB
	Q9RV82	275	K	Prephenate dehydratase OS=Deinococcus radiodurans (strain ATCC 13939 / DSM 20539 / JCM 16871 / LMG 4051 / NBRC 15346 / NCIMB 9279 / R1 / VKM B-1422) OX=243230 GN=DR_1147 PE=4 SV=1	DR_1147
	Q9RV83	163	K	"General stress protein 26, putative OS=Deinococcus radiodurans (strain ATCC 13939 / DSM 20539 / JCM 16871 / LMG 4051 / NBRC 15346 / NCIMB 9279 / R1 / VKM B-1422) OX=243230 GN=DR_1146 PE=4 SV=1"	DR_1146
	Q9RV83	172	K	"General stress protein 26, putative OS=Deinococcus radiodurans (strain ATCC 13939 / DSM 20539 / JCM 16871 / LMG 4051 / NBRC 15346 / NCIMB 9279 / R1 / VKM B-1422) OX=243230 GN=DR_1146 PE=4 SV=1"	DR_1146
	Q9RV83	37	K	"General stress protein 26, putative OS=Deinococcus radiodurans (strain ATCC 13939 / DSM 20539 / JCM 16871 / LMG 4051 / NBRC 15346 / NCIMB 9279 / R1 / VKM B-1422) OX=243230 GN=DR_1146 PE=4 SV=1"	DR_1146
	Q9RV83	44	K	"General stress protein 26, putative OS=Deinococcus radiodurans (strain ATCC 13939 / DSM 20539 / JCM 16871 / LMG 4051 / NBRC 15346 / NCIMB 9279 / R1 / VKM B-1422) OX=243230 GN=DR_1146 PE=4 SV=1"	DR_1146
	Q9RV88	439	K	"Glycosyl hydrolase, family 13 OS=Deinococcus radiodurans (strain ATCC 13939 / DSM 20539 / JCM 16871 / LMG 4051 / NBRC 15346 / NCIMB 9279 / R1 / VKM B-1422) OX=243230 GN=DR_1141 PE=4 SV=1"	DR_1141
	Q9RV96	8	K	Uroporphyrinogen decarboxylase OS=Deinococcus radiodurans (strain ATCC 13939 / DSM 20539 / JCM 16871 / LMG 4051 / NBRC 15346 / NCIMB 9279 / R1 / VKM B-1422) OX=243230 GN=hemE PE=3 SV=2	hemE
	Q9RV96	181	K	Uroporphyrinogen decarboxylase OS=Deinococcus radiodurans (strain ATCC 13939 / DSM 20539 / JCM 16871 / LMG 4051 / NBRC 15346 / NCIMB 9279 / R1 / VKM B-1422) OX=243230 GN=hemE PE=3 SV=2	hemE
	Q9RV96	298	K	Uroporphyrinogen decarboxylase OS=Deinococcus radiodurans (strain ATCC 13939 / DSM 20539 / JCM 16871 / LMG 4051 / NBRC 15346 / NCIMB 9279 / R1 / VKM B-1422) OX=243230 GN=hemE PE=3 SV=2	hemE
	Q9RV96	40	K	Uroporphyrinogen decarboxylase OS=Deinococcus radiodurans (strain ATCC 13939 / DSM 20539 / JCM 16871 / LMG 4051 / NBRC 15346 / NCIMB 9279 / R1 / VKM B-1422) OX=243230 GN=hemE PE=3 SV=2	hemE
	Q9RV97	445	K	Dihydroxy-acid dehydratase OS=Deinococcus radiodurans (strain ATCC 13939 / DSM 20539 / JCM 16871 / LMG 4051 / NBRC 15346 / NCIMB 9279 / R1 / VKM B-1422) OX=243230 GN=ilvD PE=3 SV=1	ilvD
	Q9RV97	152	K	Dihydroxy-acid dehydratase OS=Deinococcus radiodurans (strain ATCC 13939 / DSM 20539 / JCM 16871 / LMG 4051 / NBRC 15346 / NCIMB 9279 / R1 / VKM B-1422) OX=243230 GN=ilvD PE=3 SV=1	ilvD
	Q9RV97	498	K	Dihydroxy-acid dehydratase OS=Deinococcus radiodurans (strain ATCC 13939 / DSM 20539 / JCM 16871 / LMG 4051 / NBRC 15346 / NCIMB 9279 / R1 / VKM B-1422) OX=243230 GN=ilvD PE=3 SV=1	ilvD
	Q9RV97	318	K	Dihydroxy-acid dehydratase OS=Deinococcus radiodurans (strain ATCC 13939 / DSM 20539 / JCM 16871 / LMG 4051 / NBRC 15346 / NCIMB 9279 / R1 / VKM B-1422) OX=243230 GN=ilvD PE=3 SV=1	ilvD
	Q9RV97	346	K	Dihydroxy-acid dehydratase OS=Deinococcus radiodurans (strain ATCC 13939 / DSM 20539 / JCM 16871 / LMG 4051 / NBRC 15346 / NCIMB 9279 / R1 / VKM B-1422) OX=243230 GN=ilvD PE=3 SV=1	ilvD
	Q9RV97	313	K	Dihydroxy-acid dehydratase OS=Deinococcus radiodurans (strain ATCC 13939 / DSM 20539 / JCM 16871 / LMG 4051 / NBRC 15346 / NCIMB 9279 / R1 / VKM B-1422) OX=243230 GN=ilvD PE=3 SV=1	ilvD
	Q9RV97	504	K	Dihydroxy-acid dehydratase OS=Deinococcus radiodurans (strain ATCC 13939 / DSM 20539 / JCM 16871 / LMG 4051 / NBRC 15346 / NCIMB 9279 / R1 / VKM B-1422) OX=243230 GN=ilvD PE=3 SV=1	ilvD
	Q9RV98	57	K	Ferrochelatase OS=Deinococcus radiodurans (strain ATCC 13939 / DSM 20539 / JCM 16871 / LMG 4051 / NBRC 15346 / NCIMB 9279 / R1 / VKM B-1422) OX=243230 GN=hemH PE=3 SV=1	hemH
	Q9RV99	212	K	Coproporphyrinogen III oxidase OS=Deinococcus radiodurans (strain ATCC 13939 / DSM 20539 / JCM 16871 / LMG 4051 / NBRC 15346 / NCIMB 9279 / R1 / VKM B-1422) OX=243230 GN=DR_1130 PE=3 SV=1	DR_1130
	Q9RV99	405	K	Coproporphyrinogen III oxidase OS=Deinococcus radiodurans (strain ATCC 13939 / DSM 20539 / JCM 16871 / LMG 4051 / NBRC 15346 / NCIMB 9279 / R1 / VKM B-1422) OX=243230 GN=DR_1130 PE=3 SV=1	DR_1130
	Q9RV99	218	K	Coproporphyrinogen III oxidase OS=Deinococcus radiodurans (strain ATCC 13939 / DSM 20539 / JCM 16871 / LMG 4051 / NBRC 15346 / NCIMB 9279 / R1 / VKM B-1422) OX=243230 GN=DR_1130 PE=3 SV=1	DR_1130
	Q9RVA2	78	K	Uncharacterized protein OS=Deinococcus radiodurans (strain ATCC 13939 / DSM 20539 / JCM 16871 / LMG 4051 / NBRC 15346 / NCIMB 9279 / R1 / VKM B-1422) OX=243230 GN=DR_1127 PE=3 SV=1	DR_1127
	Q9RVA3	305	K	Single-stranded-DNA-specific exonuclease RecJ OS=Deinococcus radiodurans (strain ATCC 13939 / DSM 20539 / JCM 16871 / LMG 4051 / NBRC 15346 / NCIMB 9279 / R1 / VKM B-1422) OX=243230 GN=DR_1126 PE=3 SV=1	DR_1126
	Q9RVA3	415	K	Single-stranded-DNA-specific exonuclease RecJ OS=Deinococcus radiodurans (strain ATCC 13939 / DSM 20539 / JCM 16871 / LMG 4051 / NBRC 15346 / NCIMB 9279 / R1 / VKM B-1422) OX=243230 GN=DR_1126 PE=3 SV=1	DR_1126
	Q9RVA6	131	K	UDP-N-acetylglucosamine 1-carboxyvinyltransferase OS=Deinococcus radiodurans (strain ATCC 13939 / DSM 20539 / JCM 16871 / LMG 4051 / NBRC 15346 / NCIMB 9279 / R1 / VKM B-1422) OX=243230 GN=murA PE=3 SV=1	murA
	Q9RVA6	268	K	UDP-N-acetylglucosamine 1-carboxyvinyltransferase OS=Deinococcus radiodurans (strain ATCC 13939 / DSM 20539 / JCM 16871 / LMG 4051 / NBRC 15346 / NCIMB 9279 / R1 / VKM B-1422) OX=243230 GN=murA PE=3 SV=1	murA
	Q9RVA8	75	K	Uncharacterized protein OS=Deinococcus radiodurans (strain ATCC 13939 / DSM 20539 / JCM 16871 / LMG 4051 / NBRC 15346 / NCIMB 9279 / R1 / VKM B-1422) OX=243230 GN=DR_1121 PE=4 SV=1	DR_1121
	Q9RVA9	179	K	Probable butyrate kinase OS=Deinococcus radiodurans (strain ATCC 13939 / DSM 20539 / JCM 16871 / LMG 4051 / NBRC 15346 / NCIMB 9279 / R1 / VKM B-1422) OX=243230 GN=buk PE=3 SV=2	buk
	Q9RVB2	492	K	"ATP-dependent Clp protease, ATP-binding subunit ClpC OS=Deinococcus radiodurans (strain ATCC 13939 / DSM 20539 / JCM 16871 / LMG 4051 / NBRC 15346 / NCIMB 9279 / R1 / VKM B-1422) OX=243230 GN=DR_1117 PE=4 SV=1"	DR_1117
	Q9RVB2	690	K	"ATP-dependent Clp protease, ATP-binding subunit ClpC OS=Deinococcus radiodurans (strain ATCC 13939 / DSM 20539 / JCM 16871 / LMG 4051 / NBRC 15346 / NCIMB 9279 / R1 / VKM B-1422) OX=243230 GN=DR_1117 PE=4 SV=1"	DR_1117
	Q9RVB2	497	K	"ATP-dependent Clp protease, ATP-binding subunit ClpC OS=Deinococcus radiodurans (strain ATCC 13939 / DSM 20539 / JCM 16871 / LMG 4051 / NBRC 15346 / NCIMB 9279 / R1 / VKM B-1422) OX=243230 GN=DR_1117 PE=4 SV=1"	DR_1117
	Q9RVB2	173	K	"ATP-dependent Clp protease, ATP-binding subunit ClpC OS=Deinococcus radiodurans (strain ATCC 13939 / DSM 20539 / JCM 16871 / LMG 4051 / NBRC 15346 / NCIMB 9279 / R1 / VKM B-1422) OX=243230 GN=DR_1117 PE=4 SV=1"	DR_1117
	Q9RVB2	641	K	"ATP-dependent Clp protease, ATP-binding subunit ClpC OS=Deinococcus radiodurans (strain ATCC 13939 / DSM 20539 / JCM 16871 / LMG 4051 / NBRC 15346 / NCIMB 9279 / R1 / VKM B-1422) OX=243230 GN=DR_1117 PE=4 SV=1"	DR_1117
	Q9RVB2	526	K	"ATP-dependent Clp protease, ATP-binding subunit ClpC OS=Deinococcus radiodurans (strain ATCC 13939 / DSM 20539 / JCM 16871 / LMG 4051 / NBRC 15346 / NCIMB 9279 / R1 / VKM B-1422) OX=243230 GN=DR_1117 PE=4 SV=1"	DR_1117
	Q9RVB2	148	K	"ATP-dependent Clp protease, ATP-binding subunit ClpC OS=Deinococcus radiodurans (strain ATCC 13939 / DSM 20539 / JCM 16871 / LMG 4051 / NBRC 15346 / NCIMB 9279 / R1 / VKM B-1422) OX=243230 GN=DR_1117 PE=4 SV=1"	DR_1117
	Q9RVB2	196	K	"ATP-dependent Clp protease, ATP-binding subunit ClpC OS=Deinococcus radiodurans (strain ATCC 13939 / DSM 20539 / JCM 16871 / LMG 4051 / NBRC 15346 / NCIMB 9279 / R1 / VKM B-1422) OX=243230 GN=DR_1117 PE=4 SV=1"	DR_1117
	Q9RVB9	30	K	Bifunctional protein PyrR OS=Deinococcus radiodurans (strain ATCC 13939 / DSM 20539 / JCM 16871 / LMG 4051 / NBRC 15346 / NCIMB 9279 / R1 / VKM B-1422) OX=243230 GN=pyrR PE=3 SV=1	pyrR
	Q9RVB9	151	K	Bifunctional protein PyrR OS=Deinococcus radiodurans (strain ATCC 13939 / DSM 20539 / JCM 16871 / LMG 4051 / NBRC 15346 / NCIMB 9279 / R1 / VKM B-1422) OX=243230 GN=pyrR PE=3 SV=1	pyrR
	Q9RVB9	5	K	Bifunctional protein PyrR OS=Deinococcus radiodurans (strain ATCC 13939 / DSM 20539 / JCM 16871 / LMG 4051 / NBRC 15346 / NCIMB 9279 / R1 / VKM B-1422) OX=243230 GN=pyrR PE=3 SV=1	pyrR
	Q9RVB9	54	K	Bifunctional protein PyrR OS=Deinococcus radiodurans (strain ATCC 13939 / DSM 20539 / JCM 16871 / LMG 4051 / NBRC 15346 / NCIMB 9279 / R1 / VKM B-1422) OX=243230 GN=pyrR PE=3 SV=1	pyrR
	Q9RVC0	130	K	Aspartate carbamoyltransferase OS=Deinococcus radiodurans (strain ATCC 13939 / DSM 20539 / JCM 16871 / LMG 4051 / NBRC 15346 / NCIMB 9279 / R1 / VKM B-1422) OX=243230 GN=pyrB PE=3 SV=1	pyrB
	Q9RVC3	269	K	Dihydroorotase OS=Deinococcus radiodurans (strain ATCC 13939 / DSM 20539 / JCM 16871 / LMG 4051 / NBRC 15346 / NCIMB 9279 / R1 / VKM B-1422) OX=243230 GN=pyrC PE=3 SV=1	pyrC
	Q9RVC3	385	K	Dihydroorotase OS=Deinococcus radiodurans (strain ATCC 13939 / DSM 20539 / JCM 16871 / LMG 4051 / NBRC 15346 / NCIMB 9279 / R1 / VKM B-1422) OX=243230 GN=pyrC PE=3 SV=1	pyrC
	Q9RVC3	121	K	Dihydroorotase OS=Deinococcus radiodurans (strain ATCC 13939 / DSM 20539 / JCM 16871 / LMG 4051 / NBRC 15346 / NCIMB 9279 / R1 / VKM B-1422) OX=243230 GN=pyrC PE=3 SV=1	pyrC
	Q9RVC3	410	K	Dihydroorotase OS=Deinococcus radiodurans (strain ATCC 13939 / DSM 20539 / JCM 16871 / LMG 4051 / NBRC 15346 / NCIMB 9279 / R1 / VKM B-1422) OX=243230 GN=pyrC PE=3 SV=1	pyrC
	Q9RVC5	3	K	DUF2087 domain-containing protein OS=Deinococcus radiodurans (strain ATCC 13939 / DSM 20539 / JCM 16871 / LMG 4051 / NBRC 15346 / NCIMB 9279 / R1 / VKM B-1422) OX=243230 GN=DR_1104 PE=4 SV=1	DR_1104
	Q9RVC6	323	K	"ABC transporter, ATP-binding protein, EF-3 family OS=Deinococcus radiodurans (strain ATCC 13939 / DSM 20539 / JCM 16871 / LMG 4051 / NBRC 15346 / NCIMB 9279 / R1 / VKM B-1422) OX=243230 GN=DR_1103 PE=4 SV=1"	DR_1103
	Q9RVC9	190	K	tRNA uridine(34) hydroxylase OS=Deinococcus radiodurans (strain ATCC 13939 / DSM 20539 / JCM 16871 / LMG 4051 / NBRC 15346 / NCIMB 9279 / R1 / VKM B-1422) OX=243230 GN=trhO PE=3 SV=1	trhO
	Q9RVC9	207	K	tRNA uridine(34) hydroxylase OS=Deinococcus radiodurans (strain ATCC 13939 / DSM 20539 / JCM 16871 / LMG 4051 / NBRC 15346 / NCIMB 9279 / R1 / VKM B-1422) OX=243230 GN=trhO PE=3 SV=1	trhO
	Q9RVC9	144	K	tRNA uridine(34) hydroxylase OS=Deinococcus radiodurans (strain ATCC 13939 / DSM 20539 / JCM 16871 / LMG 4051 / NBRC 15346 / NCIMB 9279 / R1 / VKM B-1422) OX=243230 GN=trhO PE=3 SV=1	trhO
	Q9RVC9	177	K	tRNA uridine(34) hydroxylase OS=Deinococcus radiodurans (strain ATCC 13939 / DSM 20539 / JCM 16871 / LMG 4051 / NBRC 15346 / NCIMB 9279 / R1 / VKM B-1422) OX=243230 GN=trhO PE=3 SV=1	trhO
	Q9RVD3	198	K	3-phosphoshikimate 1-carboxyvinyltransferase OS=Deinococcus radiodurans (strain ATCC 13939 / DSM 20539 / JCM 16871 / LMG 4051 / NBRC 15346 / NCIMB 9279 / R1 / VKM B-1422) OX=243230 GN=aroA PE=3 SV=2	aroA
	Q9RVE3	34	K	Alanine racemase OS=Deinococcus radiodurans (strain ATCC 13939 / DSM 20539 / JCM 16871 / LMG 4051 / NBRC 15346 / NCIMB 9279 / R1 / VKM B-1422) OX=243230 GN=alr PE=3 SV=2	alr
	Q9RVE7	82	K	Ribosome hibernation promotion factor OS=Deinococcus radiodurans (strain ATCC 13939 / DSM 20539 / JCM 16871 / LMG 4051 / NBRC 15346 / NCIMB 9279 / R1 / VKM B-1422) OX=243230 GN=hpf PE=1 SV=1	hpf
	Q9RVF5	99	K	3-hydroxyacyl-[acyl-carrier-protein] dehydratase FabZ OS=Deinococcus radiodurans (strain ATCC 13939 / DSM 20539 / JCM 16871 / LMG 4051 / NBRC 15346 / NCIMB 9279 / R1 / VKM B-1422) OX=243230 GN=fabZ PE=3 SV=2	fabZ
	Q9RVF5	121	K	3-hydroxyacyl-[acyl-carrier-protein] dehydratase FabZ OS=Deinococcus radiodurans (strain ATCC 13939 / DSM 20539 / JCM 16871 / LMG 4051 / NBRC 15346 / NCIMB 9279 / R1 / VKM B-1422) OX=243230 GN=fabZ PE=3 SV=2	fabZ
	Q9RVF7	3	K	Acetyl-CoA acetyltransferase OS=Deinococcus radiodurans (strain ATCC 13939 / DSM 20539 / JCM 16871 / LMG 4051 / NBRC 15346 / NCIMB 9279 / R1 / VKM B-1422) OX=243230 GN=DR_1072 PE=3 SV=1	DR_1072
	Q9RVF7	366	K	Acetyl-CoA acetyltransferase OS=Deinococcus radiodurans (strain ATCC 13939 / DSM 20539 / JCM 16871 / LMG 4051 / NBRC 15346 / NCIMB 9279 / R1 / VKM B-1422) OX=243230 GN=DR_1072 PE=3 SV=1	DR_1072
	Q9RVF7	86	K	Acetyl-CoA acetyltransferase OS=Deinococcus radiodurans (strain ATCC 13939 / DSM 20539 / JCM 16871 / LMG 4051 / NBRC 15346 / NCIMB 9279 / R1 / VKM B-1422) OX=243230 GN=DR_1072 PE=3 SV=1	DR_1072
	Q9RVF9	96	K	Uncharacterized peptidase DR_1070 OS=Deinococcus radiodurans (strain ATCC 13939 / DSM 20539 / JCM 16871 / LMG 4051 / NBRC 15346 / NCIMB 9279 / R1 / VKM B-1422) OX=243230 GN=DR_1070 PE=1 SV=1	DR_1070
	Q9RVG1	172	K	Probable 3-hydroxybutyryl-CoA dehydrogenase OS=Deinococcus radiodurans (strain ATCC 13939 / DSM 20539 / JCM 16871 / LMG 4051 / NBRC 15346 / NCIMB 9279 / R1 / VKM B-1422) OX=243230 GN=hbd PE=3 SV=1	hbd
	Q9RVG1	49	K	Probable 3-hydroxybutyryl-CoA dehydrogenase OS=Deinococcus radiodurans (strain ATCC 13939 / DSM 20539 / JCM 16871 / LMG 4051 / NBRC 15346 / NCIMB 9279 / R1 / VKM B-1422) OX=243230 GN=hbd PE=3 SV=1	hbd
	Q9RVG1	260	K	Probable 3-hydroxybutyryl-CoA dehydrogenase OS=Deinococcus radiodurans (strain ATCC 13939 / DSM 20539 / JCM 16871 / LMG 4051 / NBRC 15346 / NCIMB 9279 / R1 / VKM B-1422) OX=243230 GN=hbd PE=3 SV=1	hbd
	Q9RVG1	270	K	Probable 3-hydroxybutyryl-CoA dehydrogenase OS=Deinococcus radiodurans (strain ATCC 13939 / DSM 20539 / JCM 16871 / LMG 4051 / NBRC 15346 / NCIMB 9279 / R1 / VKM B-1422) OX=243230 GN=hbd PE=3 SV=1	hbd
	Q9RVG1	55	K	Probable 3-hydroxybutyryl-CoA dehydrogenase OS=Deinococcus radiodurans (strain ATCC 13939 / DSM 20539 / JCM 16871 / LMG 4051 / NBRC 15346 / NCIMB 9279 / R1 / VKM B-1422) OX=243230 GN=hbd PE=3 SV=1	hbd
	Q9RVG7	349	K	FemA-related protein OS=Deinococcus radiodurans (strain ATCC 13939 / DSM 20539 / JCM 16871 / LMG 4051 / NBRC 15346 / NCIMB 9279 / R1 / VKM B-1422) OX=243230 GN=DR_1062 PE=3 SV=1	DR_1062
	Q9RVG8	270	K	"NADPH quinone oxidoreductase, putative OS=Deinococcus radiodurans (strain ATCC 13939 / DSM 20539 / JCM 16871 / LMG 4051 / NBRC 15346 / NCIMB 9279 / R1 / VKM B-1422) OX=243230 GN=DR_1061 PE=4 SV=1"	DR_1061
	Q9RVH0	168	K	HD domain-containing protein OS=Deinococcus radiodurans (strain ATCC 13939 / DSM 20539 / JCM 16871 / LMG 4051 / NBRC 15346 / NCIMB 9279 / R1 / VKM B-1422) OX=243230 GN=DR_1059 PE=4 SV=1	DR_1059
	Q9RVH0	176	K	HD domain-containing protein OS=Deinococcus radiodurans (strain ATCC 13939 / DSM 20539 / JCM 16871 / LMG 4051 / NBRC 15346 / NCIMB 9279 / R1 / VKM B-1422) OX=243230 GN=DR_1059 PE=4 SV=1	DR_1059
	Q9RVH4	382	K	Aspartate--tRNA(Asp/Asn) ligase OS=Deinococcus radiodurans (strain ATCC 13939 / DSM 20539 / JCM 16871 / LMG 4051 / NBRC 15346 / NCIMB 9279 / R1 / VKM B-1422) OX=243230 GN=aspS2 PE=1 SV=1	aspS2
	Q9RVI3	204	K	Chaperone protein ClpB OS=Deinococcus radiodurans (strain ATCC 13939 / DSM 20539 / JCM 16871 / LMG 4051 / NBRC 15346 / NCIMB 9279 / R1 / VKM B-1422) OX=243230 GN=clpB PE=3 SV=2	clpB
	Q9RVI3	217	K	Chaperone protein ClpB OS=Deinococcus radiodurans (strain ATCC 13939 / DSM 20539 / JCM 16871 / LMG 4051 / NBRC 15346 / NCIMB 9279 / R1 / VKM B-1422) OX=243230 GN=clpB PE=3 SV=2	clpB
	Q9RVI3	71	K	Chaperone protein ClpB OS=Deinococcus radiodurans (strain ATCC 13939 / DSM 20539 / JCM 16871 / LMG 4051 / NBRC 15346 / NCIMB 9279 / R1 / VKM B-1422) OX=243230 GN=clpB PE=3 SV=2	clpB
	Q9RVI3	630	K	Chaperone protein ClpB OS=Deinococcus radiodurans (strain ATCC 13939 / DSM 20539 / JCM 16871 / LMG 4051 / NBRC 15346 / NCIMB 9279 / R1 / VKM B-1422) OX=243230 GN=clpB PE=3 SV=2	clpB
	Q9RVI3	540	K	Chaperone protein ClpB OS=Deinococcus radiodurans (strain ATCC 13939 / DSM 20539 / JCM 16871 / LMG 4051 / NBRC 15346 / NCIMB 9279 / R1 / VKM B-1422) OX=243230 GN=clpB PE=3 SV=2	clpB
	Q9RVI3	729	K	Chaperone protein ClpB OS=Deinococcus radiodurans (strain ATCC 13939 / DSM 20539 / JCM 16871 / LMG 4051 / NBRC 15346 / NCIMB 9279 / R1 / VKM B-1422) OX=243230 GN=clpB PE=3 SV=2	clpB
	Q9RVI3	168	K	Chaperone protein ClpB OS=Deinococcus radiodurans (strain ATCC 13939 / DSM 20539 / JCM 16871 / LMG 4051 / NBRC 15346 / NCIMB 9279 / R1 / VKM B-1422) OX=243230 GN=clpB PE=3 SV=2	clpB
	Q9RVI3	601	K	Chaperone protein ClpB OS=Deinococcus radiodurans (strain ATCC 13939 / DSM 20539 / JCM 16871 / LMG 4051 / NBRC 15346 / NCIMB 9279 / R1 / VKM B-1422) OX=243230 GN=clpB PE=3 SV=2	clpB
	Q9RVI3	793	K	Chaperone protein ClpB OS=Deinococcus radiodurans (strain ATCC 13939 / DSM 20539 / JCM 16871 / LMG 4051 / NBRC 15346 / NCIMB 9279 / R1 / VKM B-1422) OX=243230 GN=clpB PE=3 SV=2	clpB
	Q9RVI3	191	K	Chaperone protein ClpB OS=Deinococcus radiodurans (strain ATCC 13939 / DSM 20539 / JCM 16871 / LMG 4051 / NBRC 15346 / NCIMB 9279 / R1 / VKM B-1422) OX=243230 GN=clpB PE=3 SV=2	clpB
	Q9RVI3	548	K	Chaperone protein ClpB OS=Deinococcus radiodurans (strain ATCC 13939 / DSM 20539 / JCM 16871 / LMG 4051 / NBRC 15346 / NCIMB 9279 / R1 / VKM B-1422) OX=243230 GN=clpB PE=3 SV=2	clpB
	Q9RVI3	144	K	Chaperone protein ClpB OS=Deinococcus radiodurans (strain ATCC 13939 / DSM 20539 / JCM 16871 / LMG 4051 / NBRC 15346 / NCIMB 9279 / R1 / VKM B-1422) OX=243230 GN=clpB PE=3 SV=2	clpB
	Q9RVK5	277	K	MazG domain-containing protein OS=Deinococcus radiodurans (strain ATCC 13939 / DSM 20539 / JCM 16871 / LMG 4051 / NBRC 15346 / NCIMB 9279 / R1 / VKM B-1422) OX=243230 GN=DR_1022 PE=4 SV=1	DR_1022
	Q9RVK8	345	K	Glycerol-3-phosphate dehydrogenase OS=Deinococcus radiodurans (strain ATCC 13939 / DSM 20539 / JCM 16871 / LMG 4051 / NBRC 15346 / NCIMB 9279 / R1 / VKM B-1422) OX=243230 GN=DR_1019 PE=3 SV=1	DR_1019
	Q9RVK8	348	K	Glycerol-3-phosphate dehydrogenase OS=Deinococcus radiodurans (strain ATCC 13939 / DSM 20539 / JCM 16871 / LMG 4051 / NBRC 15346 / NCIMB 9279 / R1 / VKM B-1422) OX=243230 GN=DR_1019 PE=3 SV=1	DR_1019
	Q9RVK8	95	K	Glycerol-3-phosphate dehydrogenase OS=Deinococcus radiodurans (strain ATCC 13939 / DSM 20539 / JCM 16871 / LMG 4051 / NBRC 15346 / NCIMB 9279 / R1 / VKM B-1422) OX=243230 GN=DR_1019 PE=3 SV=1	DR_1019
	Q9RVK8	66	K	Glycerol-3-phosphate dehydrogenase OS=Deinococcus radiodurans (strain ATCC 13939 / DSM 20539 / JCM 16871 / LMG 4051 / NBRC 15346 / NCIMB 9279 / R1 / VKM B-1422) OX=243230 GN=DR_1019 PE=3 SV=1	DR_1019
	Q9RVK8	368	K	Glycerol-3-phosphate dehydrogenase OS=Deinococcus radiodurans (strain ATCC 13939 / DSM 20539 / JCM 16871 / LMG 4051 / NBRC 15346 / NCIMB 9279 / R1 / VKM B-1422) OX=243230 GN=DR_1019 PE=3 SV=1	DR_1019
	Q9RVK8	262	K	Glycerol-3-phosphate dehydrogenase OS=Deinococcus radiodurans (strain ATCC 13939 / DSM 20539 / JCM 16871 / LMG 4051 / NBRC 15346 / NCIMB 9279 / R1 / VKM B-1422) OX=243230 GN=DR_1019 PE=3 SV=1	DR_1019
	Q9RVK8	378	K	Glycerol-3-phosphate dehydrogenase OS=Deinococcus radiodurans (strain ATCC 13939 / DSM 20539 / JCM 16871 / LMG 4051 / NBRC 15346 / NCIMB 9279 / R1 / VKM B-1422) OX=243230 GN=DR_1019 PE=3 SV=1	DR_1019
	Q9RVM0	5	K	MutT/nudix family protein OS=Deinococcus radiodurans (strain ATCC 13939 / DSM 20539 / JCM 16871 / LMG 4051 / NBRC 15346 / NCIMB 9279 / R1 / VKM B-1422) OX=243230 GN=DR_1007 PE=3 SV=1	DR_1007
	Q9RVM6	84	K	Phospho-2-dehydro-3-deoxyheptonate aldolase/chorismate mutase OS=Deinococcus radiodurans (strain ATCC 13939 / DSM 20539 / JCM 16871 / LMG 4051 / NBRC 15346 / NCIMB 9279 / R1 / VKM B-1422) OX=243230 GN=DR_1001 PE=4 SV=1	DR_1001
	Q9RVN3	2	K	Uncharacterized protein OS=Deinococcus radiodurans (strain ATCC 13939 / DSM 20539 / JCM 16871 / LMG 4051 / NBRC 15346 / NCIMB 9279 / R1 / VKM B-1422) OX=243230 GN=DR_0994 PE=4 SV=1	DR_0994
	Q9RVN5	259	K	NADH oxidase OS=Deinococcus radiodurans (strain ATCC 13939 / DSM 20539 / JCM 16871 / LMG 4051 / NBRC 15346 / NCIMB 9279 / R1 / VKM B-1422) OX=243230 GN=DR_0992 PE=4 SV=1	DR_0992
	Q9RVN5	218	K	NADH oxidase OS=Deinococcus radiodurans (strain ATCC 13939 / DSM 20539 / JCM 16871 / LMG 4051 / NBRC 15346 / NCIMB 9279 / R1 / VKM B-1422) OX=243230 GN=DR_0992 PE=4 SV=1	DR_0992
	Q9RVN6	285	K	"Aminotransferase, class V OS=Deinococcus radiodurans (strain ATCC 13939 / DSM 20539 / JCM 16871 / LMG 4051 / NBRC 15346 / NCIMB 9279 / R1 / VKM B-1422) OX=243230 GN=DR_0991 PE=3 SV=1"	DR_0991
	Q9RVP6	98	K	Phosphoenolpyruvate carboxykinase (ATP) OS=Deinococcus radiodurans (strain ATCC 13939 / DSM 20539 / JCM 16871 / LMG 4051 / NBRC 15346 / NCIMB 9279 / R1 / VKM B-1422) OX=243230 GN=pckA PE=3 SV=2	pckA
	Q9RVP6	436	K	Phosphoenolpyruvate carboxykinase (ATP) OS=Deinococcus radiodurans (strain ATCC 13939 / DSM 20539 / JCM 16871 / LMG 4051 / NBRC 15346 / NCIMB 9279 / R1 / VKM B-1422) OX=243230 GN=pckA PE=3 SV=2	pckA
	Q9RVP6	424	K	Phosphoenolpyruvate carboxykinase (ATP) OS=Deinococcus radiodurans (strain ATCC 13939 / DSM 20539 / JCM 16871 / LMG 4051 / NBRC 15346 / NCIMB 9279 / R1 / VKM B-1422) OX=243230 GN=pckA PE=3 SV=2	pckA
	Q9RVP6	187	K	Phosphoenolpyruvate carboxykinase (ATP) OS=Deinococcus radiodurans (strain ATCC 13939 / DSM 20539 / JCM 16871 / LMG 4051 / NBRC 15346 / NCIMB 9279 / R1 / VKM B-1422) OX=243230 GN=pckA PE=3 SV=2	pckA
	Q9RVP6	202	K	Phosphoenolpyruvate carboxykinase (ATP) OS=Deinococcus radiodurans (strain ATCC 13939 / DSM 20539 / JCM 16871 / LMG 4051 / NBRC 15346 / NCIMB 9279 / R1 / VKM B-1422) OX=243230 GN=pckA PE=3 SV=2	pckA
	Q9RVQ9	206	K	[LysW]-L-2-aminoadipate 6-phosphate reductase OS=Deinococcus radiodurans (strain ATCC 13939 / DSM 20539 / JCM 16871 / LMG 4051 / NBRC 15346 / NCIMB 9279 / R1 / VKM B-1422) OX=243230 GN=lysY PE=3 SV=2	lysY
	Q9RVQ9	106	K	[LysW]-L-2-aminoadipate 6-phosphate reductase OS=Deinococcus radiodurans (strain ATCC 13939 / DSM 20539 / JCM 16871 / LMG 4051 / NBRC 15346 / NCIMB 9279 / R1 / VKM B-1422) OX=243230 GN=lysY PE=3 SV=2	lysY
	Q9RVS8	86	K	Thioredoxin OS=Deinococcus radiodurans (strain ATCC 13939 / DSM 20539 / JCM 16871 / LMG 4051 / NBRC 15346 / NCIMB 9279 / R1 / VKM B-1422) OX=243230 GN=DR_0944 PE=4 SV=1	DR_0944
	Q9RVT1	94	K	Tryptophan synthase beta chain OS=Deinococcus radiodurans (strain ATCC 13939 / DSM 20539 / JCM 16871 / LMG 4051 / NBRC 15346 / NCIMB 9279 / R1 / VKM B-1422) OX=243230 GN=trpB PE=3 SV=1	trpB
	Q9RVT6	191	K	Probable dual-specificity RNA methyltransferase RlmN OS=Deinococcus radiodurans (strain ATCC 13939 / DSM 20539 / JCM 16871 / LMG 4051 / NBRC 15346 / NCIMB 9279 / R1 / VKM B-1422) OX=243230 GN=rlmN PE=3 SV=1	rlmN
	Q9RVT6	179	K	Probable dual-specificity RNA methyltransferase RlmN OS=Deinococcus radiodurans (strain ATCC 13939 / DSM 20539 / JCM 16871 / LMG 4051 / NBRC 15346 / NCIMB 9279 / R1 / VKM B-1422) OX=243230 GN=rlmN PE=3 SV=1	rlmN
	Q9RVT8	156	K	"Transcriptional regulator, MerR family OS=Deinococcus radiodurans (strain ATCC 13939 / DSM 20539 / JCM 16871 / LMG 4051 / NBRC 15346 / NCIMB 9279 / R1 / VKM B-1422) OX=243230 GN=DR_0934 PE=4 SV=1"	DR_0934
	Q9RVU0	234	K	Polyprenyl synthase OS=Deinococcus radiodurans (strain ATCC 13939 / DSM 20539 / JCM 16871 / LMG 4051 / NBRC 15346 / NCIMB 9279 / R1 / VKM B-1422) OX=243230 GN=DR_0932 PE=3 SV=1	DR_0932
	Q9RVU4	304	K	"Endonuclease III, putative OS=Deinococcus radiodurans (strain ATCC 13939 / DSM 20539 / JCM 16871 / LMG 4051 / NBRC 15346 / NCIMB 9279 / R1 / VKM B-1422) OX=243230 GN=DR_0928 PE=1 SV=1"	DR_0928
	Q9RVU9	87	K	NTP_transf_9 domain-containing protein OS=Deinococcus radiodurans (strain ATCC 13939 / DSM 20539 / JCM 16871 / LMG 4051 / NBRC 15346 / NCIMB 9279 / R1 / VKM B-1422) OX=243230 GN=DR_0923 PE=4 SV=1	DR_0923
	Q9RVU9	73	K	NTP_transf_9 domain-containing protein OS=Deinococcus radiodurans (strain ATCC 13939 / DSM 20539 / JCM 16871 / LMG 4051 / NBRC 15346 / NCIMB 9279 / R1 / VKM B-1422) OX=243230 GN=DR_0923 PE=4 SV=1	DR_0923
	Q9RVV0	321	K	Acyl-CoA dehydrogenase OS=Deinococcus radiodurans (strain ATCC 13939 / DSM 20539 / JCM 16871 / LMG 4051 / NBRC 15346 / NCIMB 9279 / R1 / VKM B-1422) OX=243230 GN=DR_0922 PE=3 SV=1	DR_0922
	Q9RVV0	314	K	Acyl-CoA dehydrogenase OS=Deinococcus radiodurans (strain ATCC 13939 / DSM 20539 / JCM 16871 / LMG 4051 / NBRC 15346 / NCIMB 9279 / R1 / VKM B-1422) OX=243230 GN=DR_0922 PE=3 SV=1	DR_0922
	Q9RVV1	254	K	Trans-sulfuration enzyme OS=Deinococcus radiodurans (strain ATCC 13939 / DSM 20539 / JCM 16871 / LMG 4051 / NBRC 15346 / NCIMB 9279 / R1 / VKM B-1422) OX=243230 GN=DR_0921 PE=3 SV=1	DR_0921
	Q9RVV4	35	K	MoxR-related protein OS=Deinococcus radiodurans (strain ATCC 13939 / DSM 20539 / JCM 16871 / LMG 4051 / NBRC 15346 / NCIMB 9279 / R1 / VKM B-1422) OX=243230 GN=DR_0918 PE=4 SV=1	DR_0918
	Q9RVV9	877	K	DNA-directed RNA polymerase subunit beta OS=Deinococcus radiodurans (strain ATCC 13939 / DSM 20539 / JCM 16871 / LMG 4051 / NBRC 15346 / NCIMB 9279 / R1 / VKM B-1422) OX=243230 GN=rpoB PE=3 SV=2	rpoB
	Q9RVV9	206	K	DNA-directed RNA polymerase subunit beta OS=Deinococcus radiodurans (strain ATCC 13939 / DSM 20539 / JCM 16871 / LMG 4051 / NBRC 15346 / NCIMB 9279 / R1 / VKM B-1422) OX=243230 GN=rpoB PE=3 SV=2	rpoB
	Q9RVV9	295	K	DNA-directed RNA polymerase subunit beta OS=Deinococcus radiodurans (strain ATCC 13939 / DSM 20539 / JCM 16871 / LMG 4051 / NBRC 15346 / NCIMB 9279 / R1 / VKM B-1422) OX=243230 GN=rpoB PE=3 SV=2	rpoB
	Q9RVV9	869	K	DNA-directed RNA polymerase subunit beta OS=Deinococcus radiodurans (strain ATCC 13939 / DSM 20539 / JCM 16871 / LMG 4051 / NBRC 15346 / NCIMB 9279 / R1 / VKM B-1422) OX=243230 GN=rpoB PE=3 SV=2	rpoB
	Q9RVV9	1064	K	DNA-directed RNA polymerase subunit beta OS=Deinococcus radiodurans (strain ATCC 13939 / DSM 20539 / JCM 16871 / LMG 4051 / NBRC 15346 / NCIMB 9279 / R1 / VKM B-1422) OX=243230 GN=rpoB PE=3 SV=2	rpoB
	Q9RVV9	264	K	DNA-directed RNA polymerase subunit beta OS=Deinococcus radiodurans (strain ATCC 13939 / DSM 20539 / JCM 16871 / LMG 4051 / NBRC 15346 / NCIMB 9279 / R1 / VKM B-1422) OX=243230 GN=rpoB PE=3 SV=2	rpoB
	Q9RVV9	94	K	DNA-directed RNA polymerase subunit beta OS=Deinococcus radiodurans (strain ATCC 13939 / DSM 20539 / JCM 16871 / LMG 4051 / NBRC 15346 / NCIMB 9279 / R1 / VKM B-1422) OX=243230 GN=rpoB PE=3 SV=2	rpoB
	Q9RVV9	400	K	DNA-directed RNA polymerase subunit beta OS=Deinococcus radiodurans (strain ATCC 13939 / DSM 20539 / JCM 16871 / LMG 4051 / NBRC 15346 / NCIMB 9279 / R1 / VKM B-1422) OX=243230 GN=rpoB PE=3 SV=2	rpoB
	Q9RVV9	184	K	DNA-directed RNA polymerase subunit beta OS=Deinococcus radiodurans (strain ATCC 13939 / DSM 20539 / JCM 16871 / LMG 4051 / NBRC 15346 / NCIMB 9279 / R1 / VKM B-1422) OX=243230 GN=rpoB PE=3 SV=2	rpoB
	Q9RVV9	173	K	DNA-directed RNA polymerase subunit beta OS=Deinococcus radiodurans (strain ATCC 13939 / DSM 20539 / JCM 16871 / LMG 4051 / NBRC 15346 / NCIMB 9279 / R1 / VKM B-1422) OX=243230 GN=rpoB PE=3 SV=2	rpoB
	Q9RVV9	312	K	DNA-directed RNA polymerase subunit beta OS=Deinococcus radiodurans (strain ATCC 13939 / DSM 20539 / JCM 16871 / LMG 4051 / NBRC 15346 / NCIMB 9279 / R1 / VKM B-1422) OX=243230 GN=rpoB PE=3 SV=2	rpoB
	Q9RVV9	797	K	DNA-directed RNA polymerase subunit beta OS=Deinococcus radiodurans (strain ATCC 13939 / DSM 20539 / JCM 16871 / LMG 4051 / NBRC 15346 / NCIMB 9279 / R1 / VKM B-1422) OX=243230 GN=rpoB PE=3 SV=2	rpoB
	Q9RVV9	1011	K	DNA-directed RNA polymerase subunit beta OS=Deinococcus radiodurans (strain ATCC 13939 / DSM 20539 / JCM 16871 / LMG 4051 / NBRC 15346 / NCIMB 9279 / R1 / VKM B-1422) OX=243230 GN=rpoB PE=3 SV=2	rpoB
	Q9RVV9	841	K	DNA-directed RNA polymerase subunit beta OS=Deinococcus radiodurans (strain ATCC 13939 / DSM 20539 / JCM 16871 / LMG 4051 / NBRC 15346 / NCIMB 9279 / R1 / VKM B-1422) OX=243230 GN=rpoB PE=3 SV=2	rpoB
	Q9RVV9	169	K	DNA-directed RNA polymerase subunit beta OS=Deinococcus radiodurans (strain ATCC 13939 / DSM 20539 / JCM 16871 / LMG 4051 / NBRC 15346 / NCIMB 9279 / R1 / VKM B-1422) OX=243230 GN=rpoB PE=3 SV=2	rpoB
	Q9RVV9	1044	K	DNA-directed RNA polymerase subunit beta OS=Deinococcus radiodurans (strain ATCC 13939 / DSM 20539 / JCM 16871 / LMG 4051 / NBRC 15346 / NCIMB 9279 / R1 / VKM B-1422) OX=243230 GN=rpoB PE=3 SV=2	rpoB
	Q9RVW0	627	K	DNA-directed RNA polymerase subunit beta' OS=Deinococcus radiodurans (strain ATCC 13939 / DSM 20539 / JCM 16871 / LMG 4051 / NBRC 15346 / NCIMB 9279 / R1 / VKM B-1422) OX=243230 GN=rpoC PE=3 SV=1	rpoC
	Q9RVW0	70	K	DNA-directed RNA polymerase subunit beta' OS=Deinococcus radiodurans (strain ATCC 13939 / DSM 20539 / JCM 16871 / LMG 4051 / NBRC 15346 / NCIMB 9279 / R1 / VKM B-1422) OX=243230 GN=rpoC PE=3 SV=1	rpoC
	Q9RVW0	198	K	DNA-directed RNA polymerase subunit beta' OS=Deinococcus radiodurans (strain ATCC 13939 / DSM 20539 / JCM 16871 / LMG 4051 / NBRC 15346 / NCIMB 9279 / R1 / VKM B-1422) OX=243230 GN=rpoC PE=3 SV=1	rpoC
	Q9RVW0	638	K	DNA-directed RNA polymerase subunit beta' OS=Deinococcus radiodurans (strain ATCC 13939 / DSM 20539 / JCM 16871 / LMG 4051 / NBRC 15346 / NCIMB 9279 / R1 / VKM B-1422) OX=243230 GN=rpoC PE=3 SV=1	rpoC
	Q9RVW0	1097	K	DNA-directed RNA polymerase subunit beta' OS=Deinococcus radiodurans (strain ATCC 13939 / DSM 20539 / JCM 16871 / LMG 4051 / NBRC 15346 / NCIMB 9279 / R1 / VKM B-1422) OX=243230 GN=rpoC PE=3 SV=1	rpoC
	Q9RVW0	663	K	DNA-directed RNA polymerase subunit beta' OS=Deinococcus radiodurans (strain ATCC 13939 / DSM 20539 / JCM 16871 / LMG 4051 / NBRC 15346 / NCIMB 9279 / R1 / VKM B-1422) OX=243230 GN=rpoC PE=3 SV=1	rpoC
	Q9RVW0	110	K	DNA-directed RNA polymerase subunit beta' OS=Deinococcus radiodurans (strain ATCC 13939 / DSM 20539 / JCM 16871 / LMG 4051 / NBRC 15346 / NCIMB 9279 / R1 / VKM B-1422) OX=243230 GN=rpoC PE=3 SV=1	rpoC
	Q9RVW0	6	K	DNA-directed RNA polymerase subunit beta' OS=Deinococcus radiodurans (strain ATCC 13939 / DSM 20539 / JCM 16871 / LMG 4051 / NBRC 15346 / NCIMB 9279 / R1 / VKM B-1422) OX=243230 GN=rpoC PE=3 SV=1	rpoC
	Q9RVW0	1387	K	DNA-directed RNA polymerase subunit beta' OS=Deinococcus radiodurans (strain ATCC 13939 / DSM 20539 / JCM 16871 / LMG 4051 / NBRC 15346 / NCIMB 9279 / R1 / VKM B-1422) OX=243230 GN=rpoC PE=3 SV=1	rpoC
	Q9RVW0	83	K	DNA-directed RNA polymerase subunit beta' OS=Deinococcus radiodurans (strain ATCC 13939 / DSM 20539 / JCM 16871 / LMG 4051 / NBRC 15346 / NCIMB 9279 / R1 / VKM B-1422) OX=243230 GN=rpoC PE=3 SV=1	rpoC
	Q9RVW0	1198	K	DNA-directed RNA polymerase subunit beta' OS=Deinococcus radiodurans (strain ATCC 13939 / DSM 20539 / JCM 16871 / LMG 4051 / NBRC 15346 / NCIMB 9279 / R1 / VKM B-1422) OX=243230 GN=rpoC PE=3 SV=1	rpoC
	Q9RVW0	61	K	DNA-directed RNA polymerase subunit beta' OS=Deinococcus radiodurans (strain ATCC 13939 / DSM 20539 / JCM 16871 / LMG 4051 / NBRC 15346 / NCIMB 9279 / R1 / VKM B-1422) OX=243230 GN=rpoC PE=3 SV=1	rpoC
	Q9RVW0	1008	K	DNA-directed RNA polymerase subunit beta' OS=Deinococcus radiodurans (strain ATCC 13939 / DSM 20539 / JCM 16871 / LMG 4051 / NBRC 15346 / NCIMB 9279 / R1 / VKM B-1422) OX=243230 GN=rpoC PE=3 SV=1	rpoC
	Q9RVW0	1383	K	DNA-directed RNA polymerase subunit beta' OS=Deinococcus radiodurans (strain ATCC 13939 / DSM 20539 / JCM 16871 / LMG 4051 / NBRC 15346 / NCIMB 9279 / R1 / VKM B-1422) OX=243230 GN=rpoC PE=3 SV=1	rpoC
	Q9RVW0	681	K	DNA-directed RNA polymerase subunit beta' OS=Deinococcus radiodurans (strain ATCC 13939 / DSM 20539 / JCM 16871 / LMG 4051 / NBRC 15346 / NCIMB 9279 / R1 / VKM B-1422) OX=243230 GN=rpoC PE=3 SV=1	rpoC
	Q9RVW0	671	K	DNA-directed RNA polymerase subunit beta' OS=Deinococcus radiodurans (strain ATCC 13939 / DSM 20539 / JCM 16871 / LMG 4051 / NBRC 15346 / NCIMB 9279 / R1 / VKM B-1422) OX=243230 GN=rpoC PE=3 SV=1	rpoC
	Q9RVW4	54	K	"Cold shock protein, CSD family OS=Deinococcus radiodurans (strain ATCC 13939 / DSM 20539 / JCM 16871 / LMG 4051 / NBRC 15346 / NCIMB 9279 / R1 / VKM B-1422) OX=243230 GN=DR_0907 PE=4 SV=1"	DR_0907
	Q9RVW5	468	K	DNA topoisomerase (ATP-hydrolyzing) OS=Deinococcus radiodurans (strain ATCC 13939 / DSM 20539 / JCM 16871 / LMG 4051 / NBRC 15346 / NCIMB 9279 / R1 / VKM B-1422) OX=243230 GN=DR_0906 PE=3 SV=1	DR_0906
	Q9RVW5	92	K	DNA topoisomerase (ATP-hydrolyzing) OS=Deinococcus radiodurans (strain ATCC 13939 / DSM 20539 / JCM 16871 / LMG 4051 / NBRC 15346 / NCIMB 9279 / R1 / VKM B-1422) OX=243230 GN=DR_0906 PE=3 SV=1	DR_0906
	Q9RVW5	482	K	DNA topoisomerase (ATP-hydrolyzing) OS=Deinococcus radiodurans (strain ATCC 13939 / DSM 20539 / JCM 16871 / LMG 4051 / NBRC 15346 / NCIMB 9279 / R1 / VKM B-1422) OX=243230 GN=DR_0906 PE=3 SV=1	DR_0906
	Q9RVW5	567	K	DNA topoisomerase (ATP-hydrolyzing) OS=Deinococcus radiodurans (strain ATCC 13939 / DSM 20539 / JCM 16871 / LMG 4051 / NBRC 15346 / NCIMB 9279 / R1 / VKM B-1422) OX=243230 GN=DR_0906 PE=3 SV=1	DR_0906
	Q9RVW5	393	K	DNA topoisomerase (ATP-hydrolyzing) OS=Deinococcus radiodurans (strain ATCC 13939 / DSM 20539 / JCM 16871 / LMG 4051 / NBRC 15346 / NCIMB 9279 / R1 / VKM B-1422) OX=243230 GN=DR_0906 PE=3 SV=1	DR_0906
	Q9RVW5	570	K	DNA topoisomerase (ATP-hydrolyzing) OS=Deinococcus radiodurans (strain ATCC 13939 / DSM 20539 / JCM 16871 / LMG 4051 / NBRC 15346 / NCIMB 9279 / R1 / VKM B-1422) OX=243230 GN=DR_0906 PE=3 SV=1	DR_0906
	Q9RVW5	500	K	DNA topoisomerase (ATP-hydrolyzing) OS=Deinococcus radiodurans (strain ATCC 13939 / DSM 20539 / JCM 16871 / LMG 4051 / NBRC 15346 / NCIMB 9279 / R1 / VKM B-1422) OX=243230 GN=DR_0906 PE=3 SV=1	DR_0906
	Q9RVW5	388	K	DNA topoisomerase (ATP-hydrolyzing) OS=Deinococcus radiodurans (strain ATCC 13939 / DSM 20539 / JCM 16871 / LMG 4051 / NBRC 15346 / NCIMB 9279 / R1 / VKM B-1422) OX=243230 GN=DR_0906 PE=3 SV=1	DR_0906
	Q9RVX2	98	K	Ribonuclease H OS=Deinococcus radiodurans (strain ATCC 13939 / DSM 20539 / JCM 16871 / LMG 4051 / NBRC 15346 / NCIMB 9279 / R1 / VKM B-1422) OX=243230 GN=rnhA PE=3 SV=1	rnhA
	Q9RVX5	235	K	Pseudouridine synthase OS=Deinococcus radiodurans (strain ATCC 13939 / DSM 20539 / JCM 16871 / LMG 4051 / NBRC 15346 / NCIMB 9279 / R1 / VKM B-1422) OX=243230 GN=DR_0896 PE=3 SV=1	DR_0896
	Q9RVX7	254	K	Uncharacterized protein OS=Deinococcus radiodurans (strain ATCC 13939 / DSM 20539 / JCM 16871 / LMG 4051 / NBRC 15346 / NCIMB 9279 / R1 / VKM B-1422) OX=243230 GN=DR_0894 PE=4 SV=1	DR_0894
	Q9RVX7	181	K	Uncharacterized protein OS=Deinococcus radiodurans (strain ATCC 13939 / DSM 20539 / JCM 16871 / LMG 4051 / NBRC 15346 / NCIMB 9279 / R1 / VKM B-1422) OX=243230 GN=DR_0894 PE=4 SV=1	DR_0894
	Q9RVX7	260	K	Uncharacterized protein OS=Deinococcus radiodurans (strain ATCC 13939 / DSM 20539 / JCM 16871 / LMG 4051 / NBRC 15346 / NCIMB 9279 / R1 / VKM B-1422) OX=243230 GN=DR_0894 PE=4 SV=1	DR_0894
	Q9RVX7	420	K	Uncharacterized protein OS=Deinococcus radiodurans (strain ATCC 13939 / DSM 20539 / JCM 16871 / LMG 4051 / NBRC 15346 / NCIMB 9279 / R1 / VKM B-1422) OX=243230 GN=DR_0894 PE=4 SV=1	DR_0894
	Q9RVY0	174	K	DNA-binding response regulator OS=Deinococcus radiodurans (strain ATCC 13939 / DSM 20539 / JCM 16871 / LMG 4051 / NBRC 15346 / NCIMB 9279 / R1 / VKM B-1422) OX=243230 GN=DR_0891 PE=4 SV=1	DR_0891
	Q9RVY3	125	K	Uncharacterized protein DR_0888 OS=Deinococcus radiodurans (strain ATCC 13939 / DSM 20539 / JCM 16871 / LMG 4051 / NBRC 15346 / NCIMB 9279 / R1 / VKM B-1422) OX=243230 GN=DR_0888 PE=1 SV=1	DR_0888
	Q9RVZ2	83	K	"Adenine phosphoribosyltransferase, putative OS=Deinococcus radiodurans (strain ATCC 13939 / DSM 20539 / JCM 16871 / LMG 4051 / NBRC 15346 / NCIMB 9279 / R1 / VKM B-1422) OX=243230 GN=DR_0878 PE=4 SV=1"	DR_0878
	Q9RVZ2	86	K	"Adenine phosphoribosyltransferase, putative OS=Deinococcus radiodurans (strain ATCC 13939 / DSM 20539 / JCM 16871 / LMG 4051 / NBRC 15346 / NCIMB 9279 / R1 / VKM B-1422) OX=243230 GN=DR_0878 PE=4 SV=1"	DR_0878
	Q9RVZ2	76	K	"Adenine phosphoribosyltransferase, putative OS=Deinococcus radiodurans (strain ATCC 13939 / DSM 20539 / JCM 16871 / LMG 4051 / NBRC 15346 / NCIMB 9279 / R1 / VKM B-1422) OX=243230 GN=DR_0878 PE=4 SV=1"	DR_0878
	Q9RW01	64	K	Bifunctional purine biosynthesis protein PurH OS=Deinococcus radiodurans (strain ATCC 13939 / DSM 20539 / JCM 16871 / LMG 4051 / NBRC 15346 / NCIMB 9279 / R1 / VKM B-1422) OX=243230 GN=purH PE=3 SV=2	purH
	Q9RW01	409	K	Bifunctional purine biosynthesis protein PurH OS=Deinococcus radiodurans (strain ATCC 13939 / DSM 20539 / JCM 16871 / LMG 4051 / NBRC 15346 / NCIMB 9279 / R1 / VKM B-1422) OX=243230 GN=purH PE=3 SV=2	purH
	Q9RW01	420	K	Bifunctional purine biosynthesis protein PurH OS=Deinococcus radiodurans (strain ATCC 13939 / DSM 20539 / JCM 16871 / LMG 4051 / NBRC 15346 / NCIMB 9279 / R1 / VKM B-1422) OX=243230 GN=purH PE=3 SV=2	purH
	Q9RW16	25	K	Gliding motility protein OS=Deinococcus radiodurans (strain ATCC 13939 / DSM 20539 / JCM 16871 / LMG 4051 / NBRC 15346 / NCIMB 9279 / R1 / VKM B-1422) OX=243230 GN=DR_0853 PE=4 SV=1	DR_0853
	Q9RW16	35	K	Gliding motility protein OS=Deinococcus radiodurans (strain ATCC 13939 / DSM 20539 / JCM 16871 / LMG 4051 / NBRC 15346 / NCIMB 9279 / R1 / VKM B-1422) OX=243230 GN=DR_0853 PE=4 SV=1	DR_0853
	Q9RW16	173	K	Gliding motility protein OS=Deinococcus radiodurans (strain ATCC 13939 / DSM 20539 / JCM 16871 / LMG 4051 / NBRC 15346 / NCIMB 9279 / R1 / VKM B-1422) OX=243230 GN=DR_0853 PE=4 SV=1	DR_0853
	Q9RW16	30	K	Gliding motility protein OS=Deinococcus radiodurans (strain ATCC 13939 / DSM 20539 / JCM 16871 / LMG 4051 / NBRC 15346 / NCIMB 9279 / R1 / VKM B-1422) OX=243230 GN=DR_0853 PE=4 SV=1	DR_0853
	Q9RW24	124	K	Ribose-5-phosphate isomerase A OS=Deinococcus radiodurans (strain ATCC 13939 / DSM 20539 / JCM 16871 / LMG 4051 / NBRC 15346 / NCIMB 9279 / R1 / VKM B-1422) OX=243230 GN=rpiA PE=3 SV=1	rpiA
	Q9RW24	42	K	Ribose-5-phosphate isomerase A OS=Deinococcus radiodurans (strain ATCC 13939 / DSM 20539 / JCM 16871 / LMG 4051 / NBRC 15346 / NCIMB 9279 / R1 / VKM B-1422) OX=243230 GN=rpiA PE=3 SV=1	rpiA
	Q9RW24	33	K	Ribose-5-phosphate isomerase A OS=Deinococcus radiodurans (strain ATCC 13939 / DSM 20539 / JCM 16871 / LMG 4051 / NBRC 15346 / NCIMB 9279 / R1 / VKM B-1422) OX=243230 GN=rpiA PE=3 SV=1	rpiA
	Q9RW24	114	K	Ribose-5-phosphate isomerase A OS=Deinococcus radiodurans (strain ATCC 13939 / DSM 20539 / JCM 16871 / LMG 4051 / NBRC 15346 / NCIMB 9279 / R1 / VKM B-1422) OX=243230 GN=rpiA PE=3 SV=1	rpiA
	Q9RW24	195	K	Ribose-5-phosphate isomerase A OS=Deinococcus radiodurans (strain ATCC 13939 / DSM 20539 / JCM 16871 / LMG 4051 / NBRC 15346 / NCIMB 9279 / R1 / VKM B-1422) OX=243230 GN=rpiA PE=3 SV=1	rpiA
	Q9RW24	107	K	Ribose-5-phosphate isomerase A OS=Deinococcus radiodurans (strain ATCC 13939 / DSM 20539 / JCM 16871 / LMG 4051 / NBRC 15346 / NCIMB 9279 / R1 / VKM B-1422) OX=243230 GN=rpiA PE=3 SV=1	rpiA
	Q9RW28	78	K	Putative metal-dependent hydrolase DR_0841 OS=Deinococcus radiodurans (strain ATCC 13939 / DSM 20539 / JCM 16871 / LMG 4051 / NBRC 15346 / NCIMB 9279 / R1 / VKM B-1422) OX=243230 GN=DR_0841 PE=3 SV=2	DR_0841
	Q9RW41	84	K	Isocitrase OS=Deinococcus radiodurans (strain ATCC 13939 / DSM 20539 / JCM 16871 / LMG 4051 / NBRC 15346 / NCIMB 9279 / R1 / VKM B-1422) OX=243230 GN=DR_0828 PE=4 SV=1	DR_0828
	Q9RW41	371	K	Isocitrase OS=Deinococcus radiodurans (strain ATCC 13939 / DSM 20539 / JCM 16871 / LMG 4051 / NBRC 15346 / NCIMB 9279 / R1 / VKM B-1422) OX=243230 GN=DR_0828 PE=4 SV=1	DR_0828
	Q9RW41	49	K	Isocitrase OS=Deinococcus radiodurans (strain ATCC 13939 / DSM 20539 / JCM 16871 / LMG 4051 / NBRC 15346 / NCIMB 9279 / R1 / VKM B-1422) OX=243230 GN=DR_0828 PE=4 SV=1	DR_0828
	Q9RW41	89	K	Isocitrase OS=Deinococcus radiodurans (strain ATCC 13939 / DSM 20539 / JCM 16871 / LMG 4051 / NBRC 15346 / NCIMB 9279 / R1 / VKM B-1422) OX=243230 GN=DR_0828 PE=4 SV=1	DR_0828
	Q9RW41	295	K	Isocitrase OS=Deinococcus radiodurans (strain ATCC 13939 / DSM 20539 / JCM 16871 / LMG 4051 / NBRC 15346 / NCIMB 9279 / R1 / VKM B-1422) OX=243230 GN=DR_0828 PE=4 SV=1	DR_0828
	Q9RW41	230	K	Isocitrase OS=Deinococcus radiodurans (strain ATCC 13939 / DSM 20539 / JCM 16871 / LMG 4051 / NBRC 15346 / NCIMB 9279 / R1 / VKM B-1422) OX=243230 GN=DR_0828 PE=4 SV=1	DR_0828
	Q9RW44	8	K	50S ribosomal protein L31 OS=Deinococcus radiodurans (strain ATCC 13939 / DSM 20539 / JCM 16871 / LMG 4051 / NBRC 15346 / NCIMB 9279 / R1 / VKM B-1422) OX=243230 GN=rpmE PE=1 SV=1	rpmE
	Q9RW44	58	K	50S ribosomal protein L31 OS=Deinococcus radiodurans (strain ATCC 13939 / DSM 20539 / JCM 16871 / LMG 4051 / NBRC 15346 / NCIMB 9279 / R1 / VKM B-1422) OX=243230 GN=rpmE PE=1 SV=1	rpmE
	Q9RW54	192	K	"Transcriptional regulator, GntR family OS=Deinococcus radiodurans (strain ATCC 13939 / DSM 20539 / JCM 16871 / LMG 4051 / NBRC 15346 / NCIMB 9279 / R1 / VKM B-1422) OX=243230 GN=DR_0815 PE=4 SV=1"	DR_0815
	Q9RW54	97	K	"Transcriptional regulator, GntR family OS=Deinococcus radiodurans (strain ATCC 13939 / DSM 20539 / JCM 16871 / LMG 4051 / NBRC 15346 / NCIMB 9279 / R1 / VKM B-1422) OX=243230 GN=DR_0815 PE=4 SV=1"	DR_0815
	Q9RW55	190	K	Proline dehydrogenase OS=Deinococcus radiodurans (strain ATCC 13939 / DSM 20539 / JCM 16871 / LMG 4051 / NBRC 15346 / NCIMB 9279 / R1 / VKM B-1422) OX=243230 GN=DR_0814 PE=1 SV=1	DR_0814
	Q9RW55	204	K	Proline dehydrogenase OS=Deinococcus radiodurans (strain ATCC 13939 / DSM 20539 / JCM 16871 / LMG 4051 / NBRC 15346 / NCIMB 9279 / R1 / VKM B-1422) OX=243230 GN=DR_0814 PE=1 SV=1	DR_0814
	Q9RW55	26	K	Proline dehydrogenase OS=Deinococcus radiodurans (strain ATCC 13939 / DSM 20539 / JCM 16871 / LMG 4051 / NBRC 15346 / NCIMB 9279 / R1 / VKM B-1422) OX=243230 GN=DR_0814 PE=1 SV=1	DR_0814
	Q9RW55	220	K	Proline dehydrogenase OS=Deinococcus radiodurans (strain ATCC 13939 / DSM 20539 / JCM 16871 / LMG 4051 / NBRC 15346 / NCIMB 9279 / R1 / VKM B-1422) OX=243230 GN=DR_0814 PE=1 SV=1	DR_0814
	Q9RW56	3	K	1-pyrroline-5-carboxylate dehydrogenase OS=Deinococcus radiodurans (strain ATCC 13939 / DSM 20539 / JCM 16871 / LMG 4051 / NBRC 15346 / NCIMB 9279 / R1 / VKM B-1422) OX=243230 GN=DR_0813 PE=4 SV=1	DR_0813
	Q9RW56	283	K	1-pyrroline-5-carboxylate dehydrogenase OS=Deinococcus radiodurans (strain ATCC 13939 / DSM 20539 / JCM 16871 / LMG 4051 / NBRC 15346 / NCIMB 9279 / R1 / VKM B-1422) OX=243230 GN=DR_0813 PE=4 SV=1	DR_0813
	Q9RW56	94	K	1-pyrroline-5-carboxylate dehydrogenase OS=Deinococcus radiodurans (strain ATCC 13939 / DSM 20539 / JCM 16871 / LMG 4051 / NBRC 15346 / NCIMB 9279 / R1 / VKM B-1422) OX=243230 GN=DR_0813 PE=4 SV=1	DR_0813
	Q9RW56	517	K	1-pyrroline-5-carboxylate dehydrogenase OS=Deinococcus radiodurans (strain ATCC 13939 / DSM 20539 / JCM 16871 / LMG 4051 / NBRC 15346 / NCIMB 9279 / R1 / VKM B-1422) OX=243230 GN=DR_0813 PE=4 SV=1	DR_0813
	Q9RW56	17	K	1-pyrroline-5-carboxylate dehydrogenase OS=Deinococcus radiodurans (strain ATCC 13939 / DSM 20539 / JCM 16871 / LMG 4051 / NBRC 15346 / NCIMB 9279 / R1 / VKM B-1422) OX=243230 GN=DR_0813 PE=4 SV=1	DR_0813
	Q9RW56	277	K	1-pyrroline-5-carboxylate dehydrogenase OS=Deinococcus radiodurans (strain ATCC 13939 / DSM 20539 / JCM 16871 / LMG 4051 / NBRC 15346 / NCIMB 9279 / R1 / VKM B-1422) OX=243230 GN=DR_0813 PE=4 SV=1	DR_0813
	Q9RW56	38	K	1-pyrroline-5-carboxylate dehydrogenase OS=Deinococcus radiodurans (strain ATCC 13939 / DSM 20539 / JCM 16871 / LMG 4051 / NBRC 15346 / NCIMB 9279 / R1 / VKM B-1422) OX=243230 GN=DR_0813 PE=4 SV=1	DR_0813
	Q9RW56	376	K	1-pyrroline-5-carboxylate dehydrogenase OS=Deinococcus radiodurans (strain ATCC 13939 / DSM 20539 / JCM 16871 / LMG 4051 / NBRC 15346 / NCIMB 9279 / R1 / VKM B-1422) OX=243230 GN=DR_0813 PE=4 SV=1	DR_0813
	Q9RW56	106	K	1-pyrroline-5-carboxylate dehydrogenase OS=Deinococcus radiodurans (strain ATCC 13939 / DSM 20539 / JCM 16871 / LMG 4051 / NBRC 15346 / NCIMB 9279 / R1 / VKM B-1422) OX=243230 GN=DR_0813 PE=4 SV=1	DR_0813
	Q9RW56	30	K	1-pyrroline-5-carboxylate dehydrogenase OS=Deinococcus radiodurans (strain ATCC 13939 / DSM 20539 / JCM 16871 / LMG 4051 / NBRC 15346 / NCIMB 9279 / R1 / VKM B-1422) OX=243230 GN=DR_0813 PE=4 SV=1	DR_0813
	Q9RW56	255	K	1-pyrroline-5-carboxylate dehydrogenase OS=Deinococcus radiodurans (strain ATCC 13939 / DSM 20539 / JCM 16871 / LMG 4051 / NBRC 15346 / NCIMB 9279 / R1 / VKM B-1422) OX=243230 GN=DR_0813 PE=4 SV=1	DR_0813
	Q9RW61	27	K	Bifunctional protein GlmU OS=Deinococcus radiodurans (strain ATCC 13939 / DSM 20539 / JCM 16871 / LMG 4051 / NBRC 15346 / NCIMB 9279 / R1 / VKM B-1422) OX=243230 GN=glmU PE=3 SV=2	glmU
	Q9RW61	43	K	Bifunctional protein GlmU OS=Deinococcus radiodurans (strain ATCC 13939 / DSM 20539 / JCM 16871 / LMG 4051 / NBRC 15346 / NCIMB 9279 / R1 / VKM B-1422) OX=243230 GN=glmU PE=3 SV=2	glmU
	Q9RW70	136	K	Glucose-fructose oxidoreductase OS=Deinococcus radiodurans (strain ATCC 13939 / DSM 20539 / JCM 16871 / LMG 4051 / NBRC 15346 / NCIMB 9279 / R1 / VKM B-1422) OX=243230 GN=DR_0799 PE=4 SV=1	DR_0799
	Q9RW70	142	K	Glucose-fructose oxidoreductase OS=Deinococcus radiodurans (strain ATCC 13939 / DSM 20539 / JCM 16871 / LMG 4051 / NBRC 15346 / NCIMB 9279 / R1 / VKM B-1422) OX=243230 GN=DR_0799 PE=4 SV=1	DR_0799
	Q9RW70	193	K	Glucose-fructose oxidoreductase OS=Deinococcus radiodurans (strain ATCC 13939 / DSM 20539 / JCM 16871 / LMG 4051 / NBRC 15346 / NCIMB 9279 / R1 / VKM B-1422) OX=243230 GN=DR_0799 PE=4 SV=1	DR_0799
	Q9RW75	237	K	[LysW]-aminoadipate semialdehyde transaminase OS=Deinococcus radiodurans (strain ATCC 13939 / DSM 20539 / JCM 16871 / LMG 4051 / NBRC 15346 / NCIMB 9279 / R1 / VKM B-1422) OX=243230 GN=lysJ PE=3 SV=2	lysJ
	Q9RW75	25	K	[LysW]-aminoadipate semialdehyde transaminase OS=Deinococcus radiodurans (strain ATCC 13939 / DSM 20539 / JCM 16871 / LMG 4051 / NBRC 15346 / NCIMB 9279 / R1 / VKM B-1422) OX=243230 GN=lysJ PE=3 SV=2	lysJ
	Q9RW75	314	K	[LysW]-aminoadipate semialdehyde transaminase OS=Deinococcus radiodurans (strain ATCC 13939 / DSM 20539 / JCM 16871 / LMG 4051 / NBRC 15346 / NCIMB 9279 / R1 / VKM B-1422) OX=243230 GN=lysJ PE=3 SV=2	lysJ
	Q9RW75	17	K	[LysW]-aminoadipate semialdehyde transaminase OS=Deinococcus radiodurans (strain ATCC 13939 / DSM 20539 / JCM 16871 / LMG 4051 / NBRC 15346 / NCIMB 9279 / R1 / VKM B-1422) OX=243230 GN=lysJ PE=3 SV=2	lysJ
	Q9RW75	121	K	[LysW]-aminoadipate semialdehyde transaminase OS=Deinococcus radiodurans (strain ATCC 13939 / DSM 20539 / JCM 16871 / LMG 4051 / NBRC 15346 / NCIMB 9279 / R1 / VKM B-1422) OX=243230 GN=lysJ PE=3 SV=2	lysJ
	Q9RW75	154	K	[LysW]-aminoadipate semialdehyde transaminase OS=Deinococcus radiodurans (strain ATCC 13939 / DSM 20539 / JCM 16871 / LMG 4051 / NBRC 15346 / NCIMB 9279 / R1 / VKM B-1422) OX=243230 GN=lysJ PE=3 SV=2	lysJ
	Q9RW75	219	K	[LysW]-aminoadipate semialdehyde transaminase OS=Deinococcus radiodurans (strain ATCC 13939 / DSM 20539 / JCM 16871 / LMG 4051 / NBRC 15346 / NCIMB 9279 / R1 / VKM B-1422) OX=243230 GN=lysJ PE=3 SV=2	lysJ
	Q9RW75	321	K	[LysW]-aminoadipate semialdehyde transaminase OS=Deinococcus radiodurans (strain ATCC 13939 / DSM 20539 / JCM 16871 / LMG 4051 / NBRC 15346 / NCIMB 9279 / R1 / VKM B-1422) OX=243230 GN=lysJ PE=3 SV=2	lysJ
	Q9RW75	329	K	[LysW]-aminoadipate semialdehyde transaminase OS=Deinococcus radiodurans (strain ATCC 13939 / DSM 20539 / JCM 16871 / LMG 4051 / NBRC 15346 / NCIMB 9279 / R1 / VKM B-1422) OX=243230 GN=lysJ PE=3 SV=2	lysJ
	Q9RW80	81	K	Cysteine synthase OS=Deinococcus radiodurans (strain ATCC 13939 / DSM 20539 / JCM 16871 / LMG 4051 / NBRC 15346 / NCIMB 9279 / R1 / VKM B-1422) OX=243230 GN=DR_0789 PE=3 SV=1	DR_0789
	Q9RW82	170	K	S4 RNA-binding domain-containing protein OS=Deinococcus radiodurans (strain ATCC 13939 / DSM 20539 / JCM 16871 / LMG 4051 / NBRC 15346 / NCIMB 9279 / R1 / VKM B-1422) OX=243230 GN=DR_0787 PE=4 SV=1	DR_0787
	Q9RW82	45	K	S4 RNA-binding domain-containing protein OS=Deinococcus radiodurans (strain ATCC 13939 / DSM 20539 / JCM 16871 / LMG 4051 / NBRC 15346 / NCIMB 9279 / R1 / VKM B-1422) OX=243230 GN=DR_0787 PE=4 SV=1	DR_0787
	Q9RW82	187	K	S4 RNA-binding domain-containing protein OS=Deinococcus radiodurans (strain ATCC 13939 / DSM 20539 / JCM 16871 / LMG 4051 / NBRC 15346 / NCIMB 9279 / R1 / VKM B-1422) OX=243230 GN=DR_0787 PE=4 SV=1	DR_0787
	Q9RW82	150	K	S4 RNA-binding domain-containing protein OS=Deinococcus radiodurans (strain ATCC 13939 / DSM 20539 / JCM 16871 / LMG 4051 / NBRC 15346 / NCIMB 9279 / R1 / VKM B-1422) OX=243230 GN=DR_0787 PE=4 SV=1	DR_0787
	Q9RW88	102	K	"Response regulator, OmpR/PhoB family OS=Deinococcus radiodurans (strain ATCC 13939 / DSM 20539 / JCM 16871 / LMG 4051 / NBRC 15346 / NCIMB 9279 / R1 / VKM B-1422) OX=243230 GN=DR_0781 PE=4 SV=1"	DR_0781
	Q9RW89	72	K	Uncharacterized protein OS=Deinococcus radiodurans (strain ATCC 13939 / DSM 20539 / JCM 16871 / LMG 4051 / NBRC 15346 / NCIMB 9279 / R1 / VKM B-1422) OX=243230 GN=DR_0780 PE=4 SV=1	DR_0780
	Q9RW91	122	K	3-dehydroquinate dehydratase OS=Deinococcus radiodurans (strain ATCC 13939 / DSM 20539 / JCM 16871 / LMG 4051 / NBRC 15346 / NCIMB 9279 / R1 / VKM B-1422) OX=243230 GN=aroQ PE=3 SV=1	aroQ
	Q9RW93	52	K	Shikimate kinase OS=Deinococcus radiodurans (strain ATCC 13939 / DSM 20539 / JCM 16871 / LMG 4051 / NBRC 15346 / NCIMB 9279 / R1 / VKM B-1422) OX=243230 GN=aroK PE=3 SV=2	aroK
	Q9RW93	122	K	Shikimate kinase OS=Deinococcus radiodurans (strain ATCC 13939 / DSM 20539 / JCM 16871 / LMG 4051 / NBRC 15346 / NCIMB 9279 / R1 / VKM B-1422) OX=243230 GN=aroK PE=3 SV=2	aroK
	Q9RW94	237	K	Chorismate synthase OS=Deinococcus radiodurans (strain ATCC 13939 / DSM 20539 / JCM 16871 / LMG 4051 / NBRC 15346 / NCIMB 9279 / R1 / VKM B-1422) OX=243230 GN=aroC PE=3 SV=3	aroC
	Q9RW99	173	K	"Fimbrial assembly protein PilM, putative OS=Deinococcus radiodurans (strain ATCC 13939 / DSM 20539 / JCM 16871 / LMG 4051 / NBRC 15346 / NCIMB 9279 / R1 / VKM B-1422) OX=243230 GN=DR_0770 PE=4 SV=1"	DR_0770
	Q9RW99	332	K	"Fimbrial assembly protein PilM, putative OS=Deinococcus radiodurans (strain ATCC 13939 / DSM 20539 / JCM 16871 / LMG 4051 / NBRC 15346 / NCIMB 9279 / R1 / VKM B-1422) OX=243230 GN=DR_0770 PE=4 SV=1"	DR_0770
	Q9RWA1	103	K	UDP-N-acetylmuramoyl-tripeptide--D-alanyl-D-alanine ligase OS=Deinococcus radiodurans (strain ATCC 13939 / DSM 20539 / JCM 16871 / LMG 4051 / NBRC 15346 / NCIMB 9279 / R1 / VKM B-1422) OX=243230 GN=DR_0768 PE=4 SV=1	DR_0768
	Q9RWA1	323	K	UDP-N-acetylmuramoyl-tripeptide--D-alanyl-D-alanine ligase OS=Deinococcus radiodurans (strain ATCC 13939 / DSM 20539 / JCM 16871 / LMG 4051 / NBRC 15346 / NCIMB 9279 / R1 / VKM B-1422) OX=243230 GN=DR_0768 PE=4 SV=1	DR_0768
	Q9RWA4	215	K	Lipoyl synthase OS=Deinococcus radiodurans (strain ATCC 13939 / DSM 20539 / JCM 16871 / LMG 4051 / NBRC 15346 / NCIMB 9279 / R1 / VKM B-1422) OX=243230 GN=lipA PE=3 SV=1	lipA
	Q9RWA4	103	K	Lipoyl synthase OS=Deinococcus radiodurans (strain ATCC 13939 / DSM 20539 / JCM 16871 / LMG 4051 / NBRC 15346 / NCIMB 9279 / R1 / VKM B-1422) OX=243230 GN=lipA PE=3 SV=1	lipA
	Q9RWA5	236	K	Octanoyltransferase OS=Deinococcus radiodurans (strain ATCC 13939 / DSM 20539 / JCM 16871 / LMG 4051 / NBRC 15346 / NCIMB 9279 / R1 / VKM B-1422) OX=243230 GN=lipB PE=3 SV=1	lipB
	Q9RWA6	92	K	N-acetyltransferase domain-containing protein OS=Deinococcus radiodurans (strain ATCC 13939 / DSM 20539 / JCM 16871 / LMG 4051 / NBRC 15346 / NCIMB 9279 / R1 / VKM B-1422) OX=243230 GN=DR_0763 PE=4 SV=1	DR_0763
	Q9RWA6	28	K	N-acetyltransferase domain-containing protein OS=Deinococcus radiodurans (strain ATCC 13939 / DSM 20539 / JCM 16871 / LMG 4051 / NBRC 15346 / NCIMB 9279 / R1 / VKM B-1422) OX=243230 GN=DR_0763 PE=4 SV=1	DR_0763
	Q9RWB2	6	K	Citrate synthase OS=Deinococcus radiodurans (strain ATCC 13939 / DSM 20539 / JCM 16871 / LMG 4051 / NBRC 15346 / NCIMB 9279 / R1 / VKM B-1422) OX=243230 GN=gltA PE=1 SV=3	gltA
	Q9RWB2	306	K	Citrate synthase OS=Deinococcus radiodurans (strain ATCC 13939 / DSM 20539 / JCM 16871 / LMG 4051 / NBRC 15346 / NCIMB 9279 / R1 / VKM B-1422) OX=243230 GN=gltA PE=1 SV=3	gltA
	Q9RWB2	251	K	Citrate synthase OS=Deinococcus radiodurans (strain ATCC 13939 / DSM 20539 / JCM 16871 / LMG 4051 / NBRC 15346 / NCIMB 9279 / R1 / VKM B-1422) OX=243230 GN=gltA PE=1 SV=3	gltA
	Q9RWB2	70	K	Citrate synthase OS=Deinococcus radiodurans (strain ATCC 13939 / DSM 20539 / JCM 16871 / LMG 4051 / NBRC 15346 / NCIMB 9279 / R1 / VKM B-1422) OX=243230 GN=gltA PE=1 SV=3	gltA
	Q9RWB2	374	K	Citrate synthase OS=Deinococcus radiodurans (strain ATCC 13939 / DSM 20539 / JCM 16871 / LMG 4051 / NBRC 15346 / NCIMB 9279 / R1 / VKM B-1422) OX=243230 GN=gltA PE=1 SV=3	gltA
	Q9RWB2	253	K	Citrate synthase OS=Deinococcus radiodurans (strain ATCC 13939 / DSM 20539 / JCM 16871 / LMG 4051 / NBRC 15346 / NCIMB 9279 / R1 / VKM B-1422) OX=243230 GN=gltA PE=1 SV=3	gltA
	Q9RWB2	263	K	Citrate synthase OS=Deinococcus radiodurans (strain ATCC 13939 / DSM 20539 / JCM 16871 / LMG 4051 / NBRC 15346 / NCIMB 9279 / R1 / VKM B-1422) OX=243230 GN=gltA PE=1 SV=3	gltA
	Q9RWB2	327	K	Citrate synthase OS=Deinococcus radiodurans (strain ATCC 13939 / DSM 20539 / JCM 16871 / LMG 4051 / NBRC 15346 / NCIMB 9279 / R1 / VKM B-1422) OX=243230 GN=gltA PE=1 SV=3	gltA
	Q9RWB2	88	K	Citrate synthase OS=Deinococcus radiodurans (strain ATCC 13939 / DSM 20539 / JCM 16871 / LMG 4051 / NBRC 15346 / NCIMB 9279 / R1 / VKM B-1422) OX=243230 GN=gltA PE=1 SV=3	gltA
	Q9RWB2	285	K	Citrate synthase OS=Deinococcus radiodurans (strain ATCC 13939 / DSM 20539 / JCM 16871 / LMG 4051 / NBRC 15346 / NCIMB 9279 / R1 / VKM B-1422) OX=243230 GN=gltA PE=1 SV=3	gltA
	Q9RWB2	247	K	Citrate synthase OS=Deinococcus radiodurans (strain ATCC 13939 / DSM 20539 / JCM 16871 / LMG 4051 / NBRC 15346 / NCIMB 9279 / R1 / VKM B-1422) OX=243230 GN=gltA PE=1 SV=3	gltA
	Q9RWB4	6	K	50S ribosomal protein L19 OS=Deinococcus radiodurans (strain ATCC 13939 / DSM 20539 / JCM 16871 / LMG 4051 / NBRC 15346 / NCIMB 9279 / R1 / VKM B-1422) OX=243230 GN=rplS PE=1 SV=1	rplS
	Q9RWB4	103	K	50S ribosomal protein L19 OS=Deinococcus radiodurans (strain ATCC 13939 / DSM 20539 / JCM 16871 / LMG 4051 / NBRC 15346 / NCIMB 9279 / R1 / VKM B-1422) OX=243230 GN=rplS PE=1 SV=1	rplS
	Q9RWB4	70	K	50S ribosomal protein L19 OS=Deinococcus radiodurans (strain ATCC 13939 / DSM 20539 / JCM 16871 / LMG 4051 / NBRC 15346 / NCIMB 9279 / R1 / VKM B-1422) OX=243230 GN=rplS PE=1 SV=1	rplS
	Q9RWC2	82	K	Aldose epimerase family protein OS=Deinococcus radiodurans (strain ATCC 13939 / DSM 20539 / JCM 16871 / LMG 4051 / NBRC 15346 / NCIMB 9279 / R1 / VKM B-1422) OX=243230 GN=DR_0747 PE=4 SV=1	DR_0747
	Q9RWC6	170	K	Response regulator OS=Deinococcus radiodurans (strain ATCC 13939 / DSM 20539 / JCM 16871 / LMG 4051 / NBRC 15346 / NCIMB 9279 / R1 / VKM B-1422) OX=243230 GN=DR_0743 PE=4 SV=1	DR_0743
	Q9RWC6	202	K	Response regulator OS=Deinococcus radiodurans (strain ATCC 13939 / DSM 20539 / JCM 16871 / LMG 4051 / NBRC 15346 / NCIMB 9279 / R1 / VKM B-1422) OX=243230 GN=DR_0743 PE=4 SV=1	DR_0743
	Q9RWD6	166	K	Histidine biosynthesis bifunctional protein HisIE OS=Deinococcus radiodurans (strain ATCC 13939 / DSM 20539 / JCM 16871 / LMG 4051 / NBRC 15346 / NCIMB 9279 / R1 / VKM B-1422) OX=243230 GN=hisI PE=3 SV=1	hisI
	Q9RWD6	60	K	Histidine biosynthesis bifunctional protein HisIE OS=Deinococcus radiodurans (strain ATCC 13939 / DSM 20539 / JCM 16871 / LMG 4051 / NBRC 15346 / NCIMB 9279 / R1 / VKM B-1422) OX=243230 GN=hisI PE=3 SV=1	hisI
	Q9RWD9	52	K	"Oxidoreductase, short-chain dehydrogenase/reductase family OS=Deinococcus radiodurans (strain ATCC 13939 / DSM 20539 / JCM 16871 / LMG 4051 / NBRC 15346 / NCIMB 9279 / R1 / VKM B-1422) OX=243230 GN=DR_0730 PE=4 SV=1"	DR_0730
	Q9RWE6	331	K	"Glycosyl hydrolase, family 13 OS=Deinococcus radiodurans (strain ATCC 13939 / DSM 20539 / JCM 16871 / LMG 4051 / NBRC 15346 / NCIMB 9279 / R1 / VKM B-1422) OX=243230 GN=DR_0723 PE=4 SV=1"	DR_0723
	Q9RWF1	104	K	Aspartate 1-decarboxylase OS=Deinococcus radiodurans (strain ATCC 13939 / DSM 20539 / JCM 16871 / LMG 4051 / NBRC 15346 / NCIMB 9279 / R1 / VKM B-1422) OX=243230 GN=panD PE=3 SV=1	panD
	Q9RWF1	111	K	Aspartate 1-decarboxylase OS=Deinococcus radiodurans (strain ATCC 13939 / DSM 20539 / JCM 16871 / LMG 4051 / NBRC 15346 / NCIMB 9279 / R1 / VKM B-1422) OX=243230 GN=panD PE=3 SV=1	panD
	Q9RWF2	426	K	"Leucyl aminopeptidase, putative OS=Deinococcus radiodurans (strain ATCC 13939 / DSM 20539 / JCM 16871 / LMG 4051 / NBRC 15346 / NCIMB 9279 / R1 / VKM B-1422) OX=243230 GN=DR_0717 PE=3 SV=1"	DR_0717
	Q9RWF2	265	K	"Leucyl aminopeptidase, putative OS=Deinococcus radiodurans (strain ATCC 13939 / DSM 20539 / JCM 16871 / LMG 4051 / NBRC 15346 / NCIMB 9279 / R1 / VKM B-1422) OX=243230 GN=DR_0717 PE=3 SV=1"	DR_0717
	Q9RWF2	419	K	"Leucyl aminopeptidase, putative OS=Deinococcus radiodurans (strain ATCC 13939 / DSM 20539 / JCM 16871 / LMG 4051 / NBRC 15346 / NCIMB 9279 / R1 / VKM B-1422) OX=243230 GN=DR_0717 PE=3 SV=1"	DR_0717
	Q9RWG5	30	K	Cupin_2 domain-containing protein OS=Deinococcus radiodurans (strain ATCC 13939 / DSM 20539 / JCM 16871 / LMG 4051 / NBRC 15346 / NCIMB 9279 / R1 / VKM B-1422) OX=243230 GN=DR_0703 PE=4 SV=1	DR_0703
	Q9RWG8	360	K	V-type ATP synthase alpha chain OS=Deinococcus radiodurans (strain ATCC 13939 / DSM 20539 / JCM 16871 / LMG 4051 / NBRC 15346 / NCIMB 9279 / R1 / VKM B-1422) OX=243230 GN=atpA PE=3 SV=1	atpA
	Q9RWG8	514	K	V-type ATP synthase alpha chain OS=Deinococcus radiodurans (strain ATCC 13939 / DSM 20539 / JCM 16871 / LMG 4051 / NBRC 15346 / NCIMB 9279 / R1 / VKM B-1422) OX=243230 GN=atpA PE=3 SV=1	atpA
	Q9RWG8	201	K	V-type ATP synthase alpha chain OS=Deinococcus radiodurans (strain ATCC 13939 / DSM 20539 / JCM 16871 / LMG 4051 / NBRC 15346 / NCIMB 9279 / R1 / VKM B-1422) OX=243230 GN=atpA PE=3 SV=1	atpA
	Q9RWG8	372	K	V-type ATP synthase alpha chain OS=Deinococcus radiodurans (strain ATCC 13939 / DSM 20539 / JCM 16871 / LMG 4051 / NBRC 15346 / NCIMB 9279 / R1 / VKM B-1422) OX=243230 GN=atpA PE=3 SV=1	atpA
	Q9RWG9	98	K	"V-type ATP synthase, F subunit OS=Deinococcus radiodurans (strain ATCC 13939 / DSM 20539 / JCM 16871 / LMG 4051 / NBRC 15346 / NCIMB 9279 / R1 / VKM B-1422) OX=243230 GN=DR_0699 PE=3 SV=1"	DR_0699
	Q9RWG9	103	K	"V-type ATP synthase, F subunit OS=Deinococcus radiodurans (strain ATCC 13939 / DSM 20539 / JCM 16871 / LMG 4051 / NBRC 15346 / NCIMB 9279 / R1 / VKM B-1422) OX=243230 GN=DR_0699 PE=3 SV=1"	DR_0699
	Q9RWH1	172	K	V-type ATP synthase subunit E OS=Deinococcus radiodurans (strain ATCC 13939 / DSM 20539 / JCM 16871 / LMG 4051 / NBRC 15346 / NCIMB 9279 / R1 / VKM B-1422) OX=243230 GN=atpE PE=3 SV=1	atpE
	Q9RWH1	157	K	V-type ATP synthase subunit E OS=Deinococcus radiodurans (strain ATCC 13939 / DSM 20539 / JCM 16871 / LMG 4051 / NBRC 15346 / NCIMB 9279 / R1 / VKM B-1422) OX=243230 GN=atpE PE=3 SV=1	atpE
	Q9RWH1	146	K	V-type ATP synthase subunit E OS=Deinococcus radiodurans (strain ATCC 13939 / DSM 20539 / JCM 16871 / LMG 4051 / NBRC 15346 / NCIMB 9279 / R1 / VKM B-1422) OX=243230 GN=atpE PE=3 SV=1	atpE
	Q9RWH9	52	K	Uracil-DNA glycosylase OS=Deinococcus radiodurans (strain ATCC 13939 / DSM 20539 / JCM 16871 / LMG 4051 / NBRC 15346 / NCIMB 9279 / R1 / VKM B-1422) OX=243230 GN=ung PE=1 SV=1	ung
	Q9RWH9	158	K	Uracil-DNA glycosylase OS=Deinococcus radiodurans (strain ATCC 13939 / DSM 20539 / JCM 16871 / LMG 4051 / NBRC 15346 / NCIMB 9279 / R1 / VKM B-1422) OX=243230 GN=ung PE=1 SV=1	ung
	Q9RWH9	126	K	Uracil-DNA glycosylase OS=Deinococcus radiodurans (strain ATCC 13939 / DSM 20539 / JCM 16871 / LMG 4051 / NBRC 15346 / NCIMB 9279 / R1 / VKM B-1422) OX=243230 GN=ung PE=1 SV=1	ung
	Q9RWI5	51	K	N-acetyltransferase domain-containing protein OS=Deinococcus radiodurans (strain ATCC 13939 / DSM 20539 / JCM 16871 / LMG 4051 / NBRC 15346 / NCIMB 9279 / R1 / VKM B-1422) OX=243230 GN=DR_0683 PE=4 SV=1	DR_0683
	Q9RWI5	146	K	N-acetyltransferase domain-containing protein OS=Deinococcus radiodurans (strain ATCC 13939 / DSM 20539 / JCM 16871 / LMG 4051 / NBRC 15346 / NCIMB 9279 / R1 / VKM B-1422) OX=243230 GN=DR_0683 PE=4 SV=1	DR_0683
	Q9RWI5	108	K	N-acetyltransferase domain-containing protein OS=Deinococcus radiodurans (strain ATCC 13939 / DSM 20539 / JCM 16871 / LMG 4051 / NBRC 15346 / NCIMB 9279 / R1 / VKM B-1422) OX=243230 GN=DR_0683 PE=4 SV=1	DR_0683
	Q9RWJ0	365	K	Argininosuccinate lyase OS=Deinococcus radiodurans (strain ATCC 13939 / DSM 20539 / JCM 16871 / LMG 4051 / NBRC 15346 / NCIMB 9279 / R1 / VKM B-1422) OX=243230 GN=argH PE=3 SV=2	argH
	Q9RWJ0	356	K	Argininosuccinate lyase OS=Deinococcus radiodurans (strain ATCC 13939 / DSM 20539 / JCM 16871 / LMG 4051 / NBRC 15346 / NCIMB 9279 / R1 / VKM B-1422) OX=243230 GN=argH PE=3 SV=2	argH
	Q9RWJ0	128	K	Argininosuccinate lyase OS=Deinococcus radiodurans (strain ATCC 13939 / DSM 20539 / JCM 16871 / LMG 4051 / NBRC 15346 / NCIMB 9279 / R1 / VKM B-1422) OX=243230 GN=argH PE=3 SV=2	argH
	Q9RWJ0	9	K	Argininosuccinate lyase OS=Deinococcus radiodurans (strain ATCC 13939 / DSM 20539 / JCM 16871 / LMG 4051 / NBRC 15346 / NCIMB 9279 / R1 / VKM B-1422) OX=243230 GN=argH PE=3 SV=2	argH
	Q9RWJ0	108	K	Argininosuccinate lyase OS=Deinococcus radiodurans (strain ATCC 13939 / DSM 20539 / JCM 16871 / LMG 4051 / NBRC 15346 / NCIMB 9279 / R1 / VKM B-1422) OX=243230 GN=argH PE=3 SV=2	argH
	Q9RWJ4	50	K	Argininosuccinate synthase OS=Deinococcus radiodurans (strain ATCC 13939 / DSM 20539 / JCM 16871 / LMG 4051 / NBRC 15346 / NCIMB 9279 / R1 / VKM B-1422) OX=243230 GN=argG PE=3 SV=1	argG
	Q9RWJ4	334	K	Argininosuccinate synthase OS=Deinococcus radiodurans (strain ATCC 13939 / DSM 20539 / JCM 16871 / LMG 4051 / NBRC 15346 / NCIMB 9279 / R1 / VKM B-1422) OX=243230 GN=argG PE=3 SV=1	argG
	Q9RWJ4	346	K	Argininosuccinate synthase OS=Deinococcus radiodurans (strain ATCC 13939 / DSM 20539 / JCM 16871 / LMG 4051 / NBRC 15346 / NCIMB 9279 / R1 / VKM B-1422) OX=243230 GN=argG PE=3 SV=1	argG
	Q9RWJ4	268	K	Argininosuccinate synthase OS=Deinococcus radiodurans (strain ATCC 13939 / DSM 20539 / JCM 16871 / LMG 4051 / NBRC 15346 / NCIMB 9279 / R1 / VKM B-1422) OX=243230 GN=argG PE=3 SV=1	argG
	Q9RWJ4	121	K	Argininosuccinate synthase OS=Deinococcus radiodurans (strain ATCC 13939 / DSM 20539 / JCM 16871 / LMG 4051 / NBRC 15346 / NCIMB 9279 / R1 / VKM B-1422) OX=243230 GN=argG PE=3 SV=1	argG
	Q9RWK0	391	K	Carbamoyl-phosphate synthase large chain OS=Deinococcus radiodurans (strain ATCC 13939 / DSM 20539 / JCM 16871 / LMG 4051 / NBRC 15346 / NCIMB 9279 / R1 / VKM B-1422) OX=243230 GN=carB PE=3 SV=1	carB
	Q9RWK0	147	K	Carbamoyl-phosphate synthase large chain OS=Deinococcus radiodurans (strain ATCC 13939 / DSM 20539 / JCM 16871 / LMG 4051 / NBRC 15346 / NCIMB 9279 / R1 / VKM B-1422) OX=243230 GN=carB PE=3 SV=1	carB
	Q9RWK0	365	K	Carbamoyl-phosphate synthase large chain OS=Deinococcus radiodurans (strain ATCC 13939 / DSM 20539 / JCM 16871 / LMG 4051 / NBRC 15346 / NCIMB 9279 / R1 / VKM B-1422) OX=243230 GN=carB PE=3 SV=1	carB
	Q9RWK0	685	K	Carbamoyl-phosphate synthase large chain OS=Deinococcus radiodurans (strain ATCC 13939 / DSM 20539 / JCM 16871 / LMG 4051 / NBRC 15346 / NCIMB 9279 / R1 / VKM B-1422) OX=243230 GN=carB PE=3 SV=1	carB
	Q9RWK0	848	K	Carbamoyl-phosphate synthase large chain OS=Deinococcus radiodurans (strain ATCC 13939 / DSM 20539 / JCM 16871 / LMG 4051 / NBRC 15346 / NCIMB 9279 / R1 / VKM B-1422) OX=243230 GN=carB PE=3 SV=1	carB
	Q9RWK0	856	K	Carbamoyl-phosphate synthase large chain OS=Deinococcus radiodurans (strain ATCC 13939 / DSM 20539 / JCM 16871 / LMG 4051 / NBRC 15346 / NCIMB 9279 / R1 / VKM B-1422) OX=243230 GN=carB PE=3 SV=1	carB
	Q9RWK0	313	K	Carbamoyl-phosphate synthase large chain OS=Deinococcus radiodurans (strain ATCC 13939 / DSM 20539 / JCM 16871 / LMG 4051 / NBRC 15346 / NCIMB 9279 / R1 / VKM B-1422) OX=243230 GN=carB PE=3 SV=1	carB
	Q9RWK0	894	K	Carbamoyl-phosphate synthase large chain OS=Deinococcus radiodurans (strain ATCC 13939 / DSM 20539 / JCM 16871 / LMG 4051 / NBRC 15346 / NCIMB 9279 / R1 / VKM B-1422) OX=243230 GN=carB PE=3 SV=1	carB
	Q9RWK0	803	K	Carbamoyl-phosphate synthase large chain OS=Deinococcus radiodurans (strain ATCC 13939 / DSM 20539 / JCM 16871 / LMG 4051 / NBRC 15346 / NCIMB 9279 / R1 / VKM B-1422) OX=243230 GN=carB PE=3 SV=1	carB
	Q9RWK1	14	K	Uncharacterized protein OS=Deinococcus radiodurans (strain ATCC 13939 / DSM 20539 / JCM 16871 / LMG 4051 / NBRC 15346 / NCIMB 9279 / R1 / VKM B-1422) OX=243230 GN=DR_0665 PE=4 SV=1	DR_0665
	Q9RWK1	47	K	Uncharacterized protein OS=Deinococcus radiodurans (strain ATCC 13939 / DSM 20539 / JCM 16871 / LMG 4051 / NBRC 15346 / NCIMB 9279 / R1 / VKM B-1422) OX=243230 GN=DR_0665 PE=4 SV=1	DR_0665
	Q9RWK2	94	K	Uncharacterized protein OS=Deinococcus radiodurans (strain ATCC 13939 / DSM 20539 / JCM 16871 / LMG 4051 / NBRC 15346 / NCIMB 9279 / R1 / VKM B-1422) OX=243230 GN=DR_0664 PE=4 SV=1	DR_0664
	Q9RWL2	171	K	Proline iminopeptidase-related protein OS=Deinococcus radiodurans (strain ATCC 13939 / DSM 20539 / JCM 16871 / LMG 4051 / NBRC 15346 / NCIMB 9279 / R1 / VKM B-1422) OX=243230 GN=DR_0654 PE=3 SV=1	DR_0654
	Q9RWM4	156	K	Phosphopantetheine adenylyltransferase OS=Deinococcus radiodurans (strain ATCC 13939 / DSM 20539 / JCM 16871 / LMG 4051 / NBRC 15346 / NCIMB 9279 / R1 / VKM B-1422) OX=243230 GN=coaD PE=3 SV=1	coaD
	Q9RWM4	140	K	Phosphopantetheine adenylyltransferase OS=Deinococcus radiodurans (strain ATCC 13939 / DSM 20539 / JCM 16871 / LMG 4051 / NBRC 15346 / NCIMB 9279 / R1 / VKM B-1422) OX=243230 GN=coaD PE=3 SV=1	coaD
	Q9RWM6	309	K	S-adenosylmethionine synthase OS=Deinococcus radiodurans (strain ATCC 13939 / DSM 20539 / JCM 16871 / LMG 4051 / NBRC 15346 / NCIMB 9279 / R1 / VKM B-1422) OX=243230 GN=metK PE=3 SV=1	metK
	Q9RWM6	291	K	S-adenosylmethionine synthase OS=Deinococcus radiodurans (strain ATCC 13939 / DSM 20539 / JCM 16871 / LMG 4051 / NBRC 15346 / NCIMB 9279 / R1 / VKM B-1422) OX=243230 GN=metK PE=3 SV=1	metK
	Q9RWM6	72	K	S-adenosylmethionine synthase OS=Deinococcus radiodurans (strain ATCC 13939 / DSM 20539 / JCM 16871 / LMG 4051 / NBRC 15346 / NCIMB 9279 / R1 / VKM B-1422) OX=243230 GN=metK PE=3 SV=1	metK
	Q9RWM9	59	K	Uncharacterized protein OS=Deinococcus radiodurans (strain ATCC 13939 / DSM 20539 / JCM 16871 / LMG 4051 / NBRC 15346 / NCIMB 9279 / R1 / VKM B-1422) OX=243230 GN=DR_0637 PE=4 SV=1	DR_0637
	Q9RWN1	92	K	ATP-dependent 6-phosphofructokinase OS=Deinococcus radiodurans (strain ATCC 13939 / DSM 20539 / JCM 16871 / LMG 4051 / NBRC 15346 / NCIMB 9279 / R1 / VKM B-1422) OX=243230 GN=pfkA PE=3 SV=2	pfkA
	Q9RWN8	163	K	UDP-N-acetylenolpyruvoylglucosamine reductase OS=Deinococcus radiodurans (strain ATCC 13939 / DSM 20539 / JCM 16871 / LMG 4051 / NBRC 15346 / NCIMB 9279 / R1 / VKM B-1422) OX=243230 GN=murB PE=3 SV=1	murB
	Q9RWN8	234	K	UDP-N-acetylenolpyruvoylglucosamine reductase OS=Deinococcus radiodurans (strain ATCC 13939 / DSM 20539 / JCM 16871 / LMG 4051 / NBRC 15346 / NCIMB 9279 / R1 / VKM B-1422) OX=243230 GN=murB PE=3 SV=1	murB
	Q9RWN9	362	K	UDP-N-acetylmuramate--L-alanine ligase OS=Deinococcus radiodurans (strain ATCC 13939 / DSM 20539 / JCM 16871 / LMG 4051 / NBRC 15346 / NCIMB 9279 / R1 / VKM B-1422) OX=243230 GN=murC PE=3 SV=1	murC
	Q9RWP3	64	K	Aminotransferase OS=Deinococcus radiodurans (strain ATCC 13939 / DSM 20539 / JCM 16871 / LMG 4051 / NBRC 15346 / NCIMB 9279 / R1 / VKM B-1422) OX=243230 GN=DR_0623 PE=3 SV=1	DR_0623
	Q9RWP8	65	K	Uncharacterized protein OS=Deinococcus radiodurans (strain ATCC 13939 / DSM 20539 / JCM 16871 / LMG 4051 / NBRC 15346 / NCIMB 9279 / R1 / VKM B-1422) OX=243230 GN=DR_0618 PE=4 SV=1	DR_0618
	Q9RWP9	457	K	"Metalloprotease, putative OS=Deinococcus radiodurans (strain ATCC 13939 / DSM 20539 / JCM 16871 / LMG 4051 / NBRC 15346 / NCIMB 9279 / R1 / VKM B-1422) OX=243230 GN=DR_0617 PE=4 SV=1"	DR_0617
	Q9RWP9	692	K	"Metalloprotease, putative OS=Deinococcus radiodurans (strain ATCC 13939 / DSM 20539 / JCM 16871 / LMG 4051 / NBRC 15346 / NCIMB 9279 / R1 / VKM B-1422) OX=243230 GN=DR_0617 PE=4 SV=1"	DR_0617
	Q9RWP9	375	K	"Metalloprotease, putative OS=Deinococcus radiodurans (strain ATCC 13939 / DSM 20539 / JCM 16871 / LMG 4051 / NBRC 15346 / NCIMB 9279 / R1 / VKM B-1422) OX=243230 GN=DR_0617 PE=4 SV=1"	DR_0617
	Q9RWP9	583	K	"Metalloprotease, putative OS=Deinococcus radiodurans (strain ATCC 13939 / DSM 20539 / JCM 16871 / LMG 4051 / NBRC 15346 / NCIMB 9279 / R1 / VKM B-1422) OX=243230 GN=DR_0617 PE=4 SV=1"	DR_0617
	Q9RWP9	855	K	"Metalloprotease, putative OS=Deinococcus radiodurans (strain ATCC 13939 / DSM 20539 / JCM 16871 / LMG 4051 / NBRC 15346 / NCIMB 9279 / R1 / VKM B-1422) OX=243230 GN=DR_0617 PE=4 SV=1"	DR_0617
	Q9RWP9	381	K	"Metalloprotease, putative OS=Deinococcus radiodurans (strain ATCC 13939 / DSM 20539 / JCM 16871 / LMG 4051 / NBRC 15346 / NCIMB 9279 / R1 / VKM B-1422) OX=243230 GN=DR_0617 PE=4 SV=1"	DR_0617
	Q9RWP9	946	K	"Metalloprotease, putative OS=Deinococcus radiodurans (strain ATCC 13939 / DSM 20539 / JCM 16871 / LMG 4051 / NBRC 15346 / NCIMB 9279 / R1 / VKM B-1422) OX=243230 GN=DR_0617 PE=4 SV=1"	DR_0617
	Q9RWP9	653	K	"Metalloprotease, putative OS=Deinococcus radiodurans (strain ATCC 13939 / DSM 20539 / JCM 16871 / LMG 4051 / NBRC 15346 / NCIMB 9279 / R1 / VKM B-1422) OX=243230 GN=DR_0617 PE=4 SV=1"	DR_0617
	Q9RWQ3	162	K	DUF1989 domain-containing protein OS=Deinococcus radiodurans (strain ATCC 13939 / DSM 20539 / JCM 16871 / LMG 4051 / NBRC 15346 / NCIMB 9279 / R1 / VKM B-1422) OX=243230 GN=DR_0613 PE=4 SV=1	DR_0613
	Q9RWQ4	320	K	"Arginine utilization protein RocB, putative OS=Deinococcus radiodurans (strain ATCC 13939 / DSM 20539 / JCM 16871 / LMG 4051 / NBRC 15346 / NCIMB 9279 / R1 / VKM B-1422) OX=243230 GN=DR_0612 PE=4 SV=1"	DR_0612
	Q9RWQ4	446	K	"Arginine utilization protein RocB, putative OS=Deinococcus radiodurans (strain ATCC 13939 / DSM 20539 / JCM 16871 / LMG 4051 / NBRC 15346 / NCIMB 9279 / R1 / VKM B-1422) OX=243230 GN=DR_0612 PE=4 SV=1"	DR_0612
	Q9RWQ4	288	K	"Arginine utilization protein RocB, putative OS=Deinococcus radiodurans (strain ATCC 13939 / DSM 20539 / JCM 16871 / LMG 4051 / NBRC 15346 / NCIMB 9279 / R1 / VKM B-1422) OX=243230 GN=DR_0612 PE=4 SV=1"	DR_0612
	Q9RWQ9	27	K	60 kDa chaperonin OS=Deinococcus radiodurans (strain ATCC 13939 / DSM 20539 / JCM 16871 / LMG 4051 / NBRC 15346 / NCIMB 9279 / R1 / VKM B-1422) OX=243230 GN=groL PE=1 SV=3	groL
	Q9RWQ9	237	K	60 kDa chaperonin OS=Deinococcus radiodurans (strain ATCC 13939 / DSM 20539 / JCM 16871 / LMG 4051 / NBRC 15346 / NCIMB 9279 / R1 / VKM B-1422) OX=243230 GN=groL PE=1 SV=3	groL
	Q9RWQ9	426	K	60 kDa chaperonin OS=Deinococcus radiodurans (strain ATCC 13939 / DSM 20539 / JCM 16871 / LMG 4051 / NBRC 15346 / NCIMB 9279 / R1 / VKM B-1422) OX=243230 GN=groL PE=1 SV=3	groL
	Q9RWQ9	334	K	60 kDa chaperonin OS=Deinococcus radiodurans (strain ATCC 13939 / DSM 20539 / JCM 16871 / LMG 4051 / NBRC 15346 / NCIMB 9279 / R1 / VKM B-1422) OX=243230 GN=groL PE=1 SV=3	groL
	Q9RWQ9	3	K	60 kDa chaperonin OS=Deinococcus radiodurans (strain ATCC 13939 / DSM 20539 / JCM 16871 / LMG 4051 / NBRC 15346 / NCIMB 9279 / R1 / VKM B-1422) OX=243230 GN=groL PE=1 SV=3	groL
	Q9RWQ9	121	K	60 kDa chaperonin OS=Deinococcus radiodurans (strain ATCC 13939 / DSM 20539 / JCM 16871 / LMG 4051 / NBRC 15346 / NCIMB 9279 / R1 / VKM B-1422) OX=243230 GN=groL PE=1 SV=3	groL
	Q9RWQ9	79	K	60 kDa chaperonin OS=Deinococcus radiodurans (strain ATCC 13939 / DSM 20539 / JCM 16871 / LMG 4051 / NBRC 15346 / NCIMB 9279 / R1 / VKM B-1422) OX=243230 GN=groL PE=1 SV=3	groL
	Q9RWQ9	348	K	60 kDa chaperonin OS=Deinococcus radiodurans (strain ATCC 13939 / DSM 20539 / JCM 16871 / LMG 4051 / NBRC 15346 / NCIMB 9279 / R1 / VKM B-1422) OX=243230 GN=groL PE=1 SV=3	groL
	Q9RWQ9	275	K	60 kDa chaperonin OS=Deinococcus radiodurans (strain ATCC 13939 / DSM 20539 / JCM 16871 / LMG 4051 / NBRC 15346 / NCIMB 9279 / R1 / VKM B-1422) OX=243230 GN=groL PE=1 SV=3	groL
	Q9RWQ9	325	K	60 kDa chaperonin OS=Deinococcus radiodurans (strain ATCC 13939 / DSM 20539 / JCM 16871 / LMG 4051 / NBRC 15346 / NCIMB 9279 / R1 / VKM B-1422) OX=243230 GN=groL PE=1 SV=3	groL
	Q9RWQ9	473	K	60 kDa chaperonin OS=Deinococcus radiodurans (strain ATCC 13939 / DSM 20539 / JCM 16871 / LMG 4051 / NBRC 15346 / NCIMB 9279 / R1 / VKM B-1422) OX=243230 GN=groL PE=1 SV=3	groL
	Q9RWR3	540	K	Cytidine/deoxycytidylate deaminase/nudix/methyltransferase domains protein OS=Deinococcus radiodurans (strain ATCC 13939 / DSM 20539 / JCM 16871 / LMG 4051 / NBRC 15346 / NCIMB 9279 / R1 / VKM B-1422) OX=243230 GN=DR_0603 PE=4 SV=1	DR_0603
	Q9RWS1	257	K	Glycogen synthase OS=Deinococcus radiodurans (strain ATCC 13939 / DSM 20539 / JCM 16871 / LMG 4051 / NBRC 15346 / NCIMB 9279 / R1 / VKM B-1422) OX=243230 GN=glgA PE=3 SV=2	glgA
	Q9RWS7	221	K	"ATP-dependent Clp protease, ATP-binding subunit ClpA OS=Deinococcus radiodurans (strain ATCC 13939 / DSM 20539 / JCM 16871 / LMG 4051 / NBRC 15346 / NCIMB 9279 / R1 / VKM B-1422) OX=243230 GN=DR_0588 PE=4 SV=1"	DR_0588
	Q9RWS7	95	K	"ATP-dependent Clp protease, ATP-binding subunit ClpA OS=Deinococcus radiodurans (strain ATCC 13939 / DSM 20539 / JCM 16871 / LMG 4051 / NBRC 15346 / NCIMB 9279 / R1 / VKM B-1422) OX=243230 GN=DR_0588 PE=4 SV=1"	DR_0588
	Q9RWS7	497	K	"ATP-dependent Clp protease, ATP-binding subunit ClpA OS=Deinococcus radiodurans (strain ATCC 13939 / DSM 20539 / JCM 16871 / LMG 4051 / NBRC 15346 / NCIMB 9279 / R1 / VKM B-1422) OX=243230 GN=DR_0588 PE=4 SV=1"	DR_0588
	Q9RWS7	208	K	"ATP-dependent Clp protease, ATP-binding subunit ClpA OS=Deinococcus radiodurans (strain ATCC 13939 / DSM 20539 / JCM 16871 / LMG 4051 / NBRC 15346 / NCIMB 9279 / R1 / VKM B-1422) OX=243230 GN=DR_0588 PE=4 SV=1"	DR_0588
	Q9RWS8	245	K	Mrr restriction system protein OS=Deinococcus radiodurans (strain ATCC 13939 / DSM 20539 / JCM 16871 / LMG 4051 / NBRC 15346 / NCIMB 9279 / R1 / VKM B-1422) OX=243230 GN=DR_0587 PE=4 SV=1	DR_0587
	Q9RWS8	242	K	Mrr restriction system protein OS=Deinococcus radiodurans (strain ATCC 13939 / DSM 20539 / JCM 16871 / LMG 4051 / NBRC 15346 / NCIMB 9279 / R1 / VKM B-1422) OX=243230 GN=DR_0587 PE=4 SV=1	DR_0587
	Q9RWU0	272	K	Protein translocase subunit SecA OS=Deinococcus radiodurans (strain ATCC 13939 / DSM 20539 / JCM 16871 / LMG 4051 / NBRC 15346 / NCIMB 9279 / R1 / VKM B-1422) OX=243230 GN=secA PE=3 SV=2	secA
	Q9RWU0	677	K	Protein translocase subunit SecA OS=Deinococcus radiodurans (strain ATCC 13939 / DSM 20539 / JCM 16871 / LMG 4051 / NBRC 15346 / NCIMB 9279 / R1 / VKM B-1422) OX=243230 GN=secA PE=3 SV=2	secA
	Q9RWU0	283	K	Protein translocase subunit SecA OS=Deinococcus radiodurans (strain ATCC 13939 / DSM 20539 / JCM 16871 / LMG 4051 / NBRC 15346 / NCIMB 9279 / R1 / VKM B-1422) OX=243230 GN=secA PE=3 SV=2	secA
	Q9RWU0	7	K	Protein translocase subunit SecA OS=Deinococcus radiodurans (strain ATCC 13939 / DSM 20539 / JCM 16871 / LMG 4051 / NBRC 15346 / NCIMB 9279 / R1 / VKM B-1422) OX=243230 GN=secA PE=3 SV=2	secA
	Q9RWU0	270	K	Protein translocase subunit SecA OS=Deinococcus radiodurans (strain ATCC 13939 / DSM 20539 / JCM 16871 / LMG 4051 / NBRC 15346 / NCIMB 9279 / R1 / VKM B-1422) OX=243230 GN=secA PE=3 SV=2	secA
	Q9RWU0	249	K	Protein translocase subunit SecA OS=Deinococcus radiodurans (strain ATCC 13939 / DSM 20539 / JCM 16871 / LMG 4051 / NBRC 15346 / NCIMB 9279 / R1 / VKM B-1422) OX=243230 GN=secA PE=3 SV=2	secA
	Q9RWU0	301	K	Protein translocase subunit SecA OS=Deinococcus radiodurans (strain ATCC 13939 / DSM 20539 / JCM 16871 / LMG 4051 / NBRC 15346 / NCIMB 9279 / R1 / VKM B-1422) OX=243230 GN=secA PE=3 SV=2	secA
	Q9RWU7	125	K	Purine/pyrimidine phosphoribosyltransferase-related protein OS=Deinococcus radiodurans (strain ATCC 13939 / DSM 20539 / JCM 16871 / LMG 4051 / NBRC 15346 / NCIMB 9279 / R1 / VKM B-1422) OX=243230 GN=DR_0568 PE=4 SV=1	DR_0568
	Q9RWV7	200	K	Tryptophan--tRNA ligase OS=Deinococcus radiodurans (strain ATCC 13939 / DSM 20539 / JCM 16871 / LMG 4051 / NBRC 15346 / NCIMB 9279 / R1 / VKM B-1422) OX=243230 GN=trpS PE=3 SV=1	trpS
	Q9RWV7	324	K	Tryptophan--tRNA ligase OS=Deinococcus radiodurans (strain ATCC 13939 / DSM 20539 / JCM 16871 / LMG 4051 / NBRC 15346 / NCIMB 9279 / R1 / VKM B-1422) OX=243230 GN=trpS PE=3 SV=1	trpS
	Q9RWV7	164	K	Tryptophan--tRNA ligase OS=Deinococcus radiodurans (strain ATCC 13939 / DSM 20539 / JCM 16871 / LMG 4051 / NBRC 15346 / NCIMB 9279 / R1 / VKM B-1422) OX=243230 GN=trpS PE=3 SV=1	trpS
	Q9RWV7	195	K	Tryptophan--tRNA ligase OS=Deinococcus radiodurans (strain ATCC 13939 / DSM 20539 / JCM 16871 / LMG 4051 / NBRC 15346 / NCIMB 9279 / R1 / VKM B-1422) OX=243230 GN=trpS PE=3 SV=1	trpS
	Q9RWV9	88	K	CoA_binding domain-containing protein OS=Deinococcus radiodurans (strain ATCC 13939 / DSM 20539 / JCM 16871 / LMG 4051 / NBRC 15346 / NCIMB 9279 / R1 / VKM B-1422) OX=243230 GN=DR_0556 PE=4 SV=1	DR_0556
	Q9RWW0	278	K	"Glutamate-1-semialdehyde 2,1-aminomutase OS=Deinococcus radiodurans (strain ATCC 13939 / DSM 20539 / JCM 16871 / LMG 4051 / NBRC 15346 / NCIMB 9279 / R1 / VKM B-1422) OX=243230 GN=hemL PE=3 SV=2"	hemL
	Q9RWW0	329	K	"Glutamate-1-semialdehyde 2,1-aminomutase OS=Deinococcus radiodurans (strain ATCC 13939 / DSM 20539 / JCM 16871 / LMG 4051 / NBRC 15346 / NCIMB 9279 / R1 / VKM B-1422) OX=243230 GN=hemL PE=3 SV=2"	hemL
	Q9RWW4	77	K	"Glutaryl-CoA dehydrogenase, putative OS=Deinococcus radiodurans (strain ATCC 13939 / DSM 20539 / JCM 16871 / LMG 4051 / NBRC 15346 / NCIMB 9279 / R1 / VKM B-1422) OX=243230 GN=DR_0551 PE=3 SV=1"	DR_0551
	Q9RWW4	232	K	"Glutaryl-CoA dehydrogenase, putative OS=Deinococcus radiodurans (strain ATCC 13939 / DSM 20539 / JCM 16871 / LMG 4051 / NBRC 15346 / NCIMB 9279 / R1 / VKM B-1422) OX=243230 GN=DR_0551 PE=3 SV=1"	DR_0551
	Q9RWW6	110	K	Replicative DNA helicase OS=Deinococcus radiodurans (strain ATCC 13939 / DSM 20539 / JCM 16871 / LMG 4051 / NBRC 15346 / NCIMB 9279 / R1 / VKM B-1422) OX=243230 GN=DR_0549 PE=3 SV=1	DR_0549
	Q9RWX2	190	K	"Oxidoreductase, short-chain dehydrogenase/reductase family OS=Deinococcus radiodurans (strain ATCC 13939 / DSM 20539 / JCM 16871 / LMG 4051 / NBRC 15346 / NCIMB 9279 / R1 / VKM B-1422) OX=243230 GN=DR_0543 PE=4 SV=1"	DR_0543
	Q9RWX2	72	K	"Oxidoreductase, short-chain dehydrogenase/reductase family OS=Deinococcus radiodurans (strain ATCC 13939 / DSM 20539 / JCM 16871 / LMG 4051 / NBRC 15346 / NCIMB 9279 / R1 / VKM B-1422) OX=243230 GN=DR_0543 PE=4 SV=1"	DR_0543
	Q9RWX2	141	K	"Oxidoreductase, short-chain dehydrogenase/reductase family OS=Deinococcus radiodurans (strain ATCC 13939 / DSM 20539 / JCM 16871 / LMG 4051 / NBRC 15346 / NCIMB 9279 / R1 / VKM B-1422) OX=243230 GN=DR_0543 PE=4 SV=1"	DR_0543
	Q9RWX2	122	K	"Oxidoreductase, short-chain dehydrogenase/reductase family OS=Deinococcus radiodurans (strain ATCC 13939 / DSM 20539 / JCM 16871 / LMG 4051 / NBRC 15346 / NCIMB 9279 / R1 / VKM B-1422) OX=243230 GN=DR_0543 PE=4 SV=1"	DR_0543
	Q9RWX2	202	K	"Oxidoreductase, short-chain dehydrogenase/reductase family OS=Deinococcus radiodurans (strain ATCC 13939 / DSM 20539 / JCM 16871 / LMG 4051 / NBRC 15346 / NCIMB 9279 / R1 / VKM B-1422) OX=243230 GN=DR_0543 PE=4 SV=1"	DR_0543
	Q9RWX2	220	K	"Oxidoreductase, short-chain dehydrogenase/reductase family OS=Deinococcus radiodurans (strain ATCC 13939 / DSM 20539 / JCM 16871 / LMG 4051 / NBRC 15346 / NCIMB 9279 / R1 / VKM B-1422) OX=243230 GN=DR_0543 PE=4 SV=1"	DR_0543
	Q9RX08	588	K	DNA polymerase III subunit alpha OS=Deinococcus radiodurans (strain ATCC 13939 / DSM 20539 / JCM 16871 / LMG 4051 / NBRC 15346 / NCIMB 9279 / R1 / VKM B-1422) OX=243230 GN=dnaE PE=1 SV=1	dnaE
	Q9RX08	575	K	DNA polymerase III subunit alpha OS=Deinococcus radiodurans (strain ATCC 13939 / DSM 20539 / JCM 16871 / LMG 4051 / NBRC 15346 / NCIMB 9279 / R1 / VKM B-1422) OX=243230 GN=dnaE PE=1 SV=1	dnaE
	Q9RX08	1022	K	DNA polymerase III subunit alpha OS=Deinococcus radiodurans (strain ATCC 13939 / DSM 20539 / JCM 16871 / LMG 4051 / NBRC 15346 / NCIMB 9279 / R1 / VKM B-1422) OX=243230 GN=dnaE PE=1 SV=1	dnaE
	Q9RX08	145	K	DNA polymerase III subunit alpha OS=Deinococcus radiodurans (strain ATCC 13939 / DSM 20539 / JCM 16871 / LMG 4051 / NBRC 15346 / NCIMB 9279 / R1 / VKM B-1422) OX=243230 GN=dnaE PE=1 SV=1	dnaE
	Q9RX19	197	K	"Ferredoxin/ferredoxin--NADP reductase, putative OS=Deinococcus radiodurans (strain ATCC 13939 / DSM 20539 / JCM 16871 / LMG 4051 / NBRC 15346 / NCIMB 9279 / R1 / VKM B-1422) OX=243230 GN=DR_0496 PE=3 SV=1"	DR_0496
	Q9RX19	98	K	"Ferredoxin/ferredoxin--NADP reductase, putative OS=Deinococcus radiodurans (strain ATCC 13939 / DSM 20539 / JCM 16871 / LMG 4051 / NBRC 15346 / NCIMB 9279 / R1 / VKM B-1422) OX=243230 GN=DR_0496 PE=3 SV=1"	DR_0496
	Q9RX24	76	K	DJ-1_PfpI domain-containing protein OS=Deinococcus radiodurans (strain ATCC 13939 / DSM 20539 / JCM 16871 / LMG 4051 / NBRC 15346 / NCIMB 9279 / R1 / VKM B-1422) OX=243230 GN=DR_0491 PE=4 SV=1	DR_0491
	Q9RX30	397	K	Glutamate--tRNA ligase OS=Deinococcus radiodurans (strain ATCC 13939 / DSM 20539 / JCM 16871 / LMG 4051 / NBRC 15346 / NCIMB 9279 / R1 / VKM B-1422) OX=243230 GN=gltX PE=3 SV=2	gltX
	Q9RX30	444	K	Glutamate--tRNA ligase OS=Deinococcus radiodurans (strain ATCC 13939 / DSM 20539 / JCM 16871 / LMG 4051 / NBRC 15346 / NCIMB 9279 / R1 / VKM B-1422) OX=243230 GN=gltX PE=3 SV=2	gltX
	Q9RX30	417	K	Glutamate--tRNA ligase OS=Deinococcus radiodurans (strain ATCC 13939 / DSM 20539 / JCM 16871 / LMG 4051 / NBRC 15346 / NCIMB 9279 / R1 / VKM B-1422) OX=243230 GN=gltX PE=3 SV=2	gltX
	Q9RX30	438	K	Glutamate--tRNA ligase OS=Deinococcus radiodurans (strain ATCC 13939 / DSM 20539 / JCM 16871 / LMG 4051 / NBRC 15346 / NCIMB 9279 / R1 / VKM B-1422) OX=243230 GN=gltX PE=3 SV=2	gltX
	Q9RX35	146	K	tRNA-cytidine(32) 2-sulfurtransferase OS=Deinococcus radiodurans (strain ATCC 13939 / DSM 20539 / JCM 16871 / LMG 4051 / NBRC 15346 / NCIMB 9279 / R1 / VKM B-1422) OX=243230 GN=ttcA PE=3 SV=1	ttcA
	Q9RX35	121	K	tRNA-cytidine(32) 2-sulfurtransferase OS=Deinococcus radiodurans (strain ATCC 13939 / DSM 20539 / JCM 16871 / LMG 4051 / NBRC 15346 / NCIMB 9279 / R1 / VKM B-1422) OX=243230 GN=ttcA PE=3 SV=1	ttcA
	Q9RX37	63	K	Peptidase-related protein OS=Deinococcus radiodurans (strain ATCC 13939 / DSM 20539 / JCM 16871 / LMG 4051 / NBRC 15346 / NCIMB 9279 / R1 / VKM B-1422) OX=243230 GN=DR_0478 PE=1 SV=1	DR_0478
	Q9RX45	163	K	Probable histidinol-phosphatase OS=Deinococcus radiodurans (strain ATCC 13939 / DSM 20539 / JCM 16871 / LMG 4051 / NBRC 15346 / NCIMB 9279 / R1 / VKM B-1422) OX=243230 GN=hisK PE=3 SV=1	hisK
	Q9RX48	137	K	Uncharacterized protein OS=Deinococcus radiodurans (strain ATCC 13939 / DSM 20539 / JCM 16871 / LMG 4051 / NBRC 15346 / NCIMB 9279 / R1 / VKM B-1422) OX=243230 GN=DR_0467 PE=1 SV=1	DR_0467
	Q9RX48	33	K	Uncharacterized protein OS=Deinococcus radiodurans (strain ATCC 13939 / DSM 20539 / JCM 16871 / LMG 4051 / NBRC 15346 / NCIMB 9279 / R1 / VKM B-1422) OX=243230 GN=DR_0467 PE=1 SV=1	DR_0467
	Q9RX48	64	K	Uncharacterized protein OS=Deinococcus radiodurans (strain ATCC 13939 / DSM 20539 / JCM 16871 / LMG 4051 / NBRC 15346 / NCIMB 9279 / R1 / VKM B-1422) OX=243230 GN=DR_0467 PE=1 SV=1	DR_0467
	Q9RX51	374	K	Malto-oligosyltrehalose trehalohydrolase OS=Deinococcus radiodurans (strain ATCC 13939 / DSM 20539 / JCM 16871 / LMG 4051 / NBRC 15346 / NCIMB 9279 / R1 / VKM B-1422) OX=243230 GN=treZ PE=1 SV=1	treZ
	Q9RX52	472	K	Maltooligosyltrehalose synthase OS=Deinococcus radiodurans (strain ATCC 13939 / DSM 20539 / JCM 16871 / LMG 4051 / NBRC 15346 / NCIMB 9279 / R1 / VKM B-1422) OX=243230 GN=DR_0463 PE=4 SV=1	DR_0463
	Q9RX52	606	K	Maltooligosyltrehalose synthase OS=Deinococcus radiodurans (strain ATCC 13939 / DSM 20539 / JCM 16871 / LMG 4051 / NBRC 15346 / NCIMB 9279 / R1 / VKM B-1422) OX=243230 GN=DR_0463 PE=4 SV=1	DR_0463
	Q9RX55	84	K	Acetyl-CoA synthase OS=Deinococcus radiodurans (strain ATCC 13939 / DSM 20539 / JCM 16871 / LMG 4051 / NBRC 15346 / NCIMB 9279 / R1 / VKM B-1422) OX=243230 GN=DR_0460 PE=3 SV=1	DR_0460
	Q9RX55	124	K	Acetyl-CoA synthase OS=Deinococcus radiodurans (strain ATCC 13939 / DSM 20539 / JCM 16871 / LMG 4051 / NBRC 15346 / NCIMB 9279 / R1 / VKM B-1422) OX=243230 GN=DR_0460 PE=3 SV=1	DR_0460
	Q9RX55	261	K	Acetyl-CoA synthase OS=Deinococcus radiodurans (strain ATCC 13939 / DSM 20539 / JCM 16871 / LMG 4051 / NBRC 15346 / NCIMB 9279 / R1 / VKM B-1422) OX=243230 GN=DR_0460 PE=3 SV=1	DR_0460
	Q9RX55	174	K	Acetyl-CoA synthase OS=Deinococcus radiodurans (strain ATCC 13939 / DSM 20539 / JCM 16871 / LMG 4051 / NBRC 15346 / NCIMB 9279 / R1 / VKM B-1422) OX=243230 GN=DR_0460 PE=3 SV=1	DR_0460
	Q9RX55	342	K	Acetyl-CoA synthase OS=Deinococcus radiodurans (strain ATCC 13939 / DSM 20539 / JCM 16871 / LMG 4051 / NBRC 15346 / NCIMB 9279 / R1 / VKM B-1422) OX=243230 GN=DR_0460 PE=3 SV=1	DR_0460
	Q9RX64	35	K	Glutamine synthase OS=Deinococcus radiodurans (strain ATCC 13939 / DSM 20539 / JCM 16871 / LMG 4051 / NBRC 15346 / NCIMB 9279 / R1 / VKM B-1422) OX=243230 GN=DR_0451 PE=3 SV=1	DR_0451
	Q9RX65	251	K	Uncharacterized protein OS=Deinococcus radiodurans (strain ATCC 13939 / DSM 20539 / JCM 16871 / LMG 4051 / NBRC 15346 / NCIMB 9279 / R1 / VKM B-1422) OX=243230 GN=DR_0450 PE=4 SV=1	DR_0450
	Q9RX69	11	K	ABM domain-containing protein OS=Deinococcus radiodurans (strain ATCC 13939 / DSM 20539 / JCM 16871 / LMG 4051 / NBRC 15346 / NCIMB 9279 / R1 / VKM B-1422) OX=243230 GN=DR_0446 PE=4 SV=1	DR_0446
	Q9RX69	72	K	ABM domain-containing protein OS=Deinococcus radiodurans (strain ATCC 13939 / DSM 20539 / JCM 16871 / LMG 4051 / NBRC 15346 / NCIMB 9279 / R1 / VKM B-1422) OX=243230 GN=DR_0446 PE=4 SV=1	DR_0446
	Q9RX71	220	K	"Lipopolysaccharide biosynthesis protein, putative OS=Deinococcus radiodurans (strain ATCC 13939 / DSM 20539 / JCM 16871 / LMG 4051 / NBRC 15346 / NCIMB 9279 / R1 / VKM B-1422) OX=243230 GN=DR_0444 PE=4 SV=1"	DR_0444
	Q9RX72	209	K	Pyrimidine-nucleoside phosphorylase OS=Deinococcus radiodurans (strain ATCC 13939 / DSM 20539 / JCM 16871 / LMG 4051 / NBRC 15346 / NCIMB 9279 / R1 / VKM B-1422) OX=243230 GN=DR_0443 PE=3 SV=1	DR_0443
	Q9RX72	412	K	Pyrimidine-nucleoside phosphorylase OS=Deinococcus radiodurans (strain ATCC 13939 / DSM 20539 / JCM 16871 / LMG 4051 / NBRC 15346 / NCIMB 9279 / R1 / VKM B-1422) OX=243230 GN=DR_0443 PE=3 SV=1	DR_0443
	Q9RX76	47	K	HesB/YadR/YfhF family protein OS=Deinococcus radiodurans (strain ATCC 13939 / DSM 20539 / JCM 16871 / LMG 4051 / NBRC 15346 / NCIMB 9279 / R1 / VKM B-1422) OX=243230 GN=DR_0439 PE=4 SV=1	DR_0439
	Q9RX83	147	K	DNA-binding response regulator OS=Deinococcus radiodurans (strain ATCC 13939 / DSM 20539 / JCM 16871 / LMG 4051 / NBRC 15346 / NCIMB 9279 / R1 / VKM B-1422) OX=243230 GN=DR_0432 PE=4 SV=1	DR_0432
	Q9RX83	94	K	DNA-binding response regulator OS=Deinococcus radiodurans (strain ATCC 13939 / DSM 20539 / JCM 16871 / LMG 4051 / NBRC 15346 / NCIMB 9279 / R1 / VKM B-1422) OX=243230 GN=DR_0432 PE=4 SV=1	DR_0432
	Q9RX83	192	K	DNA-binding response regulator OS=Deinococcus radiodurans (strain ATCC 13939 / DSM 20539 / JCM 16871 / LMG 4051 / NBRC 15346 / NCIMB 9279 / R1 / VKM B-1422) OX=243230 GN=DR_0432 PE=4 SV=1	DR_0432
	Q9RX85	173	K	3'-phosphate/5'-hydroxy nucleic acid ligase OS=Deinococcus radiodurans (strain ATCC 13939 / DSM 20539 / JCM 16871 / LMG 4051 / NBRC 15346 / NCIMB 9279 / R1 / VKM B-1422) OX=243230 GN=DR_0430 PE=3 SV=1	DR_0430
	Q9RXA4	145	K	"Oxidoreductase, short-chain dehydrogenase/reductase family OS=Deinococcus radiodurans (strain ATCC 13939 / DSM 20539 / JCM 16871 / LMG 4051 / NBRC 15346 / NCIMB 9279 / R1 / VKM B-1422) OX=243230 GN=DR_0411 PE=4 SV=1"	DR_0411
	Q9RXB8	77	K	Molybdopterin oxidoreductase OS=Deinococcus radiodurans (strain ATCC 13939 / DSM 20539 / JCM 16871 / LMG 4051 / NBRC 15346 / NCIMB 9279 / R1 / VKM B-1422) OX=243230 GN=DR_0397 PE=4 SV=1	DR_0397
	Q9RXB8	101	K	Molybdopterin oxidoreductase OS=Deinococcus radiodurans (strain ATCC 13939 / DSM 20539 / JCM 16871 / LMG 4051 / NBRC 15346 / NCIMB 9279 / R1 / VKM B-1422) OX=243230 GN=DR_0397 PE=4 SV=1	DR_0397
	Q9RXB8	45	K	Molybdopterin oxidoreductase OS=Deinococcus radiodurans (strain ATCC 13939 / DSM 20539 / JCM 16871 / LMG 4051 / NBRC 15346 / NCIMB 9279 / R1 / VKM B-1422) OX=243230 GN=DR_0397 PE=4 SV=1	DR_0397
	Q9RXC5	137	K	DhaL domain-containing protein OS=Deinococcus radiodurans (strain ATCC 13939 / DSM 20539 / JCM 16871 / LMG 4051 / NBRC 15346 / NCIMB 9279 / R1 / VKM B-1422) OX=243230 GN=DR_0390 PE=4 SV=1	DR_0390
	Q9RXC5	130	K	DhaL domain-containing protein OS=Deinococcus radiodurans (strain ATCC 13939 / DSM 20539 / JCM 16871 / LMG 4051 / NBRC 15346 / NCIMB 9279 / R1 / VKM B-1422) OX=243230 GN=DR_0390 PE=4 SV=1	DR_0390
	Q9RXC5	389	K	DhaL domain-containing protein OS=Deinococcus radiodurans (strain ATCC 13939 / DSM 20539 / JCM 16871 / LMG 4051 / NBRC 15346 / NCIMB 9279 / R1 / VKM B-1422) OX=243230 GN=DR_0390 PE=4 SV=1	DR_0390
	Q9RXC9	402	K	4-hydroxy-3-methylbut-2-en-1-yl diphosphate synthase (flavodoxin) OS=Deinococcus radiodurans (strain ATCC 13939 / DSM 20539 / JCM 16871 / LMG 4051 / NBRC 15346 / NCIMB 9279 / R1 / VKM B-1422) OX=243230 GN=ispG PE=3 SV=1	ispG
	Q9RXC9	396	K	4-hydroxy-3-methylbut-2-en-1-yl diphosphate synthase (flavodoxin) OS=Deinococcus radiodurans (strain ATCC 13939 / DSM 20539 / JCM 16871 / LMG 4051 / NBRC 15346 / NCIMB 9279 / R1 / VKM B-1422) OX=243230 GN=ispG PE=3 SV=1	ispG
	Q9RXE1	109	K	Lysine--tRNA ligase OS=Deinococcus radiodurans (strain ATCC 13939 / DSM 20539 / JCM 16871 / LMG 4051 / NBRC 15346 / NCIMB 9279 / R1 / VKM B-1422) OX=243230 GN=lysS PE=3 SV=1	lysS
	Q9RXE1	367	K	Lysine--tRNA ligase OS=Deinococcus radiodurans (strain ATCC 13939 / DSM 20539 / JCM 16871 / LMG 4051 / NBRC 15346 / NCIMB 9279 / R1 / VKM B-1422) OX=243230 GN=lysS PE=3 SV=1	lysS
	Q9RXE1	161	K	Lysine--tRNA ligase OS=Deinococcus radiodurans (strain ATCC 13939 / DSM 20539 / JCM 16871 / LMG 4051 / NBRC 15346 / NCIMB 9279 / R1 / VKM B-1422) OX=243230 GN=lysS PE=3 SV=1	lysS
	Q9RXE1	130	K	Lysine--tRNA ligase OS=Deinococcus radiodurans (strain ATCC 13939 / DSM 20539 / JCM 16871 / LMG 4051 / NBRC 15346 / NCIMB 9279 / R1 / VKM B-1422) OX=243230 GN=lysS PE=3 SV=1	lysS
	Q9RXE1	120	K	Lysine--tRNA ligase OS=Deinococcus radiodurans (strain ATCC 13939 / DSM 20539 / JCM 16871 / LMG 4051 / NBRC 15346 / NCIMB 9279 / R1 / VKM B-1422) OX=243230 GN=lysS PE=3 SV=1	lysS
	Q9RXE1	90	K	Lysine--tRNA ligase OS=Deinococcus radiodurans (strain ATCC 13939 / DSM 20539 / JCM 16871 / LMG 4051 / NBRC 15346 / NCIMB 9279 / R1 / VKM B-1422) OX=243230 GN=lysS PE=3 SV=1	lysS
	Q9RXE3	125	K	Chorismate dehydratase OS=Deinococcus radiodurans (strain ATCC 13939 / DSM 20539 / JCM 16871 / LMG 4051 / NBRC 15346 / NCIMB 9279 / R1 / VKM B-1422) OX=243230 GN=mqnA PE=1 SV=1	mqnA
	Q9RXE5	106	K	Uncharacterized protein OS=Deinococcus radiodurans (strain ATCC 13939 / DSM 20539 / JCM 16871 / LMG 4051 / NBRC 15346 / NCIMB 9279 / R1 / VKM B-1422) OX=243230 GN=DR_0368 PE=4 SV=1	DR_0368
	Q9RXE5	230	K	Uncharacterized protein OS=Deinococcus radiodurans (strain ATCC 13939 / DSM 20539 / JCM 16871 / LMG 4051 / NBRC 15346 / NCIMB 9279 / R1 / VKM B-1422) OX=243230 GN=DR_0368 PE=4 SV=1	DR_0368
	Q9RXE7	154	K	Aminodeoxyfutalosine synthase OS=Deinococcus radiodurans (strain ATCC 13939 / DSM 20539 / JCM 16871 / LMG 4051 / NBRC 15346 / NCIMB 9279 / R1 / VKM B-1422) OX=243230 GN=mqnE PE=3 SV=1	mqnE
	Q9RXF1	44	K	D-alanine--D-alanine ligase OS=Deinococcus radiodurans (strain ATCC 13939 / DSM 20539 / JCM 16871 / LMG 4051 / NBRC 15346 / NCIMB 9279 / R1 / VKM B-1422) OX=243230 GN=ddl PE=3 SV=1	ddl
	Q9RXF1	126	K	D-alanine--D-alanine ligase OS=Deinococcus radiodurans (strain ATCC 13939 / DSM 20539 / JCM 16871 / LMG 4051 / NBRC 15346 / NCIMB 9279 / R1 / VKM B-1422) OX=243230 GN=ddl PE=3 SV=1	ddl
	Q9RXF5	220	K	Uncharacterized protein OS=Deinococcus radiodurans (strain ATCC 13939 / DSM 20539 / JCM 16871 / LMG 4051 / NBRC 15346 / NCIMB 9279 / R1 / VKM B-1422) OX=243230 GN=DR_0358 PE=4 SV=1	DR_0358
	Q9RXF9	188	K	Exodeoxyribonuclease III OS=Deinococcus radiodurans (strain ATCC 13939 / DSM 20539 / JCM 16871 / LMG 4051 / NBRC 15346 / NCIMB 9279 / R1 / VKM B-1422) OX=243230 GN=DR_0354 PE=1 SV=1	DR_0354
	Q9RXG0	625	K	Ribonuclease R OS=Deinococcus radiodurans (strain ATCC 13939 / DSM 20539 / JCM 16871 / LMG 4051 / NBRC 15346 / NCIMB 9279 / R1 / VKM B-1422) OX=243230 GN=rnr PE=3 SV=1	rnr
	Q9RXG0	584	K	Ribonuclease R OS=Deinococcus radiodurans (strain ATCC 13939 / DSM 20539 / JCM 16871 / LMG 4051 / NBRC 15346 / NCIMB 9279 / R1 / VKM B-1422) OX=243230 GN=rnr PE=3 SV=1	rnr
	Q9RXG0	430	K	Ribonuclease R OS=Deinococcus radiodurans (strain ATCC 13939 / DSM 20539 / JCM 16871 / LMG 4051 / NBRC 15346 / NCIMB 9279 / R1 / VKM B-1422) OX=243230 GN=rnr PE=3 SV=1	rnr
	Q9RXG4	373	K	Lon protease OS=Deinococcus radiodurans (strain ATCC 13939 / DSM 20539 / JCM 16871 / LMG 4051 / NBRC 15346 / NCIMB 9279 / R1 / VKM B-1422) OX=243230 GN=lon PE=3 SV=1	lon
	Q9RXG4	750	K	Lon protease OS=Deinococcus radiodurans (strain ATCC 13939 / DSM 20539 / JCM 16871 / LMG 4051 / NBRC 15346 / NCIMB 9279 / R1 / VKM B-1422) OX=243230 GN=lon PE=3 SV=1	lon
	Q9RXG4	382	K	Lon protease OS=Deinococcus radiodurans (strain ATCC 13939 / DSM 20539 / JCM 16871 / LMG 4051 / NBRC 15346 / NCIMB 9279 / R1 / VKM B-1422) OX=243230 GN=lon PE=3 SV=1	lon
	Q9RXG4	193	K	Lon protease OS=Deinococcus radiodurans (strain ATCC 13939 / DSM 20539 / JCM 16871 / LMG 4051 / NBRC 15346 / NCIMB 9279 / R1 / VKM B-1422) OX=243230 GN=lon PE=3 SV=1	lon
	Q9RXG4	744	K	Lon protease OS=Deinococcus radiodurans (strain ATCC 13939 / DSM 20539 / JCM 16871 / LMG 4051 / NBRC 15346 / NCIMB 9279 / R1 / VKM B-1422) OX=243230 GN=lon PE=3 SV=1	lon
	Q9RXG4	658	K	Lon protease OS=Deinococcus radiodurans (strain ATCC 13939 / DSM 20539 / JCM 16871 / LMG 4051 / NBRC 15346 / NCIMB 9279 / R1 / VKM B-1422) OX=243230 GN=lon PE=3 SV=1	lon
	Q9RXH1	63	K	"Cytochrome complex iron-sulfur subunit, putative OS=Deinococcus radiodurans (strain ATCC 13939 / DSM 20539 / JCM 16871 / LMG 4051 / NBRC 15346 / NCIMB 9279 / R1 / VKM B-1422) OX=243230 GN=DR_0342 PE=4 SV=1"	DR_0342
	Q9RXH1	40	K	"Cytochrome complex iron-sulfur subunit, putative OS=Deinococcus radiodurans (strain ATCC 13939 / DSM 20539 / JCM 16871 / LMG 4051 / NBRC 15346 / NCIMB 9279 / R1 / VKM B-1422) OX=243230 GN=DR_0342 PE=4 SV=1"	DR_0342
	Q9RXH4	269	K	"N-acyl-L-amino acid amidohydrolase, putative OS=Deinococcus radiodurans (strain ATCC 13939 / DSM 20539 / JCM 16871 / LMG 4051 / NBRC 15346 / NCIMB 9279 / R1 / VKM B-1422) OX=243230 GN=DR_0339 PE=4 SV=1"	DR_0339
	Q9RXH4	279	K	"N-acyl-L-amino acid amidohydrolase, putative OS=Deinococcus radiodurans (strain ATCC 13939 / DSM 20539 / JCM 16871 / LMG 4051 / NBRC 15346 / NCIMB 9279 / R1 / VKM B-1422) OX=243230 GN=DR_0339 PE=4 SV=1"	DR_0339
	Q9RXH4	195	K	"N-acyl-L-amino acid amidohydrolase, putative OS=Deinococcus radiodurans (strain ATCC 13939 / DSM 20539 / JCM 16871 / LMG 4051 / NBRC 15346 / NCIMB 9279 / R1 / VKM B-1422) OX=243230 GN=DR_0339 PE=4 SV=1"	DR_0339
	Q9RXH7	487	K	"Fatty-acid--CoA ligase, putative OS=Deinococcus radiodurans (strain ATCC 13939 / DSM 20539 / JCM 16871 / LMG 4051 / NBRC 15346 / NCIMB 9279 / R1 / VKM B-1422) OX=243230 GN=DR_0336 PE=4 SV=1"	DR_0336
	Q9RXH7	490	K	"Fatty-acid--CoA ligase, putative OS=Deinococcus radiodurans (strain ATCC 13939 / DSM 20539 / JCM 16871 / LMG 4051 / NBRC 15346 / NCIMB 9279 / R1 / VKM B-1422) OX=243230 GN=DR_0336 PE=4 SV=1"	DR_0336
	Q9RXH7	377	K	"Fatty-acid--CoA ligase, putative OS=Deinococcus radiodurans (strain ATCC 13939 / DSM 20539 / JCM 16871 / LMG 4051 / NBRC 15346 / NCIMB 9279 / R1 / VKM B-1422) OX=243230 GN=DR_0336 PE=4 SV=1"	DR_0336
	Q9RXH8	77	K	"ATP-dependent RNA helicase, putative OS=Deinococcus radiodurans (strain ATCC 13939 / DSM 20539 / JCM 16871 / LMG 4051 / NBRC 15346 / NCIMB 9279 / R1 / VKM B-1422) OX=243230 GN=DR_0335 PE=3 SV=1"	DR_0335
	Q9RXH8	95	K	"ATP-dependent RNA helicase, putative OS=Deinococcus radiodurans (strain ATCC 13939 / DSM 20539 / JCM 16871 / LMG 4051 / NBRC 15346 / NCIMB 9279 / R1 / VKM B-1422) OX=243230 GN=DR_0335 PE=3 SV=1"	DR_0335
	Q9RXH8	162	K	"ATP-dependent RNA helicase, putative OS=Deinococcus radiodurans (strain ATCC 13939 / DSM 20539 / JCM 16871 / LMG 4051 / NBRC 15346 / NCIMB 9279 / R1 / VKM B-1422) OX=243230 GN=DR_0335 PE=3 SV=1"	DR_0335
	Q9RXI6	276	K	"Periplasmic serine protease, HtrA/DegQ/DegS family OS=Deinococcus radiodurans (strain ATCC 13939 / DSM 20539 / JCM 16871 / LMG 4051 / NBRC 15346 / NCIMB 9279 / R1 / VKM B-1422) OX=243230 GN=DR_0327 PE=4 SV=1"	DR_0327
	Q9RXI8	4	K	Malate dehydrogenase OS=Deinococcus radiodurans (strain ATCC 13939 / DSM 20539 / JCM 16871 / LMG 4051 / NBRC 15346 / NCIMB 9279 / R1 / VKM B-1422) OX=243230 GN=mdh PE=3 SV=1	mdh
	Q9RXI8	172	K	Malate dehydrogenase OS=Deinococcus radiodurans (strain ATCC 13939 / DSM 20539 / JCM 16871 / LMG 4051 / NBRC 15346 / NCIMB 9279 / R1 / VKM B-1422) OX=243230 GN=mdh PE=3 SV=1	mdh
	Q9RXI8	226	K	Malate dehydrogenase OS=Deinococcus radiodurans (strain ATCC 13939 / DSM 20539 / JCM 16871 / LMG 4051 / NBRC 15346 / NCIMB 9279 / R1 / VKM B-1422) OX=243230 GN=mdh PE=3 SV=1	mdh
	Q9RXI9	203	K	"Serine cycle enzyme, putative OS=Deinococcus radiodurans (strain ATCC 13939 / DSM 20539 / JCM 16871 / LMG 4051 / NBRC 15346 / NCIMB 9279 / R1 / VKM B-1422) OX=243230 GN=DR_0324 PE=4 SV=1"	DR_0324
	Q9RXI9	94	K	"Serine cycle enzyme, putative OS=Deinococcus radiodurans (strain ATCC 13939 / DSM 20539 / JCM 16871 / LMG 4051 / NBRC 15346 / NCIMB 9279 / R1 / VKM B-1422) OX=243230 GN=DR_0324 PE=4 SV=1"	DR_0324
	Q9RXJ0	69	K	50S ribosomal protein L5 OS=Deinococcus radiodurans (strain ATCC 13939 / DSM 20539 / JCM 16871 / LMG 4051 / NBRC 15346 / NCIMB 9279 / R1 / VKM B-1422) OX=243230 GN=rplE PE=1 SV=1	rplE
	Q9RXJ0	161	K	50S ribosomal protein L5 OS=Deinococcus radiodurans (strain ATCC 13939 / DSM 20539 / JCM 16871 / LMG 4051 / NBRC 15346 / NCIMB 9279 / R1 / VKM B-1422) OX=243230 GN=rplE PE=1 SV=1	rplE
	Q9RXJ0	88	K	50S ribosomal protein L5 OS=Deinococcus radiodurans (strain ATCC 13939 / DSM 20539 / JCM 16871 / LMG 4051 / NBRC 15346 / NCIMB 9279 / R1 / VKM B-1422) OX=243230 GN=rplE PE=1 SV=1	rplE
	Q9RXJ0	64	K	50S ribosomal protein L5 OS=Deinococcus radiodurans (strain ATCC 13939 / DSM 20539 / JCM 16871 / LMG 4051 / NBRC 15346 / NCIMB 9279 / R1 / VKM B-1422) OX=243230 GN=rplE PE=1 SV=1	rplE
	Q9RXJ0	7	K	50S ribosomal protein L5 OS=Deinococcus radiodurans (strain ATCC 13939 / DSM 20539 / JCM 16871 / LMG 4051 / NBRC 15346 / NCIMB 9279 / R1 / VKM B-1422) OX=243230 GN=rplE PE=1 SV=1	rplE
	Q9RXJ0	148	K	50S ribosomal protein L5 OS=Deinococcus radiodurans (strain ATCC 13939 / DSM 20539 / JCM 16871 / LMG 4051 / NBRC 15346 / NCIMB 9279 / R1 / VKM B-1422) OX=243230 GN=rplE PE=1 SV=1	rplE
	Q9RXJ0	5	K	50S ribosomal protein L5 OS=Deinococcus radiodurans (strain ATCC 13939 / DSM 20539 / JCM 16871 / LMG 4051 / NBRC 15346 / NCIMB 9279 / R1 / VKM B-1422) OX=243230 GN=rplE PE=1 SV=1	rplE
	Q9RXJ0	55	K	50S ribosomal protein L5 OS=Deinococcus radiodurans (strain ATCC 13939 / DSM 20539 / JCM 16871 / LMG 4051 / NBRC 15346 / NCIMB 9279 / R1 / VKM B-1422) OX=243230 GN=rplE PE=1 SV=1	rplE
	Q9RXJ1	35	K	50S ribosomal protein L24 OS=Deinococcus radiodurans (strain ATCC 13939 / DSM 20539 / JCM 16871 / LMG 4051 / NBRC 15346 / NCIMB 9279 / R1 / VKM B-1422) OX=243230 GN=rplX PE=1 SV=1	rplX
	Q9RXJ1	28	K	50S ribosomal protein L24 OS=Deinococcus radiodurans (strain ATCC 13939 / DSM 20539 / JCM 16871 / LMG 4051 / NBRC 15346 / NCIMB 9279 / R1 / VKM B-1422) OX=243230 GN=rplX PE=1 SV=1	rplX
	Q9RXJ2	32	K	50S ribosomal protein L14 OS=Deinococcus radiodurans (strain ATCC 13939 / DSM 20539 / JCM 16871 / LMG 4051 / NBRC 15346 / NCIMB 9279 / R1 / VKM B-1422) OX=243230 GN=rplN PE=1 SV=1	rplN
	Q9RXJ2	71	K	50S ribosomal protein L14 OS=Deinococcus radiodurans (strain ATCC 13939 / DSM 20539 / JCM 16871 / LMG 4051 / NBRC 15346 / NCIMB 9279 / R1 / VKM B-1422) OX=243230 GN=rplN PE=1 SV=1	rplN
	Q9RXJ2	65	K	50S ribosomal protein L14 OS=Deinococcus radiodurans (strain ATCC 13939 / DSM 20539 / JCM 16871 / LMG 4051 / NBRC 15346 / NCIMB 9279 / R1 / VKM B-1422) OX=243230 GN=rplN PE=1 SV=1	rplN
	Q9RXJ3	74	K	30S ribosomal protein S17 OS=Deinococcus radiodurans (strain ATCC 13939 / DSM 20539 / JCM 16871 / LMG 4051 / NBRC 15346 / NCIMB 9279 / R1 / VKM B-1422) OX=243230 GN=rpsQ PE=3 SV=1	rpsQ
	Q9RXJ3	33	K	30S ribosomal protein S17 OS=Deinococcus radiodurans (strain ATCC 13939 / DSM 20539 / JCM 16871 / LMG 4051 / NBRC 15346 / NCIMB 9279 / R1 / VKM B-1422) OX=243230 GN=rpsQ PE=3 SV=1	rpsQ
	Q9RXJ3	21	K	30S ribosomal protein S17 OS=Deinococcus radiodurans (strain ATCC 13939 / DSM 20539 / JCM 16871 / LMG 4051 / NBRC 15346 / NCIMB 9279 / R1 / VKM B-1422) OX=243230 GN=rpsQ PE=3 SV=1	rpsQ
	Q9RXJ3	40	K	30S ribosomal protein S17 OS=Deinococcus radiodurans (strain ATCC 13939 / DSM 20539 / JCM 16871 / LMG 4051 / NBRC 15346 / NCIMB 9279 / R1 / VKM B-1422) OX=243230 GN=rpsQ PE=3 SV=1	rpsQ
	Q9RXJ3	66	K	30S ribosomal protein S17 OS=Deinococcus radiodurans (strain ATCC 13939 / DSM 20539 / JCM 16871 / LMG 4051 / NBRC 15346 / NCIMB 9279 / R1 / VKM B-1422) OX=243230 GN=rpsQ PE=3 SV=1	rpsQ
	Q9RXJ3	13	K	30S ribosomal protein S17 OS=Deinococcus radiodurans (strain ATCC 13939 / DSM 20539 / JCM 16871 / LMG 4051 / NBRC 15346 / NCIMB 9279 / R1 / VKM B-1422) OX=243230 GN=rpsQ PE=3 SV=1	rpsQ
	Q9RXJ3	51	K	30S ribosomal protein S17 OS=Deinococcus radiodurans (strain ATCC 13939 / DSM 20539 / JCM 16871 / LMG 4051 / NBRC 15346 / NCIMB 9279 / R1 / VKM B-1422) OX=243230 GN=rpsQ PE=3 SV=1	rpsQ
	Q9RXJ3	16	K	30S ribosomal protein S17 OS=Deinococcus radiodurans (strain ATCC 13939 / DSM 20539 / JCM 16871 / LMG 4051 / NBRC 15346 / NCIMB 9279 / R1 / VKM B-1422) OX=243230 GN=rpsQ PE=3 SV=1	rpsQ
	Q9RXJ5	124	K	50S ribosomal protein L16 OS=Deinococcus radiodurans (strain ATCC 13939 / DSM 20539 / JCM 16871 / LMG 4051 / NBRC 15346 / NCIMB 9279 / R1 / VKM B-1422) OX=243230 GN=rplP PE=1 SV=3	rplP
	Q9RXJ5	130	K	50S ribosomal protein L16 OS=Deinococcus radiodurans (strain ATCC 13939 / DSM 20539 / JCM 16871 / LMG 4051 / NBRC 15346 / NCIMB 9279 / R1 / VKM B-1422) OX=243230 GN=rplP PE=1 SV=3	rplP
	Q9RXJ5	87	K	50S ribosomal protein L16 OS=Deinococcus radiodurans (strain ATCC 13939 / DSM 20539 / JCM 16871 / LMG 4051 / NBRC 15346 / NCIMB 9279 / R1 / VKM B-1422) OX=243230 GN=rplP PE=1 SV=3	rplP
	Q9RXJ5	98	K	50S ribosomal protein L16 OS=Deinococcus radiodurans (strain ATCC 13939 / DSM 20539 / JCM 16871 / LMG 4051 / NBRC 15346 / NCIMB 9279 / R1 / VKM B-1422) OX=243230 GN=rplP PE=1 SV=3	rplP
	Q9RXJ5	63	K	50S ribosomal protein L16 OS=Deinococcus radiodurans (strain ATCC 13939 / DSM 20539 / JCM 16871 / LMG 4051 / NBRC 15346 / NCIMB 9279 / R1 / VKM B-1422) OX=243230 GN=rplP PE=1 SV=3	rplP
	Q9RXJ6	27	K	30S ribosomal protein S3 OS=Deinococcus radiodurans (strain ATCC 13939 / DSM 20539 / JCM 16871 / LMG 4051 / NBRC 15346 / NCIMB 9279 / R1 / VKM B-1422) OX=243230 GN=rpsC PE=3 SV=1	rpsC
	Q9RXJ6	212	K	30S ribosomal protein S3 OS=Deinococcus radiodurans (strain ATCC 13939 / DSM 20539 / JCM 16871 / LMG 4051 / NBRC 15346 / NCIMB 9279 / R1 / VKM B-1422) OX=243230 GN=rpsC PE=3 SV=1	rpsC
	Q9RXJ6	136	K	30S ribosomal protein S3 OS=Deinococcus radiodurans (strain ATCC 13939 / DSM 20539 / JCM 16871 / LMG 4051 / NBRC 15346 / NCIMB 9279 / R1 / VKM B-1422) OX=243230 GN=rpsC PE=3 SV=1	rpsC
	Q9RXJ6	46	K	30S ribosomal protein S3 OS=Deinococcus radiodurans (strain ATCC 13939 / DSM 20539 / JCM 16871 / LMG 4051 / NBRC 15346 / NCIMB 9279 / R1 / VKM B-1422) OX=243230 GN=rpsC PE=3 SV=1	rpsC
	Q9RXJ6	72	K	30S ribosomal protein S3 OS=Deinococcus radiodurans (strain ATCC 13939 / DSM 20539 / JCM 16871 / LMG 4051 / NBRC 15346 / NCIMB 9279 / R1 / VKM B-1422) OX=243230 GN=rpsC PE=3 SV=1	rpsC
	Q9RXJ6	151	K	30S ribosomal protein S3 OS=Deinococcus radiodurans (strain ATCC 13939 / DSM 20539 / JCM 16871 / LMG 4051 / NBRC 15346 / NCIMB 9279 / R1 / VKM B-1422) OX=243230 GN=rpsC PE=3 SV=1	rpsC
	Q9RXJ6	16	K	30S ribosomal protein S3 OS=Deinococcus radiodurans (strain ATCC 13939 / DSM 20539 / JCM 16871 / LMG 4051 / NBRC 15346 / NCIMB 9279 / R1 / VKM B-1422) OX=243230 GN=rpsC PE=3 SV=1	rpsC
	Q9RXJ6	79	K	30S ribosomal protein S3 OS=Deinococcus radiodurans (strain ATCC 13939 / DSM 20539 / JCM 16871 / LMG 4051 / NBRC 15346 / NCIMB 9279 / R1 / VKM B-1422) OX=243230 GN=rpsC PE=3 SV=1	rpsC
	Q9RXJ7	22	K	50S ribosomal protein L22 OS=Deinococcus radiodurans (strain ATCC 13939 / DSM 20539 / JCM 16871 / LMG 4051 / NBRC 15346 / NCIMB 9279 / R1 / VKM B-1422) OX=243230 GN=rplV PE=1 SV=1	rplV
	Q9RXJ7	29	K	50S ribosomal protein L22 OS=Deinococcus radiodurans (strain ATCC 13939 / DSM 20539 / JCM 16871 / LMG 4051 / NBRC 15346 / NCIMB 9279 / R1 / VKM B-1422) OX=243230 GN=rplV PE=1 SV=1	rplV
	Q9RXJ7	48	K	50S ribosomal protein L22 OS=Deinococcus radiodurans (strain ATCC 13939 / DSM 20539 / JCM 16871 / LMG 4051 / NBRC 15346 / NCIMB 9279 / R1 / VKM B-1422) OX=243230 GN=rplV PE=1 SV=1	rplV
	Q9RXJ8	32	K	30S ribosomal protein S19 OS=Deinococcus radiodurans (strain ATCC 13939 / DSM 20539 / JCM 16871 / LMG 4051 / NBRC 15346 / NCIMB 9279 / R1 / VKM B-1422) OX=243230 GN=rpsS PE=3 SV=1	rpsS
	Q9RXJ8	7	K	30S ribosomal protein S19 OS=Deinococcus radiodurans (strain ATCC 13939 / DSM 20539 / JCM 16871 / LMG 4051 / NBRC 15346 / NCIMB 9279 / R1 / VKM B-1422) OX=243230 GN=rpsS PE=3 SV=1	rpsS
	Q9RXK0	35	K	50S ribosomal protein L23 OS=Deinococcus radiodurans (strain ATCC 13939 / DSM 20539 / JCM 16871 / LMG 4051 / NBRC 15346 / NCIMB 9279 / R1 / VKM B-1422) OX=243230 GN=rplW PE=1 SV=3	rplW
	Q9RXK0	32	K	50S ribosomal protein L23 OS=Deinococcus radiodurans (strain ATCC 13939 / DSM 20539 / JCM 16871 / LMG 4051 / NBRC 15346 / NCIMB 9279 / R1 / VKM B-1422) OX=243230 GN=rplW PE=1 SV=3	rplW
	Q9RXK0	39	K	50S ribosomal protein L23 OS=Deinococcus radiodurans (strain ATCC 13939 / DSM 20539 / JCM 16871 / LMG 4051 / NBRC 15346 / NCIMB 9279 / R1 / VKM B-1422) OX=243230 GN=rplW PE=1 SV=3	rplW
	Q9RXK0	61	K	50S ribosomal protein L23 OS=Deinococcus radiodurans (strain ATCC 13939 / DSM 20539 / JCM 16871 / LMG 4051 / NBRC 15346 / NCIMB 9279 / R1 / VKM B-1422) OX=243230 GN=rplW PE=1 SV=3	rplW
	Q9RXK1	87	K	50S ribosomal protein L4 OS=Deinococcus radiodurans (strain ATCC 13939 / DSM 20539 / JCM 16871 / LMG 4051 / NBRC 15346 / NCIMB 9279 / R1 / VKM B-1422) OX=243230 GN=rplD PE=1 SV=3	rplD
	Q9RXK1	131	K	50S ribosomal protein L4 OS=Deinococcus radiodurans (strain ATCC 13939 / DSM 20539 / JCM 16871 / LMG 4051 / NBRC 15346 / NCIMB 9279 / R1 / VKM B-1422) OX=243230 GN=rplD PE=1 SV=3	rplD
	Q9RXK1	116	K	50S ribosomal protein L4 OS=Deinococcus radiodurans (strain ATCC 13939 / DSM 20539 / JCM 16871 / LMG 4051 / NBRC 15346 / NCIMB 9279 / R1 / VKM B-1422) OX=243230 GN=rplD PE=1 SV=3	rplD
	Q9RXK1	138	K	50S ribosomal protein L4 OS=Deinococcus radiodurans (strain ATCC 13939 / DSM 20539 / JCM 16871 / LMG 4051 / NBRC 15346 / NCIMB 9279 / R1 / VKM B-1422) OX=243230 GN=rplD PE=1 SV=3	rplD
	Q9RXK1	129	K	50S ribosomal protein L4 OS=Deinococcus radiodurans (strain ATCC 13939 / DSM 20539 / JCM 16871 / LMG 4051 / NBRC 15346 / NCIMB 9279 / R1 / VKM B-1422) OX=243230 GN=rplD PE=1 SV=3	rplD
	Q9RXK1	62	K	50S ribosomal protein L4 OS=Deinococcus radiodurans (strain ATCC 13939 / DSM 20539 / JCM 16871 / LMG 4051 / NBRC 15346 / NCIMB 9279 / R1 / VKM B-1422) OX=243230 GN=rplD PE=1 SV=3	rplD
	Q9RXK2	69	K	50S ribosomal protein L3 OS=Deinococcus radiodurans (strain ATCC 13939 / DSM 20539 / JCM 16871 / LMG 4051 / NBRC 15346 / NCIMB 9279 / R1 / VKM B-1422) OX=243230 GN=rplC PE=1 SV=1	rplC
	Q9RXK2	8	K	50S ribosomal protein L3 OS=Deinococcus radiodurans (strain ATCC 13939 / DSM 20539 / JCM 16871 / LMG 4051 / NBRC 15346 / NCIMB 9279 / R1 / VKM B-1422) OX=243230 GN=rplC PE=1 SV=1	rplC
	Q9RXK2	37	K	50S ribosomal protein L3 OS=Deinococcus radiodurans (strain ATCC 13939 / DSM 20539 / JCM 16871 / LMG 4051 / NBRC 15346 / NCIMB 9279 / R1 / VKM B-1422) OX=243230 GN=rplC PE=1 SV=1	rplC
	Q9RXK2	111	K	50S ribosomal protein L3 OS=Deinococcus radiodurans (strain ATCC 13939 / DSM 20539 / JCM 16871 / LMG 4051 / NBRC 15346 / NCIMB 9279 / R1 / VKM B-1422) OX=243230 GN=rplC PE=1 SV=1	rplC
	Q9RXK2	16	K	50S ribosomal protein L3 OS=Deinococcus radiodurans (strain ATCC 13939 / DSM 20539 / JCM 16871 / LMG 4051 / NBRC 15346 / NCIMB 9279 / R1 / VKM B-1422) OX=243230 GN=rplC PE=1 SV=1	rplC
	Q9RXK2	2	K	50S ribosomal protein L3 OS=Deinococcus radiodurans (strain ATCC 13939 / DSM 20539 / JCM 16871 / LMG 4051 / NBRC 15346 / NCIMB 9279 / R1 / VKM B-1422) OX=243230 GN=rplC PE=1 SV=1	rplC
	Q9RXK2	54	K	50S ribosomal protein L3 OS=Deinococcus radiodurans (strain ATCC 13939 / DSM 20539 / JCM 16871 / LMG 4051 / NBRC 15346 / NCIMB 9279 / R1 / VKM B-1422) OX=243230 GN=rplC PE=1 SV=1	rplC
	Q9RXK3	24	K	30S ribosomal protein S10 OS=Deinococcus radiodurans (strain ATCC 13939 / DSM 20539 / JCM 16871 / LMG 4051 / NBRC 15346 / NCIMB 9279 / R1 / VKM B-1422) OX=243230 GN=rpsJ PE=3 SV=1	rpsJ
	Q9RXK3	16	K	30S ribosomal protein S10 OS=Deinococcus radiodurans (strain ATCC 13939 / DSM 20539 / JCM 16871 / LMG 4051 / NBRC 15346 / NCIMB 9279 / R1 / VKM B-1422) OX=243230 GN=rpsJ PE=3 SV=1	rpsJ
	Q9RXK3	5	K	30S ribosomal protein S10 OS=Deinococcus radiodurans (strain ATCC 13939 / DSM 20539 / JCM 16871 / LMG 4051 / NBRC 15346 / NCIMB 9279 / R1 / VKM B-1422) OX=243230 GN=rpsJ PE=3 SV=1	rpsJ
	Q9RXK5	479	K	Elongation factor G OS=Deinococcus radiodurans (strain ATCC 13939 / DSM 20539 / JCM 16871 / LMG 4051 / NBRC 15346 / NCIMB 9279 / R1 / VKM B-1422) OX=243230 GN=fusA PE=3 SV=1	fusA
	Q9RXK5	272	K	Elongation factor G OS=Deinococcus radiodurans (strain ATCC 13939 / DSM 20539 / JCM 16871 / LMG 4051 / NBRC 15346 / NCIMB 9279 / R1 / VKM B-1422) OX=243230 GN=fusA PE=3 SV=1	fusA
	Q9RXK5	497	K	Elongation factor G OS=Deinococcus radiodurans (strain ATCC 13939 / DSM 20539 / JCM 16871 / LMG 4051 / NBRC 15346 / NCIMB 9279 / R1 / VKM B-1422) OX=243230 GN=fusA PE=3 SV=1	fusA
	Q9RXK5	26	K	Elongation factor G OS=Deinococcus radiodurans (strain ATCC 13939 / DSM 20539 / JCM 16871 / LMG 4051 / NBRC 15346 / NCIMB 9279 / R1 / VKM B-1422) OX=243230 GN=fusA PE=3 SV=1	fusA
	Q9RXK5	316	K	Elongation factor G OS=Deinococcus radiodurans (strain ATCC 13939 / DSM 20539 / JCM 16871 / LMG 4051 / NBRC 15346 / NCIMB 9279 / R1 / VKM B-1422) OX=243230 GN=fusA PE=3 SV=1	fusA
	Q9RXK5	145	K	Elongation factor G OS=Deinococcus radiodurans (strain ATCC 13939 / DSM 20539 / JCM 16871 / LMG 4051 / NBRC 15346 / NCIMB 9279 / R1 / VKM B-1422) OX=243230 GN=fusA PE=3 SV=1	fusA
	Q9RXK5	354	K	Elongation factor G OS=Deinococcus radiodurans (strain ATCC 13939 / DSM 20539 / JCM 16871 / LMG 4051 / NBRC 15346 / NCIMB 9279 / R1 / VKM B-1422) OX=243230 GN=fusA PE=3 SV=1	fusA
	Q9RXK5	260	K	Elongation factor G OS=Deinococcus radiodurans (strain ATCC 13939 / DSM 20539 / JCM 16871 / LMG 4051 / NBRC 15346 / NCIMB 9279 / R1 / VKM B-1422) OX=243230 GN=fusA PE=3 SV=1	fusA
	Q9RXK5	148	K	Elongation factor G OS=Deinococcus radiodurans (strain ATCC 13939 / DSM 20539 / JCM 16871 / LMG 4051 / NBRC 15346 / NCIMB 9279 / R1 / VKM B-1422) OX=243230 GN=fusA PE=3 SV=1	fusA
	Q9RXK5	5	K	Elongation factor G OS=Deinococcus radiodurans (strain ATCC 13939 / DSM 20539 / JCM 16871 / LMG 4051 / NBRC 15346 / NCIMB 9279 / R1 / VKM B-1422) OX=243230 GN=fusA PE=3 SV=1	fusA
	Q9RXK5	504	K	Elongation factor G OS=Deinococcus radiodurans (strain ATCC 13939 / DSM 20539 / JCM 16871 / LMG 4051 / NBRC 15346 / NCIMB 9279 / R1 / VKM B-1422) OX=243230 GN=fusA PE=3 SV=1	fusA
	Q9RXK6	60	K	30S ribosomal protein S7 OS=Deinococcus radiodurans (strain ATCC 13939 / DSM 20539 / JCM 16871 / LMG 4051 / NBRC 15346 / NCIMB 9279 / R1 / VKM B-1422) OX=243230 GN=rpsG PE=3 SV=1	rpsG
	Q9RXK6	63	K	30S ribosomal protein S7 OS=Deinococcus radiodurans (strain ATCC 13939 / DSM 20539 / JCM 16871 / LMG 4051 / NBRC 15346 / NCIMB 9279 / R1 / VKM B-1422) OX=243230 GN=rpsG PE=3 SV=1	rpsG
	Q9RXK7	25	K	30S ribosomal protein S12 OS=Deinococcus radiodurans (strain ATCC 13939 / DSM 20539 / JCM 16871 / LMG 4051 / NBRC 15346 / NCIMB 9279 / R1 / VKM B-1422) OX=243230 GN=rpsL PE=3 SV=1	rpsL
	Q9RXK7	38	K	30S ribosomal protein S12 OS=Deinococcus radiodurans (strain ATCC 13939 / DSM 20539 / JCM 16871 / LMG 4051 / NBRC 15346 / NCIMB 9279 / R1 / VKM B-1422) OX=243230 GN=rpsL PE=3 SV=1	rpsL
	Q9RXK9	59	K	Glutamine--fructose-6-phosphate aminotransferase [isomerizing] OS=Deinococcus radiodurans (strain ATCC 13939 / DSM 20539 / JCM 16871 / LMG 4051 / NBRC 15346 / NCIMB 9279 / R1 / VKM B-1422) OX=243230 GN=glmS PE=3 SV=1	glmS
	Q9RXK9	562	K	Glutamine--fructose-6-phosphate aminotransferase [isomerizing] OS=Deinococcus radiodurans (strain ATCC 13939 / DSM 20539 / JCM 16871 / LMG 4051 / NBRC 15346 / NCIMB 9279 / R1 / VKM B-1422) OX=243230 GN=glmS PE=3 SV=1	glmS
	Q9RXL3	117	K	UDP-N-acetylmuramyl-tripeptide synthetase OS=Deinococcus radiodurans (strain ATCC 13939 / DSM 20539 / JCM 16871 / LMG 4051 / NBRC 15346 / NCIMB 9279 / R1 / VKM B-1422) OX=243230 GN=murE PE=3 SV=1	murE
	Q9RXL6	327	K	Pre-B cell enhancing factor-related protein OS=Deinococcus radiodurans (strain ATCC 13939 / DSM 20539 / JCM 16871 / LMG 4051 / NBRC 15346 / NCIMB 9279 / R1 / VKM B-1422) OX=243230 GN=DR_0294 PE=3 SV=1	DR_0294
	Q9RXL6	384	K	Pre-B cell enhancing factor-related protein OS=Deinococcus radiodurans (strain ATCC 13939 / DSM 20539 / JCM 16871 / LMG 4051 / NBRC 15346 / NCIMB 9279 / R1 / VKM B-1422) OX=243230 GN=DR_0294 PE=3 SV=1	DR_0294
	Q9RXL6	324	K	Pre-B cell enhancing factor-related protein OS=Deinococcus radiodurans (strain ATCC 13939 / DSM 20539 / JCM 16871 / LMG 4051 / NBRC 15346 / NCIMB 9279 / R1 / VKM B-1422) OX=243230 GN=DR_0294 PE=3 SV=1	DR_0294
	Q9RXL6	259	K	Pre-B cell enhancing factor-related protein OS=Deinococcus radiodurans (strain ATCC 13939 / DSM 20539 / JCM 16871 / LMG 4051 / NBRC 15346 / NCIMB 9279 / R1 / VKM B-1422) OX=243230 GN=DR_0294 PE=3 SV=1	DR_0294
	Q9RXL6	97	K	Pre-B cell enhancing factor-related protein OS=Deinococcus radiodurans (strain ATCC 13939 / DSM 20539 / JCM 16871 / LMG 4051 / NBRC 15346 / NCIMB 9279 / R1 / VKM B-1422) OX=243230 GN=DR_0294 PE=3 SV=1	DR_0294
	Q9RXL6	176	K	Pre-B cell enhancing factor-related protein OS=Deinococcus radiodurans (strain ATCC 13939 / DSM 20539 / JCM 16871 / LMG 4051 / NBRC 15346 / NCIMB 9279 / R1 / VKM B-1422) OX=243230 GN=DR_0294 PE=3 SV=1	DR_0294
	Q9RXL9	128	K	zf-RING_7 domain-containing protein OS=Deinococcus radiodurans (strain ATCC 13939 / DSM 20539 / JCM 16871 / LMG 4051 / NBRC 15346 / NCIMB 9279 / R1 / VKM B-1422) OX=243230 GN=DR_0291 PE=4 SV=1	DR_0291
	Q9RXL9	217	K	zf-RING_7 domain-containing protein OS=Deinococcus radiodurans (strain ATCC 13939 / DSM 20539 / JCM 16871 / LMG 4051 / NBRC 15346 / NCIMB 9279 / R1 / VKM B-1422) OX=243230 GN=DR_0291 PE=4 SV=1	DR_0291
	Q9RXL9	86	K	zf-RING_7 domain-containing protein OS=Deinococcus radiodurans (strain ATCC 13939 / DSM 20539 / JCM 16871 / LMG 4051 / NBRC 15346 / NCIMB 9279 / R1 / VKM B-1422) OX=243230 GN=DR_0291 PE=4 SV=1	DR_0291
	Q9RXM3	246	K	Oxoglutarate dehydrogenase (succinyl-transferring) OS=Deinococcus radiodurans (strain ATCC 13939 / DSM 20539 / JCM 16871 / LMG 4051 / NBRC 15346 / NCIMB 9279 / R1 / VKM B-1422) OX=243230 GN=DR_0287 PE=4 SV=1	DR_0287
	Q9RXM3	553	K	Oxoglutarate dehydrogenase (succinyl-transferring) OS=Deinococcus radiodurans (strain ATCC 13939 / DSM 20539 / JCM 16871 / LMG 4051 / NBRC 15346 / NCIMB 9279 / R1 / VKM B-1422) OX=243230 GN=DR_0287 PE=4 SV=1	DR_0287
	Q9RXM3	784	K	Oxoglutarate dehydrogenase (succinyl-transferring) OS=Deinococcus radiodurans (strain ATCC 13939 / DSM 20539 / JCM 16871 / LMG 4051 / NBRC 15346 / NCIMB 9279 / R1 / VKM B-1422) OX=243230 GN=DR_0287 PE=4 SV=1	DR_0287
	Q9RXM3	776	K	Oxoglutarate dehydrogenase (succinyl-transferring) OS=Deinococcus radiodurans (strain ATCC 13939 / DSM 20539 / JCM 16871 / LMG 4051 / NBRC 15346 / NCIMB 9279 / R1 / VKM B-1422) OX=243230 GN=DR_0287 PE=4 SV=1	DR_0287
	Q9RXM3	279	K	Oxoglutarate dehydrogenase (succinyl-transferring) OS=Deinococcus radiodurans (strain ATCC 13939 / DSM 20539 / JCM 16871 / LMG 4051 / NBRC 15346 / NCIMB 9279 / R1 / VKM B-1422) OX=243230 GN=DR_0287 PE=4 SV=1	DR_0287
	Q9RXM3	211	K	Oxoglutarate dehydrogenase (succinyl-transferring) OS=Deinococcus radiodurans (strain ATCC 13939 / DSM 20539 / JCM 16871 / LMG 4051 / NBRC 15346 / NCIMB 9279 / R1 / VKM B-1422) OX=243230 GN=DR_0287 PE=4 SV=1	DR_0287
	Q9RXP4	32	K	"Histidine utilization repressor HutC, putative OS=Deinococcus radiodurans (strain ATCC 13939 / DSM 20539 / JCM 16871 / LMG 4051 / NBRC 15346 / NCIMB 9279 / R1 / VKM B-1422) OX=243230 GN=DR_0265 PE=4 SV=1"	DR_0265
	Q9RXP5	259	K	Glycogen operon protein GlgX OS=Deinococcus radiodurans (strain ATCC 13939 / DSM 20539 / JCM 16871 / LMG 4051 / NBRC 15346 / NCIMB 9279 / R1 / VKM B-1422) OX=243230 GN=DR_0264 PE=3 SV=1	DR_0264
	Q9RXP5	86	K	Glycogen operon protein GlgX OS=Deinococcus radiodurans (strain ATCC 13939 / DSM 20539 / JCM 16871 / LMG 4051 / NBRC 15346 / NCIMB 9279 / R1 / VKM B-1422) OX=243230 GN=DR_0264 PE=3 SV=1	DR_0264
	Q9RXQ0	81	K	HTH marR-type domain-containing protein OS=Deinococcus radiodurans (strain ATCC 13939 / DSM 20539 / JCM 16871 / LMG 4051 / NBRC 15346 / NCIMB 9279 / R1 / VKM B-1422) OX=243230 GN=DR_0259 PE=4 SV=1	DR_0259
	Q9RXQ2	371	K	Pyruvate dehydrogenase E1 component OS=Deinococcus radiodurans (strain ATCC 13939 / DSM 20539 / JCM 16871 / LMG 4051 / NBRC 15346 / NCIMB 9279 / R1 / VKM B-1422) OX=243230 GN=DR_0257 PE=4 SV=1	DR_0257
	Q9RXQ2	910	K	Pyruvate dehydrogenase E1 component OS=Deinococcus radiodurans (strain ATCC 13939 / DSM 20539 / JCM 16871 / LMG 4051 / NBRC 15346 / NCIMB 9279 / R1 / VKM B-1422) OX=243230 GN=DR_0257 PE=4 SV=1	DR_0257
	Q9RXQ2	524	K	Pyruvate dehydrogenase E1 component OS=Deinococcus radiodurans (strain ATCC 13939 / DSM 20539 / JCM 16871 / LMG 4051 / NBRC 15346 / NCIMB 9279 / R1 / VKM B-1422) OX=243230 GN=DR_0257 PE=4 SV=1	DR_0257
	Q9RXQ2	543	K	Pyruvate dehydrogenase E1 component OS=Deinococcus radiodurans (strain ATCC 13939 / DSM 20539 / JCM 16871 / LMG 4051 / NBRC 15346 / NCIMB 9279 / R1 / VKM B-1422) OX=243230 GN=DR_0257 PE=4 SV=1	DR_0257
	Q9RXQ2	552	K	Pyruvate dehydrogenase E1 component OS=Deinococcus radiodurans (strain ATCC 13939 / DSM 20539 / JCM 16871 / LMG 4051 / NBRC 15346 / NCIMB 9279 / R1 / VKM B-1422) OX=243230 GN=DR_0257 PE=4 SV=1	DR_0257
	Q9RXQ2	249	K	Pyruvate dehydrogenase E1 component OS=Deinococcus radiodurans (strain ATCC 13939 / DSM 20539 / JCM 16871 / LMG 4051 / NBRC 15346 / NCIMB 9279 / R1 / VKM B-1422) OX=243230 GN=DR_0257 PE=4 SV=1	DR_0257
	Q9RXQ2	407	K	Pyruvate dehydrogenase E1 component OS=Deinococcus radiodurans (strain ATCC 13939 / DSM 20539 / JCM 16871 / LMG 4051 / NBRC 15346 / NCIMB 9279 / R1 / VKM B-1422) OX=243230 GN=DR_0257 PE=4 SV=1	DR_0257
	Q9RXQ2	313	K	Pyruvate dehydrogenase E1 component OS=Deinococcus radiodurans (strain ATCC 13939 / DSM 20539 / JCM 16871 / LMG 4051 / NBRC 15346 / NCIMB 9279 / R1 / VKM B-1422) OX=243230 GN=DR_0257 PE=4 SV=1	DR_0257
	Q9RXQ2	431	K	Pyruvate dehydrogenase E1 component OS=Deinococcus radiodurans (strain ATCC 13939 / DSM 20539 / JCM 16871 / LMG 4051 / NBRC 15346 / NCIMB 9279 / R1 / VKM B-1422) OX=243230 GN=DR_0257 PE=4 SV=1	DR_0257
	Q9RXQ2	457	K	Pyruvate dehydrogenase E1 component OS=Deinococcus radiodurans (strain ATCC 13939 / DSM 20539 / JCM 16871 / LMG 4051 / NBRC 15346 / NCIMB 9279 / R1 / VKM B-1422) OX=243230 GN=DR_0257 PE=4 SV=1	DR_0257
	Q9RXQ2	450	K	Pyruvate dehydrogenase E1 component OS=Deinococcus radiodurans (strain ATCC 13939 / DSM 20539 / JCM 16871 / LMG 4051 / NBRC 15346 / NCIMB 9279 / R1 / VKM B-1422) OX=243230 GN=DR_0257 PE=4 SV=1	DR_0257
	Q9RXQ2	419	K	Pyruvate dehydrogenase E1 component OS=Deinococcus radiodurans (strain ATCC 13939 / DSM 20539 / JCM 16871 / LMG 4051 / NBRC 15346 / NCIMB 9279 / R1 / VKM B-1422) OX=243230 GN=DR_0257 PE=4 SV=1	DR_0257
	Q9RXQ2	754	K	Pyruvate dehydrogenase E1 component OS=Deinococcus radiodurans (strain ATCC 13939 / DSM 20539 / JCM 16871 / LMG 4051 / NBRC 15346 / NCIMB 9279 / R1 / VKM B-1422) OX=243230 GN=DR_0257 PE=4 SV=1	DR_0257
	Q9RXQ2	866	K	Pyruvate dehydrogenase E1 component OS=Deinococcus radiodurans (strain ATCC 13939 / DSM 20539 / JCM 16871 / LMG 4051 / NBRC 15346 / NCIMB 9279 / R1 / VKM B-1422) OX=243230 GN=DR_0257 PE=4 SV=1	DR_0257
	Q9RXQ3	573	K	Acetyltransferase component of pyruvate dehydrogenase complex OS=Deinococcus radiodurans (strain ATCC 13939 / DSM 20539 / JCM 16871 / LMG 4051 / NBRC 15346 / NCIMB 9279 / R1 / VKM B-1422) OX=243230 GN=DR_0256 PE=3 SV=1	DR_0256
	Q9RXQ3	441	K	Acetyltransferase component of pyruvate dehydrogenase complex OS=Deinococcus radiodurans (strain ATCC 13939 / DSM 20539 / JCM 16871 / LMG 4051 / NBRC 15346 / NCIMB 9279 / R1 / VKM B-1422) OX=243230 GN=DR_0256 PE=3 SV=1	DR_0256
	Q9RXQ9	71	K	NTP_transf_2 domain-containing protein OS=Deinococcus radiodurans (strain ATCC 13939 / DSM 20539 / JCM 16871 / LMG 4051 / NBRC 15346 / NCIMB 9279 / R1 / VKM B-1422) OX=243230 GN=DR_0248 PE=4 SV=1	DR_0248
	Q9RXR1	145	K	Jag-related protein OS=Deinococcus radiodurans (strain ATCC 13939 / DSM 20539 / JCM 16871 / LMG 4051 / NBRC 15346 / NCIMB 9279 / R1 / VKM B-1422) OX=243230 GN=DR_0246 PE=4 SV=1	DR_0246
	Q9RXR1	134	K	Jag-related protein OS=Deinococcus radiodurans (strain ATCC 13939 / DSM 20539 / JCM 16871 / LMG 4051 / NBRC 15346 / NCIMB 9279 / R1 / VKM B-1422) OX=243230 GN=DR_0246 PE=4 SV=1	DR_0246
	Q9RXR4	217	K	Biosynthetic arginine decarboxylase OS=Deinococcus radiodurans (strain ATCC 13939 / DSM 20539 / JCM 16871 / LMG 4051 / NBRC 15346 / NCIMB 9279 / R1 / VKM B-1422) OX=243230 GN=speA PE=3 SV=1	speA
	Q9RXR4	56	K	Biosynthetic arginine decarboxylase OS=Deinococcus radiodurans (strain ATCC 13939 / DSM 20539 / JCM 16871 / LMG 4051 / NBRC 15346 / NCIMB 9279 / R1 / VKM B-1422) OX=243230 GN=speA PE=3 SV=1	speA
	Q9RXR4	192	K	Biosynthetic arginine decarboxylase OS=Deinococcus radiodurans (strain ATCC 13939 / DSM 20539 / JCM 16871 / LMG 4051 / NBRC 15346 / NCIMB 9279 / R1 / VKM B-1422) OX=243230 GN=speA PE=3 SV=1	speA
	Q9RXR9	83	K	Peptidyl-prolyl cis-trans isomerase OS=Deinococcus radiodurans (strain ATCC 13939 / DSM 20539 / JCM 16871 / LMG 4051 / NBRC 15346 / NCIMB 9279 / R1 / VKM B-1422) OX=243230 GN=DR_0237 PE=3 SV=1	DR_0237
	Q9RXR9	160	K	Peptidyl-prolyl cis-trans isomerase OS=Deinococcus radiodurans (strain ATCC 13939 / DSM 20539 / JCM 16871 / LMG 4051 / NBRC 15346 / NCIMB 9279 / R1 / VKM B-1422) OX=243230 GN=DR_0237 PE=3 SV=1	DR_0237
	Q9RXR9	51	K	Peptidyl-prolyl cis-trans isomerase OS=Deinococcus radiodurans (strain ATCC 13939 / DSM 20539 / JCM 16871 / LMG 4051 / NBRC 15346 / NCIMB 9279 / R1 / VKM B-1422) OX=243230 GN=DR_0237 PE=3 SV=1	DR_0237
	Q9RXR9	41	K	Peptidyl-prolyl cis-trans isomerase OS=Deinococcus radiodurans (strain ATCC 13939 / DSM 20539 / JCM 16871 / LMG 4051 / NBRC 15346 / NCIMB 9279 / R1 / VKM B-1422) OX=243230 GN=DR_0237 PE=3 SV=1	DR_0237
	Q9RXS0	112	K	Aminopeptidase OS=Deinococcus radiodurans (strain ATCC 13939 / DSM 20539 / JCM 16871 / LMG 4051 / NBRC 15346 / NCIMB 9279 / R1 / VKM B-1422) OX=243230 GN=DR_0236 PE=3 SV=1	DR_0236
	Q9RXS6	85	K	"2-C-methyl-D-erythritol 2,4-cyclodiphosphate synthase OS=Deinococcus radiodurans (strain ATCC 13939 / DSM 20539 / JCM 16871 / LMG 4051 / NBRC 15346 / NCIMB 9279 / R1 / VKM B-1422) OX=243230 GN=ispF PE=3 SV=1"	ispF
	Q9RXS6	110	K	"2-C-methyl-D-erythritol 2,4-cyclodiphosphate synthase OS=Deinococcus radiodurans (strain ATCC 13939 / DSM 20539 / JCM 16871 / LMG 4051 / NBRC 15346 / NCIMB 9279 / R1 / VKM B-1422) OX=243230 GN=ispF PE=3 SV=1"	ispF
	Q9RXS7	221	K	"Endoglucanase, putative OS=Deinococcus radiodurans (strain ATCC 13939 / DSM 20539 / JCM 16871 / LMG 4051 / NBRC 15346 / NCIMB 9279 / R1 / VKM B-1422) OX=243230 GN=DR_0229 PE=3 SV=1"	DR_0229
	Q9RXS7	174	K	"Endoglucanase, putative OS=Deinococcus radiodurans (strain ATCC 13939 / DSM 20539 / JCM 16871 / LMG 4051 / NBRC 15346 / NCIMB 9279 / R1 / VKM B-1422) OX=243230 GN=DR_0229 PE=3 SV=1"	DR_0229
	Q9RXS7	141	K	"Endoglucanase, putative OS=Deinococcus radiodurans (strain ATCC 13939 / DSM 20539 / JCM 16871 / LMG 4051 / NBRC 15346 / NCIMB 9279 / R1 / VKM B-1422) OX=243230 GN=DR_0229 PE=3 SV=1"	DR_0229
	Q9RXS7	216	K	"Endoglucanase, putative OS=Deinococcus radiodurans (strain ATCC 13939 / DSM 20539 / JCM 16871 / LMG 4051 / NBRC 15346 / NCIMB 9279 / R1 / VKM B-1422) OX=243230 GN=DR_0229 PE=3 SV=1"	DR_0229
	Q9RXS7	140	K	"Endoglucanase, putative OS=Deinococcus radiodurans (strain ATCC 13939 / DSM 20539 / JCM 16871 / LMG 4051 / NBRC 15346 / NCIMB 9279 / R1 / VKM B-1422) OX=243230 GN=DR_0229 PE=3 SV=1"	DR_0229
	Q9RXS7	193	K	"Endoglucanase, putative OS=Deinococcus radiodurans (strain ATCC 13939 / DSM 20539 / JCM 16871 / LMG 4051 / NBRC 15346 / NCIMB 9279 / R1 / VKM B-1422) OX=243230 GN=DR_0229 PE=3 SV=1"	DR_0229
	Q9RXT3	107	K	Phosphoribosylformylglycinamidine synthase subunit PurQ OS=Deinococcus radiodurans (strain ATCC 13939 / DSM 20539 / JCM 16871 / LMG 4051 / NBRC 15346 / NCIMB 9279 / R1 / VKM B-1422) OX=243230 GN=purQ PE=3 SV=2	purQ
	Q9RXT4	445	K	Phosphoribosylformylglycinamidine synthase subunit PurL OS=Deinococcus radiodurans (strain ATCC 13939 / DSM 20539 / JCM 16871 / LMG 4051 / NBRC 15346 / NCIMB 9279 / R1 / VKM B-1422) OX=243230 GN=purL PE=3 SV=1	purL
	Q9RXT6	350	K	Amidophosphoribosyltransferase OS=Deinococcus radiodurans (strain ATCC 13939 / DSM 20539 / JCM 16871 / LMG 4051 / NBRC 15346 / NCIMB 9279 / R1 / VKM B-1422) OX=243230 GN=purF PE=3 SV=1	purF
	Q9RXT6	327	K	Amidophosphoribosyltransferase OS=Deinococcus radiodurans (strain ATCC 13939 / DSM 20539 / JCM 16871 / LMG 4051 / NBRC 15346 / NCIMB 9279 / R1 / VKM B-1422) OX=243230 GN=purF PE=3 SV=1	purF
	Q9RXT7	281	K	Uncharacterized protein OS=Deinococcus radiodurans (strain ATCC 13939 / DSM 20539 / JCM 16871 / LMG 4051 / NBRC 15346 / NCIMB 9279 / R1 / VKM B-1422) OX=243230 GN=DR_0219 PE=4 SV=1	DR_0219
	Q9RXT7	112	K	Uncharacterized protein OS=Deinococcus radiodurans (strain ATCC 13939 / DSM 20539 / JCM 16871 / LMG 4051 / NBRC 15346 / NCIMB 9279 / R1 / VKM B-1422) OX=243230 GN=DR_0219 PE=4 SV=1	DR_0219
	Q9RXT9	215	K	Thiosulfate sulfurtransferase OS=Deinococcus radiodurans (strain ATCC 13939 / DSM 20539 / JCM 16871 / LMG 4051 / NBRC 15346 / NCIMB 9279 / R1 / VKM B-1422) OX=243230 GN=DR_0217 PE=1 SV=1	DR_0217
	Q9RXT9	116	K	Thiosulfate sulfurtransferase OS=Deinococcus radiodurans (strain ATCC 13939 / DSM 20539 / JCM 16871 / LMG 4051 / NBRC 15346 / NCIMB 9279 / R1 / VKM B-1422) OX=243230 GN=DR_0217 PE=1 SV=1	DR_0217
	Q9RXT9	206	K	Thiosulfate sulfurtransferase OS=Deinococcus radiodurans (strain ATCC 13939 / DSM 20539 / JCM 16871 / LMG 4051 / NBRC 15346 / NCIMB 9279 / R1 / VKM B-1422) OX=243230 GN=DR_0217 PE=1 SV=1	DR_0217
	Q9RXT9	178	K	Thiosulfate sulfurtransferase OS=Deinococcus radiodurans (strain ATCC 13939 / DSM 20539 / JCM 16871 / LMG 4051 / NBRC 15346 / NCIMB 9279 / R1 / VKM B-1422) OX=243230 GN=DR_0217 PE=1 SV=1	DR_0217
	Q9RXT9	76	K	Thiosulfate sulfurtransferase OS=Deinococcus radiodurans (strain ATCC 13939 / DSM 20539 / JCM 16871 / LMG 4051 / NBRC 15346 / NCIMB 9279 / R1 / VKM B-1422) OX=243230 GN=DR_0217 PE=1 SV=1	DR_0217
	Q9RXT9	260	K	Thiosulfate sulfurtransferase OS=Deinococcus radiodurans (strain ATCC 13939 / DSM 20539 / JCM 16871 / LMG 4051 / NBRC 15346 / NCIMB 9279 / R1 / VKM B-1422) OX=243230 GN=DR_0217 PE=1 SV=1	DR_0217
	Q9RXU0	24	K	SufE domain-containing protein OS=Deinococcus radiodurans (strain ATCC 13939 / DSM 20539 / JCM 16871 / LMG 4051 / NBRC 15346 / NCIMB 9279 / R1 / VKM B-1422) OX=243230 GN=DR_0216 PE=3 SV=1	DR_0216
	Q9RXU0	79	K	SufE domain-containing protein OS=Deinococcus radiodurans (strain ATCC 13939 / DSM 20539 / JCM 16871 / LMG 4051 / NBRC 15346 / NCIMB 9279 / R1 / VKM B-1422) OX=243230 GN=DR_0216 PE=3 SV=1	DR_0216
	Q9RXU0	20	K	SufE domain-containing protein OS=Deinococcus radiodurans (strain ATCC 13939 / DSM 20539 / JCM 16871 / LMG 4051 / NBRC 15346 / NCIMB 9279 / R1 / VKM B-1422) OX=243230 GN=DR_0216 PE=3 SV=1	DR_0216
	Q9RXU7	253	K	Methylenetetrahydrofolate--tRNA-(uracil-5-)-methyltransferase TrmFO OS=Deinococcus radiodurans (strain ATCC 13939 / DSM 20539 / JCM 16871 / LMG 4051 / NBRC 15346 / NCIMB 9279 / R1 / VKM B-1422) OX=243230 GN=trmFO PE=3 SV=2	trmFO
	Q9RXU7	247	K	Methylenetetrahydrofolate--tRNA-(uracil-5-)-methyltransferase TrmFO OS=Deinococcus radiodurans (strain ATCC 13939 / DSM 20539 / JCM 16871 / LMG 4051 / NBRC 15346 / NCIMB 9279 / R1 / VKM B-1422) OX=243230 GN=trmFO PE=3 SV=2	trmFO
	Q9RXW9	299	K	Exodeoxyribonuclease 7 large subunit OS=Deinococcus radiodurans (strain ATCC 13939 / DSM 20539 / JCM 16871 / LMG 4051 / NBRC 15346 / NCIMB 9279 / R1 / VKM B-1422) OX=243230 GN=xseA PE=3 SV=1	xseA
	Q9RXX1	170	K	"Enoyl-CoA hydratase, putative OS=Deinococcus radiodurans (strain ATCC 13939 / DSM 20539 / JCM 16871 / LMG 4051 / NBRC 15346 / NCIMB 9279 / R1 / VKM B-1422) OX=243230 GN=DR_0184 PE=3 SV=1"	DR_0184
	Q9RXX1	33	K	"Enoyl-CoA hydratase, putative OS=Deinococcus radiodurans (strain ATCC 13939 / DSM 20539 / JCM 16871 / LMG 4051 / NBRC 15346 / NCIMB 9279 / R1 / VKM B-1422) OX=243230 GN=DR_0184 PE=3 SV=1"	DR_0184
	Q9RXX3	25	K	"Glutamate synthase, small subunit OS=Deinococcus radiodurans (strain ATCC 13939 / DSM 20539 / JCM 16871 / LMG 4051 / NBRC 15346 / NCIMB 9279 / R1 / VKM B-1422) OX=243230 GN=DR_0182 PE=4 SV=1"	DR_0182
	Q9RXX3	174	K	"Glutamate synthase, small subunit OS=Deinococcus radiodurans (strain ATCC 13939 / DSM 20539 / JCM 16871 / LMG 4051 / NBRC 15346 / NCIMB 9279 / R1 / VKM B-1422) OX=243230 GN=DR_0182 PE=4 SV=1"	DR_0182
	Q9RXX3	3	K	"Glutamate synthase, small subunit OS=Deinococcus radiodurans (strain ATCC 13939 / DSM 20539 / JCM 16871 / LMG 4051 / NBRC 15346 / NCIMB 9279 / R1 / VKM B-1422) OX=243230 GN=DR_0182 PE=4 SV=1"	DR_0182
	Q9RXX3	141	K	"Glutamate synthase, small subunit OS=Deinococcus radiodurans (strain ATCC 13939 / DSM 20539 / JCM 16871 / LMG 4051 / NBRC 15346 / NCIMB 9279 / R1 / VKM B-1422) OX=243230 GN=DR_0182 PE=4 SV=1"	DR_0182
	Q9RXX3	224	K	"Glutamate synthase, small subunit OS=Deinococcus radiodurans (strain ATCC 13939 / DSM 20539 / JCM 16871 / LMG 4051 / NBRC 15346 / NCIMB 9279 / R1 / VKM B-1422) OX=243230 GN=DR_0182 PE=4 SV=1"	DR_0182
	Q9RXX3	193	K	"Glutamate synthase, small subunit OS=Deinococcus radiodurans (strain ATCC 13939 / DSM 20539 / JCM 16871 / LMG 4051 / NBRC 15346 / NCIMB 9279 / R1 / VKM B-1422) OX=243230 GN=DR_0182 PE=4 SV=1"	DR_0182
	Q9RXX3	14	K	"Glutamate synthase, small subunit OS=Deinococcus radiodurans (strain ATCC 13939 / DSM 20539 / JCM 16871 / LMG 4051 / NBRC 15346 / NCIMB 9279 / R1 / VKM B-1422) OX=243230 GN=DR_0182 PE=4 SV=1"	DR_0182
	Q9RXX5	208	K	RNA polymerase sigma-E factor OS=Deinococcus radiodurans (strain ATCC 13939 / DSM 20539 / JCM 16871 / LMG 4051 / NBRC 15346 / NCIMB 9279 / R1 / VKM B-1422) OX=243230 GN=DR_0180 PE=3 SV=1	DR_0180
	Q9RXX6	24	K	dITP/XTP pyrophosphatase OS=Deinococcus radiodurans (strain ATCC 13939 / DSM 20539 / JCM 16871 / LMG 4051 / NBRC 15346 / NCIMB 9279 / R1 / VKM B-1422) OX=243230 GN=DR_0179 PE=3 SV=1	DR_0179
	Q9RXY0	104	K	30S ribosomal protein S9 OS=Deinococcus radiodurans (strain ATCC 13939 / DSM 20539 / JCM 16871 / LMG 4051 / NBRC 15346 / NCIMB 9279 / R1 / VKM B-1422) OX=243230 GN=rpsI PE=3 SV=1	rpsI
	Q9RXY0	92	K	30S ribosomal protein S9 OS=Deinococcus radiodurans (strain ATCC 13939 / DSM 20539 / JCM 16871 / LMG 4051 / NBRC 15346 / NCIMB 9279 / R1 / VKM B-1422) OX=243230 GN=rpsI PE=3 SV=1	rpsI
	Q9RXY0	36	K	30S ribosomal protein S9 OS=Deinococcus radiodurans (strain ATCC 13939 / DSM 20539 / JCM 16871 / LMG 4051 / NBRC 15346 / NCIMB 9279 / R1 / VKM B-1422) OX=243230 GN=rpsI PE=3 SV=1	rpsI
	Q9RXY0	30	K	30S ribosomal protein S9 OS=Deinococcus radiodurans (strain ATCC 13939 / DSM 20539 / JCM 16871 / LMG 4051 / NBRC 15346 / NCIMB 9279 / R1 / VKM B-1422) OX=243230 GN=rpsI PE=3 SV=1	rpsI
	Q9RXY1	137	K	50S ribosomal protein L13 OS=Deinococcus radiodurans (strain ATCC 13939 / DSM 20539 / JCM 16871 / LMG 4051 / NBRC 15346 / NCIMB 9279 / R1 / VKM B-1422) OX=243230 GN=rplM PE=1 SV=1	rplM
	Q9RXY1	35	K	50S ribosomal protein L13 OS=Deinococcus radiodurans (strain ATCC 13939 / DSM 20539 / JCM 16871 / LMG 4051 / NBRC 15346 / NCIMB 9279 / R1 / VKM B-1422) OX=243230 GN=rplM PE=1 SV=1	rplM
	Q9RXY1	98	K	50S ribosomal protein L13 OS=Deinococcus radiodurans (strain ATCC 13939 / DSM 20539 / JCM 16871 / LMG 4051 / NBRC 15346 / NCIMB 9279 / R1 / VKM B-1422) OX=243230 GN=rplM PE=1 SV=1	rplM
	Q9RXY1	111	K	50S ribosomal protein L13 OS=Deinococcus radiodurans (strain ATCC 13939 / DSM 20539 / JCM 16871 / LMG 4051 / NBRC 15346 / NCIMB 9279 / R1 / VKM B-1422) OX=243230 GN=rplM PE=1 SV=1	rplM
	Q9RXY1	121	K	50S ribosomal protein L13 OS=Deinococcus radiodurans (strain ATCC 13939 / DSM 20539 / JCM 16871 / LMG 4051 / NBRC 15346 / NCIMB 9279 / R1 / VKM B-1422) OX=243230 GN=rplM PE=1 SV=1	rplM
	Q9RXY9	122	K	"Acyl-peptide hydrolase, putative OS=Deinococcus radiodurans (strain ATCC 13939 / DSM 20539 / JCM 16871 / LMG 4051 / NBRC 15346 / NCIMB 9279 / R1 / VKM B-1422) OX=243230 GN=DR_0165 PE=1 SV=1"	DR_0165
	Q9RXY9	111	K	"Acyl-peptide hydrolase, putative OS=Deinococcus radiodurans (strain ATCC 13939 / DSM 20539 / JCM 16871 / LMG 4051 / NBRC 15346 / NCIMB 9279 / R1 / VKM B-1422) OX=243230 GN=DR_0165 PE=1 SV=1"	DR_0165
	Q9RXZ6	170	K	Branched-chain amino acid dehydrogenase OS=Deinococcus radiodurans (strain ATCC 13939 / DSM 20539 / JCM 16871 / LMG 4051 / NBRC 15346 / NCIMB 9279 / R1 / VKM B-1422) OX=243230 GN=DR_0158 PE=3 SV=1	DR_0158
	Q9RXZ6	330	K	Branched-chain amino acid dehydrogenase OS=Deinococcus radiodurans (strain ATCC 13939 / DSM 20539 / JCM 16871 / LMG 4051 / NBRC 15346 / NCIMB 9279 / R1 / VKM B-1422) OX=243230 GN=DR_0158 PE=3 SV=1	DR_0158
	Q9RXZ9	192	K	Riboflavin biosynthesis protein RibBA OS=Deinococcus radiodurans (strain ATCC 13939 / DSM 20539 / JCM 16871 / LMG 4051 / NBRC 15346 / NCIMB 9279 / R1 / VKM B-1422) OX=243230 GN=ribBA PE=3 SV=1	ribBA
	Q9RXZ9	311	K	Riboflavin biosynthesis protein RibBA OS=Deinococcus radiodurans (strain ATCC 13939 / DSM 20539 / JCM 16871 / LMG 4051 / NBRC 15346 / NCIMB 9279 / R1 / VKM B-1422) OX=243230 GN=ribBA PE=3 SV=1	ribBA
	Q9RY02	18	K	Uncharacterized protein OS=Deinococcus radiodurans (strain ATCC 13939 / DSM 20539 / JCM 16871 / LMG 4051 / NBRC 15346 / NCIMB 9279 / R1 / VKM B-1422) OX=243230 GN=DR_0152 PE=4 SV=1	DR_0152
	Q9RY02	3	K	Uncharacterized protein OS=Deinococcus radiodurans (strain ATCC 13939 / DSM 20539 / JCM 16871 / LMG 4051 / NBRC 15346 / NCIMB 9279 / R1 / VKM B-1422) OX=243230 GN=DR_0152 PE=4 SV=1	DR_0152
	Q9RY03	68	K	NifS-related protein OS=Deinococcus radiodurans (strain ATCC 13939 / DSM 20539 / JCM 16871 / LMG 4051 / NBRC 15346 / NCIMB 9279 / R1 / VKM B-1422) OX=243230 GN=DR_0151 PE=4 SV=1	DR_0151
	Q9RY05	78	K	MutT/nudix family protein OS=Deinococcus radiodurans (strain ATCC 13939 / DSM 20539 / JCM 16871 / LMG 4051 / NBRC 15346 / NCIMB 9279 / R1 / VKM B-1422) OX=243230 GN=DR_0149 PE=4 SV=1	DR_0149
	Q9RY06	124	K	Valine--tRNA ligase OS=Deinococcus radiodurans (strain ATCC 13939 / DSM 20539 / JCM 16871 / LMG 4051 / NBRC 15346 / NCIMB 9279 / R1 / VKM B-1422) OX=243230 GN=valS PE=3 SV=1	valS
	Q9RY06	549	K	Valine--tRNA ligase OS=Deinococcus radiodurans (strain ATCC 13939 / DSM 20539 / JCM 16871 / LMG 4051 / NBRC 15346 / NCIMB 9279 / R1 / VKM B-1422) OX=243230 GN=valS PE=3 SV=1	valS
	Q9RY06	639	K	Valine--tRNA ligase OS=Deinococcus radiodurans (strain ATCC 13939 / DSM 20539 / JCM 16871 / LMG 4051 / NBRC 15346 / NCIMB 9279 / R1 / VKM B-1422) OX=243230 GN=valS PE=3 SV=1	valS
	Q9RY06	165	K	Valine--tRNA ligase OS=Deinococcus radiodurans (strain ATCC 13939 / DSM 20539 / JCM 16871 / LMG 4051 / NBRC 15346 / NCIMB 9279 / R1 / VKM B-1422) OX=243230 GN=valS PE=3 SV=1	valS
	Q9RY06	597	K	Valine--tRNA ligase OS=Deinococcus radiodurans (strain ATCC 13939 / DSM 20539 / JCM 16871 / LMG 4051 / NBRC 15346 / NCIMB 9279 / R1 / VKM B-1422) OX=243230 GN=valS PE=3 SV=1	valS
	Q9RY06	783	K	Valine--tRNA ligase OS=Deinococcus radiodurans (strain ATCC 13939 / DSM 20539 / JCM 16871 / LMG 4051 / NBRC 15346 / NCIMB 9279 / R1 / VKM B-1422) OX=243230 GN=valS PE=3 SV=1	valS
	Q9RY06	364	K	Valine--tRNA ligase OS=Deinococcus radiodurans (strain ATCC 13939 / DSM 20539 / JCM 16871 / LMG 4051 / NBRC 15346 / NCIMB 9279 / R1 / VKM B-1422) OX=243230 GN=valS PE=3 SV=1	valS
	Q9RY06	380	K	Valine--tRNA ligase OS=Deinococcus radiodurans (strain ATCC 13939 / DSM 20539 / JCM 16871 / LMG 4051 / NBRC 15346 / NCIMB 9279 / R1 / VKM B-1422) OX=243230 GN=valS PE=3 SV=1	valS
	Q9RY06	126	K	Valine--tRNA ligase OS=Deinococcus radiodurans (strain ATCC 13939 / DSM 20539 / JCM 16871 / LMG 4051 / NBRC 15346 / NCIMB 9279 / R1 / VKM B-1422) OX=243230 GN=valS PE=3 SV=1	valS
	Q9RY08	127	K	Uncharacterized protein OS=Deinococcus radiodurans (strain ATCC 13939 / DSM 20539 / JCM 16871 / LMG 4051 / NBRC 15346 / NCIMB 9279 / R1 / VKM B-1422) OX=243230 GN=DR_0146 PE=4 SV=1	DR_0146
	Q9RY08	136	K	Uncharacterized protein OS=Deinococcus radiodurans (strain ATCC 13939 / DSM 20539 / JCM 16871 / LMG 4051 / NBRC 15346 / NCIMB 9279 / R1 / VKM B-1422) OX=243230 GN=DR_0146 PE=4 SV=1	DR_0146
	Q9RY13	231	K	GTPase HflX OS=Deinococcus radiodurans (strain ATCC 13939 / DSM 20539 / JCM 16871 / LMG 4051 / NBRC 15346 / NCIMB 9279 / R1 / VKM B-1422) OX=243230 GN=hflX PE=3 SV=1	hflX
	Q9RY13	299	K	GTPase HflX OS=Deinococcus radiodurans (strain ATCC 13939 / DSM 20539 / JCM 16871 / LMG 4051 / NBRC 15346 / NCIMB 9279 / R1 / VKM B-1422) OX=243230 GN=hflX PE=3 SV=1	hflX
	Q9RY13	55	K	GTPase HflX OS=Deinococcus radiodurans (strain ATCC 13939 / DSM 20539 / JCM 16871 / LMG 4051 / NBRC 15346 / NCIMB 9279 / R1 / VKM B-1422) OX=243230 GN=hflX PE=3 SV=1	hflX
	Q9RY16	74	K	Uncharacterized protein OS=Deinococcus radiodurans (strain ATCC 13939 / DSM 20539 / JCM 16871 / LMG 4051 / NBRC 15346 / NCIMB 9279 / R1 / VKM B-1422) OX=243230 GN=DR_0136 PE=3 SV=1	DR_0136
	Q9RY16	40	K	Uncharacterized protein OS=Deinococcus radiodurans (strain ATCC 13939 / DSM 20539 / JCM 16871 / LMG 4051 / NBRC 15346 / NCIMB 9279 / R1 / VKM B-1422) OX=243230 GN=DR_0136 PE=3 SV=1	DR_0136
	Q9RY20	191	K	PPK2 domain-containing protein OS=Deinococcus radiodurans (strain ATCC 13939 / DSM 20539 / JCM 16871 / LMG 4051 / NBRC 15346 / NCIMB 9279 / R1 / VKM B-1422) OX=243230 GN=DR_0132 PE=1 SV=1	DR_0132
	Q9RY20	188	K	PPK2 domain-containing protein OS=Deinococcus radiodurans (strain ATCC 13939 / DSM 20539 / JCM 16871 / LMG 4051 / NBRC 15346 / NCIMB 9279 / R1 / VKM B-1422) OX=243230 GN=DR_0132 PE=1 SV=1	DR_0132
	Q9RY20	76	K	PPK2 domain-containing protein OS=Deinococcus radiodurans (strain ATCC 13939 / DSM 20539 / JCM 16871 / LMG 4051 / NBRC 15346 / NCIMB 9279 / R1 / VKM B-1422) OX=243230 GN=DR_0132 PE=1 SV=1	DR_0132
	Q9RY20	114	K	PPK2 domain-containing protein OS=Deinococcus radiodurans (strain ATCC 13939 / DSM 20539 / JCM 16871 / LMG 4051 / NBRC 15346 / NCIMB 9279 / R1 / VKM B-1422) OX=243230 GN=DR_0132 PE=1 SV=1	DR_0132
	Q9RY20	140	K	PPK2 domain-containing protein OS=Deinococcus radiodurans (strain ATCC 13939 / DSM 20539 / JCM 16871 / LMG 4051 / NBRC 15346 / NCIMB 9279 / R1 / VKM B-1422) OX=243230 GN=DR_0132 PE=1 SV=1	DR_0132
	Q9RY23	69	K	Chaperone protein DnaK OS=Deinococcus radiodurans (strain ATCC 13939 / DSM 20539 / JCM 16871 / LMG 4051 / NBRC 15346 / NCIMB 9279 / R1 / VKM B-1422) OX=243230 GN=dnaK PE=1 SV=3	dnaK
	Q9RY23	131	K	Chaperone protein DnaK OS=Deinococcus radiodurans (strain ATCC 13939 / DSM 20539 / JCM 16871 / LMG 4051 / NBRC 15346 / NCIMB 9279 / R1 / VKM B-1422) OX=243230 GN=dnaK PE=1 SV=3	dnaK
	Q9RY23	298	K	Chaperone protein DnaK OS=Deinococcus radiodurans (strain ATCC 13939 / DSM 20539 / JCM 16871 / LMG 4051 / NBRC 15346 / NCIMB 9279 / R1 / VKM B-1422) OX=243230 GN=dnaK PE=1 SV=3	dnaK
	Q9RY23	248	K	Chaperone protein DnaK OS=Deinococcus radiodurans (strain ATCC 13939 / DSM 20539 / JCM 16871 / LMG 4051 / NBRC 15346 / NCIMB 9279 / R1 / VKM B-1422) OX=243230 GN=dnaK PE=1 SV=3	dnaK
	Q9RY23	105	K	Chaperone protein DnaK OS=Deinococcus radiodurans (strain ATCC 13939 / DSM 20539 / JCM 16871 / LMG 4051 / NBRC 15346 / NCIMB 9279 / R1 / VKM B-1422) OX=243230 GN=dnaK PE=1 SV=3	dnaK
	Q9RY24	89	K	Protein GrpE OS=Deinococcus radiodurans (strain ATCC 13939 / DSM 20539 / JCM 16871 / LMG 4051 / NBRC 15346 / NCIMB 9279 / R1 / VKM B-1422) OX=243230 GN=grpE PE=3 SV=1	grpE
	Q9RY33	8	K	Biotin carboxyl carrier protein of acetyl-CoA carboxylase OS=Deinococcus radiodurans (strain ATCC 13939 / DSM 20539 / JCM 16871 / LMG 4051 / NBRC 15346 / NCIMB 9279 / R1 / VKM B-1422) OX=243230 GN=DR_0118 PE=4 SV=1	DR_0118
	Q9RY33	24	K	Biotin carboxyl carrier protein of acetyl-CoA carboxylase OS=Deinococcus radiodurans (strain ATCC 13939 / DSM 20539 / JCM 16871 / LMG 4051 / NBRC 15346 / NCIMB 9279 / R1 / VKM B-1422) OX=243230 GN=DR_0118 PE=4 SV=1	DR_0118
	Q9RY33	135	K	Biotin carboxyl carrier protein of acetyl-CoA carboxylase OS=Deinococcus radiodurans (strain ATCC 13939 / DSM 20539 / JCM 16871 / LMG 4051 / NBRC 15346 / NCIMB 9279 / R1 / VKM B-1422) OX=243230 GN=DR_0118 PE=4 SV=1	DR_0118
	Q9RY34	440	K	Biotin carboxylase OS=Deinococcus radiodurans (strain ATCC 13939 / DSM 20539 / JCM 16871 / LMG 4051 / NBRC 15346 / NCIMB 9279 / R1 / VKM B-1422) OX=243230 GN=DR_0117 PE=4 SV=1	DR_0117
	Q9RY34	396	K	Biotin carboxylase OS=Deinococcus radiodurans (strain ATCC 13939 / DSM 20539 / JCM 16871 / LMG 4051 / NBRC 15346 / NCIMB 9279 / R1 / VKM B-1422) OX=243230 GN=DR_0117 PE=4 SV=1	DR_0117
	Q9RY34	430	K	Biotin carboxylase OS=Deinococcus radiodurans (strain ATCC 13939 / DSM 20539 / JCM 16871 / LMG 4051 / NBRC 15346 / NCIMB 9279 / R1 / VKM B-1422) OX=243230 GN=DR_0117 PE=4 SV=1	DR_0117
	Q9RY34	4	K	Biotin carboxylase OS=Deinococcus radiodurans (strain ATCC 13939 / DSM 20539 / JCM 16871 / LMG 4051 / NBRC 15346 / NCIMB 9279 / R1 / VKM B-1422) OX=243230 GN=DR_0117 PE=4 SV=1	DR_0117
	Q9RY34	116	K	Biotin carboxylase OS=Deinococcus radiodurans (strain ATCC 13939 / DSM 20539 / JCM 16871 / LMG 4051 / NBRC 15346 / NCIMB 9279 / R1 / VKM B-1422) OX=243230 GN=DR_0117 PE=4 SV=1	DR_0117
	Q9RY34	414	K	Biotin carboxylase OS=Deinococcus radiodurans (strain ATCC 13939 / DSM 20539 / JCM 16871 / LMG 4051 / NBRC 15346 / NCIMB 9279 / R1 / VKM B-1422) OX=243230 GN=DR_0117 PE=4 SV=1	DR_0117
	Q9RY34	178	K	Biotin carboxylase OS=Deinococcus radiodurans (strain ATCC 13939 / DSM 20539 / JCM 16871 / LMG 4051 / NBRC 15346 / NCIMB 9279 / R1 / VKM B-1422) OX=243230 GN=DR_0117 PE=4 SV=1	DR_0117
	Q9RY34	157	K	Biotin carboxylase OS=Deinococcus radiodurans (strain ATCC 13939 / DSM 20539 / JCM 16871 / LMG 4051 / NBRC 15346 / NCIMB 9279 / R1 / VKM B-1422) OX=243230 GN=DR_0117 PE=4 SV=1	DR_0117
	Q9RY34	422	K	Biotin carboxylase OS=Deinococcus radiodurans (strain ATCC 13939 / DSM 20539 / JCM 16871 / LMG 4051 / NBRC 15346 / NCIMB 9279 / R1 / VKM B-1422) OX=243230 GN=DR_0117 PE=4 SV=1	DR_0117
	Q9RY41	143	K	GTP cyclohydrolase 1 type 2 homolog OS=Deinococcus radiodurans (strain ATCC 13939 / DSM 20539 / JCM 16871 / LMG 4051 / NBRC 15346 / NCIMB 9279 / R1 / VKM B-1422) OX=243230 GN=DR_0110 PE=3 SV=2	DR_0110
	Q9RY46	49	K	Uncharacterized protein OS=Deinococcus radiodurans (strain ATCC 13939 / DSM 20539 / JCM 16871 / LMG 4051 / NBRC 15346 / NCIMB 9279 / R1 / VKM B-1422) OX=243230 GN=DR_0105 PE=4 SV=1	DR_0105
	Q9RY49	13	K	50S ribosomal protein L9 OS=Deinococcus radiodurans (strain ATCC 13939 / DSM 20539 / JCM 16871 / LMG 4051 / NBRC 15346 / NCIMB 9279 / R1 / VKM B-1422) OX=243230 GN=rplI PE=1 SV=1	rplI
	Q9RY49	44	K	50S ribosomal protein L9 OS=Deinococcus radiodurans (strain ATCC 13939 / DSM 20539 / JCM 16871 / LMG 4051 / NBRC 15346 / NCIMB 9279 / R1 / VKM B-1422) OX=243230 GN=rplI PE=1 SV=1	rplI
	Q9RY50	53	K	30S ribosomal protein S18 OS=Deinococcus radiodurans (strain ATCC 13939 / DSM 20539 / JCM 16871 / LMG 4051 / NBRC 15346 / NCIMB 9279 / R1 / VKM B-1422) OX=243230 GN=rpsR PE=3 SV=1	rpsR
	Q9RY50	75	K	30S ribosomal protein S18 OS=Deinococcus radiodurans (strain ATCC 13939 / DSM 20539 / JCM 16871 / LMG 4051 / NBRC 15346 / NCIMB 9279 / R1 / VKM B-1422) OX=243230 GN=rpsR PE=3 SV=1	rpsR
	Q9RY51	61	K	Single-stranded DNA-binding protein OS=Deinococcus radiodurans (strain ATCC 13939 / DSM 20539 / JCM 16871 / LMG 4051 / NBRC 15346 / NCIMB 9279 / R1 / VKM B-1422) OX=243230 GN=ssb PE=1 SV=2	ssb
	Q9RY51	195	K	Single-stranded DNA-binding protein OS=Deinococcus radiodurans (strain ATCC 13939 / DSM 20539 / JCM 16871 / LMG 4051 / NBRC 15346 / NCIMB 9279 / R1 / VKM B-1422) OX=243230 GN=ssb PE=1 SV=2	ssb
	Q9RY53	34	K	Uncharacterized protein OS=Deinococcus radiodurans (strain ATCC 13939 / DSM 20539 / JCM 16871 / LMG 4051 / NBRC 15346 / NCIMB 9279 / R1 / VKM B-1422) OX=243230 GN=DR_0097 PE=4 SV=1	DR_0097
	Q9RY63	145	K	Transcriptional repressor NrdR OS=Deinococcus radiodurans (strain ATCC 13939 / DSM 20539 / JCM 16871 / LMG 4051 / NBRC 15346 / NCIMB 9279 / R1 / VKM B-1422) OX=243230 GN=nrdR PE=3 SV=1	nrdR
	Q9RY63	2	K	Transcriptional repressor NrdR OS=Deinococcus radiodurans (strain ATCC 13939 / DSM 20539 / JCM 16871 / LMG 4051 / NBRC 15346 / NCIMB 9279 / R1 / VKM B-1422) OX=243230 GN=nrdR PE=3 SV=1	nrdR
	Q9RY63	153	K	Transcriptional repressor NrdR OS=Deinococcus radiodurans (strain ATCC 13939 / DSM 20539 / JCM 16871 / LMG 4051 / NBRC 15346 / NCIMB 9279 / R1 / VKM B-1422) OX=243230 GN=nrdR PE=3 SV=1	nrdR
	Q9RY65	74	K	50S ribosomal protein L27 OS=Deinococcus radiodurans (strain ATCC 13939 / DSM 20539 / JCM 16871 / LMG 4051 / NBRC 15346 / NCIMB 9279 / R1 / VKM B-1422) OX=243230 GN=rpmA PE=1 SV=1	rpmA
	Q9RY65	32	K	50S ribosomal protein L27 OS=Deinococcus radiodurans (strain ATCC 13939 / DSM 20539 / JCM 16871 / LMG 4051 / NBRC 15346 / NCIMB 9279 / R1 / VKM B-1422) OX=243230 GN=rpmA PE=1 SV=1	rpmA
	Q9RY65	72	K	50S ribosomal protein L27 OS=Deinococcus radiodurans (strain ATCC 13939 / DSM 20539 / JCM 16871 / LMG 4051 / NBRC 15346 / NCIMB 9279 / R1 / VKM B-1422) OX=243230 GN=rpmA PE=1 SV=1	rpmA
	Q9RY65	46	K	50S ribosomal protein L27 OS=Deinococcus radiodurans (strain ATCC 13939 / DSM 20539 / JCM 16871 / LMG 4051 / NBRC 15346 / NCIMB 9279 / R1 / VKM B-1422) OX=243230 GN=rpmA PE=1 SV=1	rpmA
	Q9RY66	119	K	GTPase Obg OS=Deinococcus radiodurans (strain ATCC 13939 / DSM 20539 / JCM 16871 / LMG 4051 / NBRC 15346 / NCIMB 9279 / R1 / VKM B-1422) OX=243230 GN=obg PE=3 SV=1	obg
	Q9RY66	31	K	GTPase Obg OS=Deinococcus radiodurans (strain ATCC 13939 / DSM 20539 / JCM 16871 / LMG 4051 / NBRC 15346 / NCIMB 9279 / R1 / VKM B-1422) OX=243230 GN=obg PE=3 SV=1	obg
	Q9RY67	238	K	Dihydrolipoyllysine-residue succinyltransferase component of 2-oxoglutarate dehydrogenase complex OS=Deinococcus radiodurans (strain ATCC 13939 / DSM 20539 / JCM 16871 / LMG 4051 / NBRC 15346 / NCIMB 9279 / R1 / VKM B-1422) OX=243230 GN=DR_0083 PE=3 SV=1	DR_0083
	Q9RY67	231	K	Dihydrolipoyllysine-residue succinyltransferase component of 2-oxoglutarate dehydrogenase complex OS=Deinococcus radiodurans (strain ATCC 13939 / DSM 20539 / JCM 16871 / LMG 4051 / NBRC 15346 / NCIMB 9279 / R1 / VKM B-1422) OX=243230 GN=DR_0083 PE=3 SV=1	DR_0083
	Q9RY70	29	K	Ornithine carbamoyltransferase OS=Deinococcus radiodurans (strain ATCC 13939 / DSM 20539 / JCM 16871 / LMG 4051 / NBRC 15346 / NCIMB 9279 / R1 / VKM B-1422) OX=243230 GN=argF PE=3 SV=2	argF
	Q9RY74	348	K	Molybdopterin molybdenumtransferase OS=Deinococcus radiodurans (strain ATCC 13939 / DSM 20539 / JCM 16871 / LMG 4051 / NBRC 15346 / NCIMB 9279 / R1 / VKM B-1422) OX=243230 GN=DR_0076 PE=3 SV=1	DR_0076
	Q9RY74	287	K	Molybdopterin molybdenumtransferase OS=Deinococcus radiodurans (strain ATCC 13939 / DSM 20539 / JCM 16871 / LMG 4051 / NBRC 15346 / NCIMB 9279 / R1 / VKM B-1422) OX=243230 GN=DR_0076 PE=3 SV=1	DR_0076
	Q9RY77	411	K	Phosphate acetyltransferase OS=Deinococcus radiodurans (strain ATCC 13939 / DSM 20539 / JCM 16871 / LMG 4051 / NBRC 15346 / NCIMB 9279 / R1 / VKM B-1422) OX=243230 GN=pta PE=3 SV=2	pta
	Q9RY84	46	K	Aminoglycoside 3`-phosphotransferase OS=Deinococcus radiodurans (strain ATCC 13939 / DSM 20539 / JCM 16871 / LMG 4051 / NBRC 15346 / NCIMB 9279 / R1 / VKM B-1422) OX=243230 GN=DR_0066 PE=3 SV=1	DR_0066
	Q9RY86	240	K	Cyclic dehypoxanthine futalosine synthase OS=Deinococcus radiodurans (strain ATCC 13939 / DSM 20539 / JCM 16871 / LMG 4051 / NBRC 15346 / NCIMB 9279 / R1 / VKM B-1422) OX=243230 GN=mqnC PE=3 SV=1	mqnC
	Q9RYA6	170	K	o-succinylbenzoate synthase OS=Deinococcus radiodurans (strain ATCC 13939 / DSM 20539 / JCM 16871 / LMG 4051 / NBRC 15346 / NCIMB 9279 / R1 / VKM B-1422) OX=243230 GN=menC PE=1 SV=1	menC
	Q9RYA6	158	K	o-succinylbenzoate synthase OS=Deinococcus radiodurans (strain ATCC 13939 / DSM 20539 / JCM 16871 / LMG 4051 / NBRC 15346 / NCIMB 9279 / R1 / VKM B-1422) OX=243230 GN=menC PE=1 SV=1	menC
	Q9RYA6	269	K	o-succinylbenzoate synthase OS=Deinococcus radiodurans (strain ATCC 13939 / DSM 20539 / JCM 16871 / LMG 4051 / NBRC 15346 / NCIMB 9279 / R1 / VKM B-1422) OX=243230 GN=menC PE=1 SV=1	menC
	Q9RYA6	172	K	o-succinylbenzoate synthase OS=Deinococcus radiodurans (strain ATCC 13939 / DSM 20539 / JCM 16871 / LMG 4051 / NBRC 15346 / NCIMB 9279 / R1 / VKM B-1422) OX=243230 GN=menC PE=1 SV=1	menC
	Q9RYB2	345	K	Serine hydroxymethyltransferase OS=Deinococcus radiodurans (strain ATCC 13939 / DSM 20539 / JCM 16871 / LMG 4051 / NBRC 15346 / NCIMB 9279 / R1 / VKM B-1422) OX=243230 GN=glyA PE=3 SV=2	glyA
	Q9RYB2	304	K	Serine hydroxymethyltransferase OS=Deinococcus radiodurans (strain ATCC 13939 / DSM 20539 / JCM 16871 / LMG 4051 / NBRC 15346 / NCIMB 9279 / R1 / VKM B-1422) OX=243230 GN=glyA PE=3 SV=2	glyA
	Q9RYB2	397	K	Serine hydroxymethyltransferase OS=Deinococcus radiodurans (strain ATCC 13939 / DSM 20539 / JCM 16871 / LMG 4051 / NBRC 15346 / NCIMB 9279 / R1 / VKM B-1422) OX=243230 GN=glyA PE=3 SV=2	glyA
	Q9RYB2	292	K	Serine hydroxymethyltransferase OS=Deinococcus radiodurans (strain ATCC 13939 / DSM 20539 / JCM 16871 / LMG 4051 / NBRC 15346 / NCIMB 9279 / R1 / VKM B-1422) OX=243230 GN=glyA PE=3 SV=2	glyA
	Q9RYB2	54	K	Serine hydroxymethyltransferase OS=Deinococcus radiodurans (strain ATCC 13939 / DSM 20539 / JCM 16871 / LMG 4051 / NBRC 15346 / NCIMB 9279 / R1 / VKM B-1422) OX=243230 GN=glyA PE=3 SV=2	glyA
	Q9RYB4	128	K	GTP cyclohydrolase 1 OS=Deinococcus radiodurans (strain ATCC 13939 / DSM 20539 / JCM 16871 / LMG 4051 / NBRC 15346 / NCIMB 9279 / R1 / VKM B-1422) OX=243230 GN=folE PE=3 SV=1	folE
	Q9RYB5	123	K	Adenylosuccinate synthetase OS=Deinococcus radiodurans (strain ATCC 13939 / DSM 20539 / JCM 16871 / LMG 4051 / NBRC 15346 / NCIMB 9279 / R1 / VKM B-1422) OX=243230 GN=purA PE=3 SV=1	purA
	Q9RYB5	109	K	Adenylosuccinate synthetase OS=Deinococcus radiodurans (strain ATCC 13939 / DSM 20539 / JCM 16871 / LMG 4051 / NBRC 15346 / NCIMB 9279 / R1 / VKM B-1422) OX=243230 GN=purA PE=3 SV=1	purA
	Q9RYB5	256	K	Adenylosuccinate synthetase OS=Deinococcus radiodurans (strain ATCC 13939 / DSM 20539 / JCM 16871 / LMG 4051 / NBRC 15346 / NCIMB 9279 / R1 / VKM B-1422) OX=243230 GN=purA PE=3 SV=1	purA
	Q9RYB5	177	K	Adenylosuccinate synthetase OS=Deinococcus radiodurans (strain ATCC 13939 / DSM 20539 / JCM 16871 / LMG 4051 / NBRC 15346 / NCIMB 9279 / R1 / VKM B-1422) OX=243230 GN=purA PE=3 SV=1	purA
	Q9RYB5	160	K	Adenylosuccinate synthetase OS=Deinococcus radiodurans (strain ATCC 13939 / DSM 20539 / JCM 16871 / LMG 4051 / NBRC 15346 / NCIMB 9279 / R1 / VKM B-1422) OX=243230 GN=purA PE=3 SV=1	purA
	Q9RYB5	115	K	Adenylosuccinate synthetase OS=Deinococcus radiodurans (strain ATCC 13939 / DSM 20539 / JCM 16871 / LMG 4051 / NBRC 15346 / NCIMB 9279 / R1 / VKM B-1422) OX=243230 GN=purA PE=3 SV=1	purA
	Q9RYB8	408	K	Dihydrolipoamide acetyltransferase component of pyruvate dehydrogenase complex OS=Deinococcus radiodurans (strain ATCC 13939 / DSM 20539 / JCM 16871 / LMG 4051 / NBRC 15346 / NCIMB 9279 / R1 / VKM B-1422) OX=243230 GN=DR_0032 PE=3 SV=1	DR_0032
	Q9RYB8	342	K	Dihydrolipoamide acetyltransferase component of pyruvate dehydrogenase complex OS=Deinococcus radiodurans (strain ATCC 13939 / DSM 20539 / JCM 16871 / LMG 4051 / NBRC 15346 / NCIMB 9279 / R1 / VKM B-1422) OX=243230 GN=DR_0032 PE=3 SV=1	DR_0032
	Q9RYB8	287	K	Dihydrolipoamide acetyltransferase component of pyruvate dehydrogenase complex OS=Deinococcus radiodurans (strain ATCC 13939 / DSM 20539 / JCM 16871 / LMG 4051 / NBRC 15346 / NCIMB 9279 / R1 / VKM B-1422) OX=243230 GN=DR_0032 PE=3 SV=1	DR_0032
	Q9RYC0	194	K	"2-oxo acid dehydrogenase, E1 component, beta subunit OS=Deinococcus radiodurans (strain ATCC 13939 / DSM 20539 / JCM 16871 / LMG 4051 / NBRC 15346 / NCIMB 9279 / R1 / VKM B-1422) OX=243230 GN=DR_0030 PE=4 SV=1"	DR_0030
	Q9RYC0	273	K	"2-oxo acid dehydrogenase, E1 component, beta subunit OS=Deinococcus radiodurans (strain ATCC 13939 / DSM 20539 / JCM 16871 / LMG 4051 / NBRC 15346 / NCIMB 9279 / R1 / VKM B-1422) OX=243230 GN=DR_0030 PE=4 SV=1"	DR_0030
	Q9RYC0	175	K	"2-oxo acid dehydrogenase, E1 component, beta subunit OS=Deinococcus radiodurans (strain ATCC 13939 / DSM 20539 / JCM 16871 / LMG 4051 / NBRC 15346 / NCIMB 9279 / R1 / VKM B-1422) OX=243230 GN=DR_0030 PE=4 SV=1"	DR_0030
	Q9RYC0	340	K	"2-oxo acid dehydrogenase, E1 component, beta subunit OS=Deinococcus radiodurans (strain ATCC 13939 / DSM 20539 / JCM 16871 / LMG 4051 / NBRC 15346 / NCIMB 9279 / R1 / VKM B-1422) OX=243230 GN=DR_0030 PE=4 SV=1"	DR_0030
	Q9RYC1	231	K	2-oxoisovalerate dehydrogenase subunit alpha OS=Deinococcus radiodurans (strain ATCC 13939 / DSM 20539 / JCM 16871 / LMG 4051 / NBRC 15346 / NCIMB 9279 / R1 / VKM B-1422) OX=243230 GN=DR_0029 PE=3 SV=1	DR_0029
	Q9RYC1	289	K	2-oxoisovalerate dehydrogenase subunit alpha OS=Deinococcus radiodurans (strain ATCC 13939 / DSM 20539 / JCM 16871 / LMG 4051 / NBRC 15346 / NCIMB 9279 / R1 / VKM B-1422) OX=243230 GN=DR_0029 PE=3 SV=1	DR_0029
	Q9RYC1	89	K	2-oxoisovalerate dehydrogenase subunit alpha OS=Deinococcus radiodurans (strain ATCC 13939 / DSM 20539 / JCM 16871 / LMG 4051 / NBRC 15346 / NCIMB 9279 / R1 / VKM B-1422) OX=243230 GN=DR_0029 PE=3 SV=1	DR_0029
	Q9RYC1	61	K	2-oxoisovalerate dehydrogenase subunit alpha OS=Deinococcus radiodurans (strain ATCC 13939 / DSM 20539 / JCM 16871 / LMG 4051 / NBRC 15346 / NCIMB 9279 / R1 / VKM B-1422) OX=243230 GN=DR_0029 PE=3 SV=1	DR_0029
	Q9RYC2	317	K	"Aminotransferase, putative OS=Deinococcus radiodurans (strain ATCC 13939 / DSM 20539 / JCM 16871 / LMG 4051 / NBRC 15346 / NCIMB 9279 / R1 / VKM B-1422) OX=243230 GN=DR_0028 PE=4 SV=1"	DR_0028
	Q9RYC3	472	K	tRNA uridine 5-carboxymethylaminomethyl modification enzyme MnmG OS=Deinococcus radiodurans (strain ATCC 13939 / DSM 20539 / JCM 16871 / LMG 4051 / NBRC 15346 / NCIMB 9279 / R1 / VKM B-1422) OX=243230 GN=mnmG PE=3 SV=1	mnmG
	Q9RYC3	194	K	tRNA uridine 5-carboxymethylaminomethyl modification enzyme MnmG OS=Deinococcus radiodurans (strain ATCC 13939 / DSM 20539 / JCM 16871 / LMG 4051 / NBRC 15346 / NCIMB 9279 / R1 / VKM B-1422) OX=243230 GN=mnmG PE=3 SV=1	mnmG
	Q9RYC3	522	K	tRNA uridine 5-carboxymethylaminomethyl modification enzyme MnmG OS=Deinococcus radiodurans (strain ATCC 13939 / DSM 20539 / JCM 16871 / LMG 4051 / NBRC 15346 / NCIMB 9279 / R1 / VKM B-1422) OX=243230 GN=mnmG PE=3 SV=1	mnmG
	Q9RYD0	246	K	Ribonuclease II family protein OS=Deinococcus radiodurans (strain ATCC 13939 / DSM 20539 / JCM 16871 / LMG 4051 / NBRC 15346 / NCIMB 9279 / R1 / VKM B-1422) OX=243230 GN=DR_0020 PE=1 SV=1	DR_0020
	Q9RYD0	259	K	Ribonuclease II family protein OS=Deinococcus radiodurans (strain ATCC 13939 / DSM 20539 / JCM 16871 / LMG 4051 / NBRC 15346 / NCIMB 9279 / R1 / VKM B-1422) OX=243230 GN=DR_0020 PE=1 SV=1	DR_0020
	Q9RYD6	52	K	Ribosomal RNA small subunit methyltransferase G OS=Deinococcus radiodurans (strain ATCC 13939 / DSM 20539 / JCM 16871 / LMG 4051 / NBRC 15346 / NCIMB 9279 / R1 / VKM B-1422) OX=243230 GN=rsmG PE=3 SV=1	rsmG
	Q9RYD6	180	K	Ribosomal RNA small subunit methyltransferase G OS=Deinococcus radiodurans (strain ATCC 13939 / DSM 20539 / JCM 16871 / LMG 4051 / NBRC 15346 / NCIMB 9279 / R1 / VKM B-1422) OX=243230 GN=rsmG PE=3 SV=1	rsmG
	Q9RYD8	65	K	Probable chromosome 1-partitioning protein ParB OS=Deinococcus radiodurans (strain ATCC 13939 / DSM 20539 / JCM 16871 / LMG 4051 / NBRC 15346 / NCIMB 9279 / R1 / VKM B-1422) OX=243230 GN=parB1 PE=3 SV=1	parB1
	Q9RYE4	60	K	TrmB domain-containing protein OS=Deinococcus radiodurans (strain ATCC 13939 / DSM 20539 / JCM 16871 / LMG 4051 / NBRC 15346 / NCIMB 9279 / R1 / VKM B-1422) OX=243230 GN=DR_0005 PE=4 SV=1	DR_0005
	Q9RYE4	44	K	TrmB domain-containing protein OS=Deinococcus radiodurans (strain ATCC 13939 / DSM 20539 / JCM 16871 / LMG 4051 / NBRC 15346 / NCIMB 9279 / R1 / VKM B-1422) OX=243230 GN=DR_0005 PE=4 SV=1	DR_0005
	Q9RYE5	212	K	MutT/nudix family protein OS=Deinococcus radiodurans (strain ATCC 13939 / DSM 20539 / JCM 16871 / LMG 4051 / NBRC 15346 / NCIMB 9279 / R1 / VKM B-1422) OX=243230 GN=DR_0004 PE=3 SV=1	DR_0004
	Q9RYE7	209	K	Chromosomal replication initiator protein DnaA OS=Deinococcus radiodurans (strain ATCC 13939 / DSM 20539 / JCM 16871 / LMG 4051 / NBRC 15346 / NCIMB 9279 / R1 / VKM B-1422) OX=243230 GN=dnaA PE=3 SV=2	dnaA
	Q9RYE7	364	K	Chromosomal replication initiator protein DnaA OS=Deinococcus radiodurans (strain ATCC 13939 / DSM 20539 / JCM 16871 / LMG 4051 / NBRC 15346 / NCIMB 9279 / R1 / VKM B-1422) OX=243230 GN=dnaA PE=3 SV=2	dnaA
	Q9RYE8	187	K	Beta sliding clamp OS=Deinococcus radiodurans (strain ATCC 13939 / DSM 20539 / JCM 16871 / LMG 4051 / NBRC 15346 / NCIMB 9279 / R1 / VKM B-1422) OX=243230 GN=DR_0001 PE=1 SV=1	DR_0001
	Q9RYF4	147	K	"Oxidoreductase, short-chain dehydrogenase/reductase family OS=Deinococcus radiodurans (strain ATCC 13939 / DSM 20539 / JCM 16871 / LMG 4051 / NBRC 15346 / NCIMB 9279 / R1 / VKM B-1422) OX=243230 GN=DR_A0364 PE=4 SV=1"	DR_A0364
	Q9RYF8	370	K	Threonine synthase OS=Deinococcus radiodurans (strain ATCC 13939 / DSM 20539 / JCM 16871 / LMG 4051 / NBRC 15346 / NCIMB 9279 / R1 / VKM B-1422) OX=243230 GN=DR_A0360 PE=3 SV=1	DR_A0360
	Q9RYF8	2	K	Threonine synthase OS=Deinococcus radiodurans (strain ATCC 13939 / DSM 20539 / JCM 16871 / LMG 4051 / NBRC 15346 / NCIMB 9279 / R1 / VKM B-1422) OX=243230 GN=DR_A0360 PE=3 SV=1	DR_A0360
	Q9RYG7	158	K	"Response regulator PilH, putative OS=Deinococcus radiodurans (strain ATCC 13939 / DSM 20539 / JCM 16871 / LMG 4051 / NBRC 15346 / NCIMB 9279 / R1 / VKM B-1422) OX=243230 GN=DR_A0350 PE=4 SV=1"	DR_A0350
	Q9RYG7	151	K	"Response regulator PilH, putative OS=Deinococcus radiodurans (strain ATCC 13939 / DSM 20539 / JCM 16871 / LMG 4051 / NBRC 15346 / NCIMB 9279 / R1 / VKM B-1422) OX=243230 GN=DR_A0350 PE=4 SV=1"	DR_A0350
	Q9RYG9	245	K	Aldehyde dehydrogenase OS=Deinococcus radiodurans (strain ATCC 13939 / DSM 20539 / JCM 16871 / LMG 4051 / NBRC 15346 / NCIMB 9279 / R1 / VKM B-1422) OX=243230 GN=aldA PE=3 SV=1	aldA
	Q9RYG9	96	K	Aldehyde dehydrogenase OS=Deinococcus radiodurans (strain ATCC 13939 / DSM 20539 / JCM 16871 / LMG 4051 / NBRC 15346 / NCIMB 9279 / R1 / VKM B-1422) OX=243230 GN=aldA PE=3 SV=1	aldA
	Q9RYH1	527	K	GGDEF family protein OS=Deinococcus radiodurans (strain ATCC 13939 / DSM 20539 / JCM 16871 / LMG 4051 / NBRC 15346 / NCIMB 9279 / R1 / VKM B-1422) OX=243230 GN=DR_A0342 PE=4 SV=1	DR_A0342
	Q9RYH1	771	K	GGDEF family protein OS=Deinococcus radiodurans (strain ATCC 13939 / DSM 20539 / JCM 16871 / LMG 4051 / NBRC 15346 / NCIMB 9279 / R1 / VKM B-1422) OX=243230 GN=DR_A0342 PE=4 SV=1	DR_A0342
	Q9RYH1	410	K	GGDEF family protein OS=Deinococcus radiodurans (strain ATCC 13939 / DSM 20539 / JCM 16871 / LMG 4051 / NBRC 15346 / NCIMB 9279 / R1 / VKM B-1422) OX=243230 GN=DR_A0342 PE=4 SV=1	DR_A0342
	Q9RYH5	313	K	Kynureninase OS=Deinococcus radiodurans (strain ATCC 13939 / DSM 20539 / JCM 16871 / LMG 4051 / NBRC 15346 / NCIMB 9279 / R1 / VKM B-1422) OX=243230 GN=kynU PE=3 SV=2	kynU
	Q9RYH6	200	K	Glutaryl-CoA dehydrogenase OS=Deinococcus radiodurans (strain ATCC 13939 / DSM 20539 / JCM 16871 / LMG 4051 / NBRC 15346 / NCIMB 9279 / R1 / VKM B-1422) OX=243230 GN=DR_A0337 PE=3 SV=1	DR_A0337
	Q9RYH6	204	K	Glutaryl-CoA dehydrogenase OS=Deinococcus radiodurans (strain ATCC 13939 / DSM 20539 / JCM 16871 / LMG 4051 / NBRC 15346 / NCIMB 9279 / R1 / VKM B-1422) OX=243230 GN=DR_A0337 PE=3 SV=1	DR_A0337
	Q9RYH6	235	K	Glutaryl-CoA dehydrogenase OS=Deinococcus radiodurans (strain ATCC 13939 / DSM 20539 / JCM 16871 / LMG 4051 / NBRC 15346 / NCIMB 9279 / R1 / VKM B-1422) OX=243230 GN=DR_A0337 PE=3 SV=1	DR_A0337
	Q9RYH6	322	K	Glutaryl-CoA dehydrogenase OS=Deinococcus radiodurans (strain ATCC 13939 / DSM 20539 / JCM 16871 / LMG 4051 / NBRC 15346 / NCIMB 9279 / R1 / VKM B-1422) OX=243230 GN=DR_A0337 PE=3 SV=1	DR_A0337
	Q9RYI1	118	K	VWFA domain-containing protein OS=Deinococcus radiodurans (strain ATCC 13939 / DSM 20539 / JCM 16871 / LMG 4051 / NBRC 15346 / NCIMB 9279 / R1 / VKM B-1422) OX=243230 GN=DR_A0331 PE=4 SV=1	DR_A0331
	Q9RYI1	425	K	VWFA domain-containing protein OS=Deinococcus radiodurans (strain ATCC 13939 / DSM 20539 / JCM 16871 / LMG 4051 / NBRC 15346 / NCIMB 9279 / R1 / VKM B-1422) OX=243230 GN=DR_A0331 PE=4 SV=1	DR_A0331
	Q9RYI1	113	K	VWFA domain-containing protein OS=Deinococcus radiodurans (strain ATCC 13939 / DSM 20539 / JCM 16871 / LMG 4051 / NBRC 15346 / NCIMB 9279 / R1 / VKM B-1422) OX=243230 GN=DR_A0331 PE=4 SV=1	DR_A0331
	Q9RYI5	230	K	Methyltranfer_dom domain-containing protein OS=Deinococcus radiodurans (strain ATCC 13939 / DSM 20539 / JCM 16871 / LMG 4051 / NBRC 15346 / NCIMB 9279 / R1 / VKM B-1422) OX=243230 GN=DR_A0327 PE=4 SV=1	DR_A0327
	Q9RYJ7	48	K	Hydrogenase expression/formation HypB-related protein OS=Deinococcus radiodurans (strain ATCC 13939 / DSM 20539 / JCM 16871 / LMG 4051 / NBRC 15346 / NCIMB 9279 / R1 / VKM B-1422) OX=243230 GN=DR_A0315 PE=3 SV=1	DR_A0315
	Q9RYN3	298	K	Malate synthase OS=Deinococcus radiodurans (strain ATCC 13939 / DSM 20539 / JCM 16871 / LMG 4051 / NBRC 15346 / NCIMB 9279 / R1 / VKM B-1422) OX=243230 GN=DR_A0277 PE=3 SV=1	DR_A0277
	Q9RYN3	213	K	Malate synthase OS=Deinococcus radiodurans (strain ATCC 13939 / DSM 20539 / JCM 16871 / LMG 4051 / NBRC 15346 / NCIMB 9279 / R1 / VKM B-1422) OX=243230 GN=DR_A0277 PE=3 SV=1	DR_A0277
	Q9RYN3	153	K	Malate synthase OS=Deinococcus radiodurans (strain ATCC 13939 / DSM 20539 / JCM 16871 / LMG 4051 / NBRC 15346 / NCIMB 9279 / R1 / VKM B-1422) OX=243230 GN=DR_A0277 PE=3 SV=1	DR_A0277
	Q9RYN3	205	K	Malate synthase OS=Deinococcus radiodurans (strain ATCC 13939 / DSM 20539 / JCM 16871 / LMG 4051 / NBRC 15346 / NCIMB 9279 / R1 / VKM B-1422) OX=243230 GN=DR_A0277 PE=3 SV=1	DR_A0277
	Q9RYN3	319	K	Malate synthase OS=Deinococcus radiodurans (strain ATCC 13939 / DSM 20539 / JCM 16871 / LMG 4051 / NBRC 15346 / NCIMB 9279 / R1 / VKM B-1422) OX=243230 GN=DR_A0277 PE=3 SV=1	DR_A0277
	Q9RYN3	335	K	Malate synthase OS=Deinococcus radiodurans (strain ATCC 13939 / DSM 20539 / JCM 16871 / LMG 4051 / NBRC 15346 / NCIMB 9279 / R1 / VKM B-1422) OX=243230 GN=DR_A0277 PE=3 SV=1	DR_A0277
	Q9RYN3	311	K	Malate synthase OS=Deinococcus radiodurans (strain ATCC 13939 / DSM 20539 / JCM 16871 / LMG 4051 / NBRC 15346 / NCIMB 9279 / R1 / VKM B-1422) OX=243230 GN=DR_A0277 PE=3 SV=1	DR_A0277
	Q9RYN3	100	K	Malate synthase OS=Deinococcus radiodurans (strain ATCC 13939 / DSM 20539 / JCM 16871 / LMG 4051 / NBRC 15346 / NCIMB 9279 / R1 / VKM B-1422) OX=243230 GN=DR_A0277 PE=3 SV=1	DR_A0277
	Q9RYN3	150	K	Malate synthase OS=Deinococcus radiodurans (strain ATCC 13939 / DSM 20539 / JCM 16871 / LMG 4051 / NBRC 15346 / NCIMB 9279 / R1 / VKM B-1422) OX=243230 GN=DR_A0277 PE=3 SV=1	DR_A0277
	Q9RYN4	371	K	Malate oxidoreductase OS=Deinococcus radiodurans (strain ATCC 13939 / DSM 20539 / JCM 16871 / LMG 4051 / NBRC 15346 / NCIMB 9279 / R1 / VKM B-1422) OX=243230 GN=DR_A0276 PE=3 SV=1	DR_A0276
	Q9RYN4	93	K	Malate oxidoreductase OS=Deinococcus radiodurans (strain ATCC 13939 / DSM 20539 / JCM 16871 / LMG 4051 / NBRC 15346 / NCIMB 9279 / R1 / VKM B-1422) OX=243230 GN=DR_A0276 PE=3 SV=1	DR_A0276
	Q9RYN4	134	K	Malate oxidoreductase OS=Deinococcus radiodurans (strain ATCC 13939 / DSM 20539 / JCM 16871 / LMG 4051 / NBRC 15346 / NCIMB 9279 / R1 / VKM B-1422) OX=243230 GN=DR_A0276 PE=3 SV=1	DR_A0276
	Q9RYN4	309	K	Malate oxidoreductase OS=Deinococcus radiodurans (strain ATCC 13939 / DSM 20539 / JCM 16871 / LMG 4051 / NBRC 15346 / NCIMB 9279 / R1 / VKM B-1422) OX=243230 GN=DR_A0276 PE=3 SV=1	DR_A0276
	Q9RYN4	234	K	Malate oxidoreductase OS=Deinococcus radiodurans (strain ATCC 13939 / DSM 20539 / JCM 16871 / LMG 4051 / NBRC 15346 / NCIMB 9279 / R1 / VKM B-1422) OX=243230 GN=DR_A0276 PE=3 SV=1	DR_A0276
	Q9RYN4	48	K	Malate oxidoreductase OS=Deinococcus radiodurans (strain ATCC 13939 / DSM 20539 / JCM 16871 / LMG 4051 / NBRC 15346 / NCIMB 9279 / R1 / VKM B-1422) OX=243230 GN=DR_A0276 PE=3 SV=1	DR_A0276
	Q9RYN8	352	K	Nicotinate phosphoribosyltransferase OS=Deinococcus radiodurans (strain ATCC 13939 / DSM 20539 / JCM 16871 / LMG 4051 / NBRC 15346 / NCIMB 9279 / R1 / VKM B-1422) OX=243230 GN=DR_A0272 PE=3 SV=1	DR_A0272
	Q9RYN8	253	K	Nicotinate phosphoribosyltransferase OS=Deinococcus radiodurans (strain ATCC 13939 / DSM 20539 / JCM 16871 / LMG 4051 / NBRC 15346 / NCIMB 9279 / R1 / VKM B-1422) OX=243230 GN=DR_A0272 PE=3 SV=1	DR_A0272
	Q9RYQ0	274	K	Catalase OS=Deinococcus radiodurans (strain ATCC 13939 / DSM 20539 / JCM 16871 / LMG 4051 / NBRC 15346 / NCIMB 9279 / R1 / VKM B-1422) OX=243230 GN=DR_A0259 PE=3 SV=1	DR_A0259
	Q9RYQ0	519	K	Catalase OS=Deinococcus radiodurans (strain ATCC 13939 / DSM 20539 / JCM 16871 / LMG 4051 / NBRC 15346 / NCIMB 9279 / R1 / VKM B-1422) OX=243230 GN=DR_A0259 PE=3 SV=1	DR_A0259
	Q9RYQ0	503	K	Catalase OS=Deinococcus radiodurans (strain ATCC 13939 / DSM 20539 / JCM 16871 / LMG 4051 / NBRC 15346 / NCIMB 9279 / R1 / VKM B-1422) OX=243230 GN=DR_A0259 PE=3 SV=1	DR_A0259
	Q9RYQ0	679	K	Catalase OS=Deinococcus radiodurans (strain ATCC 13939 / DSM 20539 / JCM 16871 / LMG 4051 / NBRC 15346 / NCIMB 9279 / R1 / VKM B-1422) OX=243230 GN=DR_A0259 PE=3 SV=1	DR_A0259
	Q9RYQ0	346	K	Catalase OS=Deinococcus radiodurans (strain ATCC 13939 / DSM 20539 / JCM 16871 / LMG 4051 / NBRC 15346 / NCIMB 9279 / R1 / VKM B-1422) OX=243230 GN=DR_A0259 PE=3 SV=1	DR_A0259
	Q9RYQ0	287	K	Catalase OS=Deinococcus radiodurans (strain ATCC 13939 / DSM 20539 / JCM 16871 / LMG 4051 / NBRC 15346 / NCIMB 9279 / R1 / VKM B-1422) OX=243230 GN=DR_A0259 PE=3 SV=1	DR_A0259
	Q9RYQ0	495	K	Catalase OS=Deinococcus radiodurans (strain ATCC 13939 / DSM 20539 / JCM 16871 / LMG 4051 / NBRC 15346 / NCIMB 9279 / R1 / VKM B-1422) OX=243230 GN=DR_A0259 PE=3 SV=1	DR_A0259
	Q9RYQ0	87	K	Catalase OS=Deinococcus radiodurans (strain ATCC 13939 / DSM 20539 / JCM 16871 / LMG 4051 / NBRC 15346 / NCIMB 9279 / R1 / VKM B-1422) OX=243230 GN=DR_A0259 PE=3 SV=1	DR_A0259
	Q9RYQ0	116	K	Catalase OS=Deinococcus radiodurans (strain ATCC 13939 / DSM 20539 / JCM 16871 / LMG 4051 / NBRC 15346 / NCIMB 9279 / R1 / VKM B-1422) OX=243230 GN=DR_A0259 PE=3 SV=1	DR_A0259
	Q9RYQ0	125	K	Catalase OS=Deinococcus radiodurans (strain ATCC 13939 / DSM 20539 / JCM 16871 / LMG 4051 / NBRC 15346 / NCIMB 9279 / R1 / VKM B-1422) OX=243230 GN=DR_A0259 PE=3 SV=1	DR_A0259
	Q9RYQ0	133	K	Catalase OS=Deinococcus radiodurans (strain ATCC 13939 / DSM 20539 / JCM 16871 / LMG 4051 / NBRC 15346 / NCIMB 9279 / R1 / VKM B-1422) OX=243230 GN=DR_A0259 PE=3 SV=1	DR_A0259
	Q9RYQ0	120	K	Catalase OS=Deinococcus radiodurans (strain ATCC 13939 / DSM 20539 / JCM 16871 / LMG 4051 / NBRC 15346 / NCIMB 9279 / R1 / VKM B-1422) OX=243230 GN=DR_A0259 PE=3 SV=1	DR_A0259
	Q9RYQ0	283	K	Catalase OS=Deinococcus radiodurans (strain ATCC 13939 / DSM 20539 / JCM 16871 / LMG 4051 / NBRC 15346 / NCIMB 9279 / R1 / VKM B-1422) OX=243230 GN=DR_A0259 PE=3 SV=1	DR_A0259
	Q9RYQ0	463	K	Catalase OS=Deinococcus radiodurans (strain ATCC 13939 / DSM 20539 / JCM 16871 / LMG 4051 / NBRC 15346 / NCIMB 9279 / R1 / VKM B-1422) OX=243230 GN=DR_A0259 PE=3 SV=1	DR_A0259
	Q9RYQ0	259	K	Catalase OS=Deinococcus radiodurans (strain ATCC 13939 / DSM 20539 / JCM 16871 / LMG 4051 / NBRC 15346 / NCIMB 9279 / R1 / VKM B-1422) OX=243230 GN=DR_A0259 PE=3 SV=1	DR_A0259
	Q9RYQ0	458	K	Catalase OS=Deinococcus radiodurans (strain ATCC 13939 / DSM 20539 / JCM 16871 / LMG 4051 / NBRC 15346 / NCIMB 9279 / R1 / VKM B-1422) OX=243230 GN=DR_A0259 PE=3 SV=1	DR_A0259
	Q9RYQ0	268	K	Catalase OS=Deinococcus radiodurans (strain ATCC 13939 / DSM 20539 / JCM 16871 / LMG 4051 / NBRC 15346 / NCIMB 9279 / R1 / VKM B-1422) OX=243230 GN=DR_A0259 PE=3 SV=1	DR_A0259
	Q9RYQ0	429	K	Catalase OS=Deinococcus radiodurans (strain ATCC 13939 / DSM 20539 / JCM 16871 / LMG 4051 / NBRC 15346 / NCIMB 9279 / R1 / VKM B-1422) OX=243230 GN=DR_A0259 PE=3 SV=1	DR_A0259
	Q9RYQ0	530	K	Catalase OS=Deinococcus radiodurans (strain ATCC 13939 / DSM 20539 / JCM 16871 / LMG 4051 / NBRC 15346 / NCIMB 9279 / R1 / VKM B-1422) OX=243230 GN=DR_A0259 PE=3 SV=1	DR_A0259
	Q9RYQ0	736	K	Catalase OS=Deinococcus radiodurans (strain ATCC 13939 / DSM 20539 / JCM 16871 / LMG 4051 / NBRC 15346 / NCIMB 9279 / R1 / VKM B-1422) OX=243230 GN=DR_A0259 PE=3 SV=1	DR_A0259
	Q9RYQ0	584	K	Catalase OS=Deinococcus radiodurans (strain ATCC 13939 / DSM 20539 / JCM 16871 / LMG 4051 / NBRC 15346 / NCIMB 9279 / R1 / VKM B-1422) OX=243230 GN=DR_A0259 PE=3 SV=1	DR_A0259
	Q9RYQ0	574	K	Catalase OS=Deinococcus radiodurans (strain ATCC 13939 / DSM 20539 / JCM 16871 / LMG 4051 / NBRC 15346 / NCIMB 9279 / R1 / VKM B-1422) OX=243230 GN=DR_A0259 PE=3 SV=1	DR_A0259
	Q9RYQ3	39	K	Phenylacetate-coenzyme A ligase OS=Deinococcus radiodurans (strain ATCC 13939 / DSM 20539 / JCM 16871 / LMG 4051 / NBRC 15346 / NCIMB 9279 / R1 / VKM B-1422) OX=243230 GN=DR_A0256 PE=3 SV=1	DR_A0256
	Q9RYQ7	285	K	"NADPH quinone oxidoreductase, putative OS=Deinococcus radiodurans (strain ATCC 13939 / DSM 20539 / JCM 16871 / LMG 4051 / NBRC 15346 / NCIMB 9279 / R1 / VKM B-1422) OX=243230 GN=DR_A0251 PE=4 SV=1"	DR_A0251
	Q9RYQ8	109	K	"Acyl-CoA dehydrogenase, putative OS=Deinococcus radiodurans (strain ATCC 13939 / DSM 20539 / JCM 16871 / LMG 4051 / NBRC 15346 / NCIMB 9279 / R1 / VKM B-1422) OX=243230 GN=DR_A0250 PE=3 SV=1"	DR_A0250
	Q9RYQ8	255	K	"Acyl-CoA dehydrogenase, putative OS=Deinococcus radiodurans (strain ATCC 13939 / DSM 20539 / JCM 16871 / LMG 4051 / NBRC 15346 / NCIMB 9279 / R1 / VKM B-1422) OX=243230 GN=DR_A0250 PE=3 SV=1"	DR_A0250
	Q9RYQ8	600	K	"Acyl-CoA dehydrogenase, putative OS=Deinococcus radiodurans (strain ATCC 13939 / DSM 20539 / JCM 16871 / LMG 4051 / NBRC 15346 / NCIMB 9279 / R1 / VKM B-1422) OX=243230 GN=DR_A0250 PE=3 SV=1"	DR_A0250
	Q9RYQ8	111	K	"Acyl-CoA dehydrogenase, putative OS=Deinococcus radiodurans (strain ATCC 13939 / DSM 20539 / JCM 16871 / LMG 4051 / NBRC 15346 / NCIMB 9279 / R1 / VKM B-1422) OX=243230 GN=DR_A0250 PE=3 SV=1"	DR_A0250
	Q9RYQ8	614	K	"Acyl-CoA dehydrogenase, putative OS=Deinococcus radiodurans (strain ATCC 13939 / DSM 20539 / JCM 16871 / LMG 4051 / NBRC 15346 / NCIMB 9279 / R1 / VKM B-1422) OX=243230 GN=DR_A0250 PE=3 SV=1"	DR_A0250
	Q9RYR0	38	K	"Transcriptional regulator, MarR family OS=Deinococcus radiodurans (strain ATCC 13939 / DSM 20539 / JCM 16871 / LMG 4051 / NBRC 15346 / NCIMB 9279 / R1 / VKM B-1422) OX=243230 GN=DR_A0248 PE=4 SV=1"	DR_A0248
	Q9RYR8	228	K	Nicotinate-nucleotide--dimethylbenzimidazole phosphoribosyltransferase OS=Deinococcus radiodurans (strain ATCC 13939 / DSM 20539 / JCM 16871 / LMG 4051 / NBRC 15346 / NCIMB 9279 / R1 / VKM B-1422) OX=243230 GN=cobT PE=3 SV=1	cobT
	Q9RYS0	381	K	FAD_binding_2 domain-containing protein OS=Deinococcus radiodurans (strain ATCC 13939 / DSM 20539 / JCM 16871 / LMG 4051 / NBRC 15346 / NCIMB 9279 / R1 / VKM B-1422) OX=243230 GN=DR_A0238 PE=4 SV=1	DR_A0238
	Q9RYS3	66	K	"Oxidoreductase, iron-sulfur subunit OS=Deinococcus radiodurans (strain ATCC 13939 / DSM 20539 / JCM 16871 / LMG 4051 / NBRC 15346 / NCIMB 9279 / R1 / VKM B-1422) OX=243230 GN=DR_A0235 PE=4 SV=1"	DR_A0235
	Q9RYS6	248	K	Oxidoreductase OS=Deinococcus radiodurans (strain ATCC 13939 / DSM 20539 / JCM 16871 / LMG 4051 / NBRC 15346 / NCIMB 9279 / R1 / VKM B-1422) OX=243230 GN=DR_A0232 PE=4 SV=1	DR_A0232
	Q9RYS6	2	K	Oxidoreductase OS=Deinococcus radiodurans (strain ATCC 13939 / DSM 20539 / JCM 16871 / LMG 4051 / NBRC 15346 / NCIMB 9279 / R1 / VKM B-1422) OX=243230 GN=DR_A0232 PE=4 SV=1	DR_A0232
	Q9RYS9	116	K	DUF1990 domain-containing protein OS=Deinococcus radiodurans (strain ATCC 13939 / DSM 20539 / JCM 16871 / LMG 4051 / NBRC 15346 / NCIMB 9279 / R1 / VKM B-1422) OX=243230 GN=DR_A0229 PE=4 SV=1	DR_A0229
	Q9RYS9	171	K	DUF1990 domain-containing protein OS=Deinococcus radiodurans (strain ATCC 13939 / DSM 20539 / JCM 16871 / LMG 4051 / NBRC 15346 / NCIMB 9279 / R1 / VKM B-1422) OX=243230 GN=DR_A0229 PE=4 SV=1	DR_A0229
	Q9RYT4	305	K	"Homoprotocatechuate 2,3-dioxygenase, putative OS=Deinococcus radiodurans (strain ATCC 13939 / DSM 20539 / JCM 16871 / LMG 4051 / NBRC 15346 / NCIMB 9279 / R1 / VKM B-1422) OX=243230 GN=DR_A0224 PE=3 SV=1"	DR_A0224
	Q9RYT5	327	K	4-hydroxyphenylacetate-3-hydroxylase OS=Deinococcus radiodurans (strain ATCC 13939 / DSM 20539 / JCM 16871 / LMG 4051 / NBRC 15346 / NCIMB 9279 / R1 / VKM B-1422) OX=243230 GN=DR_A0223 PE=4 SV=1	DR_A0223
	Q9RYT6	144	K	"TDP-glucose-4,6-dehydratase-related protein OS=Deinococcus radiodurans (strain ATCC 13939 / DSM 20539 / JCM 16871 / LMG 4051 / NBRC 15346 / NCIMB 9279 / R1 / VKM B-1422) OX=243230 GN=DR_A0222 PE=4 SV=1"	DR_A0222
	Q9RYT8	98	K	Aldehyde dehydrogenase OS=Deinococcus radiodurans (strain ATCC 13939 / DSM 20539 / JCM 16871 / LMG 4051 / NBRC 15346 / NCIMB 9279 / R1 / VKM B-1422) OX=243230 GN=DR_A0220 PE=3 SV=1	DR_A0220
	Q9RYT8	75	K	Aldehyde dehydrogenase OS=Deinococcus radiodurans (strain ATCC 13939 / DSM 20539 / JCM 16871 / LMG 4051 / NBRC 15346 / NCIMB 9279 / R1 / VKM B-1422) OX=243230 GN=DR_A0220 PE=3 SV=1	DR_A0220
	Q9RYT8	475	K	Aldehyde dehydrogenase OS=Deinococcus radiodurans (strain ATCC 13939 / DSM 20539 / JCM 16871 / LMG 4051 / NBRC 15346 / NCIMB 9279 / R1 / VKM B-1422) OX=243230 GN=DR_A0220 PE=3 SV=1	DR_A0220
	Q9RYT8	505	K	Aldehyde dehydrogenase OS=Deinococcus radiodurans (strain ATCC 13939 / DSM 20539 / JCM 16871 / LMG 4051 / NBRC 15346 / NCIMB 9279 / R1 / VKM B-1422) OX=243230 GN=DR_A0220 PE=3 SV=1	DR_A0220
	Q9RYT8	358	K	Aldehyde dehydrogenase OS=Deinococcus radiodurans (strain ATCC 13939 / DSM 20539 / JCM 16871 / LMG 4051 / NBRC 15346 / NCIMB 9279 / R1 / VKM B-1422) OX=243230 GN=DR_A0220 PE=3 SV=1	DR_A0220
	Q9RYT8	126	K	Aldehyde dehydrogenase OS=Deinococcus radiodurans (strain ATCC 13939 / DSM 20539 / JCM 16871 / LMG 4051 / NBRC 15346 / NCIMB 9279 / R1 / VKM B-1422) OX=243230 GN=DR_A0220 PE=3 SV=1	DR_A0220
	Q9RYV0	103	K	"Oligoendopeptidase F, putative OS=Deinococcus radiodurans (strain ATCC 13939 / DSM 20539 / JCM 16871 / LMG 4051 / NBRC 15346 / NCIMB 9279 / R1 / VKM B-1422) OX=243230 GN=DR_A0206 PE=3 SV=1"	DR_A0206
	Q9RYV2	105	K	Response regulator OS=Deinococcus radiodurans (strain ATCC 13939 / DSM 20539 / JCM 16871 / LMG 4051 / NBRC 15346 / NCIMB 9279 / R1 / VKM B-1422) OX=243230 GN=DR_A0204 PE=4 SV=1	DR_A0204
	Q9RYW0	190	K	"Acyl-CoA dehydrogenase, putative OS=Deinococcus radiodurans (strain ATCC 13939 / DSM 20539 / JCM 16871 / LMG 4051 / NBRC 15346 / NCIMB 9279 / R1 / VKM B-1422) OX=243230 GN=DR_A0196 PE=3 SV=1"	DR_A0196
	Q9RYW0	323	K	"Acyl-CoA dehydrogenase, putative OS=Deinococcus radiodurans (strain ATCC 13939 / DSM 20539 / JCM 16871 / LMG 4051 / NBRC 15346 / NCIMB 9279 / R1 / VKM B-1422) OX=243230 GN=DR_A0196 PE=3 SV=1"	DR_A0196
	Q9RYW0	295	K	"Acyl-CoA dehydrogenase, putative OS=Deinococcus radiodurans (strain ATCC 13939 / DSM 20539 / JCM 16871 / LMG 4051 / NBRC 15346 / NCIMB 9279 / R1 / VKM B-1422) OX=243230 GN=DR_A0196 PE=3 SV=1"	DR_A0196
	Q9RYW0	171	K	"Acyl-CoA dehydrogenase, putative OS=Deinococcus radiodurans (strain ATCC 13939 / DSM 20539 / JCM 16871 / LMG 4051 / NBRC 15346 / NCIMB 9279 / R1 / VKM B-1422) OX=243230 GN=DR_A0196 PE=3 SV=1"	DR_A0196
	Q9RYW1	225	K	"Oxidoreductase, short-chain dehydrogenase/reductase family OS=Deinococcus radiodurans (strain ATCC 13939 / DSM 20539 / JCM 16871 / LMG 4051 / NBRC 15346 / NCIMB 9279 / R1 / VKM B-1422) OX=243230 GN=DR_A0195 PE=3 SV=1"	DR_A0195
	Q9RYW1	230	K	"Oxidoreductase, short-chain dehydrogenase/reductase family OS=Deinococcus radiodurans (strain ATCC 13939 / DSM 20539 / JCM 16871 / LMG 4051 / NBRC 15346 / NCIMB 9279 / R1 / VKM B-1422) OX=243230 GN=DR_A0195 PE=3 SV=1"	DR_A0195
	Q9RYW2	126	K	APH domain-containing protein OS=Deinococcus radiodurans (strain ATCC 13939 / DSM 20539 / JCM 16871 / LMG 4051 / NBRC 15346 / NCIMB 9279 / R1 / VKM B-1422) OX=243230 GN=DR_A0194 PE=4 SV=1	DR_A0194
	Q9RYW7	109	K	Ribosomal protein S12 methylthiotransferase RimO OS=Deinococcus radiodurans (strain ATCC 13939 / DSM 20539 / JCM 16871 / LMG 4051 / NBRC 15346 / NCIMB 9279 / R1 / VKM B-1422) OX=243230 GN=rimO PE=3 SV=1	rimO
	Q9RYW7	318	K	Ribosomal protein S12 methylthiotransferase RimO OS=Deinococcus radiodurans (strain ATCC 13939 / DSM 20539 / JCM 16871 / LMG 4051 / NBRC 15346 / NCIMB 9279 / R1 / VKM B-1422) OX=243230 GN=rimO PE=3 SV=1	rimO
	Q9RYX2	60	K	Uncharacterized protein OS=Deinococcus radiodurans (strain ATCC 13939 / DSM 20539 / JCM 16871 / LMG 4051 / NBRC 15346 / NCIMB 9279 / R1 / VKM B-1422) OX=243230 GN=DR_A0182 PE=4 SV=1	DR_A0182
	Q9RYY7	45	K	Uncharacterized protein OS=Deinococcus radiodurans (strain ATCC 13939 / DSM 20539 / JCM 16871 / LMG 4051 / NBRC 15346 / NCIMB 9279 / R1 / VKM B-1422) OX=243230 GN=DR_A0166 PE=4 SV=1	DR_A0166
	Q9RYY9	89	K	Thioredoxin 1 OS=Deinococcus radiodurans (strain ATCC 13939 / DSM 20539 / JCM 16871 / LMG 4051 / NBRC 15346 / NCIMB 9279 / R1 / VKM B-1422) OX=243230 GN=DR_A0164 PE=4 SV=1	DR_A0164
	Q9RYY9	13	K	Thioredoxin 1 OS=Deinococcus radiodurans (strain ATCC 13939 / DSM 20539 / JCM 16871 / LMG 4051 / NBRC 15346 / NCIMB 9279 / R1 / VKM B-1422) OX=243230 GN=DR_A0164 PE=4 SV=1	DR_A0164
	Q9RYZ2	105	K	Uncharacterized protein DR_A0161 OS=Deinococcus radiodurans (strain ATCC 13939 / DSM 20539 / JCM 16871 / LMG 4051 / NBRC 15346 / NCIMB 9279 / R1 / VKM B-1422) OX=243230 GN=DR_A0161 PE=3 SV=1	DR_A0161
	Q9RYZ8	127	K	"Integrase/recombinase, putative OS=Deinococcus radiodurans (strain ATCC 13939 / DSM 20539 / JCM 16871 / LMG 4051 / NBRC 15346 / NCIMB 9279 / R1 / VKM B-1422) OX=243230 GN=DR_A0155 PE=4 SV=1"	DR_A0155
	Q9RYZ8	302	K	"Integrase/recombinase, putative OS=Deinococcus radiodurans (strain ATCC 13939 / DSM 20539 / JCM 16871 / LMG 4051 / NBRC 15346 / NCIMB 9279 / R1 / VKM B-1422) OX=243230 GN=DR_A0155 PE=4 SV=1"	DR_A0155
	Q9RYZ9	255	K	Glucosamine--fructose-6-phosphate aminotransferase-related protein OS=Deinococcus radiodurans (strain ATCC 13939 / DSM 20539 / JCM 16871 / LMG 4051 / NBRC 15346 / NCIMB 9279 / R1 / VKM B-1422) OX=243230 GN=DR_A0154 PE=4 SV=1	DR_A0154
	Q9RYZ9	235	K	Glucosamine--fructose-6-phosphate aminotransferase-related protein OS=Deinococcus radiodurans (strain ATCC 13939 / DSM 20539 / JCM 16871 / LMG 4051 / NBRC 15346 / NCIMB 9279 / R1 / VKM B-1422) OX=243230 GN=DR_A0154 PE=4 SV=1	DR_A0154
	Q9RZ02	84	K	Urocanate hydratase OS=Deinococcus radiodurans (strain ATCC 13939 / DSM 20539 / JCM 16871 / LMG 4051 / NBRC 15346 / NCIMB 9279 / R1 / VKM B-1422) OX=243230 GN=hutU PE=3 SV=1	hutU
	Q9RZ02	413	K	Urocanate hydratase OS=Deinococcus radiodurans (strain ATCC 13939 / DSM 20539 / JCM 16871 / LMG 4051 / NBRC 15346 / NCIMB 9279 / R1 / VKM B-1422) OX=243230 GN=hutU PE=3 SV=1	hutU
	Q9RZ02	28	K	Urocanate hydratase OS=Deinococcus radiodurans (strain ATCC 13939 / DSM 20539 / JCM 16871 / LMG 4051 / NBRC 15346 / NCIMB 9279 / R1 / VKM B-1422) OX=243230 GN=hutU PE=3 SV=1	hutU
	Q9RZ02	312	K	Urocanate hydratase OS=Deinococcus radiodurans (strain ATCC 13939 / DSM 20539 / JCM 16871 / LMG 4051 / NBRC 15346 / NCIMB 9279 / R1 / VKM B-1422) OX=243230 GN=hutU PE=3 SV=1	hutU
	Q9RZ02	432	K	Urocanate hydratase OS=Deinococcus radiodurans (strain ATCC 13939 / DSM 20539 / JCM 16871 / LMG 4051 / NBRC 15346 / NCIMB 9279 / R1 / VKM B-1422) OX=243230 GN=hutU PE=3 SV=1	hutU
	Q9RZ02	227	K	Urocanate hydratase OS=Deinococcus radiodurans (strain ATCC 13939 / DSM 20539 / JCM 16871 / LMG 4051 / NBRC 15346 / NCIMB 9279 / R1 / VKM B-1422) OX=243230 GN=hutU PE=3 SV=1	hutU
	Q9RZ02	555	K	Urocanate hydratase OS=Deinococcus radiodurans (strain ATCC 13939 / DSM 20539 / JCM 16871 / LMG 4051 / NBRC 15346 / NCIMB 9279 / R1 / VKM B-1422) OX=243230 GN=hutU PE=3 SV=1	hutU
	Q9RZ02	20	K	Urocanate hydratase OS=Deinococcus radiodurans (strain ATCC 13939 / DSM 20539 / JCM 16871 / LMG 4051 / NBRC 15346 / NCIMB 9279 / R1 / VKM B-1422) OX=243230 GN=hutU PE=3 SV=1	hutU
	Q9RZ05	143	K	Imidazolonepropionase OS=Deinococcus radiodurans (strain ATCC 13939 / DSM 20539 / JCM 16871 / LMG 4051 / NBRC 15346 / NCIMB 9279 / R1 / VKM B-1422) OX=243230 GN=hutI PE=3 SV=1	hutI
	Q9RZ06	272	K	Histidine ammonia-lyase OS=Deinococcus radiodurans (strain ATCC 13939 / DSM 20539 / JCM 16871 / LMG 4051 / NBRC 15346 / NCIMB 9279 / R1 / VKM B-1422) OX=243230 GN=hutH PE=3 SV=1	hutH
	Q9RZ07	333	K	Uncharacterized protein OS=Deinococcus radiodurans (strain ATCC 13939 / DSM 20539 / JCM 16871 / LMG 4051 / NBRC 15346 / NCIMB 9279 / R1 / VKM B-1422) OX=243230 GN=DR_A0146 PE=4 SV=1	DR_A0146
	Q9RZ07	34	K	Uncharacterized protein OS=Deinococcus radiodurans (strain ATCC 13939 / DSM 20539 / JCM 16871 / LMG 4051 / NBRC 15346 / NCIMB 9279 / R1 / VKM B-1422) OX=243230 GN=DR_A0146 PE=4 SV=1	DR_A0146
	Q9RZ07	213	K	Uncharacterized protein OS=Deinococcus radiodurans (strain ATCC 13939 / DSM 20539 / JCM 16871 / LMG 4051 / NBRC 15346 / NCIMB 9279 / R1 / VKM B-1422) OX=243230 GN=DR_A0146 PE=4 SV=1	DR_A0146
	Q9RZ07	250	K	Uncharacterized protein OS=Deinococcus radiodurans (strain ATCC 13939 / DSM 20539 / JCM 16871 / LMG 4051 / NBRC 15346 / NCIMB 9279 / R1 / VKM B-1422) OX=243230 GN=DR_A0146 PE=4 SV=1	DR_A0146
	Q9RZ09	84	K	Uncharacterized protein OS=Deinococcus radiodurans (strain ATCC 13939 / DSM 20539 / JCM 16871 / LMG 4051 / NBRC 15346 / NCIMB 9279 / R1 / VKM B-1422) OX=243230 GN=DR_A0144 PE=4 SV=1	DR_A0144
	Q9RZ09	95	K	Uncharacterized protein OS=Deinococcus radiodurans (strain ATCC 13939 / DSM 20539 / JCM 16871 / LMG 4051 / NBRC 15346 / NCIMB 9279 / R1 / VKM B-1422) OX=243230 GN=DR_A0144 PE=4 SV=1	DR_A0144
	Q9RZ09	118	K	Uncharacterized protein OS=Deinococcus radiodurans (strain ATCC 13939 / DSM 20539 / JCM 16871 / LMG 4051 / NBRC 15346 / NCIMB 9279 / R1 / VKM B-1422) OX=243230 GN=DR_A0144 PE=4 SV=1	DR_A0144
	Q9RZ09	73	K	Uncharacterized protein OS=Deinococcus radiodurans (strain ATCC 13939 / DSM 20539 / JCM 16871 / LMG 4051 / NBRC 15346 / NCIMB 9279 / R1 / VKM B-1422) OX=243230 GN=DR_A0144 PE=4 SV=1	DR_A0144
	Q9RZ09	29	K	Uncharacterized protein OS=Deinococcus radiodurans (strain ATCC 13939 / DSM 20539 / JCM 16871 / LMG 4051 / NBRC 15346 / NCIMB 9279 / R1 / VKM B-1422) OX=243230 GN=DR_A0144 PE=4 SV=1	DR_A0144
	Q9RZ09	54	K	Uncharacterized protein OS=Deinococcus radiodurans (strain ATCC 13939 / DSM 20539 / JCM 16871 / LMG 4051 / NBRC 15346 / NCIMB 9279 / R1 / VKM B-1422) OX=243230 GN=DR_A0144 PE=4 SV=1	DR_A0144
	Q9RZ10	109	K	"3-hydroxyacyl-CoA dehydrogenase, putative OS=Deinococcus radiodurans (strain ATCC 13939 / DSM 20539 / JCM 16871 / LMG 4051 / NBRC 15346 / NCIMB 9279 / R1 / VKM B-1422) OX=243230 GN=DR_A0143 PE=4 SV=1"	DR_A0143
	Q9RZ10	269	K	"3-hydroxyacyl-CoA dehydrogenase, putative OS=Deinococcus radiodurans (strain ATCC 13939 / DSM 20539 / JCM 16871 / LMG 4051 / NBRC 15346 / NCIMB 9279 / R1 / VKM B-1422) OX=243230 GN=DR_A0143 PE=4 SV=1"	DR_A0143
	Q9RZ10	99	K	"3-hydroxyacyl-CoA dehydrogenase, putative OS=Deinococcus radiodurans (strain ATCC 13939 / DSM 20539 / JCM 16871 / LMG 4051 / NBRC 15346 / NCIMB 9279 / R1 / VKM B-1422) OX=243230 GN=DR_A0143 PE=4 SV=1"	DR_A0143
	Q9RZ12	125	K	Uncharacterized protein OS=Deinococcus radiodurans (strain ATCC 13939 / DSM 20539 / JCM 16871 / LMG 4051 / NBRC 15346 / NCIMB 9279 / R1 / VKM B-1422) OX=243230 GN=DR_A0141 PE=4 SV=1	DR_A0141
	Q9RZ12	73	K	Uncharacterized protein OS=Deinococcus radiodurans (strain ATCC 13939 / DSM 20539 / JCM 16871 / LMG 4051 / NBRC 15346 / NCIMB 9279 / R1 / VKM B-1422) OX=243230 GN=DR_A0141 PE=4 SV=1	DR_A0141
	Q9RZ12	48	K	Uncharacterized protein OS=Deinococcus radiodurans (strain ATCC 13939 / DSM 20539 / JCM 16871 / LMG 4051 / NBRC 15346 / NCIMB 9279 / R1 / VKM B-1422) OX=243230 GN=DR_A0141 PE=4 SV=1	DR_A0141
	Q9RZ22	154	K	Uncharacterized protein OS=Deinococcus radiodurans (strain ATCC 13939 / DSM 20539 / JCM 16871 / LMG 4051 / NBRC 15346 / NCIMB 9279 / R1 / VKM B-1422) OX=243230 GN=DR_A0131 PE=4 SV=1	DR_A0131
	Q9RZ22	85	K	Uncharacterized protein OS=Deinococcus radiodurans (strain ATCC 13939 / DSM 20539 / JCM 16871 / LMG 4051 / NBRC 15346 / NCIMB 9279 / R1 / VKM B-1422) OX=243230 GN=DR_A0131 PE=4 SV=1	DR_A0131
	Q9RZ22	636	K	Uncharacterized protein OS=Deinococcus radiodurans (strain ATCC 13939 / DSM 20539 / JCM 16871 / LMG 4051 / NBRC 15346 / NCIMB 9279 / R1 / VKM B-1422) OX=243230 GN=DR_A0131 PE=4 SV=1	DR_A0131
	Q9RZ23	75	K	"Methyltransferase, putative OS=Deinococcus radiodurans (strain ATCC 13939 / DSM 20539 / JCM 16871 / LMG 4051 / NBRC 15346 / NCIMB 9279 / R1 / VKM B-1422) OX=243230 GN=DR_A0130 PE=4 SV=1"	DR_A0130
	Q9RZ31	61	K	"2-oxo-hepta-3-ene-1,7-dioate hydratase OS=Deinococcus radiodurans (strain ATCC 13939 / DSM 20539 / JCM 16871 / LMG 4051 / NBRC 15346 / NCIMB 9279 / R1 / VKM B-1422) OX=243230 GN=DR_A0122 PE=4 SV=1"	DR_A0122
	Q9RZ31	153	K	"2-oxo-hepta-3-ene-1,7-dioate hydratase OS=Deinococcus radiodurans (strain ATCC 13939 / DSM 20539 / JCM 16871 / LMG 4051 / NBRC 15346 / NCIMB 9279 / R1 / VKM B-1422) OX=243230 GN=DR_A0122 PE=4 SV=1"	DR_A0122
	Q9RZ86	156	K	"CoA transferase, subunit A OS=Deinococcus radiodurans (strain ATCC 13939 / DSM 20539 / JCM 16871 / LMG 4051 / NBRC 15346 / NCIMB 9279 / R1 / VKM B-1422) OX=243230 GN=DR_A0068 PE=3 SV=1"	DR_A0068
	Q9RZ86	73	K	"CoA transferase, subunit A OS=Deinococcus radiodurans (strain ATCC 13939 / DSM 20539 / JCM 16871 / LMG 4051 / NBRC 15346 / NCIMB 9279 / R1 / VKM B-1422) OX=243230 GN=DR_A0068 PE=3 SV=1"	DR_A0068
	Q9RZ87	124	K	"CoA transferase, subunit B OS=Deinococcus radiodurans (strain ATCC 13939 / DSM 20539 / JCM 16871 / LMG 4051 / NBRC 15346 / NCIMB 9279 / R1 / VKM B-1422) OX=243230 GN=DR_A0067 PE=3 SV=1"	DR_A0067
	Q9RZ89	119	K	DNA-binding protein HU OS=Deinococcus radiodurans (strain ATCC 13939 / DSM 20539 / JCM 16871 / LMG 4051 / NBRC 15346 / NCIMB 9279 / R1 / VKM B-1422) OX=243230 GN=hup PE=3 SV=2	hup
	Q9RZ89	36	K	DNA-binding protein HU OS=Deinococcus radiodurans (strain ATCC 13939 / DSM 20539 / JCM 16871 / LMG 4051 / NBRC 15346 / NCIMB 9279 / R1 / VKM B-1422) OX=243230 GN=hup PE=3 SV=2	hup
	Q9RZ89	51	K	DNA-binding protein HU OS=Deinococcus radiodurans (strain ATCC 13939 / DSM 20539 / JCM 16871 / LMG 4051 / NBRC 15346 / NCIMB 9279 / R1 / VKM B-1422) OX=243230 GN=hup PE=3 SV=2	hup
	Q9RZ89	113	K	DNA-binding protein HU OS=Deinococcus radiodurans (strain ATCC 13939 / DSM 20539 / JCM 16871 / LMG 4051 / NBRC 15346 / NCIMB 9279 / R1 / VKM B-1422) OX=243230 GN=hup PE=3 SV=2	hup
	Q9RZ90	196	K	"Serine protease, subtilase family OS=Deinococcus radiodurans (strain ATCC 13939 / DSM 20539 / JCM 16871 / LMG 4051 / NBRC 15346 / NCIMB 9279 / R1 / VKM B-1422) OX=243230 GN=DR_A0064 PE=4 SV=1"	DR_A0064
	Q9RZA1	254	K	Acetyl-CoA acetyltransferase OS=Deinococcus radiodurans (strain ATCC 13939 / DSM 20539 / JCM 16871 / LMG 4051 / NBRC 15346 / NCIMB 9279 / R1 / VKM B-1422) OX=243230 GN=DR_A0053 PE=3 SV=1	DR_A0053
	Q9RZA1	266	K	Acetyl-CoA acetyltransferase OS=Deinococcus radiodurans (strain ATCC 13939 / DSM 20539 / JCM 16871 / LMG 4051 / NBRC 15346 / NCIMB 9279 / R1 / VKM B-1422) OX=243230 GN=DR_A0053 PE=3 SV=1	DR_A0053
	Q9RZA1	263	K	Acetyl-CoA acetyltransferase OS=Deinococcus radiodurans (strain ATCC 13939 / DSM 20539 / JCM 16871 / LMG 4051 / NBRC 15346 / NCIMB 9279 / R1 / VKM B-1422) OX=243230 GN=DR_A0053 PE=3 SV=1	DR_A0053
	Q9RZA1	299	K	Acetyl-CoA acetyltransferase OS=Deinococcus radiodurans (strain ATCC 13939 / DSM 20539 / JCM 16871 / LMG 4051 / NBRC 15346 / NCIMB 9279 / R1 / VKM B-1422) OX=243230 GN=DR_A0053 PE=3 SV=1	DR_A0053
	Q9RZA7	395	K	"Phospho-sugar mutase, putative OS=Deinococcus radiodurans (strain ATCC 13939 / DSM 20539 / JCM 16871 / LMG 4051 / NBRC 15346 / NCIMB 9279 / R1 / VKM B-1422) OX=243230 GN=DR_A0047 PE=3 SV=1"	DR_A0047
	Q9RZA7	417	K	"Phospho-sugar mutase, putative OS=Deinococcus radiodurans (strain ATCC 13939 / DSM 20539 / JCM 16871 / LMG 4051 / NBRC 15346 / NCIMB 9279 / R1 / VKM B-1422) OX=243230 GN=DR_A0047 PE=3 SV=1"	DR_A0047
	Q9RZB2	251	K	Glucose-1-phosphate thymidylyltransferase OS=Deinococcus radiodurans (strain ATCC 13939 / DSM 20539 / JCM 16871 / LMG 4051 / NBRC 15346 / NCIMB 9279 / R1 / VKM B-1422) OX=243230 GN=DR_A0042 PE=3 SV=1	DR_A0042
	Q9RZB2	284	K	Glucose-1-phosphate thymidylyltransferase OS=Deinococcus radiodurans (strain ATCC 13939 / DSM 20539 / JCM 16871 / LMG 4051 / NBRC 15346 / NCIMB 9279 / R1 / VKM B-1422) OX=243230 GN=DR_A0042 PE=3 SV=1	DR_A0042
	Q9RZB2	288	K	Glucose-1-phosphate thymidylyltransferase OS=Deinococcus radiodurans (strain ATCC 13939 / DSM 20539 / JCM 16871 / LMG 4051 / NBRC 15346 / NCIMB 9279 / R1 / VKM B-1422) OX=243230 GN=DR_A0042 PE=3 SV=1	DR_A0042
	Q9RZB3	298	K	"dTDP-glucose 4,6-dehydratase OS=Deinococcus radiodurans (strain ATCC 13939 / DSM 20539 / JCM 16871 / LMG 4051 / NBRC 15346 / NCIMB 9279 / R1 / VKM B-1422) OX=243230 GN=DR_A0041 PE=3 SV=1"	DR_A0041
	Q9RZB3	280	K	"dTDP-glucose 4,6-dehydratase OS=Deinococcus radiodurans (strain ATCC 13939 / DSM 20539 / JCM 16871 / LMG 4051 / NBRC 15346 / NCIMB 9279 / R1 / VKM B-1422) OX=243230 GN=DR_A0041 PE=3 SV=1"	DR_A0041
	Q9RZB3	307	K	"dTDP-glucose 4,6-dehydratase OS=Deinococcus radiodurans (strain ATCC 13939 / DSM 20539 / JCM 16871 / LMG 4051 / NBRC 15346 / NCIMB 9279 / R1 / VKM B-1422) OX=243230 GN=DR_A0041 PE=3 SV=1"	DR_A0041
	Q9RZB3	41	K	"dTDP-glucose 4,6-dehydratase OS=Deinococcus radiodurans (strain ATCC 13939 / DSM 20539 / JCM 16871 / LMG 4051 / NBRC 15346 / NCIMB 9279 / R1 / VKM B-1422) OX=243230 GN=DR_A0041 PE=3 SV=1"	DR_A0041
	Q9RZB3	47	K	"dTDP-glucose 4,6-dehydratase OS=Deinococcus radiodurans (strain ATCC 13939 / DSM 20539 / JCM 16871 / LMG 4051 / NBRC 15346 / NCIMB 9279 / R1 / VKM B-1422) OX=243230 GN=DR_A0041 PE=3 SV=1"	DR_A0041
	Q9RZC3	269	K	"Glucose-1-phosphate thymidylyltransferase, putative OS=Deinococcus radiodurans (strain ATCC 13939 / DSM 20539 / JCM 16871 / LMG 4051 / NBRC 15346 / NCIMB 9279 / R1 / VKM B-1422) OX=243230 GN=DR_A0031 PE=4 SV=1"	DR_A0031
	Q9RZC3	335	K	"Glucose-1-phosphate thymidylyltransferase, putative OS=Deinococcus radiodurans (strain ATCC 13939 / DSM 20539 / JCM 16871 / LMG 4051 / NBRC 15346 / NCIMB 9279 / R1 / VKM B-1422) OX=243230 GN=DR_A0031 PE=4 SV=1"	DR_A0031
	Q9RZC4	384	K	"1-pyrroline-5-carboxylate dehydrogenase, putative OS=Deinococcus radiodurans (strain ATCC 13939 / DSM 20539 / JCM 16871 / LMG 4051 / NBRC 15346 / NCIMB 9279 / R1 / VKM B-1422) OX=243230 GN=DR_A0030 PE=3 SV=1"	DR_A0030
	Q9RZC4	38	K	"1-pyrroline-5-carboxylate dehydrogenase, putative OS=Deinococcus radiodurans (strain ATCC 13939 / DSM 20539 / JCM 16871 / LMG 4051 / NBRC 15346 / NCIMB 9279 / R1 / VKM B-1422) OX=243230 GN=DR_A0030 PE=3 SV=1"	DR_A0030
	Q9RZC4	354	K	"1-pyrroline-5-carboxylate dehydrogenase, putative OS=Deinococcus radiodurans (strain ATCC 13939 / DSM 20539 / JCM 16871 / LMG 4051 / NBRC 15346 / NCIMB 9279 / R1 / VKM B-1422) OX=243230 GN=DR_A0030 PE=3 SV=1"	DR_A0030
	Q9RZC4	156	K	"1-pyrroline-5-carboxylate dehydrogenase, putative OS=Deinococcus radiodurans (strain ATCC 13939 / DSM 20539 / JCM 16871 / LMG 4051 / NBRC 15346 / NCIMB 9279 / R1 / VKM B-1422) OX=243230 GN=DR_A0030 PE=3 SV=1"	DR_A0030
	Q9RZC4	484	K	"1-pyrroline-5-carboxylate dehydrogenase, putative OS=Deinococcus radiodurans (strain ATCC 13939 / DSM 20539 / JCM 16871 / LMG 4051 / NBRC 15346 / NCIMB 9279 / R1 / VKM B-1422) OX=243230 GN=DR_A0030 PE=3 SV=1"	DR_A0030
	Q9RZC4	347	K	"1-pyrroline-5-carboxylate dehydrogenase, putative OS=Deinococcus radiodurans (strain ATCC 13939 / DSM 20539 / JCM 16871 / LMG 4051 / NBRC 15346 / NCIMB 9279 / R1 / VKM B-1422) OX=243230 GN=DR_A0030 PE=3 SV=1"	DR_A0030
	Q9RZC4	255	K	"1-pyrroline-5-carboxylate dehydrogenase, putative OS=Deinococcus radiodurans (strain ATCC 13939 / DSM 20539 / JCM 16871 / LMG 4051 / NBRC 15346 / NCIMB 9279 / R1 / VKM B-1422) OX=243230 GN=DR_A0030 PE=3 SV=1"	DR_A0030
	Q9RZC7	205	K	"L-lysine 2,3-aminomutase OS=Deinococcus radiodurans (strain ATCC 13939 / DSM 20539 / JCM 16871 / LMG 4051 / NBRC 15346 / NCIMB 9279 / R1 / VKM B-1422) OX=243230 GN=DR_A0027 PE=3 SV=1"	DR_A0027
	Q9RZC7	35	K	"L-lysine 2,3-aminomutase OS=Deinococcus radiodurans (strain ATCC 13939 / DSM 20539 / JCM 16871 / LMG 4051 / NBRC 15346 / NCIMB 9279 / R1 / VKM B-1422) OX=243230 GN=DR_A0027 PE=3 SV=1"	DR_A0027
	Q9RZC7	333	K	"L-lysine 2,3-aminomutase OS=Deinococcus radiodurans (strain ATCC 13939 / DSM 20539 / JCM 16871 / LMG 4051 / NBRC 15346 / NCIMB 9279 / R1 / VKM B-1422) OX=243230 GN=DR_A0027 PE=3 SV=1"	DR_A0027
	Q9RZC7	216	K	"L-lysine 2,3-aminomutase OS=Deinococcus radiodurans (strain ATCC 13939 / DSM 20539 / JCM 16871 / LMG 4051 / NBRC 15346 / NCIMB 9279 / R1 / VKM B-1422) OX=243230 GN=DR_A0027 PE=3 SV=1"	DR_A0027
	Q9RZD2	32	K	Uncharacterized protein OS=Deinococcus radiodurans (strain ATCC 13939 / DSM 20539 / JCM 16871 / LMG 4051 / NBRC 15346 / NCIMB 9279 / R1 / VKM B-1422) OX=243230 GN=DR_A0021 PE=4 SV=1	DR_A0021
	Q9RZD6	527	K	Ferredoxin-nitrite reductase OS=Deinococcus radiodurans (strain ATCC 13939 / DSM 20539 / JCM 16871 / LMG 4051 / NBRC 15346 / NCIMB 9279 / R1 / VKM B-1422) OX=243230 GN=DR_A0013 PE=4 SV=1	DR_A0013
	Q9RZD6	155	K	Ferredoxin-nitrite reductase OS=Deinococcus radiodurans (strain ATCC 13939 / DSM 20539 / JCM 16871 / LMG 4051 / NBRC 15346 / NCIMB 9279 / R1 / VKM B-1422) OX=243230 GN=DR_A0013 PE=4 SV=1	DR_A0013
	Q9RZD6	530	K	Ferredoxin-nitrite reductase OS=Deinococcus radiodurans (strain ATCC 13939 / DSM 20539 / JCM 16871 / LMG 4051 / NBRC 15346 / NCIMB 9279 / R1 / VKM B-1422) OX=243230 GN=DR_A0013 PE=4 SV=1	DR_A0013
	Q9RZD6	96	K	Ferredoxin-nitrite reductase OS=Deinococcus radiodurans (strain ATCC 13939 / DSM 20539 / JCM 16871 / LMG 4051 / NBRC 15346 / NCIMB 9279 / R1 / VKM B-1422) OX=243230 GN=DR_A0013 PE=4 SV=1	DR_A0013
	Q9RZD6	429	K	Ferredoxin-nitrite reductase OS=Deinococcus radiodurans (strain ATCC 13939 / DSM 20539 / JCM 16871 / LMG 4051 / NBRC 15346 / NCIMB 9279 / R1 / VKM B-1422) OX=243230 GN=DR_A0013 PE=4 SV=1	DR_A0013
	Q9RZD7	391	K	Uncharacterized protein OS=Deinococcus radiodurans (strain ATCC 13939 / DSM 20539 / JCM 16871 / LMG 4051 / NBRC 15346 / NCIMB 9279 / R1 / VKM B-1422) OX=243230 GN=DR_A0012 PE=4 SV=1	DR_A0012
	Q9RZE4	327	K	"Alcohol dehydrogenase, zinc-containing OS=Deinococcus radiodurans (strain ATCC 13939 / DSM 20539 / JCM 16871 / LMG 4051 / NBRC 15346 / NCIMB 9279 / R1 / VKM B-1422) OX=243230 GN=DR_A0005 PE=3 SV=1"	DR_A0005
	Q9RZE4	379	K	"Alcohol dehydrogenase, zinc-containing OS=Deinococcus radiodurans (strain ATCC 13939 / DSM 20539 / JCM 16871 / LMG 4051 / NBRC 15346 / NCIMB 9279 / R1 / VKM B-1422) OX=243230 GN=DR_A0005 PE=3 SV=1"	DR_A0005
	Q9RZE4	374	K	"Alcohol dehydrogenase, zinc-containing OS=Deinococcus radiodurans (strain ATCC 13939 / DSM 20539 / JCM 16871 / LMG 4051 / NBRC 15346 / NCIMB 9279 / R1 / VKM B-1422) OX=243230 GN=DR_A0005 PE=3 SV=1"	DR_A0005
	Q9RZE7	38	K	Probable chromosome 2-partitioning protein ParB OS=Deinococcus radiodurans (strain ATCC 13939 / DSM 20539 / JCM 16871 / LMG 4051 / NBRC 15346 / NCIMB 9279 / R1 / VKM B-1422) OX=243230 GN=parB2 PE=3 SV=1	parB2
	Q9RZE8	153	K	"Chromosome partitioning ATPase, putative, ParA family OS=Deinococcus radiodurans (strain ATCC 13939 / DSM 20539 / JCM 16871 / LMG 4051 / NBRC 15346 / NCIMB 9279 / R1 / VKM B-1422) OX=243230 GN=DR_A0001 PE=4 SV=1"	DR_A0001
	Q9RZF2	240	K	Uncharacterized protein OS=Deinococcus radiodurans (strain ATCC 13939 / DSM 20539 / JCM 16871 / LMG 4051 / NBRC 15346 / NCIMB 9279 / R1 / VKM B-1422) OX=243230 GN=DR_C0038 PE=4 SV=1	DR_C0038
	Q9RZF3	348	K	Nodulation protein-related protein OS=Deinococcus radiodurans (strain ATCC 13939 / DSM 20539 / JCM 16871 / LMG 4051 / NBRC 15346 / NCIMB 9279 / R1 / VKM B-1422) OX=243230 GN=DR_C0037 PE=3 SV=1	DR_C0037
	Q9RZF3	636	K	Nodulation protein-related protein OS=Deinococcus radiodurans (strain ATCC 13939 / DSM 20539 / JCM 16871 / LMG 4051 / NBRC 15346 / NCIMB 9279 / R1 / VKM B-1422) OX=243230 GN=DR_C0037 PE=3 SV=1	DR_C0037
	Q9RZF6	344	K	"Coenzyme PQQ synthesis protein, putative OS=Deinococcus radiodurans (strain ATCC 13939 / DSM 20539 / JCM 16871 / LMG 4051 / NBRC 15346 / NCIMB 9279 / R1 / VKM B-1422) OX=243230 GN=DR_C0034 PE=4 SV=1"	DR_C0034
	Q9RZG0	196	K	Uncharacterized protein OS=Deinococcus radiodurans (strain ATCC 13939 / DSM 20539 / JCM 16871 / LMG 4051 / NBRC 15346 / NCIMB 9279 / R1 / VKM B-1422) OX=243230 GN=DR_C0027 PE=4 SV=1	DR_C0027
	Q9RZG2	161	K	"Chromosome partitioning protein, putative, ParA family OS=Deinococcus radiodurans (strain ATCC 13939 / DSM 20539 / JCM 16871 / LMG 4051 / NBRC 15346 / NCIMB 9279 / R1 / VKM B-1422) OX=243230 GN=DR_C0025 PE=4 SV=1"	DR_C0025
	Q9RZH5	586	K	KAP NTPase domain-containing protein OS=Deinococcus radiodurans (strain ATCC 13939 / DSM 20539 / JCM 16871 / LMG 4051 / NBRC 15346 / NCIMB 9279 / R1 / VKM B-1422) OX=243230 GN=DR_C0009 PE=4 SV=1	DR_C0009
	Q9RZH5	580	K	KAP NTPase domain-containing protein OS=Deinococcus radiodurans (strain ATCC 13939 / DSM 20539 / JCM 16871 / LMG 4051 / NBRC 15346 / NCIMB 9279 / R1 / VKM B-1422) OX=243230 GN=DR_C0009 PE=4 SV=1	DR_C0009
	Q9RZH5	275	K	KAP NTPase domain-containing protein OS=Deinococcus radiodurans (strain ATCC 13939 / DSM 20539 / JCM 16871 / LMG 4051 / NBRC 15346 / NCIMB 9279 / R1 / VKM B-1422) OX=243230 GN=DR_C0009 PE=4 SV=1	DR_C0009
	Q9RZH5	270	K	KAP NTPase domain-containing protein OS=Deinococcus radiodurans (strain ATCC 13939 / DSM 20539 / JCM 16871 / LMG 4051 / NBRC 15346 / NCIMB 9279 / R1 / VKM B-1422) OX=243230 GN=DR_C0009 PE=4 SV=1	DR_C0009
	Q9RZH5	336	K	KAP NTPase domain-containing protein OS=Deinococcus radiodurans (strain ATCC 13939 / DSM 20539 / JCM 16871 / LMG 4051 / NBRC 15346 / NCIMB 9279 / R1 / VKM B-1422) OX=243230 GN=DR_C0009 PE=4 SV=1	DR_C0009
	Q9RZI0	160	K	Phosphoenolpyruvate synthase-related protein OS=Deinococcus radiodurans (strain ATCC 13939 / DSM 20539 / JCM 16871 / LMG 4051 / NBRC 15346 / NCIMB 9279 / R1 / VKM B-1422) OX=243230 GN=DR_C0003 PE=4 SV=1	DR_C0003
	Q9RZI1	379	K	Phosphoenolpyruvate synthase-related protein OS=Deinococcus radiodurans (strain ATCC 13939 / DSM 20539 / JCM 16871 / LMG 4051 / NBRC 15346 / NCIMB 9279 / R1 / VKM B-1422) OX=243230 GN=DR_C0002 PE=4 SV=1	DR_C0002
	Q9RZI1	299	K	Phosphoenolpyruvate synthase-related protein OS=Deinococcus radiodurans (strain ATCC 13939 / DSM 20539 / JCM 16871 / LMG 4051 / NBRC 15346 / NCIMB 9279 / R1 / VKM B-1422) OX=243230 GN=DR_C0002 PE=4 SV=1	DR_C0002
	Q9RZI1	268	K	Phosphoenolpyruvate synthase-related protein OS=Deinococcus radiodurans (strain ATCC 13939 / DSM 20539 / JCM 16871 / LMG 4051 / NBRC 15346 / NCIMB 9279 / R1 / VKM B-1422) OX=243230 GN=DR_C0002 PE=4 SV=1	DR_C0002
	Q9RZI3	301	K	Uncharacterized protein OS=Deinococcus radiodurans (strain ATCC 13939 / DSM 20539 / JCM 16871 / LMG 4051 / NBRC 15346 / NCIMB 9279 / R1 / VKM B-1422) OX=243230 GN=DR_B0145 PE=4 SV=1	DR_B0145
	Q9RZI4	93	K	Uncharacterized protein OS=Deinococcus radiodurans (strain ATCC 13939 / DSM 20539 / JCM 16871 / LMG 4051 / NBRC 15346 / NCIMB 9279 / R1 / VKM B-1422) OX=243230 GN=DR_B0144 PE=4 SV=1	DR_B0144
	Q9RZI6	60	K	Uncharacterized protein OS=Deinococcus radiodurans (strain ATCC 13939 / DSM 20539 / JCM 16871 / LMG 4051 / NBRC 15346 / NCIMB 9279 / R1 / VKM B-1422) OX=243230 GN=DR_B0142 PE=4 SV=1	DR_B0142
	Q9RZI6	65	K	Uncharacterized protein OS=Deinococcus radiodurans (strain ATCC 13939 / DSM 20539 / JCM 16871 / LMG 4051 / NBRC 15346 / NCIMB 9279 / R1 / VKM B-1422) OX=243230 GN=DR_B0142 PE=4 SV=1	DR_B0142
	Q9RZJ2	578	K	"RNA helicase, putative OS=Deinococcus radiodurans (strain ATCC 13939 / DSM 20539 / JCM 16871 / LMG 4051 / NBRC 15346 / NCIMB 9279 / R1 / VKM B-1422) OX=243230 GN=DR_B0135 PE=4 SV=1"	DR_B0135
	Q9RZK3	106	K	"Iron-chelator utilization protein, putative OS=Deinococcus radiodurans (strain ATCC 13939 / DSM 20539 / JCM 16871 / LMG 4051 / NBRC 15346 / NCIMB 9279 / R1 / VKM B-1422) OX=243230 GN=DR_B0124 PE=4 SV=1"	DR_B0124
	Q9RZL4	324	K	Glycerophosphoryl diester phosphodiesterase OS=Deinococcus radiodurans (strain ATCC 13939 / DSM 20539 / JCM 16871 / LMG 4051 / NBRC 15346 / NCIMB 9279 / R1 / VKM B-1422) OX=243230 GN=DR_B0111 PE=4 SV=1	DR_B0111
	Q9RZL7	682	K	Ribonucleoside-diphosphate reductase OS=Deinococcus radiodurans (strain ATCC 13939 / DSM 20539 / JCM 16871 / LMG 4051 / NBRC 15346 / NCIMB 9279 / R1 / VKM B-1422) OX=243230 GN=DR_B0108 PE=3 SV=1	DR_B0108
	Q9RZL7	221	K	Ribonucleoside-diphosphate reductase OS=Deinococcus radiodurans (strain ATCC 13939 / DSM 20539 / JCM 16871 / LMG 4051 / NBRC 15346 / NCIMB 9279 / R1 / VKM B-1422) OX=243230 GN=DR_B0108 PE=3 SV=1	DR_B0108
	Q9RZL7	276	K	Ribonucleoside-diphosphate reductase OS=Deinococcus radiodurans (strain ATCC 13939 / DSM 20539 / JCM 16871 / LMG 4051 / NBRC 15346 / NCIMB 9279 / R1 / VKM B-1422) OX=243230 GN=DR_B0108 PE=3 SV=1	DR_B0108
	Q9RZL7	503	K	Ribonucleoside-diphosphate reductase OS=Deinococcus radiodurans (strain ATCC 13939 / DSM 20539 / JCM 16871 / LMG 4051 / NBRC 15346 / NCIMB 9279 / R1 / VKM B-1422) OX=243230 GN=DR_B0108 PE=3 SV=1	DR_B0108
	Q9RZL7	83	K	Ribonucleoside-diphosphate reductase OS=Deinococcus radiodurans (strain ATCC 13939 / DSM 20539 / JCM 16871 / LMG 4051 / NBRC 15346 / NCIMB 9279 / R1 / VKM B-1422) OX=243230 GN=DR_B0108 PE=3 SV=1	DR_B0108
	Q9RZL7	648	K	Ribonucleoside-diphosphate reductase OS=Deinococcus radiodurans (strain ATCC 13939 / DSM 20539 / JCM 16871 / LMG 4051 / NBRC 15346 / NCIMB 9279 / R1 / VKM B-1422) OX=243230 GN=DR_B0108 PE=3 SV=1	DR_B0108
	Q9RZM9	299	K	RNA_ligase domain-containing protein OS=Deinococcus radiodurans (strain ATCC 13939 / DSM 20539 / JCM 16871 / LMG 4051 / NBRC 15346 / NCIMB 9279 / R1 / VKM B-1422) OX=243230 GN=DR_B0094 PE=4 SV=1	DR_B0094
	Q9RZP3	137	K	o-succinylbenzoate synthase OS=Deinococcus radiodurans (strain ATCC 13939 / DSM 20539 / JCM 16871 / LMG 4051 / NBRC 15346 / NCIMB 9279 / R1 / VKM B-1422) OX=243230 GN=menC PE=3 SV=1	menC
	Q9RZP3	270	K	o-succinylbenzoate synthase OS=Deinococcus radiodurans (strain ATCC 13939 / DSM 20539 / JCM 16871 / LMG 4051 / NBRC 15346 / NCIMB 9279 / R1 / VKM B-1422) OX=243230 GN=menC PE=3 SV=1	menC
	Q9RZP4	104	K	N-acetyltransferase domain-containing protein OS=Deinococcus radiodurans (strain ATCC 13939 / DSM 20539 / JCM 16871 / LMG 4051 / NBRC 15346 / NCIMB 9279 / R1 / VKM B-1422) OX=243230 GN=DR_B0077 PE=4 SV=1	DR_B0077
[truncated: 2,453 more rows]
