# Supplementary material for: Lysine Acetylome Profiling Reveals Diverse Functions of Acetylation in Deinococcus radiodurans
Source: Microbiol Spectr. 2022 Aug 16;10(5):e01016-21. doi: 10.1128/spectrum.01016-21 (PMC9603093; doi:10.1128/spectrum.01016-21)
Supplement: Supplemental file 3 — Supplemental material. Download spectrum.01016-21-s0004.xlsx, XLSX file, 0.2 MB [file spectrum.01016-21-s0004.xlsx]

## Sheet: ident Classification
COG/KOG category	Category description	No. of Protein
INFORMATION STORAGE AND PROCESSING	[J] Translation, ribosomal structure and biogenesis	128
	[A] RNA processing and modification	1
	[K] Transcription	63
	[L] Replication, recombination and repair	75
CELLULAR PROCESSES AND SIGNALING	[D] Cell cycle control, cell division, chromosome partitioning	22
[Y] Nuclear structure	[V] Defense mechanisms	19
	[T] Signal transduction mechanisms	60
	[M] Cell wall/membrane/envelope biogenesis	77
	[N] Cell motility	14
[Z] Cytoskeleton	[W] Extracellular structures	1
	[U] Intracellular trafficking, secretion, and vesicular transport	34
	[O] Posttranslational modification, protein turnover, chaperones	60
METABOLISM	[C] Energy production and conversion	105
	[G] Carbohydrate transport and metabolism	68
	[E] Amino acid transport and metabolism	161
	[F] Nucleotide transport and metabolism	65
	[H] Coenzyme transport and metabolism	54
	[I] Lipid transport and metabolism	77
	[P] Inorganic ion transport and metabolism	67
	[Q] Secondary metabolites biosynthesis, transport and catabolism	25
[R] General function prediction only	[S] Function unknown	195

## Sheet: ident list
Category	Protein accession	Position	Amino acid	Protein description	Gene name
[J] Translation, ribosomal structure and biogenesis	P49228	40	K	50S ribosomal protein L32 OS=Deinococcus radiodurans (strain ATCC 13939 / DSM 20539 / JCM 16871 / LMG 4051 / NBRC 15346 / NCIMB 9279 / R1 / VKM B-1422) OX=243230 GN=rpmF PE=1 SV=3	rpmF
	P49228	3	K	50S ribosomal protein L32 OS=Deinococcus radiodurans (strain ATCC 13939 / DSM 20539 / JCM 16871 / LMG 4051 / NBRC 15346 / NCIMB 9279 / R1 / VKM B-1422) OX=243230 GN=rpmF PE=1 SV=3	rpmF
	P56905	274	K	Peptide chain release factor 1 OS=Deinococcus radiodurans (strain ATCC 13939 / DSM 20539 / JCM 16871 / LMG 4051 / NBRC 15346 / NCIMB 9279 / R1 / VKM B-1422) OX=243230 GN=prfA PE=3 SV=1	prfA
	P56926	237	K	Glutamine--tRNA ligase OS=Deinococcus radiodurans (strain ATCC 13939 / DSM 20539 / JCM 16871 / LMG 4051 / NBRC 15346 / NCIMB 9279 / R1 / VKM B-1422) OX=243230 GN=glnS PE=1 SV=1	glnS
	P56926	819	K	Glutamine--tRNA ligase OS=Deinococcus radiodurans (strain ATCC 13939 / DSM 20539 / JCM 16871 / LMG 4051 / NBRC 15346 / NCIMB 9279 / R1 / VKM B-1422) OX=243230 GN=glnS PE=1 SV=1	glnS
	P56926	64	K	Glutamine--tRNA ligase OS=Deinococcus radiodurans (strain ATCC 13939 / DSM 20539 / JCM 16871 / LMG 4051 / NBRC 15346 / NCIMB 9279 / R1 / VKM B-1422) OX=243230 GN=glnS PE=1 SV=1	glnS
	P56926	216	K	Glutamine--tRNA ligase OS=Deinococcus radiodurans (strain ATCC 13939 / DSM 20539 / JCM 16871 / LMG 4051 / NBRC 15346 / NCIMB 9279 / R1 / VKM B-1422) OX=243230 GN=glnS PE=1 SV=1	glnS
	P56926	202	K	Glutamine--tRNA ligase OS=Deinococcus radiodurans (strain ATCC 13939 / DSM 20539 / JCM 16871 / LMG 4051 / NBRC 15346 / NCIMB 9279 / R1 / VKM B-1422) OX=243230 GN=glnS PE=1 SV=1	glnS
	P56926	311	K	Glutamine--tRNA ligase OS=Deinococcus radiodurans (strain ATCC 13939 / DSM 20539 / JCM 16871 / LMG 4051 / NBRC 15346 / NCIMB 9279 / R1 / VKM B-1422) OX=243230 GN=glnS PE=1 SV=1	glnS
	Q9R342	306	K	Elongation factor Tu OS=Deinococcus radiodurans (strain ATCC 13939 / DSM 20539 / JCM 16871 / LMG 4051 / NBRC 15346 / NCIMB 9279 / R1 / VKM B-1422) OX=243230 GN=tufA PE=3 SV=1	tufA
	Q9R342	161	K	Elongation factor Tu OS=Deinococcus radiodurans (strain ATCC 13939 / DSM 20539 / JCM 16871 / LMG 4051 / NBRC 15346 / NCIMB 9279 / R1 / VKM B-1422) OX=243230 GN=tufA PE=3 SV=1	tufA
	Q9R342	188	K	Elongation factor Tu OS=Deinococcus radiodurans (strain ATCC 13939 / DSM 20539 / JCM 16871 / LMG 4051 / NBRC 15346 / NCIMB 9279 / R1 / VKM B-1422) OX=243230 GN=tufA PE=3 SV=1	tufA
	Q9R342	220	K	Elongation factor Tu OS=Deinococcus radiodurans (strain ATCC 13939 / DSM 20539 / JCM 16871 / LMG 4051 / NBRC 15346 / NCIMB 9279 / R1 / VKM B-1422) OX=243230 GN=tufA PE=3 SV=1	tufA
	Q9R342	402	K	Elongation factor Tu OS=Deinococcus radiodurans (strain ATCC 13939 / DSM 20539 / JCM 16871 / LMG 4051 / NBRC 15346 / NCIMB 9279 / R1 / VKM B-1422) OX=243230 GN=tufA PE=3 SV=1	tufA
	Q9R342	173	K	Elongation factor Tu OS=Deinococcus radiodurans (strain ATCC 13939 / DSM 20539 / JCM 16871 / LMG 4051 / NBRC 15346 / NCIMB 9279 / R1 / VKM B-1422) OX=243230 GN=tufA PE=3 SV=1	tufA
	Q9R342	264	K	Elongation factor Tu OS=Deinococcus radiodurans (strain ATCC 13939 / DSM 20539 / JCM 16871 / LMG 4051 / NBRC 15346 / NCIMB 9279 / R1 / VKM B-1422) OX=243230 GN=tufA PE=3 SV=1	tufA
	Q9R342	275	K	Elongation factor Tu OS=Deinococcus radiodurans (strain ATCC 13939 / DSM 20539 / JCM 16871 / LMG 4051 / NBRC 15346 / NCIMB 9279 / R1 / VKM B-1422) OX=243230 GN=tufA PE=3 SV=1	tufA
	Q9R342	325	K	Elongation factor Tu OS=Deinococcus radiodurans (strain ATCC 13939 / DSM 20539 / JCM 16871 / LMG 4051 / NBRC 15346 / NCIMB 9279 / R1 / VKM B-1422) OX=243230 GN=tufA PE=3 SV=1	tufA
	Q9R342	311	K	Elongation factor Tu OS=Deinococcus radiodurans (strain ATCC 13939 / DSM 20539 / JCM 16871 / LMG 4051 / NBRC 15346 / NCIMB 9279 / R1 / VKM B-1422) OX=243230 GN=tufA PE=3 SV=1	tufA
	Q9RR63	95	K	Tyrosine--tRNA ligase OS=Deinococcus radiodurans (strain ATCC 13939 / DSM 20539 / JCM 16871 / LMG 4051 / NBRC 15346 / NCIMB 9279 / R1 / VKM B-1422) OX=243230 GN=tyrS PE=3 SV=1	tyrS
	Q9RRB5	183	K	Queuine tRNA-ribosyltransferase OS=Deinococcus radiodurans (strain ATCC 13939 / DSM 20539 / JCM 16871 / LMG 4051 / NBRC 15346 / NCIMB 9279 / R1 / VKM B-1422) OX=243230 GN=tgt PE=3 SV=1	tgt
	Q9RRC4	567	K	Arginine--tRNA ligase OS=Deinococcus radiodurans (strain ATCC 13939 / DSM 20539 / JCM 16871 / LMG 4051 / NBRC 15346 / NCIMB 9279 / R1 / VKM B-1422) OX=243230 GN=argS PE=3 SV=1	argS
	Q9RRC4	106	K	Arginine--tRNA ligase OS=Deinococcus radiodurans (strain ATCC 13939 / DSM 20539 / JCM 16871 / LMG 4051 / NBRC 15346 / NCIMB 9279 / R1 / VKM B-1422) OX=243230 GN=argS PE=3 SV=1	argS
	Q9RRC4	406	K	Arginine--tRNA ligase OS=Deinococcus radiodurans (strain ATCC 13939 / DSM 20539 / JCM 16871 / LMG 4051 / NBRC 15346 / NCIMB 9279 / R1 / VKM B-1422) OX=243230 GN=argS PE=3 SV=1	argS
	Q9RRD7	214	K	Aspartyl/glutamyl-tRNA(Asn/Gln) amidotransferase subunit B OS=Deinococcus radiodurans (strain ATCC 13939 / DSM 20539 / JCM 16871 / LMG 4051 / NBRC 15346 / NCIMB 9279 / R1 / VKM B-1422) OX=243230 GN=gatB PE=3 SV=2	gatB
	Q9RRG8	11	K	50S ribosomal protein L28 OS=Deinococcus radiodurans (strain ATCC 13939 / DSM 20539 / JCM 16871 / LMG 4051 / NBRC 15346 / NCIMB 9279 / R1 / VKM B-1422) OX=243230 GN=rpmB PE=1 SV=1	rpmB
	Q9RRG8	39	K	50S ribosomal protein L28 OS=Deinococcus radiodurans (strain ATCC 13939 / DSM 20539 / JCM 16871 / LMG 4051 / NBRC 15346 / NCIMB 9279 / R1 / VKM B-1422) OX=243230 GN=rpmB PE=1 SV=1	rpmB
	Q9RRP8	192	K	NifR3 protein OS=Deinococcus radiodurans (strain ATCC 13939 / DSM 20539 / JCM 16871 / LMG 4051 / NBRC 15346 / NCIMB 9279 / R1 / VKM B-1422) OX=243230 GN=DR_2440 PE=4 SV=1	DR_2440
	Q9RRQ4	212	K	Peptide deformylase OS=Deinococcus radiodurans (strain ATCC 13939 / DSM 20539 / JCM 16871 / LMG 4051 / NBRC 15346 / NCIMB 9279 / R1 / VKM B-1422) OX=243230 GN=def PE=3 SV=1	def
	Q9RRX5	811	K	Phenylalanine--tRNA ligase beta subunit OS=Deinococcus radiodurans (strain ATCC 13939 / DSM 20539 / JCM 16871 / LMG 4051 / NBRC 15346 / NCIMB 9279 / R1 / VKM B-1422) OX=243230 GN=pheT PE=3 SV=1	pheT
	Q9RRX5	390	K	Phenylalanine--tRNA ligase beta subunit OS=Deinococcus radiodurans (strain ATCC 13939 / DSM 20539 / JCM 16871 / LMG 4051 / NBRC 15346 / NCIMB 9279 / R1 / VKM B-1422) OX=243230 GN=pheT PE=3 SV=1	pheT
	Q9RRX5	597	K	Phenylalanine--tRNA ligase beta subunit OS=Deinococcus radiodurans (strain ATCC 13939 / DSM 20539 / JCM 16871 / LMG 4051 / NBRC 15346 / NCIMB 9279 / R1 / VKM B-1422) OX=243230 GN=pheT PE=3 SV=1	pheT
	Q9RRX5	792	K	Phenylalanine--tRNA ligase beta subunit OS=Deinococcus radiodurans (strain ATCC 13939 / DSM 20539 / JCM 16871 / LMG 4051 / NBRC 15346 / NCIMB 9279 / R1 / VKM B-1422) OX=243230 GN=pheT PE=3 SV=1	pheT
	Q9RRX8	28	K	Phenylalanine--tRNA ligase alpha subunit OS=Deinococcus radiodurans (strain ATCC 13939 / DSM 20539 / JCM 16871 / LMG 4051 / NBRC 15346 / NCIMB 9279 / R1 / VKM B-1422) OX=243230 GN=pheS PE=3 SV=1	pheS
	Q9RRX8	298	K	Phenylalanine--tRNA ligase alpha subunit OS=Deinococcus radiodurans (strain ATCC 13939 / DSM 20539 / JCM 16871 / LMG 4051 / NBRC 15346 / NCIMB 9279 / R1 / VKM B-1422) OX=243230 GN=pheS PE=3 SV=1	pheS
	Q9RRX8	314	K	Phenylalanine--tRNA ligase alpha subunit OS=Deinococcus radiodurans (strain ATCC 13939 / DSM 20539 / JCM 16871 / LMG 4051 / NBRC 15346 / NCIMB 9279 / R1 / VKM B-1422) OX=243230 GN=pheS PE=3 SV=1	pheS
	Q9RRX8	68	K	Phenylalanine--tRNA ligase alpha subunit OS=Deinococcus radiodurans (strain ATCC 13939 / DSM 20539 / JCM 16871 / LMG 4051 / NBRC 15346 / NCIMB 9279 / R1 / VKM B-1422) OX=243230 GN=pheS PE=3 SV=1	pheS
	Q9RRX8	235	K	Phenylalanine--tRNA ligase alpha subunit OS=Deinococcus radiodurans (strain ATCC 13939 / DSM 20539 / JCM 16871 / LMG 4051 / NBRC 15346 / NCIMB 9279 / R1 / VKM B-1422) OX=243230 GN=pheS PE=3 SV=1	pheS
	Q9RRX8	48	K	Phenylalanine--tRNA ligase alpha subunit OS=Deinococcus radiodurans (strain ATCC 13939 / DSM 20539 / JCM 16871 / LMG 4051 / NBRC 15346 / NCIMB 9279 / R1 / VKM B-1422) OX=243230 GN=pheS PE=3 SV=1	pheS
	Q9RRX9	158	K	Probable L-asparaginase OS=Deinococcus radiodurans (strain ATCC 13939 / DSM 20539 / JCM 16871 / LMG 4051 / NBRC 15346 / NCIMB 9279 / R1 / VKM B-1422) OX=243230 GN=ansA PE=3 SV=2	ansA
	Q9RS27	797	K	Alanine--tRNA ligase OS=Deinococcus radiodurans (strain ATCC 13939 / DSM 20539 / JCM 16871 / LMG 4051 / NBRC 15346 / NCIMB 9279 / R1 / VKM B-1422) OX=243230 GN=alaS PE=3 SV=1	alaS
	Q9RS27	662	K	Alanine--tRNA ligase OS=Deinococcus radiodurans (strain ATCC 13939 / DSM 20539 / JCM 16871 / LMG 4051 / NBRC 15346 / NCIMB 9279 / R1 / VKM B-1422) OX=243230 GN=alaS PE=3 SV=1	alaS
	Q9RS27	239	K	Alanine--tRNA ligase OS=Deinococcus radiodurans (strain ATCC 13939 / DSM 20539 / JCM 16871 / LMG 4051 / NBRC 15346 / NCIMB 9279 / R1 / VKM B-1422) OX=243230 GN=alaS PE=3 SV=1	alaS
	Q9RS27	846	K	Alanine--tRNA ligase OS=Deinococcus radiodurans (strain ATCC 13939 / DSM 20539 / JCM 16871 / LMG 4051 / NBRC 15346 / NCIMB 9279 / R1 / VKM B-1422) OX=243230 GN=alaS PE=3 SV=1	alaS
	Q9RS27	279	K	Alanine--tRNA ligase OS=Deinococcus radiodurans (strain ATCC 13939 / DSM 20539 / JCM 16871 / LMG 4051 / NBRC 15346 / NCIMB 9279 / R1 / VKM B-1422) OX=243230 GN=alaS PE=3 SV=1	alaS
	Q9RS27	856	K	Alanine--tRNA ligase OS=Deinococcus radiodurans (strain ATCC 13939 / DSM 20539 / JCM 16871 / LMG 4051 / NBRC 15346 / NCIMB 9279 / R1 / VKM B-1422) OX=243230 GN=alaS PE=3 SV=1	alaS
	Q9RS27	599	K	Alanine--tRNA ligase OS=Deinococcus radiodurans (strain ATCC 13939 / DSM 20539 / JCM 16871 / LMG 4051 / NBRC 15346 / NCIMB 9279 / R1 / VKM B-1422) OX=243230 GN=alaS PE=3 SV=1	alaS
	Q9RS96	112	K	Uncharacterized protein OS=Deinococcus radiodurans (strain ATCC 13939 / DSM 20539 / JCM 16871 / LMG 4051 / NBRC 15346 / NCIMB 9279 / R1 / VKM B-1422) OX=243230 GN=DR_2231 PE=1 SV=1	DR_2231
	Q9RSF0	805	K	Leucine--tRNA ligase OS=Deinococcus radiodurans (strain ATCC 13939 / DSM 20539 / JCM 16871 / LMG 4051 / NBRC 15346 / NCIMB 9279 / R1 / VKM B-1422) OX=243230 GN=leuS PE=3 SV=2	leuS
	Q9RSF0	675	K	Leucine--tRNA ligase OS=Deinococcus radiodurans (strain ATCC 13939 / DSM 20539 / JCM 16871 / LMG 4051 / NBRC 15346 / NCIMB 9279 / R1 / VKM B-1422) OX=243230 GN=leuS PE=3 SV=2	leuS
	Q9RSF0	165	K	Leucine--tRNA ligase OS=Deinococcus radiodurans (strain ATCC 13939 / DSM 20539 / JCM 16871 / LMG 4051 / NBRC 15346 / NCIMB 9279 / R1 / VKM B-1422) OX=243230 GN=leuS PE=3 SV=2	leuS
	Q9RSF0	800	K	Leucine--tRNA ligase OS=Deinococcus radiodurans (strain ATCC 13939 / DSM 20539 / JCM 16871 / LMG 4051 / NBRC 15346 / NCIMB 9279 / R1 / VKM B-1422) OX=243230 GN=leuS PE=3 SV=2	leuS
	Q9RSF0	361	K	Leucine--tRNA ligase OS=Deinococcus radiodurans (strain ATCC 13939 / DSM 20539 / JCM 16871 / LMG 4051 / NBRC 15346 / NCIMB 9279 / R1 / VKM B-1422) OX=243230 GN=leuS PE=3 SV=2	leuS
	Q9RSF0	137	K	Leucine--tRNA ligase OS=Deinococcus radiodurans (strain ATCC 13939 / DSM 20539 / JCM 16871 / LMG 4051 / NBRC 15346 / NCIMB 9279 / R1 / VKM B-1422) OX=243230 GN=leuS PE=3 SV=2	leuS
	Q9RSF0	560	K	Leucine--tRNA ligase OS=Deinococcus radiodurans (strain ATCC 13939 / DSM 20539 / JCM 16871 / LMG 4051 / NBRC 15346 / NCIMB 9279 / R1 / VKM B-1422) OX=243230 GN=leuS PE=3 SV=2	leuS
	Q9RSF0	781	K	Leucine--tRNA ligase OS=Deinococcus radiodurans (strain ATCC 13939 / DSM 20539 / JCM 16871 / LMG 4051 / NBRC 15346 / NCIMB 9279 / R1 / VKM B-1422) OX=243230 GN=leuS PE=3 SV=2	leuS
	Q9RSF6	102	K	"Sun protein, putative OS=Deinococcus radiodurans (strain ATCC 13939 / DSM 20539 / JCM 16871 / LMG 4051 / NBRC 15346 / NCIMB 9279 / R1 / VKM B-1422) OX=243230 GN=DR_2168 PE=3 SV=1"	DR_2168
	Q9RSJ5	42	K	50S ribosomal protein L17 OS=Deinococcus radiodurans (strain ATCC 13939 / DSM 20539 / JCM 16871 / LMG 4051 / NBRC 15346 / NCIMB 9279 / R1 / VKM B-1422) OX=243230 GN=rplQ PE=1 SV=1	rplQ
	Q9RSJ5	40	K	50S ribosomal protein L17 OS=Deinococcus radiodurans (strain ATCC 13939 / DSM 20539 / JCM 16871 / LMG 4051 / NBRC 15346 / NCIMB 9279 / R1 / VKM B-1422) OX=243230 GN=rplQ PE=1 SV=1	rplQ
	Q9RSJ5	56	K	50S ribosomal protein L17 OS=Deinococcus radiodurans (strain ATCC 13939 / DSM 20539 / JCM 16871 / LMG 4051 / NBRC 15346 / NCIMB 9279 / R1 / VKM B-1422) OX=243230 GN=rplQ PE=1 SV=1	rplQ
	Q9RSJ5	73	K	50S ribosomal protein L17 OS=Deinococcus radiodurans (strain ATCC 13939 / DSM 20539 / JCM 16871 / LMG 4051 / NBRC 15346 / NCIMB 9279 / R1 / VKM B-1422) OX=243230 GN=rplQ PE=1 SV=1	rplQ
	Q9RSJ5	86	K	50S ribosomal protein L17 OS=Deinococcus radiodurans (strain ATCC 13939 / DSM 20539 / JCM 16871 / LMG 4051 / NBRC 15346 / NCIMB 9279 / R1 / VKM B-1422) OX=243230 GN=rplQ PE=1 SV=1	rplQ
	Q9RSJ7	27	K	30S ribosomal protein S4 OS=Deinococcus radiodurans (strain ATCC 13939 / DSM 20539 / JCM 16871 / LMG 4051 / NBRC 15346 / NCIMB 9279 / R1 / VKM B-1422) OX=243230 GN=rpsD PE=3 SV=1	rpsD
	Q9RSJ7	137	K	30S ribosomal protein S4 OS=Deinococcus radiodurans (strain ATCC 13939 / DSM 20539 / JCM 16871 / LMG 4051 / NBRC 15346 / NCIMB 9279 / R1 / VKM B-1422) OX=243230 GN=rpsD PE=3 SV=1	rpsD
	Q9RSJ7	69	K	30S ribosomal protein S4 OS=Deinococcus radiodurans (strain ATCC 13939 / DSM 20539 / JCM 16871 / LMG 4051 / NBRC 15346 / NCIMB 9279 / R1 / VKM B-1422) OX=243230 GN=rpsD PE=3 SV=1	rpsD
	Q9RSJ7	128	K	30S ribosomal protein S4 OS=Deinococcus radiodurans (strain ATCC 13939 / DSM 20539 / JCM 16871 / LMG 4051 / NBRC 15346 / NCIMB 9279 / R1 / VKM B-1422) OX=243230 GN=rpsD PE=3 SV=1	rpsD
	Q9RSJ7	162	K	30S ribosomal protein S4 OS=Deinococcus radiodurans (strain ATCC 13939 / DSM 20539 / JCM 16871 / LMG 4051 / NBRC 15346 / NCIMB 9279 / R1 / VKM B-1422) OX=243230 GN=rpsD PE=3 SV=1	rpsD
	Q9RSJ7	178	K	30S ribosomal protein S4 OS=Deinococcus radiodurans (strain ATCC 13939 / DSM 20539 / JCM 16871 / LMG 4051 / NBRC 15346 / NCIMB 9279 / R1 / VKM B-1422) OX=243230 GN=rpsD PE=3 SV=1	rpsD
	Q9RSJ7	10	K	30S ribosomal protein S4 OS=Deinococcus radiodurans (strain ATCC 13939 / DSM 20539 / JCM 16871 / LMG 4051 / NBRC 15346 / NCIMB 9279 / R1 / VKM B-1422) OX=243230 GN=rpsD PE=3 SV=1	rpsD
	Q9RSJ8	58	K	30S ribosomal protein S11 OS=Deinococcus radiodurans (strain ATCC 13939 / DSM 20539 / JCM 16871 / LMG 4051 / NBRC 15346 / NCIMB 9279 / R1 / VKM B-1422) OX=243230 GN=rpsK PE=3 SV=1	rpsK
	Q9RSJ9	46	K	30S ribosomal protein S13 OS=Deinococcus radiodurans (strain ATCC 13939 / DSM 20539 / JCM 16871 / LMG 4051 / NBRC 15346 / NCIMB 9279 / R1 / VKM B-1422) OX=243230 GN=rpsM PE=3 SV=1	rpsM
	Q9RSJ9	31	K	30S ribosomal protein S13 OS=Deinococcus radiodurans (strain ATCC 13939 / DSM 20539 / JCM 16871 / LMG 4051 / NBRC 15346 / NCIMB 9279 / R1 / VKM B-1422) OX=243230 GN=rpsM PE=3 SV=1	rpsM
	Q9RSJ9	65	K	30S ribosomal protein S13 OS=Deinococcus radiodurans (strain ATCC 13939 / DSM 20539 / JCM 16871 / LMG 4051 / NBRC 15346 / NCIMB 9279 / R1 / VKM B-1422) OX=243230 GN=rpsM PE=3 SV=1	rpsM
	Q9RSJ9	62	K	30S ribosomal protein S13 OS=Deinococcus radiodurans (strain ATCC 13939 / DSM 20539 / JCM 16871 / LMG 4051 / NBRC 15346 / NCIMB 9279 / R1 / VKM B-1422) OX=243230 GN=rpsM PE=3 SV=1	rpsM
	Q9RSK0	9	K	50S ribosomal protein L36 OS=Deinococcus radiodurans (strain ATCC 13939 / DSM 20539 / JCM 16871 / LMG 4051 / NBRC 15346 / NCIMB 9279 / R1 / VKM B-1422) OX=243230 GN=rpmJ PE=1 SV=1	rpmJ
	Q9RSK0	31	K	50S ribosomal protein L36 OS=Deinococcus radiodurans (strain ATCC 13939 / DSM 20539 / JCM 16871 / LMG 4051 / NBRC 15346 / NCIMB 9279 / R1 / VKM B-1422) OX=243230 GN=rpmJ PE=1 SV=1	rpmJ
	Q9RSK0	15	K	50S ribosomal protein L36 OS=Deinococcus radiodurans (strain ATCC 13939 / DSM 20539 / JCM 16871 / LMG 4051 / NBRC 15346 / NCIMB 9279 / R1 / VKM B-1422) OX=243230 GN=rpmJ PE=1 SV=1	rpmJ
	Q9RSK1	34	K	Translation initiation factor IF-1 OS=Deinococcus radiodurans (strain ATCC 13939 / DSM 20539 / JCM 16871 / LMG 4051 / NBRC 15346 / NCIMB 9279 / R1 / VKM B-1422) OX=243230 GN=infA PE=3 SV=2	infA
	Q9RSK9	28	K	50S ribosomal protein L15 OS=Deinococcus radiodurans (strain ATCC 13939 / DSM 20539 / JCM 16871 / LMG 4051 / NBRC 15346 / NCIMB 9279 / R1 / VKM B-1422) OX=243230 GN=rplO PE=1 SV=1	rplO
	Q9RSK9	45	K	50S ribosomal protein L15 OS=Deinococcus radiodurans (strain ATCC 13939 / DSM 20539 / JCM 16871 / LMG 4051 / NBRC 15346 / NCIMB 9279 / R1 / VKM B-1422) OX=243230 GN=rplO PE=1 SV=1	rplO
	Q9RSL0	18	K	50S ribosomal protein L30 OS=Deinococcus radiodurans (strain ATCC 13939 / DSM 20539 / JCM 16871 / LMG 4051 / NBRC 15346 / NCIMB 9279 / R1 / VKM B-1422) OX=243230 GN=rpmD PE=1 SV=1	rpmD
	Q9RSL0	45	K	50S ribosomal protein L30 OS=Deinococcus radiodurans (strain ATCC 13939 / DSM 20539 / JCM 16871 / LMG 4051 / NBRC 15346 / NCIMB 9279 / R1 / VKM B-1422) OX=243230 GN=rpmD PE=1 SV=1	rpmD
	Q9RSL0	48	K	50S ribosomal protein L30 OS=Deinococcus radiodurans (strain ATCC 13939 / DSM 20539 / JCM 16871 / LMG 4051 / NBRC 15346 / NCIMB 9279 / R1 / VKM B-1422) OX=243230 GN=rpmD PE=1 SV=1	rpmD
	Q9RSL1	103	K	30S ribosomal protein S5 OS=Deinococcus radiodurans (strain ATCC 13939 / DSM 20539 / JCM 16871 / LMG 4051 / NBRC 15346 / NCIMB 9279 / R1 / VKM B-1422) OX=243230 GN=rpsE PE=3 SV=1	rpsE
	Q9RSL1	60	K	30S ribosomal protein S5 OS=Deinococcus radiodurans (strain ATCC 13939 / DSM 20539 / JCM 16871 / LMG 4051 / NBRC 15346 / NCIMB 9279 / R1 / VKM B-1422) OX=243230 GN=rpsE PE=3 SV=1	rpsE
	Q9RSL1	151	K	30S ribosomal protein S5 OS=Deinococcus radiodurans (strain ATCC 13939 / DSM 20539 / JCM 16871 / LMG 4051 / NBRC 15346 / NCIMB 9279 / R1 / VKM B-1422) OX=243230 GN=rpsE PE=3 SV=1	rpsE
	Q9RSL1	139	K	30S ribosomal protein S5 OS=Deinococcus radiodurans (strain ATCC 13939 / DSM 20539 / JCM 16871 / LMG 4051 / NBRC 15346 / NCIMB 9279 / R1 / VKM B-1422) OX=243230 GN=rpsE PE=3 SV=1	rpsE
	Q9RSL1	29	K	30S ribosomal protein S5 OS=Deinococcus radiodurans (strain ATCC 13939 / DSM 20539 / JCM 16871 / LMG 4051 / NBRC 15346 / NCIMB 9279 / R1 / VKM B-1422) OX=243230 GN=rpsE PE=3 SV=1	rpsE
	Q9RSL2	60	K	50S ribosomal protein L18 OS=Deinococcus radiodurans (strain ATCC 13939 / DSM 20539 / JCM 16871 / LMG 4051 / NBRC 15346 / NCIMB 9279 / R1 / VKM B-1422) OX=243230 GN=rplR PE=1 SV=3	rplR
	Q9RSL2	36	K	50S ribosomal protein L18 OS=Deinococcus radiodurans (strain ATCC 13939 / DSM 20539 / JCM 16871 / LMG 4051 / NBRC 15346 / NCIMB 9279 / R1 / VKM B-1422) OX=243230 GN=rplR PE=1 SV=3	rplR
	Q9RSL2	95	K	50S ribosomal protein L18 OS=Deinococcus radiodurans (strain ATCC 13939 / DSM 20539 / JCM 16871 / LMG 4051 / NBRC 15346 / NCIMB 9279 / R1 / VKM B-1422) OX=243230 GN=rplR PE=1 SV=3	rplR
	Q9RSL2	64	K	50S ribosomal protein L18 OS=Deinococcus radiodurans (strain ATCC 13939 / DSM 20539 / JCM 16871 / LMG 4051 / NBRC 15346 / NCIMB 9279 / R1 / VKM B-1422) OX=243230 GN=rplR PE=1 SV=3	rplR
	Q9RSL2	101	K	50S ribosomal protein L18 OS=Deinococcus radiodurans (strain ATCC 13939 / DSM 20539 / JCM 16871 / LMG 4051 / NBRC 15346 / NCIMB 9279 / R1 / VKM B-1422) OX=243230 GN=rplR PE=1 SV=3	rplR
	Q9RSL2	82	K	50S ribosomal protein L18 OS=Deinococcus radiodurans (strain ATCC 13939 / DSM 20539 / JCM 16871 / LMG 4051 / NBRC 15346 / NCIMB 9279 / R1 / VKM B-1422) OX=243230 GN=rplR PE=1 SV=3	rplR
	Q9RSL3	25	K	50S ribosomal protein L6 OS=Deinococcus radiodurans (strain ATCC 13939 / DSM 20539 / JCM 16871 / LMG 4051 / NBRC 15346 / NCIMB 9279 / R1 / VKM B-1422) OX=243230 GN=rplF PE=1 SV=2	rplF
	Q9RSL3	60	K	50S ribosomal protein L6 OS=Deinococcus radiodurans (strain ATCC 13939 / DSM 20539 / JCM 16871 / LMG 4051 / NBRC 15346 / NCIMB 9279 / R1 / VKM B-1422) OX=243230 GN=rplF PE=1 SV=2	rplF
	Q9RSL3	30	K	50S ribosomal protein L6 OS=Deinococcus radiodurans (strain ATCC 13939 / DSM 20539 / JCM 16871 / LMG 4051 / NBRC 15346 / NCIMB 9279 / R1 / VKM B-1422) OX=243230 GN=rplF PE=1 SV=2	rplF
	Q9RSL3	160	K	50S ribosomal protein L6 OS=Deinococcus radiodurans (strain ATCC 13939 / DSM 20539 / JCM 16871 / LMG 4051 / NBRC 15346 / NCIMB 9279 / R1 / VKM B-1422) OX=243230 GN=rplF PE=1 SV=2	rplF
	Q9RSL4	32	K	30S ribosomal protein S8 OS=Deinococcus radiodurans (strain ATCC 13939 / DSM 20539 / JCM 16871 / LMG 4051 / NBRC 15346 / NCIMB 9279 / R1 / VKM B-1422) OX=243230 GN=rpsH PE=3 SV=1	rpsH
	Q9RSL4	21	K	30S ribosomal protein S8 OS=Deinococcus radiodurans (strain ATCC 13939 / DSM 20539 / JCM 16871 / LMG 4051 / NBRC 15346 / NCIMB 9279 / R1 / VKM B-1422) OX=243230 GN=rpsH PE=3 SV=1	rpsH
	Q9RSL4	76	K	30S ribosomal protein S8 OS=Deinococcus radiodurans (strain ATCC 13939 / DSM 20539 / JCM 16871 / LMG 4051 / NBRC 15346 / NCIMB 9279 / R1 / VKM B-1422) OX=243230 GN=rpsH PE=3 SV=1	rpsH
	Q9RSN7	103	K	Translation initiation factor IF-3 OS=Deinococcus radiodurans (strain ATCC 13939 / DSM 20539 / JCM 16871 / LMG 4051 / NBRC 15346 / NCIMB 9279 / R1 / VKM B-1422) OX=243230 GN=infC PE=3 SV=1	infC
	Q9RSN7	118	K	Translation initiation factor IF-3 OS=Deinococcus radiodurans (strain ATCC 13939 / DSM 20539 / JCM 16871 / LMG 4051 / NBRC 15346 / NCIMB 9279 / R1 / VKM B-1422) OX=243230 GN=infC PE=3 SV=1	infC
	Q9RSN7	9	K	Translation initiation factor IF-3 OS=Deinococcus radiodurans (strain ATCC 13939 / DSM 20539 / JCM 16871 / LMG 4051 / NBRC 15346 / NCIMB 9279 / R1 / VKM B-1422) OX=243230 GN=infC PE=3 SV=1	infC
	Q9RSN7	96	K	Translation initiation factor IF-3 OS=Deinococcus radiodurans (strain ATCC 13939 / DSM 20539 / JCM 16871 / LMG 4051 / NBRC 15346 / NCIMB 9279 / R1 / VKM B-1422) OX=243230 GN=infC PE=3 SV=1	infC
	Q9RSN7	44	K	Translation initiation factor IF-3 OS=Deinococcus radiodurans (strain ATCC 13939 / DSM 20539 / JCM 16871 / LMG 4051 / NBRC 15346 / NCIMB 9279 / R1 / VKM B-1422) OX=243230 GN=infC PE=3 SV=1	infC
	Q9RSP3	90	K	Threonine--tRNA ligase OS=Deinococcus radiodurans (strain ATCC 13939 / DSM 20539 / JCM 16871 / LMG 4051 / NBRC 15346 / NCIMB 9279 / R1 / VKM B-1422) OX=243230 GN=thrS PE=3 SV=1	thrS
	Q9RSP3	196	K	Threonine--tRNA ligase OS=Deinococcus radiodurans (strain ATCC 13939 / DSM 20539 / JCM 16871 / LMG 4051 / NBRC 15346 / NCIMB 9279 / R1 / VKM B-1422) OX=243230 GN=thrS PE=3 SV=1	thrS
	Q9RSR1	578	K	Polyribonucleotide nucleotidyltransferase OS=Deinococcus radiodurans (strain ATCC 13939 / DSM 20539 / JCM 16871 / LMG 4051 / NBRC 15346 / NCIMB 9279 / R1 / VKM B-1422) OX=243230 GN=pnp PE=1 SV=2	pnp
	Q9RSR1	571	K	Polyribonucleotide nucleotidyltransferase OS=Deinococcus radiodurans (strain ATCC 13939 / DSM 20539 / JCM 16871 / LMG 4051 / NBRC 15346 / NCIMB 9279 / R1 / VKM B-1422) OX=243230 GN=pnp PE=1 SV=2	pnp
	Q9RSR1	612	K	Polyribonucleotide nucleotidyltransferase OS=Deinococcus radiodurans (strain ATCC 13939 / DSM 20539 / JCM 16871 / LMG 4051 / NBRC 15346 / NCIMB 9279 / R1 / VKM B-1422) OX=243230 GN=pnp PE=1 SV=2	pnp
	Q9RSR1	563	K	Polyribonucleotide nucleotidyltransferase OS=Deinococcus radiodurans (strain ATCC 13939 / DSM 20539 / JCM 16871 / LMG 4051 / NBRC 15346 / NCIMB 9279 / R1 / VKM B-1422) OX=243230 GN=pnp PE=1 SV=2	pnp
	Q9RSR1	70	K	Polyribonucleotide nucleotidyltransferase OS=Deinococcus radiodurans (strain ATCC 13939 / DSM 20539 / JCM 16871 / LMG 4051 / NBRC 15346 / NCIMB 9279 / R1 / VKM B-1422) OX=243230 GN=pnp PE=1 SV=2	pnp
	Q9RSR1	228	K	Polyribonucleotide nucleotidyltransferase OS=Deinococcus radiodurans (strain ATCC 13939 / DSM 20539 / JCM 16871 / LMG 4051 / NBRC 15346 / NCIMB 9279 / R1 / VKM B-1422) OX=243230 GN=pnp PE=1 SV=2	pnp
	Q9RSR1	103	K	Polyribonucleotide nucleotidyltransferase OS=Deinococcus radiodurans (strain ATCC 13939 / DSM 20539 / JCM 16871 / LMG 4051 / NBRC 15346 / NCIMB 9279 / R1 / VKM B-1422) OX=243230 GN=pnp PE=1 SV=2	pnp
	Q9RSR1	4	K	Polyribonucleotide nucleotidyltransferase OS=Deinococcus radiodurans (strain ATCC 13939 / DSM 20539 / JCM 16871 / LMG 4051 / NBRC 15346 / NCIMB 9279 / R1 / VKM B-1422) OX=243230 GN=pnp PE=1 SV=2	pnp
	Q9RSR1	687	K	Polyribonucleotide nucleotidyltransferase OS=Deinococcus radiodurans (strain ATCC 13939 / DSM 20539 / JCM 16871 / LMG 4051 / NBRC 15346 / NCIMB 9279 / R1 / VKM B-1422) OX=243230 GN=pnp PE=1 SV=2	pnp
	Q9RSR1	678	K	Polyribonucleotide nucleotidyltransferase OS=Deinococcus radiodurans (strain ATCC 13939 / DSM 20539 / JCM 16871 / LMG 4051 / NBRC 15346 / NCIMB 9279 / R1 / VKM B-1422) OX=243230 GN=pnp PE=1 SV=2	pnp
	Q9RSR5	395	K	Glycine--tRNA ligase OS=Deinococcus radiodurans (strain ATCC 13939 / DSM 20539 / JCM 16871 / LMG 4051 / NBRC 15346 / NCIMB 9279 / R1 / VKM B-1422) OX=243230 GN=glyQS PE=3 SV=2	glyQS
	Q9RSR5	444	K	Glycine--tRNA ligase OS=Deinococcus radiodurans (strain ATCC 13939 / DSM 20539 / JCM 16871 / LMG 4051 / NBRC 15346 / NCIMB 9279 / R1 / VKM B-1422) OX=243230 GN=glyQS PE=3 SV=2	glyQS
	Q9RSR5	263	K	Glycine--tRNA ligase OS=Deinococcus radiodurans (strain ATCC 13939 / DSM 20539 / JCM 16871 / LMG 4051 / NBRC 15346 / NCIMB 9279 / R1 / VKM B-1422) OX=243230 GN=glyQS PE=3 SV=2	glyQS
	Q9RSR5	218	K	Glycine--tRNA ligase OS=Deinococcus radiodurans (strain ATCC 13939 / DSM 20539 / JCM 16871 / LMG 4051 / NBRC 15346 / NCIMB 9279 / R1 / VKM B-1422) OX=243230 GN=glyQS PE=3 SV=2	glyQS
	Q9RSR5	423	K	Glycine--tRNA ligase OS=Deinococcus radiodurans (strain ATCC 13939 / DSM 20539 / JCM 16871 / LMG 4051 / NBRC 15346 / NCIMB 9279 / R1 / VKM B-1422) OX=243230 GN=glyQS PE=3 SV=2	glyQS
	Q9RSR5	14	K	Glycine--tRNA ligase OS=Deinococcus radiodurans (strain ATCC 13939 / DSM 20539 / JCM 16871 / LMG 4051 / NBRC 15346 / NCIMB 9279 / R1 / VKM B-1422) OX=243230 GN=glyQS PE=3 SV=2	glyQS
	Q9RSR5	47	K	Glycine--tRNA ligase OS=Deinococcus radiodurans (strain ATCC 13939 / DSM 20539 / JCM 16871 / LMG 4051 / NBRC 15346 / NCIMB 9279 / R1 / VKM B-1422) OX=243230 GN=glyQS PE=3 SV=2	glyQS
	Q9RSS4	39	K	50S ribosomal protein L33 OS=Deinococcus radiodurans (strain ATCC 13939 / DSM 20539 / JCM 16871 / LMG 4051 / NBRC 15346 / NCIMB 9279 / R1 / VKM B-1422) OX=243230 GN=rpmG PE=1 SV=2	rpmG
	Q9RSS4	26	K	50S ribosomal protein L33 OS=Deinococcus radiodurans (strain ATCC 13939 / DSM 20539 / JCM 16871 / LMG 4051 / NBRC 15346 / NCIMB 9279 / R1 / VKM B-1422) OX=243230 GN=rpmG PE=1 SV=2	rpmG
	Q9RSS7	109	K	50S ribosomal protein L11 OS=Deinococcus radiodurans (strain ATCC 13939 / DSM 20539 / JCM 16871 / LMG 4051 / NBRC 15346 / NCIMB 9279 / R1 / VKM B-1422) OX=243230 GN=rplK PE=1 SV=1	rplK
	Q9RSS7	70	K	50S ribosomal protein L11 OS=Deinococcus radiodurans (strain ATCC 13939 / DSM 20539 / JCM 16871 / LMG 4051 / NBRC 15346 / NCIMB 9279 / R1 / VKM B-1422) OX=243230 GN=rplK PE=1 SV=1	rplK
	Q9RSS7	86	K	50S ribosomal protein L11 OS=Deinococcus radiodurans (strain ATCC 13939 / DSM 20539 / JCM 16871 / LMG 4051 / NBRC 15346 / NCIMB 9279 / R1 / VKM B-1422) OX=243230 GN=rplK PE=1 SV=1	rplK
	Q9RSS8	206	K	50S ribosomal protein L1 OS=Deinococcus radiodurans (strain ATCC 13939 / DSM 20539 / JCM 16871 / LMG 4051 / NBRC 15346 / NCIMB 9279 / R1 / VKM B-1422) OX=243230 GN=rplA PE=1 SV=1	rplA
	Q9RSS8	142	K	50S ribosomal protein L1 OS=Deinococcus radiodurans (strain ATCC 13939 / DSM 20539 / JCM 16871 / LMG 4051 / NBRC 15346 / NCIMB 9279 / R1 / VKM B-1422) OX=243230 GN=rplA PE=1 SV=1	rplA
	Q9RSS8	19	K	50S ribosomal protein L1 OS=Deinococcus radiodurans (strain ATCC 13939 / DSM 20539 / JCM 16871 / LMG 4051 / NBRC 15346 / NCIMB 9279 / R1 / VKM B-1422) OX=243230 GN=rplA PE=1 SV=1	rplA
	Q9RSS8	168	K	50S ribosomal protein L1 OS=Deinococcus radiodurans (strain ATCC 13939 / DSM 20539 / JCM 16871 / LMG 4051 / NBRC 15346 / NCIMB 9279 / R1 / VKM B-1422) OX=243230 GN=rplA PE=1 SV=1	rplA
	Q9RSS9	159	K	50S ribosomal protein L10 OS=Deinococcus radiodurans (strain ATCC 13939 / DSM 20539 / JCM 16871 / LMG 4051 / NBRC 15346 / NCIMB 9279 / R1 / VKM B-1422) OX=243230 GN=rplJ PE=1 SV=1	rplJ
	Q9RSS9	116	K	50S ribosomal protein L10 OS=Deinococcus radiodurans (strain ATCC 13939 / DSM 20539 / JCM 16871 / LMG 4051 / NBRC 15346 / NCIMB 9279 / R1 / VKM B-1422) OX=243230 GN=rplJ PE=1 SV=1	rplJ
	Q9RSS9	46	K	50S ribosomal protein L10 OS=Deinococcus radiodurans (strain ATCC 13939 / DSM 20539 / JCM 16871 / LMG 4051 / NBRC 15346 / NCIMB 9279 / R1 / VKM B-1422) OX=243230 GN=rplJ PE=1 SV=1	rplJ
	Q9RSS9	108	K	50S ribosomal protein L10 OS=Deinococcus radiodurans (strain ATCC 13939 / DSM 20539 / JCM 16871 / LMG 4051 / NBRC 15346 / NCIMB 9279 / R1 / VKM B-1422) OX=243230 GN=rplJ PE=1 SV=1	rplJ
	Q9RSS9	54	K	50S ribosomal protein L10 OS=Deinococcus radiodurans (strain ATCC 13939 / DSM 20539 / JCM 16871 / LMG 4051 / NBRC 15346 / NCIMB 9279 / R1 / VKM B-1422) OX=243230 GN=rplJ PE=1 SV=1	rplJ
	Q9RSS9	5	K	50S ribosomal protein L10 OS=Deinococcus radiodurans (strain ATCC 13939 / DSM 20539 / JCM 16871 / LMG 4051 / NBRC 15346 / NCIMB 9279 / R1 / VKM B-1422) OX=243230 GN=rplJ PE=1 SV=1	rplJ
	Q9RSW0	46	K	tRNA (guanine-N(1)-)-methyltransferase OS=Deinococcus radiodurans (strain ATCC 13939 / DSM 20539 / JCM 16871 / LMG 4051 / NBRC 15346 / NCIMB 9279 / R1 / VKM B-1422) OX=243230 GN=trmD PE=3 SV=1	trmD
	Q9RSW6	59	K	50S ribosomal protein L35 OS=Deinococcus radiodurans (strain ATCC 13939 / DSM 20539 / JCM 16871 / LMG 4051 / NBRC 15346 / NCIMB 9279 / R1 / VKM B-1422) OX=243230 GN=rpmI PE=1 SV=3	rpmI
	Q9RSW6	52	K	50S ribosomal protein L35 OS=Deinococcus radiodurans (strain ATCC 13939 / DSM 20539 / JCM 16871 / LMG 4051 / NBRC 15346 / NCIMB 9279 / R1 / VKM B-1422) OX=243230 GN=rpmI PE=1 SV=3	rpmI
	Q9RSW6	21	K	50S ribosomal protein L35 OS=Deinococcus radiodurans (strain ATCC 13939 / DSM 20539 / JCM 16871 / LMG 4051 / NBRC 15346 / NCIMB 9279 / R1 / VKM B-1422) OX=243230 GN=rpmI PE=1 SV=3	rpmI
	Q9RSW6	36	K	50S ribosomal protein L35 OS=Deinococcus radiodurans (strain ATCC 13939 / DSM 20539 / JCM 16871 / LMG 4051 / NBRC 15346 / NCIMB 9279 / R1 / VKM B-1422) OX=243230 GN=rpmI PE=1 SV=3	rpmI
	Q9RSW6	46	K	50S ribosomal protein L35 OS=Deinococcus radiodurans (strain ATCC 13939 / DSM 20539 / JCM 16871 / LMG 4051 / NBRC 15346 / NCIMB 9279 / R1 / VKM B-1422) OX=243230 GN=rpmI PE=1 SV=3	rpmI
	Q9RSW6	26	K	50S ribosomal protein L35 OS=Deinococcus radiodurans (strain ATCC 13939 / DSM 20539 / JCM 16871 / LMG 4051 / NBRC 15346 / NCIMB 9279 / R1 / VKM B-1422) OX=243230 GN=rpmI PE=1 SV=3	rpmI
	Q9RSW6	15	K	50S ribosomal protein L35 OS=Deinococcus radiodurans (strain ATCC 13939 / DSM 20539 / JCM 16871 / LMG 4051 / NBRC 15346 / NCIMB 9279 / R1 / VKM B-1422) OX=243230 GN=rpmI PE=1 SV=3	rpmI
	Q9RSW7	22	K	50S ribosomal protein L20 OS=Deinococcus radiodurans (strain ATCC 13939 / DSM 20539 / JCM 16871 / LMG 4051 / NBRC 15346 / NCIMB 9279 / R1 / VKM B-1422) OX=243230 GN=rplT PE=1 SV=1	rplT
	Q9RSW7	107	K	50S ribosomal protein L20 OS=Deinococcus radiodurans (strain ATCC 13939 / DSM 20539 / JCM 16871 / LMG 4051 / NBRC 15346 / NCIMB 9279 / R1 / VKM B-1422) OX=243230 GN=rplT PE=1 SV=1	rplT
	Q9RSY6	256	K	"Ribosomal protein S1, putative OS=Deinococcus radiodurans (strain ATCC 13939 / DSM 20539 / JCM 16871 / LMG 4051 / NBRC 15346 / NCIMB 9279 / R1 / VKM B-1422) OX=243230 GN=DR_1983 PE=4 SV=1"	DR_1983
	Q9RSY6	346	K	"Ribosomal protein S1, putative OS=Deinococcus radiodurans (strain ATCC 13939 / DSM 20539 / JCM 16871 / LMG 4051 / NBRC 15346 / NCIMB 9279 / R1 / VKM B-1422) OX=243230 GN=DR_1983 PE=4 SV=1"	DR_1983
	Q9RSY6	199	K	"Ribosomal protein S1, putative OS=Deinococcus radiodurans (strain ATCC 13939 / DSM 20539 / JCM 16871 / LMG 4051 / NBRC 15346 / NCIMB 9279 / R1 / VKM B-1422) OX=243230 GN=DR_1983 PE=4 SV=1"	DR_1983
	Q9RT99	211	K	Ribosomal RNA small subunit methyltransferase H OS=Deinococcus radiodurans (strain ATCC 13939 / DSM 20539 / JCM 16871 / LMG 4051 / NBRC 15346 / NCIMB 9279 / R1 / VKM B-1422) OX=243230 GN=rsmH PE=3 SV=1	rsmH
	Q9RTA9	188	K	Glutamyl-tRNA(Gln) amidotransferase subunit A OS=Deinococcus radiodurans (strain ATCC 13939 / DSM 20539 / JCM 16871 / LMG 4051 / NBRC 15346 / NCIMB 9279 / R1 / VKM B-1422) OX=243230 GN=gatA PE=3 SV=1	gatA
	Q9RTD1	237	K	Methyltrans_SAM domain-containing protein OS=Deinococcus radiodurans (strain ATCC 13939 / DSM 20539 / JCM 16871 / LMG 4051 / NBRC 15346 / NCIMB 9279 / R1 / VKM B-1422) OX=243230 GN=DR_1834 PE=4 SV=1	DR_1834
	Q9RTG5	533	K	Translation initiation factor IF-2 OS=Deinococcus radiodurans (strain ATCC 13939 / DSM 20539 / JCM 16871 / LMG 4051 / NBRC 15346 / NCIMB 9279 / R1 / VKM B-1422) OX=243230 GN=infB PE=3 SV=1	infB
	Q9RTG5	476	K	Translation initiation factor IF-2 OS=Deinococcus radiodurans (strain ATCC 13939 / DSM 20539 / JCM 16871 / LMG 4051 / NBRC 15346 / NCIMB 9279 / R1 / VKM B-1422) OX=243230 GN=infB PE=3 SV=1	infB
	Q9RTG5	544	K	Translation initiation factor IF-2 OS=Deinococcus radiodurans (strain ATCC 13939 / DSM 20539 / JCM 16871 / LMG 4051 / NBRC 15346 / NCIMB 9279 / R1 / VKM B-1422) OX=243230 GN=infB PE=3 SV=1	infB
	Q9RTG5	518	K	Translation initiation factor IF-2 OS=Deinococcus radiodurans (strain ATCC 13939 / DSM 20539 / JCM 16871 / LMG 4051 / NBRC 15346 / NCIMB 9279 / R1 / VKM B-1422) OX=243230 GN=infB PE=3 SV=1	infB
	Q9RTG5	143	K	Translation initiation factor IF-2 OS=Deinococcus radiodurans (strain ATCC 13939 / DSM 20539 / JCM 16871 / LMG 4051 / NBRC 15346 / NCIMB 9279 / R1 / VKM B-1422) OX=243230 GN=infB PE=3 SV=1	infB
	Q9RTK1	147	K	tRNA-specific 2-thiouridylase MnmA OS=Deinococcus radiodurans (strain ATCC 13939 / DSM 20539 / JCM 16871 / LMG 4051 / NBRC 15346 / NCIMB 9279 / R1 / VKM B-1422) OX=243230 GN=mnmA PE=3 SV=2	mnmA
	Q9RTK1	166	K	tRNA-specific 2-thiouridylase MnmA OS=Deinococcus radiodurans (strain ATCC 13939 / DSM 20539 / JCM 16871 / LMG 4051 / NBRC 15346 / NCIMB 9279 / R1 / VKM B-1422) OX=243230 GN=mnmA PE=3 SV=2	mnmA
	Q9RTK1	261	K	tRNA-specific 2-thiouridylase MnmA OS=Deinococcus radiodurans (strain ATCC 13939 / DSM 20539 / JCM 16871 / LMG 4051 / NBRC 15346 / NCIMB 9279 / R1 / VKM B-1422) OX=243230 GN=mnmA PE=3 SV=2	mnmA
	Q9RTK1	122	K	tRNA-specific 2-thiouridylase MnmA OS=Deinococcus radiodurans (strain ATCC 13939 / DSM 20539 / JCM 16871 / LMG 4051 / NBRC 15346 / NCIMB 9279 / R1 / VKM B-1422) OX=243230 GN=mnmA PE=3 SV=2	mnmA
	Q9RTK1	133	K	tRNA-specific 2-thiouridylase MnmA OS=Deinococcus radiodurans (strain ATCC 13939 / DSM 20539 / JCM 16871 / LMG 4051 / NBRC 15346 / NCIMB 9279 / R1 / VKM B-1422) OX=243230 GN=mnmA PE=3 SV=2	mnmA
	Q9RTK6	65	K	S1 motif domain-containing protein OS=Deinococcus radiodurans (strain ATCC 13939 / DSM 20539 / JCM 16871 / LMG 4051 / NBRC 15346 / NCIMB 9279 / R1 / VKM B-1422) OX=243230 GN=DR_1754 PE=4 SV=1	DR_1754
	Q9RTQ8	181	K	tRNA-dihydrouridine(20/20a) synthase OS=Deinococcus radiodurans (strain ATCC 13939 / DSM 20539 / JCM 16871 / LMG 4051 / NBRC 15346 / NCIMB 9279 / R1 / VKM B-1422) OX=243230 GN=DR_1698 PE=3 SV=1	DR_1698
	Q9RTR2	274	K	Uncharacterized protein OS=Deinococcus radiodurans (strain ATCC 13939 / DSM 20539 / JCM 16871 / LMG 4051 / NBRC 15346 / NCIMB 9279 / R1 / VKM B-1422) OX=243230 GN=DR_1694 PE=4 SV=1	DR_1694
	Q9RTR6	17	K	tRNA dimethylallyltransferase OS=Deinococcus radiodurans (strain ATCC 13939 / DSM 20539 / JCM 16871 / LMG 4051 / NBRC 15346 / NCIMB 9279 / R1 / VKM B-1422) OX=243230 GN=miaA PE=3 SV=1	miaA
	Q9RTS6	69	K	tRNA (guanine-N(7)-)-methyltransferase OS=Deinococcus radiodurans (strain ATCC 13939 / DSM 20539 / JCM 16871 / LMG 4051 / NBRC 15346 / NCIMB 9279 / R1 / VKM B-1422) OX=243230 GN=trmB PE=3 SV=1	trmB
	Q9RTS6	318	K	tRNA (guanine-N(7)-)-methyltransferase OS=Deinococcus radiodurans (strain ATCC 13939 / DSM 20539 / JCM 16871 / LMG 4051 / NBRC 15346 / NCIMB 9279 / R1 / VKM B-1422) OX=243230 GN=trmB PE=3 SV=1	trmB
	Q9RTT6	308	K	Cysteine--tRNA ligase OS=Deinococcus radiodurans (strain ATCC 13939 / DSM 20539 / JCM 16871 / LMG 4051 / NBRC 15346 / NCIMB 9279 / R1 / VKM B-1422) OX=243230 GN=cysS PE=3 SV=2	cysS
	Q9RTT6	59	K	Cysteine--tRNA ligase OS=Deinococcus radiodurans (strain ATCC 13939 / DSM 20539 / JCM 16871 / LMG 4051 / NBRC 15346 / NCIMB 9279 / R1 / VKM B-1422) OX=243230 GN=cysS PE=3 SV=2	cysS
	Q9RTT6	296	K	Cysteine--tRNA ligase OS=Deinococcus radiodurans (strain ATCC 13939 / DSM 20539 / JCM 16871 / LMG 4051 / NBRC 15346 / NCIMB 9279 / R1 / VKM B-1422) OX=243230 GN=cysS PE=3 SV=2	cysS
	Q9RTT6	179	K	Cysteine--tRNA ligase OS=Deinococcus radiodurans (strain ATCC 13939 / DSM 20539 / JCM 16871 / LMG 4051 / NBRC 15346 / NCIMB 9279 / R1 / VKM B-1422) OX=243230 GN=cysS PE=3 SV=2	cysS
	Q9RTX6	331	K	"Amidase, putative OS=Deinococcus radiodurans (strain ATCC 13939 / DSM 20539 / JCM 16871 / LMG 4051 / NBRC 15346 / NCIMB 9279 / R1 / VKM B-1422) OX=243230 GN=DR_1625 PE=4 SV=1"	DR_1625
	Q9RU19	48	K	S-adenosylmethionine:tRNA ribosyltransferase-isomerase OS=Deinococcus radiodurans (strain ATCC 13939 / DSM 20539 / JCM 16871 / LMG 4051 / NBRC 15346 / NCIMB 9279 / R1 / VKM B-1422) OX=243230 GN=queA PE=3 SV=1	queA
	Q9RU41	319	K	Peptide chain release factor 3 OS=Deinococcus radiodurans (strain ATCC 13939 / DSM 20539 / JCM 16871 / LMG 4051 / NBRC 15346 / NCIMB 9279 / R1 / VKM B-1422) OX=243230 GN=prfC PE=3 SV=1	prfC
	Q9RU41	37	K	Peptide chain release factor 3 OS=Deinococcus radiodurans (strain ATCC 13939 / DSM 20539 / JCM 16871 / LMG 4051 / NBRC 15346 / NCIMB 9279 / R1 / VKM B-1422) OX=243230 GN=prfC PE=3 SV=1	prfC
	Q9RU79	74	K	30S ribosomal protein S2 OS=Deinococcus radiodurans (strain ATCC 13939 / DSM 20539 / JCM 16871 / LMG 4051 / NBRC 15346 / NCIMB 9279 / R1 / VKM B-1422) OX=243230 GN=rpsB PE=3 SV=1	rpsB
	Q9RU79	131	K	30S ribosomal protein S2 OS=Deinococcus radiodurans (strain ATCC 13939 / DSM 20539 / JCM 16871 / LMG 4051 / NBRC 15346 / NCIMB 9279 / R1 / VKM B-1422) OX=243230 GN=rpsB PE=3 SV=1	rpsB
	Q9RU79	21	K	30S ribosomal protein S2 OS=Deinococcus radiodurans (strain ATCC 13939 / DSM 20539 / JCM 16871 / LMG 4051 / NBRC 15346 / NCIMB 9279 / R1 / VKM B-1422) OX=243230 GN=rpsB PE=3 SV=1	rpsB
	Q9RU79	105	K	30S ribosomal protein S2 OS=Deinococcus radiodurans (strain ATCC 13939 / DSM 20539 / JCM 16871 / LMG 4051 / NBRC 15346 / NCIMB 9279 / R1 / VKM B-1422) OX=243230 GN=rpsB PE=3 SV=1	rpsB
	Q9RU79	29	K	30S ribosomal protein S2 OS=Deinococcus radiodurans (strain ATCC 13939 / DSM 20539 / JCM 16871 / LMG 4051 / NBRC 15346 / NCIMB 9279 / R1 / VKM B-1422) OX=243230 GN=rpsB PE=3 SV=1	rpsB
	Q9RU79	48	K	30S ribosomal protein S2 OS=Deinococcus radiodurans (strain ATCC 13939 / DSM 20539 / JCM 16871 / LMG 4051 / NBRC 15346 / NCIMB 9279 / R1 / VKM B-1422) OX=243230 GN=rpsB PE=3 SV=1	rpsB
	Q9RU80	170	K	Elongation factor Ts OS=Deinococcus radiodurans (strain ATCC 13939 / DSM 20539 / JCM 16871 / LMG 4051 / NBRC 15346 / NCIMB 9279 / R1 / VKM B-1422) OX=243230 GN=tsf PE=3 SV=1	tsf
	Q9RU80	32	K	Elongation factor Ts OS=Deinococcus radiodurans (strain ATCC 13939 / DSM 20539 / JCM 16871 / LMG 4051 / NBRC 15346 / NCIMB 9279 / R1 / VKM B-1422) OX=243230 GN=tsf PE=3 SV=1	tsf
	Q9RU80	21	K	Elongation factor Ts OS=Deinococcus radiodurans (strain ATCC 13939 / DSM 20539 / JCM 16871 / LMG 4051 / NBRC 15346 / NCIMB 9279 / R1 / VKM B-1422) OX=243230 GN=tsf PE=3 SV=1	tsf
	Q9RU80	225	K	Elongation factor Ts OS=Deinococcus radiodurans (strain ATCC 13939 / DSM 20539 / JCM 16871 / LMG 4051 / NBRC 15346 / NCIMB 9279 / R1 / VKM B-1422) OX=243230 GN=tsf PE=3 SV=1	tsf
	Q9RU80	204	K	Elongation factor Ts OS=Deinococcus radiodurans (strain ATCC 13939 / DSM 20539 / JCM 16871 / LMG 4051 / NBRC 15346 / NCIMB 9279 / R1 / VKM B-1422) OX=243230 GN=tsf PE=3 SV=1	tsf
	Q9RU80	210	K	Elongation factor Ts OS=Deinococcus radiodurans (strain ATCC 13939 / DSM 20539 / JCM 16871 / LMG 4051 / NBRC 15346 / NCIMB 9279 / R1 / VKM B-1422) OX=243230 GN=tsf PE=3 SV=1	tsf
	Q9RU80	100	K	Elongation factor Ts OS=Deinococcus radiodurans (strain ATCC 13939 / DSM 20539 / JCM 16871 / LMG 4051 / NBRC 15346 / NCIMB 9279 / R1 / VKM B-1422) OX=243230 GN=tsf PE=3 SV=1	tsf
	Q9RU82	120	K	Ribosome-recycling factor OS=Deinococcus radiodurans (strain ATCC 13939 / DSM 20539 / JCM 16871 / LMG 4051 / NBRC 15346 / NCIMB 9279 / R1 / VKM B-1422) OX=243230 GN=frr PE=3 SV=1	frr
	Q9RU82	17	K	Ribosome-recycling factor OS=Deinococcus radiodurans (strain ATCC 13939 / DSM 20539 / JCM 16871 / LMG 4051 / NBRC 15346 / NCIMB 9279 / R1 / VKM B-1422) OX=243230 GN=frr PE=3 SV=1	frr
	Q9RU82	135	K	Ribosome-recycling factor OS=Deinococcus radiodurans (strain ATCC 13939 / DSM 20539 / JCM 16871 / LMG 4051 / NBRC 15346 / NCIMB 9279 / R1 / VKM B-1422) OX=243230 GN=frr PE=3 SV=1	frr
	Q9RU82	5	K	Ribosome-recycling factor OS=Deinococcus radiodurans (strain ATCC 13939 / DSM 20539 / JCM 16871 / LMG 4051 / NBRC 15346 / NCIMB 9279 / R1 / VKM B-1422) OX=243230 GN=frr PE=3 SV=1	frr
	Q9RUF3	452	K	Methionine--tRNA ligase OS=Deinococcus radiodurans (strain ATCC 13939 / DSM 20539 / JCM 16871 / LMG 4051 / NBRC 15346 / NCIMB 9279 / R1 / VKM B-1422) OX=243230 GN=metG PE=3 SV=1	metG
	Q9RUF3	385	K	Methionine--tRNA ligase OS=Deinococcus radiodurans (strain ATCC 13939 / DSM 20539 / JCM 16871 / LMG 4051 / NBRC 15346 / NCIMB 9279 / R1 / VKM B-1422) OX=243230 GN=metG PE=3 SV=1	metG
	Q9RUF3	623	K	Methionine--tRNA ligase OS=Deinococcus radiodurans (strain ATCC 13939 / DSM 20539 / JCM 16871 / LMG 4051 / NBRC 15346 / NCIMB 9279 / R1 / VKM B-1422) OX=243230 GN=metG PE=3 SV=1	metG
	Q9RUF3	100	K	Methionine--tRNA ligase OS=Deinococcus radiodurans (strain ATCC 13939 / DSM 20539 / JCM 16871 / LMG 4051 / NBRC 15346 / NCIMB 9279 / R1 / VKM B-1422) OX=243230 GN=metG PE=3 SV=1	metG
	Q9RUF3	485	K	Methionine--tRNA ligase OS=Deinococcus radiodurans (strain ATCC 13939 / DSM 20539 / JCM 16871 / LMG 4051 / NBRC 15346 / NCIMB 9279 / R1 / VKM B-1422) OX=243230 GN=metG PE=3 SV=1	metG
	Q9RUK0	60	K	Ribosome-binding ATPase YchF OS=Deinococcus radiodurans (strain ATCC 13939 / DSM 20539 / JCM 16871 / LMG 4051 / NBRC 15346 / NCIMB 9279 / R1 / VKM B-1422) OX=243230 GN=ychF PE=3 SV=1	ychF
	Q9RUK7	153	K	"Amidase, putative OS=Deinococcus radiodurans (strain ATCC 13939 / DSM 20539 / JCM 16871 / LMG 4051 / NBRC 15346 / NCIMB 9279 / R1 / VKM B-1422) OX=243230 GN=DR_1377 PE=4 SV=1"	DR_1377
	Q9RUN5	172	K	Histidine--tRNA ligase OS=Deinococcus radiodurans (strain ATCC 13939 / DSM 20539 / JCM 16871 / LMG 4051 / NBRC 15346 / NCIMB 9279 / R1 / VKM B-1422) OX=243230 GN=hisS PE=3 SV=1	hisS
	Q9RUN5	289	K	Histidine--tRNA ligase OS=Deinococcus radiodurans (strain ATCC 13939 / DSM 20539 / JCM 16871 / LMG 4051 / NBRC 15346 / NCIMB 9279 / R1 / VKM B-1422) OX=243230 GN=hisS PE=3 SV=1	hisS
	Q9RUN5	219	K	Histidine--tRNA ligase OS=Deinococcus radiodurans (strain ATCC 13939 / DSM 20539 / JCM 16871 / LMG 4051 / NBRC 15346 / NCIMB 9279 / R1 / VKM B-1422) OX=243230 GN=hisS PE=3 SV=1	hisS
	Q9RUN5	7	K	Histidine--tRNA ligase OS=Deinococcus radiodurans (strain ATCC 13939 / DSM 20539 / JCM 16871 / LMG 4051 / NBRC 15346 / NCIMB 9279 / R1 / VKM B-1422) OX=243230 GN=hisS PE=3 SV=1	hisS
	Q9RUN5	19	K	Histidine--tRNA ligase OS=Deinococcus radiodurans (strain ATCC 13939 / DSM 20539 / JCM 16871 / LMG 4051 / NBRC 15346 / NCIMB 9279 / R1 / VKM B-1422) OX=243230 GN=hisS PE=3 SV=1	hisS
	Q9RUN7	99	K	Aspartate--tRNA(Asp) ligase OS=Deinococcus radiodurans (strain ATCC 13939 / DSM 20539 / JCM 16871 / LMG 4051 / NBRC 15346 / NCIMB 9279 / R1 / VKM B-1422) OX=243230 GN=aspS1 PE=1 SV=1	aspS1
	Q9RUN7	85	K	Aspartate--tRNA(Asp) ligase OS=Deinococcus radiodurans (strain ATCC 13939 / DSM 20539 / JCM 16871 / LMG 4051 / NBRC 15346 / NCIMB 9279 / R1 / VKM B-1422) OX=243230 GN=aspS1 PE=1 SV=1	aspS1
	Q9RUN7	547	K	Aspartate--tRNA(Asp) ligase OS=Deinococcus radiodurans (strain ATCC 13939 / DSM 20539 / JCM 16871 / LMG 4051 / NBRC 15346 / NCIMB 9279 / R1 / VKM B-1422) OX=243230 GN=aspS1 PE=1 SV=1	aspS1
	Q9RUN7	326	K	Aspartate--tRNA(Asp) ligase OS=Deinococcus radiodurans (strain ATCC 13939 / DSM 20539 / JCM 16871 / LMG 4051 / NBRC 15346 / NCIMB 9279 / R1 / VKM B-1422) OX=243230 GN=aspS1 PE=1 SV=1	aspS1
	Q9RUN7	285	K	Aspartate--tRNA(Asp) ligase OS=Deinococcus radiodurans (strain ATCC 13939 / DSM 20539 / JCM 16871 / LMG 4051 / NBRC 15346 / NCIMB 9279 / R1 / VKM B-1422) OX=243230 GN=aspS1 PE=1 SV=1	aspS1
	Q9RUN7	113	K	Aspartate--tRNA(Asp) ligase OS=Deinococcus radiodurans (strain ATCC 13939 / DSM 20539 / JCM 16871 / LMG 4051 / NBRC 15346 / NCIMB 9279 / R1 / VKM B-1422) OX=243230 GN=aspS1 PE=1 SV=1	aspS1
	Q9RUP8	925	K	Isoleucine--tRNA ligase OS=Deinococcus radiodurans (strain ATCC 13939 / DSM 20539 / JCM 16871 / LMG 4051 / NBRC 15346 / NCIMB 9279 / R1 / VKM B-1422) OX=243230 GN=ileS PE=3 SV=1	ileS
	Q9RUP8	182	K	Isoleucine--tRNA ligase OS=Deinococcus radiodurans (strain ATCC 13939 / DSM 20539 / JCM 16871 / LMG 4051 / NBRC 15346 / NCIMB 9279 / R1 / VKM B-1422) OX=243230 GN=ileS PE=3 SV=1	ileS
	Q9RUP8	406	K	Isoleucine--tRNA ligase OS=Deinococcus radiodurans (strain ATCC 13939 / DSM 20539 / JCM 16871 / LMG 4051 / NBRC 15346 / NCIMB 9279 / R1 / VKM B-1422) OX=243230 GN=ileS PE=3 SV=1	ileS
	Q9RUP8	472	K	Isoleucine--tRNA ligase OS=Deinococcus radiodurans (strain ATCC 13939 / DSM 20539 / JCM 16871 / LMG 4051 / NBRC 15346 / NCIMB 9279 / R1 / VKM B-1422) OX=243230 GN=ileS PE=3 SV=1	ileS
	Q9RUP8	103	K	Isoleucine--tRNA ligase OS=Deinococcus radiodurans (strain ATCC 13939 / DSM 20539 / JCM 16871 / LMG 4051 / NBRC 15346 / NCIMB 9279 / R1 / VKM B-1422) OX=243230 GN=ileS PE=3 SV=1	ileS
	Q9RUP8	413	K	Isoleucine--tRNA ligase OS=Deinococcus radiodurans (strain ATCC 13939 / DSM 20539 / JCM 16871 / LMG 4051 / NBRC 15346 / NCIMB 9279 / R1 / VKM B-1422) OX=243230 GN=ileS PE=3 SV=1	ileS
	Q9RUP8	174	K	Isoleucine--tRNA ligase OS=Deinococcus radiodurans (strain ATCC 13939 / DSM 20539 / JCM 16871 / LMG 4051 / NBRC 15346 / NCIMB 9279 / R1 / VKM B-1422) OX=243230 GN=ileS PE=3 SV=1	ileS
	Q9RUP8	861	K	Isoleucine--tRNA ligase OS=Deinococcus radiodurans (strain ATCC 13939 / DSM 20539 / JCM 16871 / LMG 4051 / NBRC 15346 / NCIMB 9279 / R1 / VKM B-1422) OX=243230 GN=ileS PE=3 SV=1	ileS
	Q9RUP8	634	K	Isoleucine--tRNA ligase OS=Deinococcus radiodurans (strain ATCC 13939 / DSM 20539 / JCM 16871 / LMG 4051 / NBRC 15346 / NCIMB 9279 / R1 / VKM B-1422) OX=243230 GN=ileS PE=3 SV=1	ileS
	Q9RUP8	76	K	Isoleucine--tRNA ligase OS=Deinococcus radiodurans (strain ATCC 13939 / DSM 20539 / JCM 16871 / LMG 4051 / NBRC 15346 / NCIMB 9279 / R1 / VKM B-1422) OX=243230 GN=ileS PE=3 SV=1	ileS
	Q9RUP8	86	K	Isoleucine--tRNA ligase OS=Deinococcus radiodurans (strain ATCC 13939 / DSM 20539 / JCM 16871 / LMG 4051 / NBRC 15346 / NCIMB 9279 / R1 / VKM B-1422) OX=243230 GN=ileS PE=3 SV=1	ileS
	Q9RUP8	587	K	Isoleucine--tRNA ligase OS=Deinococcus radiodurans (strain ATCC 13939 / DSM 20539 / JCM 16871 / LMG 4051 / NBRC 15346 / NCIMB 9279 / R1 / VKM B-1422) OX=243230 GN=ileS PE=3 SV=1	ileS
	Q9RUS1	13	K	Methionine aminopeptidase OS=Deinococcus radiodurans (strain ATCC 13939 / DSM 20539 / JCM 16871 / LMG 4051 / NBRC 15346 / NCIMB 9279 / R1 / VKM B-1422) OX=243230 GN=map PE=3 SV=1	map
	Q9RUS1	62	K	Methionine aminopeptidase OS=Deinococcus radiodurans (strain ATCC 13939 / DSM 20539 / JCM 16871 / LMG 4051 / NBRC 15346 / NCIMB 9279 / R1 / VKM B-1422) OX=243230 GN=map PE=3 SV=1	map
	Q9RUS1	184	K	Methionine aminopeptidase OS=Deinococcus radiodurans (strain ATCC 13939 / DSM 20539 / JCM 16871 / LMG 4051 / NBRC 15346 / NCIMB 9279 / R1 / VKM B-1422) OX=243230 GN=map PE=3 SV=1	map
	Q9RUS3	69	K	30S ribosomal protein S20 OS=Deinococcus radiodurans (strain ATCC 13939 / DSM 20539 / JCM 16871 / LMG 4051 / NBRC 15346 / NCIMB 9279 / R1 / VKM B-1422) OX=243230 GN=rpsT PE=3 SV=1	rpsT
	Q9RUS3	30	K	30S ribosomal protein S20 OS=Deinococcus radiodurans (strain ATCC 13939 / DSM 20539 / JCM 16871 / LMG 4051 / NBRC 15346 / NCIMB 9279 / R1 / VKM B-1422) OX=243230 GN=rpsT PE=3 SV=1	rpsT
	Q9RUT7	50	K	30S ribosomal protein S16 OS=Deinococcus radiodurans (strain ATCC 13939 / DSM 20539 / JCM 16871 / LMG 4051 / NBRC 15346 / NCIMB 9279 / R1 / VKM B-1422) OX=243230 GN=rpsP PE=3 SV=1	rpsP
	Q9RUT7	80	K	30S ribosomal protein S16 OS=Deinococcus radiodurans (strain ATCC 13939 / DSM 20539 / JCM 16871 / LMG 4051 / NBRC 15346 / NCIMB 9279 / R1 / VKM B-1422) OX=243230 GN=rpsP PE=3 SV=1	rpsP
	Q9RUT7	43	K	30S ribosomal protein S16 OS=Deinococcus radiodurans (strain ATCC 13939 / DSM 20539 / JCM 16871 / LMG 4051 / NBRC 15346 / NCIMB 9279 / R1 / VKM B-1422) OX=243230 GN=rpsP PE=3 SV=1	rpsP
	Q9RUV5	74	K	Serine--tRNA ligase OS=Deinococcus radiodurans (strain ATCC 13939 / DSM 20539 / JCM 16871 / LMG 4051 / NBRC 15346 / NCIMB 9279 / R1 / VKM B-1422) OX=243230 GN=serS PE=3 SV=1	serS
	Q9RUV5	60	K	Serine--tRNA ligase OS=Deinococcus radiodurans (strain ATCC 13939 / DSM 20539 / JCM 16871 / LMG 4051 / NBRC 15346 / NCIMB 9279 / R1 / VKM B-1422) OX=243230 GN=serS PE=3 SV=1	serS
	Q9RUV5	21	K	Serine--tRNA ligase OS=Deinococcus radiodurans (strain ATCC 13939 / DSM 20539 / JCM 16871 / LMG 4051 / NBRC 15346 / NCIMB 9279 / R1 / VKM B-1422) OX=243230 GN=serS PE=3 SV=1	serS
	Q9RUV5	372	K	Serine--tRNA ligase OS=Deinococcus radiodurans (strain ATCC 13939 / DSM 20539 / JCM 16871 / LMG 4051 / NBRC 15346 / NCIMB 9279 / R1 / VKM B-1422) OX=243230 GN=serS PE=3 SV=1	serS
	Q9RUV5	279	K	Serine--tRNA ligase OS=Deinococcus radiodurans (strain ATCC 13939 / DSM 20539 / JCM 16871 / LMG 4051 / NBRC 15346 / NCIMB 9279 / R1 / VKM B-1422) OX=243230 GN=serS PE=3 SV=1	serS
	Q9RUW4	237	K	Proline--tRNA ligase OS=Deinococcus radiodurans (strain ATCC 13939 / DSM 20539 / JCM 16871 / LMG 4051 / NBRC 15346 / NCIMB 9279 / R1 / VKM B-1422) OX=243230 GN=proS PE=1 SV=1	proS
	Q9RUW4	357	K	Proline--tRNA ligase OS=Deinococcus radiodurans (strain ATCC 13939 / DSM 20539 / JCM 16871 / LMG 4051 / NBRC 15346 / NCIMB 9279 / R1 / VKM B-1422) OX=243230 GN=proS PE=1 SV=1	proS
	Q9RUW4	458	K	Proline--tRNA ligase OS=Deinococcus radiodurans (strain ATCC 13939 / DSM 20539 / JCM 16871 / LMG 4051 / NBRC 15346 / NCIMB 9279 / R1 / VKM B-1422) OX=243230 GN=proS PE=1 SV=1	proS
	Q9RUW4	378	K	Proline--tRNA ligase OS=Deinococcus radiodurans (strain ATCC 13939 / DSM 20539 / JCM 16871 / LMG 4051 / NBRC 15346 / NCIMB 9279 / R1 / VKM B-1422) OX=243230 GN=proS PE=1 SV=1	proS
	Q9RUW4	451	K	Proline--tRNA ligase OS=Deinococcus radiodurans (strain ATCC 13939 / DSM 20539 / JCM 16871 / LMG 4051 / NBRC 15346 / NCIMB 9279 / R1 / VKM B-1422) OX=243230 GN=proS PE=1 SV=1	proS
	Q9RUW4	313	K	Proline--tRNA ligase OS=Deinococcus radiodurans (strain ATCC 13939 / DSM 20539 / JCM 16871 / LMG 4051 / NBRC 15346 / NCIMB 9279 / R1 / VKM B-1422) OX=243230 GN=proS PE=1 SV=1	proS
	Q9RUW4	258	K	Proline--tRNA ligase OS=Deinococcus radiodurans (strain ATCC 13939 / DSM 20539 / JCM 16871 / LMG 4051 / NBRC 15346 / NCIMB 9279 / R1 / VKM B-1422) OX=243230 GN=proS PE=1 SV=1	proS
	Q9RV79	408	K	tRNA-2-methylthio-N(6)-dimethylallyladenosine synthase OS=Deinococcus radiodurans (strain ATCC 13939 / DSM 20539 / JCM 16871 / LMG 4051 / NBRC 15346 / NCIMB 9279 / R1 / VKM B-1422) OX=243230 GN=miaB PE=3 SV=1	miaB
	Q9RV79	252	K	tRNA-2-methylthio-N(6)-dimethylallyladenosine synthase OS=Deinococcus radiodurans (strain ATCC 13939 / DSM 20539 / JCM 16871 / LMG 4051 / NBRC 15346 / NCIMB 9279 / R1 / VKM B-1422) OX=243230 GN=miaB PE=3 SV=1	miaB
	Q9RV79	386	K	tRNA-2-methylthio-N(6)-dimethylallyladenosine synthase OS=Deinococcus radiodurans (strain ATCC 13939 / DSM 20539 / JCM 16871 / LMG 4051 / NBRC 15346 / NCIMB 9279 / R1 / VKM B-1422) OX=243230 GN=miaB PE=3 SV=1	miaB
	Q9RV79	323	K	tRNA-2-methylthio-N(6)-dimethylallyladenosine synthase OS=Deinococcus radiodurans (strain ATCC 13939 / DSM 20539 / JCM 16871 / LMG 4051 / NBRC 15346 / NCIMB 9279 / R1 / VKM B-1422) OX=243230 GN=miaB PE=3 SV=1	miaB
	Q9RVC9	190	K	tRNA uridine(34) hydroxylase OS=Deinococcus radiodurans (strain ATCC 13939 / DSM 20539 / JCM 16871 / LMG 4051 / NBRC 15346 / NCIMB 9279 / R1 / VKM B-1422) OX=243230 GN=trhO PE=3 SV=1	trhO
	Q9RVC9	207	K	tRNA uridine(34) hydroxylase OS=Deinococcus radiodurans (strain ATCC 13939 / DSM 20539 / JCM 16871 / LMG 4051 / NBRC 15346 / NCIMB 9279 / R1 / VKM B-1422) OX=243230 GN=trhO PE=3 SV=1	trhO
	Q9RVC9	144	K	tRNA uridine(34) hydroxylase OS=Deinococcus radiodurans (strain ATCC 13939 / DSM 20539 / JCM 16871 / LMG 4051 / NBRC 15346 / NCIMB 9279 / R1 / VKM B-1422) OX=243230 GN=trhO PE=3 SV=1	trhO
	Q9RVC9	177	K	tRNA uridine(34) hydroxylase OS=Deinococcus radiodurans (strain ATCC 13939 / DSM 20539 / JCM 16871 / LMG 4051 / NBRC 15346 / NCIMB 9279 / R1 / VKM B-1422) OX=243230 GN=trhO PE=3 SV=1	trhO
	Q9RVE7	82	K	Ribosome hibernation promotion factor OS=Deinococcus radiodurans (strain ATCC 13939 / DSM 20539 / JCM 16871 / LMG 4051 / NBRC 15346 / NCIMB 9279 / R1 / VKM B-1422) OX=243230 GN=hpf PE=1 SV=1	hpf
	Q9RVH4	382	K	Aspartate--tRNA(Asp/Asn) ligase OS=Deinococcus radiodurans (strain ATCC 13939 / DSM 20539 / JCM 16871 / LMG 4051 / NBRC 15346 / NCIMB 9279 / R1 / VKM B-1422) OX=243230 GN=aspS2 PE=1 SV=1	aspS2
	Q9RVT6	191	K	Probable dual-specificity RNA methyltransferase RlmN OS=Deinococcus radiodurans (strain ATCC 13939 / DSM 20539 / JCM 16871 / LMG 4051 / NBRC 15346 / NCIMB 9279 / R1 / VKM B-1422) OX=243230 GN=rlmN PE=3 SV=1	rlmN
	Q9RVT6	179	K	Probable dual-specificity RNA methyltransferase RlmN OS=Deinococcus radiodurans (strain ATCC 13939 / DSM 20539 / JCM 16871 / LMG 4051 / NBRC 15346 / NCIMB 9279 / R1 / VKM B-1422) OX=243230 GN=rlmN PE=3 SV=1	rlmN
	Q9RVV7	140	K	MTS domain-containing protein OS=Deinococcus radiodurans (strain ATCC 13939 / DSM 20539 / JCM 16871 / LMG 4051 / NBRC 15346 / NCIMB 9279 / R1 / VKM B-1422) OX=243230 GN=DR_0914 PE=4 SV=1	DR_0914
	Q9RVV7	290	K	MTS domain-containing protein OS=Deinococcus radiodurans (strain ATCC 13939 / DSM 20539 / JCM 16871 / LMG 4051 / NBRC 15346 / NCIMB 9279 / R1 / VKM B-1422) OX=243230 GN=DR_0914 PE=4 SV=1	DR_0914
	Q9RVX5	235	K	Pseudouridine synthase OS=Deinococcus radiodurans (strain ATCC 13939 / DSM 20539 / JCM 16871 / LMG 4051 / NBRC 15346 / NCIMB 9279 / R1 / VKM B-1422) OX=243230 GN=DR_0896 PE=3 SV=1	DR_0896
	Q9RW44	8	K	50S ribosomal protein L31 OS=Deinococcus radiodurans (strain ATCC 13939 / DSM 20539 / JCM 16871 / LMG 4051 / NBRC 15346 / NCIMB 9279 / R1 / VKM B-1422) OX=243230 GN=rpmE PE=1 SV=1	rpmE
	Q9RW44	58	K	50S ribosomal protein L31 OS=Deinococcus radiodurans (strain ATCC 13939 / DSM 20539 / JCM 16871 / LMG 4051 / NBRC 15346 / NCIMB 9279 / R1 / VKM B-1422) OX=243230 GN=rpmE PE=1 SV=1	rpmE
	Q9RWB4	6	K	50S ribosomal protein L19 OS=Deinococcus radiodurans (strain ATCC 13939 / DSM 20539 / JCM 16871 / LMG 4051 / NBRC 15346 / NCIMB 9279 / R1 / VKM B-1422) OX=243230 GN=rplS PE=1 SV=1	rplS
	Q9RWB4	103	K	50S ribosomal protein L19 OS=Deinococcus radiodurans (strain ATCC 13939 / DSM 20539 / JCM 16871 / LMG 4051 / NBRC 15346 / NCIMB 9279 / R1 / VKM B-1422) OX=243230 GN=rplS PE=1 SV=1	rplS
	Q9RWB4	70	K	50S ribosomal protein L19 OS=Deinococcus radiodurans (strain ATCC 13939 / DSM 20539 / JCM 16871 / LMG 4051 / NBRC 15346 / NCIMB 9279 / R1 / VKM B-1422) OX=243230 GN=rplS PE=1 SV=1	rplS
	Q9RWC1	152	K	"RNA methyltransferase, TrmH family OS=Deinococcus radiodurans (strain ATCC 13939 / DSM 20539 / JCM 16871 / LMG 4051 / NBRC 15346 / NCIMB 9279 / R1 / VKM B-1422) OX=243230 GN=DR_0748 PE=4 SV=1"	DR_0748
	Q9RWC1	137	K	"RNA methyltransferase, TrmH family OS=Deinococcus radiodurans (strain ATCC 13939 / DSM 20539 / JCM 16871 / LMG 4051 / NBRC 15346 / NCIMB 9279 / R1 / VKM B-1422) OX=243230 GN=DR_0748 PE=4 SV=1"	DR_0748
	Q9RWC1	206	K	"RNA methyltransferase, TrmH family OS=Deinococcus radiodurans (strain ATCC 13939 / DSM 20539 / JCM 16871 / LMG 4051 / NBRC 15346 / NCIMB 9279 / R1 / VKM B-1422) OX=243230 GN=DR_0748 PE=4 SV=1"	DR_0748
	Q9RWC1	187	K	"RNA methyltransferase, TrmH family OS=Deinococcus radiodurans (strain ATCC 13939 / DSM 20539 / JCM 16871 / LMG 4051 / NBRC 15346 / NCIMB 9279 / R1 / VKM B-1422) OX=243230 GN=DR_0748 PE=4 SV=1"	DR_0748
	Q9RWF8	194	K	"Mannose-1-phosphate guanyltransferase, putative OS=Deinococcus radiodurans (strain ATCC 13939 / DSM 20539 / JCM 16871 / LMG 4051 / NBRC 15346 / NCIMB 9279 / R1 / VKM B-1422) OX=243230 GN=DR_0710 PE=4 SV=1"	DR_0710
	Q9RWR2	125	K	"Acetyltransferase, putative OS=Deinococcus radiodurans (strain ATCC 13939 / DSM 20539 / JCM 16871 / LMG 4051 / NBRC 15346 / NCIMB 9279 / R1 / VKM B-1422) OX=243230 GN=DR_0604 PE=4 SV=1"	DR_0604
	Q9RWR3	540	K	Cytidine/deoxycytidylate deaminase/nudix/methyltransferase domains protein OS=Deinococcus radiodurans (strain ATCC 13939 / DSM 20539 / JCM 16871 / LMG 4051 / NBRC 15346 / NCIMB 9279 / R1 / VKM B-1422) OX=243230 GN=DR_0603 PE=4 SV=1	DR_0603
	Q9RWT9	237	K	tRNA (cytidine/uridine-2'-O-)-methyltransferase TrmJ OS=Deinococcus radiodurans (strain ATCC 13939 / DSM 20539 / JCM 16871 / LMG 4051 / NBRC 15346 / NCIMB 9279 / R1 / VKM B-1422) OX=243230 GN=trmJ PE=3 SV=1	trmJ
	Q9RWV7	200	K	Tryptophan--tRNA ligase OS=Deinococcus radiodurans (strain ATCC 13939 / DSM 20539 / JCM 16871 / LMG 4051 / NBRC 15346 / NCIMB 9279 / R1 / VKM B-1422) OX=243230 GN=trpS PE=3 SV=1	trpS
	Q9RWV7	324	K	Tryptophan--tRNA ligase OS=Deinococcus radiodurans (strain ATCC 13939 / DSM 20539 / JCM 16871 / LMG 4051 / NBRC 15346 / NCIMB 9279 / R1 / VKM B-1422) OX=243230 GN=trpS PE=3 SV=1	trpS
	Q9RWV7	164	K	Tryptophan--tRNA ligase OS=Deinococcus radiodurans (strain ATCC 13939 / DSM 20539 / JCM 16871 / LMG 4051 / NBRC 15346 / NCIMB 9279 / R1 / VKM B-1422) OX=243230 GN=trpS PE=3 SV=1	trpS
	Q9RWV7	195	K	Tryptophan--tRNA ligase OS=Deinococcus radiodurans (strain ATCC 13939 / DSM 20539 / JCM 16871 / LMG 4051 / NBRC 15346 / NCIMB 9279 / R1 / VKM B-1422) OX=243230 GN=trpS PE=3 SV=1	trpS
	Q9RX30	397	K	Glutamate--tRNA ligase OS=Deinococcus radiodurans (strain ATCC 13939 / DSM 20539 / JCM 16871 / LMG 4051 / NBRC 15346 / NCIMB 9279 / R1 / VKM B-1422) OX=243230 GN=gltX PE=3 SV=2	gltX
	Q9RX30	444	K	Glutamate--tRNA ligase OS=Deinococcus radiodurans (strain ATCC 13939 / DSM 20539 / JCM 16871 / LMG 4051 / NBRC 15346 / NCIMB 9279 / R1 / VKM B-1422) OX=243230 GN=gltX PE=3 SV=2	gltX
	Q9RX30	417	K	Glutamate--tRNA ligase OS=Deinococcus radiodurans (strain ATCC 13939 / DSM 20539 / JCM 16871 / LMG 4051 / NBRC 15346 / NCIMB 9279 / R1 / VKM B-1422) OX=243230 GN=gltX PE=3 SV=2	gltX
	Q9RX30	438	K	Glutamate--tRNA ligase OS=Deinococcus radiodurans (strain ATCC 13939 / DSM 20539 / JCM 16871 / LMG 4051 / NBRC 15346 / NCIMB 9279 / R1 / VKM B-1422) OX=243230 GN=gltX PE=3 SV=2	gltX
	Q9RXE1	109	K	Lysine--tRNA ligase OS=Deinococcus radiodurans (strain ATCC 13939 / DSM 20539 / JCM 16871 / LMG 4051 / NBRC 15346 / NCIMB 9279 / R1 / VKM B-1422) OX=243230 GN=lysS PE=3 SV=1	lysS
	Q9RXE1	367	K	Lysine--tRNA ligase OS=Deinococcus radiodurans (strain ATCC 13939 / DSM 20539 / JCM 16871 / LMG 4051 / NBRC 15346 / NCIMB 9279 / R1 / VKM B-1422) OX=243230 GN=lysS PE=3 SV=1	lysS
	Q9RXE1	161	K	Lysine--tRNA ligase OS=Deinococcus radiodurans (strain ATCC 13939 / DSM 20539 / JCM 16871 / LMG 4051 / NBRC 15346 / NCIMB 9279 / R1 / VKM B-1422) OX=243230 GN=lysS PE=3 SV=1	lysS
	Q9RXE1	130	K	Lysine--tRNA ligase OS=Deinococcus radiodurans (strain ATCC 13939 / DSM 20539 / JCM 16871 / LMG 4051 / NBRC 15346 / NCIMB 9279 / R1 / VKM B-1422) OX=243230 GN=lysS PE=3 SV=1	lysS
	Q9RXE1	120	K	Lysine--tRNA ligase OS=Deinococcus radiodurans (strain ATCC 13939 / DSM 20539 / JCM 16871 / LMG 4051 / NBRC 15346 / NCIMB 9279 / R1 / VKM B-1422) OX=243230 GN=lysS PE=3 SV=1	lysS
	Q9RXE1	90	K	Lysine--tRNA ligase OS=Deinococcus radiodurans (strain ATCC 13939 / DSM 20539 / JCM 16871 / LMG 4051 / NBRC 15346 / NCIMB 9279 / R1 / VKM B-1422) OX=243230 GN=lysS PE=3 SV=1	lysS
	Q9RXJ0	69	K	50S ribosomal protein L5 OS=Deinococcus radiodurans (strain ATCC 13939 / DSM 20539 / JCM 16871 / LMG 4051 / NBRC 15346 / NCIMB 9279 / R1 / VKM B-1422) OX=243230 GN=rplE PE=1 SV=1	rplE
	Q9RXJ0	161	K	50S ribosomal protein L5 OS=Deinococcus radiodurans (strain ATCC 13939 / DSM 20539 / JCM 16871 / LMG 4051 / NBRC 15346 / NCIMB 9279 / R1 / VKM B-1422) OX=243230 GN=rplE PE=1 SV=1	rplE
	Q9RXJ0	88	K	50S ribosomal protein L5 OS=Deinococcus radiodurans (strain ATCC 13939 / DSM 20539 / JCM 16871 / LMG 4051 / NBRC 15346 / NCIMB 9279 / R1 / VKM B-1422) OX=243230 GN=rplE PE=1 SV=1	rplE
	Q9RXJ0	64	K	50S ribosomal protein L5 OS=Deinococcus radiodurans (strain ATCC 13939 / DSM 20539 / JCM 16871 / LMG 4051 / NBRC 15346 / NCIMB 9279 / R1 / VKM B-1422) OX=243230 GN=rplE PE=1 SV=1	rplE
	Q9RXJ0	7	K	50S ribosomal protein L5 OS=Deinococcus radiodurans (strain ATCC 13939 / DSM 20539 / JCM 16871 / LMG 4051 / NBRC 15346 / NCIMB 9279 / R1 / VKM B-1422) OX=243230 GN=rplE PE=1 SV=1	rplE
	Q9RXJ0	148	K	50S ribosomal protein L5 OS=Deinococcus radiodurans (strain ATCC 13939 / DSM 20539 / JCM 16871 / LMG 4051 / NBRC 15346 / NCIMB 9279 / R1 / VKM B-1422) OX=243230 GN=rplE PE=1 SV=1	rplE
	Q9RXJ0	5	K	50S ribosomal protein L5 OS=Deinococcus radiodurans (strain ATCC 13939 / DSM 20539 / JCM 16871 / LMG 4051 / NBRC 15346 / NCIMB 9279 / R1 / VKM B-1422) OX=243230 GN=rplE PE=1 SV=1	rplE
	Q9RXJ0	55	K	50S ribosomal protein L5 OS=Deinococcus radiodurans (strain ATCC 13939 / DSM 20539 / JCM 16871 / LMG 4051 / NBRC 15346 / NCIMB 9279 / R1 / VKM B-1422) OX=243230 GN=rplE PE=1 SV=1	rplE
	Q9RXJ1	35	K	50S ribosomal protein L24 OS=Deinococcus radiodurans (strain ATCC 13939 / DSM 20539 / JCM 16871 / LMG 4051 / NBRC 15346 / NCIMB 9279 / R1 / VKM B-1422) OX=243230 GN=rplX PE=1 SV=1	rplX
	Q9RXJ1	28	K	50S ribosomal protein L24 OS=Deinococcus radiodurans (strain ATCC 13939 / DSM 20539 / JCM 16871 / LMG 4051 / NBRC 15346 / NCIMB 9279 / R1 / VKM B-1422) OX=243230 GN=rplX PE=1 SV=1	rplX
	Q9RXJ2	32	K	50S ribosomal protein L14 OS=Deinococcus radiodurans (strain ATCC 13939 / DSM 20539 / JCM 16871 / LMG 4051 / NBRC 15346 / NCIMB 9279 / R1 / VKM B-1422) OX=243230 GN=rplN PE=1 SV=1	rplN
	Q9RXJ2	71	K	50S ribosomal protein L14 OS=Deinococcus radiodurans (strain ATCC 13939 / DSM 20539 / JCM 16871 / LMG 4051 / NBRC 15346 / NCIMB 9279 / R1 / VKM B-1422) OX=243230 GN=rplN PE=1 SV=1	rplN
	Q9RXJ2	65	K	50S ribosomal protein L14 OS=Deinococcus radiodurans (strain ATCC 13939 / DSM 20539 / JCM 16871 / LMG 4051 / NBRC 15346 / NCIMB 9279 / R1 / VKM B-1422) OX=243230 GN=rplN PE=1 SV=1	rplN
	Q9RXJ3	74	K	30S ribosomal protein S17 OS=Deinococcus radiodurans (strain ATCC 13939 / DSM 20539 / JCM 16871 / LMG 4051 / NBRC 15346 / NCIMB 9279 / R1 / VKM B-1422) OX=243230 GN=rpsQ PE=3 SV=1	rpsQ
	Q9RXJ3	33	K	30S ribosomal protein S17 OS=Deinococcus radiodurans (strain ATCC 13939 / DSM 20539 / JCM 16871 / LMG 4051 / NBRC 15346 / NCIMB 9279 / R1 / VKM B-1422) OX=243230 GN=rpsQ PE=3 SV=1	rpsQ
	Q9RXJ3	21	K	30S ribosomal protein S17 OS=Deinococcus radiodurans (strain ATCC 13939 / DSM 20539 / JCM 16871 / LMG 4051 / NBRC 15346 / NCIMB 9279 / R1 / VKM B-1422) OX=243230 GN=rpsQ PE=3 SV=1	rpsQ
	Q9RXJ3	40	K	30S ribosomal protein S17 OS=Deinococcus radiodurans (strain ATCC 13939 / DSM 20539 / JCM 16871 / LMG 4051 / NBRC 15346 / NCIMB 9279 / R1 / VKM B-1422) OX=243230 GN=rpsQ PE=3 SV=1	rpsQ
	Q9RXJ3	66	K	30S ribosomal protein S17 OS=Deinococcus radiodurans (strain ATCC 13939 / DSM 20539 / JCM 16871 / LMG 4051 / NBRC 15346 / NCIMB 9279 / R1 / VKM B-1422) OX=243230 GN=rpsQ PE=3 SV=1	rpsQ
	Q9RXJ3	13	K	30S ribosomal protein S17 OS=Deinococcus radiodurans (strain ATCC 13939 / DSM 20539 / JCM 16871 / LMG 4051 / NBRC 15346 / NCIMB 9279 / R1 / VKM B-1422) OX=243230 GN=rpsQ PE=3 SV=1	rpsQ
	Q9RXJ3	51	K	30S ribosomal protein S17 OS=Deinococcus radiodurans (strain ATCC 13939 / DSM 20539 / JCM 16871 / LMG 4051 / NBRC 15346 / NCIMB 9279 / R1 / VKM B-1422) OX=243230 GN=rpsQ PE=3 SV=1	rpsQ
	Q9RXJ3	16	K	30S ribosomal protein S17 OS=Deinococcus radiodurans (strain ATCC 13939 / DSM 20539 / JCM 16871 / LMG 4051 / NBRC 15346 / NCIMB 9279 / R1 / VKM B-1422) OX=243230 GN=rpsQ PE=3 SV=1	rpsQ
	Q9RXJ4	2	K	50S ribosomal protein L29 OS=Deinococcus radiodurans (strain ATCC 13939 / DSM 20539 / JCM 16871 / LMG 4051 / NBRC 15346 / NCIMB 9279 / R1 / VKM B-1422) OX=243230 GN=rpmC PE=1 SV=1	rpmC
	Q9RXJ5	124	K	50S ribosomal protein L16 OS=Deinococcus radiodurans (strain ATCC 13939 / DSM 20539 / JCM 16871 / LMG 4051 / NBRC 15346 / NCIMB 9279 / R1 / VKM B-1422) OX=243230 GN=rplP PE=1 SV=3	rplP
	Q9RXJ5	130	K	50S ribosomal protein L16 OS=Deinococcus radiodurans (strain ATCC 13939 / DSM 20539 / JCM 16871 / LMG 4051 / NBRC 15346 / NCIMB 9279 / R1 / VKM B-1422) OX=243230 GN=rplP PE=1 SV=3	rplP
	Q9RXJ5	87	K	50S ribosomal protein L16 OS=Deinococcus radiodurans (strain ATCC 13939 / DSM 20539 / JCM 16871 / LMG 4051 / NBRC 15346 / NCIMB 9279 / R1 / VKM B-1422) OX=243230 GN=rplP PE=1 SV=3	rplP
	Q9RXJ5	98	K	50S ribosomal protein L16 OS=Deinococcus radiodurans (strain ATCC 13939 / DSM 20539 / JCM 16871 / LMG 4051 / NBRC 15346 / NCIMB 9279 / R1 / VKM B-1422) OX=243230 GN=rplP PE=1 SV=3	rplP
	Q9RXJ5	63	K	50S ribosomal protein L16 OS=Deinococcus radiodurans (strain ATCC 13939 / DSM 20539 / JCM 16871 / LMG 4051 / NBRC 15346 / NCIMB 9279 / R1 / VKM B-1422) OX=243230 GN=rplP PE=1 SV=3	rplP
	Q9RXJ6	27	K	30S ribosomal protein S3 OS=Deinococcus radiodurans (strain ATCC 13939 / DSM 20539 / JCM 16871 / LMG 4051 / NBRC 15346 / NCIMB 9279 / R1 / VKM B-1422) OX=243230 GN=rpsC PE=3 SV=1	rpsC
	Q9RXJ6	212	K	30S ribosomal protein S3 OS=Deinococcus radiodurans (strain ATCC 13939 / DSM 20539 / JCM 16871 / LMG 4051 / NBRC 15346 / NCIMB 9279 / R1 / VKM B-1422) OX=243230 GN=rpsC PE=3 SV=1	rpsC
	Q9RXJ6	136	K	30S ribosomal protein S3 OS=Deinococcus radiodurans (strain ATCC 13939 / DSM 20539 / JCM 16871 / LMG 4051 / NBRC 15346 / NCIMB 9279 / R1 / VKM B-1422) OX=243230 GN=rpsC PE=3 SV=1	rpsC
	Q9RXJ6	46	K	30S ribosomal protein S3 OS=Deinococcus radiodurans (strain ATCC 13939 / DSM 20539 / JCM 16871 / LMG 4051 / NBRC 15346 / NCIMB 9279 / R1 / VKM B-1422) OX=243230 GN=rpsC PE=3 SV=1	rpsC
	Q9RXJ6	72	K	30S ribosomal protein S3 OS=Deinococcus radiodurans (strain ATCC 13939 / DSM 20539 / JCM 16871 / LMG 4051 / NBRC 15346 / NCIMB 9279 / R1 / VKM B-1422) OX=243230 GN=rpsC PE=3 SV=1	rpsC
	Q9RXJ6	151	K	30S ribosomal protein S3 OS=Deinococcus radiodurans (strain ATCC 13939 / DSM 20539 / JCM 16871 / LMG 4051 / NBRC 15346 / NCIMB 9279 / R1 / VKM B-1422) OX=243230 GN=rpsC PE=3 SV=1	rpsC
	Q9RXJ6	16	K	30S ribosomal protein S3 OS=Deinococcus radiodurans (strain ATCC 13939 / DSM 20539 / JCM 16871 / LMG 4051 / NBRC 15346 / NCIMB 9279 / R1 / VKM B-1422) OX=243230 GN=rpsC PE=3 SV=1	rpsC
	Q9RXJ6	79	K	30S ribosomal protein S3 OS=Deinococcus radiodurans (strain ATCC 13939 / DSM 20539 / JCM 16871 / LMG 4051 / NBRC 15346 / NCIMB 9279 / R1 / VKM B-1422) OX=243230 GN=rpsC PE=3 SV=1	rpsC
	Q9RXJ7	22	K	50S ribosomal protein L22 OS=Deinococcus radiodurans (strain ATCC 13939 / DSM 20539 / JCM 16871 / LMG 4051 / NBRC 15346 / NCIMB 9279 / R1 / VKM B-1422) OX=243230 GN=rplV PE=1 SV=1	rplV
	Q9RXJ7	29	K	50S ribosomal protein L22 OS=Deinococcus radiodurans (strain ATCC 13939 / DSM 20539 / JCM 16871 / LMG 4051 / NBRC 15346 / NCIMB 9279 / R1 / VKM B-1422) OX=243230 GN=rplV PE=1 SV=1	rplV
	Q9RXJ7	48	K	50S ribosomal protein L22 OS=Deinococcus radiodurans (strain ATCC 13939 / DSM 20539 / JCM 16871 / LMG 4051 / NBRC 15346 / NCIMB 9279 / R1 / VKM B-1422) OX=243230 GN=rplV PE=1 SV=1	rplV
	Q9RXJ8	32	K	30S ribosomal protein S19 OS=Deinococcus radiodurans (strain ATCC 13939 / DSM 20539 / JCM 16871 / LMG 4051 / NBRC 15346 / NCIMB 9279 / R1 / VKM B-1422) OX=243230 GN=rpsS PE=3 SV=1	rpsS
	Q9RXJ8	7	K	30S ribosomal protein S19 OS=Deinococcus radiodurans (strain ATCC 13939 / DSM 20539 / JCM 16871 / LMG 4051 / NBRC 15346 / NCIMB 9279 / R1 / VKM B-1422) OX=243230 GN=rpsS PE=3 SV=1	rpsS
	Q9RXJ9	252	K	50S ribosomal protein L2 OS=Deinococcus radiodurans (strain ATCC 13939 / DSM 20539 / JCM 16871 / LMG 4051 / NBRC 15346 / NCIMB 9279 / R1 / VKM B-1422) OX=243230 GN=rplB PE=1 SV=3	rplB
	Q9RXJ9	208	K	50S ribosomal protein L2 OS=Deinococcus radiodurans (strain ATCC 13939 / DSM 20539 / JCM 16871 / LMG 4051 / NBRC 15346 / NCIMB 9279 / R1 / VKM B-1422) OX=243230 GN=rplB PE=1 SV=3	rplB
	Q9RXJ9	78	K	50S ribosomal protein L2 OS=Deinococcus radiodurans (strain ATCC 13939 / DSM 20539 / JCM 16871 / LMG 4051 / NBRC 15346 / NCIMB 9279 / R1 / VKM B-1422) OX=243230 GN=rplB PE=1 SV=3	rplB
	Q9RXJ9	168	K	50S ribosomal protein L2 OS=Deinococcus radiodurans (strain ATCC 13939 / DSM 20539 / JCM 16871 / LMG 4051 / NBRC 15346 / NCIMB 9279 / R1 / VKM B-1422) OX=243230 GN=rplB PE=1 SV=3	rplB
	Q9RXJ9	202	K	50S ribosomal protein L2 OS=Deinococcus radiodurans (strain ATCC 13939 / DSM 20539 / JCM 16871 / LMG 4051 / NBRC 15346 / NCIMB 9279 / R1 / VKM B-1422) OX=243230 GN=rplB PE=1 SV=3	rplB
	Q9RXJ9	59	K	50S ribosomal protein L2 OS=Deinococcus radiodurans (strain ATCC 13939 / DSM 20539 / JCM 16871 / LMG 4051 / NBRC 15346 / NCIMB 9279 / R1 / VKM B-1422) OX=243230 GN=rplB PE=1 SV=3	rplB
	Q9RXJ9	255	K	50S ribosomal protein L2 OS=Deinococcus radiodurans (strain ATCC 13939 / DSM 20539 / JCM 16871 / LMG 4051 / NBRC 15346 / NCIMB 9279 / R1 / VKM B-1422) OX=243230 GN=rplB PE=1 SV=3	rplB
	Q9RXJ9	5	K	50S ribosomal protein L2 OS=Deinococcus radiodurans (strain ATCC 13939 / DSM 20539 / JCM 16871 / LMG 4051 / NBRC 15346 / NCIMB 9279 / R1 / VKM B-1422) OX=243230 GN=rplB PE=1 SV=3	rplB
	Q9RXK0	35	K	50S ribosomal protein L23 OS=Deinococcus radiodurans (strain ATCC 13939 / DSM 20539 / JCM 16871 / LMG 4051 / NBRC 15346 / NCIMB 9279 / R1 / VKM B-1422) OX=243230 GN=rplW PE=1 SV=3	rplW
	Q9RXK0	32	K	50S ribosomal protein L23 OS=Deinococcus radiodurans (strain ATCC 13939 / DSM 20539 / JCM 16871 / LMG 4051 / NBRC 15346 / NCIMB 9279 / R1 / VKM B-1422) OX=243230 GN=rplW PE=1 SV=3	rplW
	Q9RXK0	39	K	50S ribosomal protein L23 OS=Deinococcus radiodurans (strain ATCC 13939 / DSM 20539 / JCM 16871 / LMG 4051 / NBRC 15346 / NCIMB 9279 / R1 / VKM B-1422) OX=243230 GN=rplW PE=1 SV=3	rplW
	Q9RXK0	61	K	50S ribosomal protein L23 OS=Deinococcus radiodurans (strain ATCC 13939 / DSM 20539 / JCM 16871 / LMG 4051 / NBRC 15346 / NCIMB 9279 / R1 / VKM B-1422) OX=243230 GN=rplW PE=1 SV=3	rplW
	Q9RXK1	87	K	50S ribosomal protein L4 OS=Deinococcus radiodurans (strain ATCC 13939 / DSM 20539 / JCM 16871 / LMG 4051 / NBRC 15346 / NCIMB 9279 / R1 / VKM B-1422) OX=243230 GN=rplD PE=1 SV=3	rplD
	Q9RXK1	131	K	50S ribosomal protein L4 OS=Deinococcus radiodurans (strain ATCC 13939 / DSM 20539 / JCM 16871 / LMG 4051 / NBRC 15346 / NCIMB 9279 / R1 / VKM B-1422) OX=243230 GN=rplD PE=1 SV=3	rplD
	Q9RXK1	116	K	50S ribosomal protein L4 OS=Deinococcus radiodurans (strain ATCC 13939 / DSM 20539 / JCM 16871 / LMG 4051 / NBRC 15346 / NCIMB 9279 / R1 / VKM B-1422) OX=243230 GN=rplD PE=1 SV=3	rplD
	Q9RXK1	138	K	50S ribosomal protein L4 OS=Deinococcus radiodurans (strain ATCC 13939 / DSM 20539 / JCM 16871 / LMG 4051 / NBRC 15346 / NCIMB 9279 / R1 / VKM B-1422) OX=243230 GN=rplD PE=1 SV=3	rplD
	Q9RXK1	129	K	50S ribosomal protein L4 OS=Deinococcus radiodurans (strain ATCC 13939 / DSM 20539 / JCM 16871 / LMG 4051 / NBRC 15346 / NCIMB 9279 / R1 / VKM B-1422) OX=243230 GN=rplD PE=1 SV=3	rplD
	Q9RXK1	62	K	50S ribosomal protein L4 OS=Deinococcus radiodurans (strain ATCC 13939 / DSM 20539 / JCM 16871 / LMG 4051 / NBRC 15346 / NCIMB 9279 / R1 / VKM B-1422) OX=243230 GN=rplD PE=1 SV=3	rplD
	Q9RXK2	69	K	50S ribosomal protein L3 OS=Deinococcus radiodurans (strain ATCC 13939 / DSM 20539 / JCM 16871 / LMG 4051 / NBRC 15346 / NCIMB 9279 / R1 / VKM B-1422) OX=243230 GN=rplC PE=1 SV=1	rplC
	Q9RXK2	8	K	50S ribosomal protein L3 OS=Deinococcus radiodurans (strain ATCC 13939 / DSM 20539 / JCM 16871 / LMG 4051 / NBRC 15346 / NCIMB 9279 / R1 / VKM B-1422) OX=243230 GN=rplC PE=1 SV=1	rplC
	Q9RXK2	37	K	50S ribosomal protein L3 OS=Deinococcus radiodurans (strain ATCC 13939 / DSM 20539 / JCM 16871 / LMG 4051 / NBRC 15346 / NCIMB 9279 / R1 / VKM B-1422) OX=243230 GN=rplC PE=1 SV=1	rplC
	Q9RXK2	111	K	50S ribosomal protein L3 OS=Deinococcus radiodurans (strain ATCC 13939 / DSM 20539 / JCM 16871 / LMG 4051 / NBRC 15346 / NCIMB 9279 / R1 / VKM B-1422) OX=243230 GN=rplC PE=1 SV=1	rplC
	Q9RXK2	16	K	50S ribosomal protein L3 OS=Deinococcus radiodurans (strain ATCC 13939 / DSM 20539 / JCM 16871 / LMG 4051 / NBRC 15346 / NCIMB 9279 / R1 / VKM B-1422) OX=243230 GN=rplC PE=1 SV=1	rplC
	Q9RXK2	2	K	50S ribosomal protein L3 OS=Deinococcus radiodurans (strain ATCC 13939 / DSM 20539 / JCM 16871 / LMG 4051 / NBRC 15346 / NCIMB 9279 / R1 / VKM B-1422) OX=243230 GN=rplC PE=1 SV=1	rplC
	Q9RXK2	54	K	50S ribosomal protein L3 OS=Deinococcus radiodurans (strain ATCC 13939 / DSM 20539 / JCM 16871 / LMG 4051 / NBRC 15346 / NCIMB 9279 / R1 / VKM B-1422) OX=243230 GN=rplC PE=1 SV=1	rplC
	Q9RXK3	24	K	30S ribosomal protein S10 OS=Deinococcus radiodurans (strain ATCC 13939 / DSM 20539 / JCM 16871 / LMG 4051 / NBRC 15346 / NCIMB 9279 / R1 / VKM B-1422) OX=243230 GN=rpsJ PE=3 SV=1	rpsJ
	Q9RXK3	16	K	30S ribosomal protein S10 OS=Deinococcus radiodurans (strain ATCC 13939 / DSM 20539 / JCM 16871 / LMG 4051 / NBRC 15346 / NCIMB 9279 / R1 / VKM B-1422) OX=243230 GN=rpsJ PE=3 SV=1	rpsJ
	Q9RXK3	5	K	30S ribosomal protein S10 OS=Deinococcus radiodurans (strain ATCC 13939 / DSM 20539 / JCM 16871 / LMG 4051 / NBRC 15346 / NCIMB 9279 / R1 / VKM B-1422) OX=243230 GN=rpsJ PE=3 SV=1	rpsJ
	Q9RXK5	479	K	Elongation factor G OS=Deinococcus radiodurans (strain ATCC 13939 / DSM 20539 / JCM 16871 / LMG 4051 / NBRC 15346 / NCIMB 9279 / R1 / VKM B-1422) OX=243230 GN=fusA PE=3 SV=1	fusA
	Q9RXK5	272	K	Elongation factor G OS=Deinococcus radiodurans (strain ATCC 13939 / DSM 20539 / JCM 16871 / LMG 4051 / NBRC 15346 / NCIMB 9279 / R1 / VKM B-1422) OX=243230 GN=fusA PE=3 SV=1	fusA
	Q9RXK5	497	K	Elongation factor G OS=Deinococcus radiodurans (strain ATCC 13939 / DSM 20539 / JCM 16871 / LMG 4051 / NBRC 15346 / NCIMB 9279 / R1 / VKM B-1422) OX=243230 GN=fusA PE=3 SV=1	fusA
	Q9RXK5	26	K	Elongation factor G OS=Deinococcus radiodurans (strain ATCC 13939 / DSM 20539 / JCM 16871 / LMG 4051 / NBRC 15346 / NCIMB 9279 / R1 / VKM B-1422) OX=243230 GN=fusA PE=3 SV=1	fusA
	Q9RXK5	316	K	Elongation factor G OS=Deinococcus radiodurans (strain ATCC 13939 / DSM 20539 / JCM 16871 / LMG 4051 / NBRC 15346 / NCIMB 9279 / R1 / VKM B-1422) OX=243230 GN=fusA PE=3 SV=1	fusA
	Q9RXK5	145	K	Elongation factor G OS=Deinococcus radiodurans (strain ATCC 13939 / DSM 20539 / JCM 16871 / LMG 4051 / NBRC 15346 / NCIMB 9279 / R1 / VKM B-1422) OX=243230 GN=fusA PE=3 SV=1	fusA
	Q9RXK5	354	K	Elongation factor G OS=Deinococcus radiodurans (strain ATCC 13939 / DSM 20539 / JCM 16871 / LMG 4051 / NBRC 15346 / NCIMB 9279 / R1 / VKM B-1422) OX=243230 GN=fusA PE=3 SV=1	fusA
	Q9RXK5	260	K	Elongation factor G OS=Deinococcus radiodurans (strain ATCC 13939 / DSM 20539 / JCM 16871 / LMG 4051 / NBRC 15346 / NCIMB 9279 / R1 / VKM B-1422) OX=243230 GN=fusA PE=3 SV=1	fusA
	Q9RXK5	148	K	Elongation factor G OS=Deinococcus radiodurans (strain ATCC 13939 / DSM 20539 / JCM 16871 / LMG 4051 / NBRC 15346 / NCIMB 9279 / R1 / VKM B-1422) OX=243230 GN=fusA PE=3 SV=1	fusA
	Q9RXK5	5	K	Elongation factor G OS=Deinococcus radiodurans (strain ATCC 13939 / DSM 20539 / JCM 16871 / LMG 4051 / NBRC 15346 / NCIMB 9279 / R1 / VKM B-1422) OX=243230 GN=fusA PE=3 SV=1	fusA
	Q9RXK5	504	K	Elongation factor G OS=Deinococcus radiodurans (strain ATCC 13939 / DSM 20539 / JCM 16871 / LMG 4051 / NBRC 15346 / NCIMB 9279 / R1 / VKM B-1422) OX=243230 GN=fusA PE=3 SV=1	fusA
	Q9RXK6	60	K	30S ribosomal protein S7 OS=Deinococcus radiodurans (strain ATCC 13939 / DSM 20539 / JCM 16871 / LMG 4051 / NBRC 15346 / NCIMB 9279 / R1 / VKM B-1422) OX=243230 GN=rpsG PE=3 SV=1	rpsG
	Q9RXK6	63	K	30S ribosomal protein S7 OS=Deinococcus radiodurans (strain ATCC 13939 / DSM 20539 / JCM 16871 / LMG 4051 / NBRC 15346 / NCIMB 9279 / R1 / VKM B-1422) OX=243230 GN=rpsG PE=3 SV=1	rpsG
	Q9RXK7	25	K	30S ribosomal protein S12 OS=Deinococcus radiodurans (strain ATCC 13939 / DSM 20539 / JCM 16871 / LMG 4051 / NBRC 15346 / NCIMB 9279 / R1 / VKM B-1422) OX=243230 GN=rpsL PE=3 SV=1	rpsL
	Q9RXK7	38	K	30S ribosomal protein S12 OS=Deinococcus radiodurans (strain ATCC 13939 / DSM 20539 / JCM 16871 / LMG 4051 / NBRC 15346 / NCIMB 9279 / R1 / VKM B-1422) OX=243230 GN=rpsL PE=3 SV=1	rpsL
	Q9RXU7	253	K	Methylenetetrahydrofolate--tRNA-(uracil-5-)-methyltransferase TrmFO OS=Deinococcus radiodurans (strain ATCC 13939 / DSM 20539 / JCM 16871 / LMG 4051 / NBRC 15346 / NCIMB 9279 / R1 / VKM B-1422) OX=243230 GN=trmFO PE=3 SV=2	trmFO
	Q9RXU7	247	K	Methylenetetrahydrofolate--tRNA-(uracil-5-)-methyltransferase TrmFO OS=Deinococcus radiodurans (strain ATCC 13939 / DSM 20539 / JCM 16871 / LMG 4051 / NBRC 15346 / NCIMB 9279 / R1 / VKM B-1422) OX=243230 GN=trmFO PE=3 SV=2	trmFO
	Q9RXV8	155	K	N-acetyltransferase domain-containing protein OS=Deinococcus radiodurans (strain ATCC 13939 / DSM 20539 / JCM 16871 / LMG 4051 / NBRC 15346 / NCIMB 9279 / R1 / VKM B-1422) OX=243230 GN=DR_0197 PE=4 SV=1	DR_0197
	Q9RXV8	141	K	N-acetyltransferase domain-containing protein OS=Deinococcus radiodurans (strain ATCC 13939 / DSM 20539 / JCM 16871 / LMG 4051 / NBRC 15346 / NCIMB 9279 / R1 / VKM B-1422) OX=243230 GN=DR_0197 PE=4 SV=1	DR_0197
	Q9RXY0	104	K	30S ribosomal protein S9 OS=Deinococcus radiodurans (strain ATCC 13939 / DSM 20539 / JCM 16871 / LMG 4051 / NBRC 15346 / NCIMB 9279 / R1 / VKM B-1422) OX=243230 GN=rpsI PE=3 SV=1	rpsI
	Q9RXY0	92	K	30S ribosomal protein S9 OS=Deinococcus radiodurans (strain ATCC 13939 / DSM 20539 / JCM 16871 / LMG 4051 / NBRC 15346 / NCIMB 9279 / R1 / VKM B-1422) OX=243230 GN=rpsI PE=3 SV=1	rpsI
	Q9RXY0	36	K	30S ribosomal protein S9 OS=Deinococcus radiodurans (strain ATCC 13939 / DSM 20539 / JCM 16871 / LMG 4051 / NBRC 15346 / NCIMB 9279 / R1 / VKM B-1422) OX=243230 GN=rpsI PE=3 SV=1	rpsI
	Q9RXY0	30	K	30S ribosomal protein S9 OS=Deinococcus radiodurans (strain ATCC 13939 / DSM 20539 / JCM 16871 / LMG 4051 / NBRC 15346 / NCIMB 9279 / R1 / VKM B-1422) OX=243230 GN=rpsI PE=3 SV=1	rpsI
	Q9RXY1	137	K	50S ribosomal protein L13 OS=Deinococcus radiodurans (strain ATCC 13939 / DSM 20539 / JCM 16871 / LMG 4051 / NBRC 15346 / NCIMB 9279 / R1 / VKM B-1422) OX=243230 GN=rplM PE=1 SV=1	rplM
	Q9RXY1	35	K	50S ribosomal protein L13 OS=Deinococcus radiodurans (strain ATCC 13939 / DSM 20539 / JCM 16871 / LMG 4051 / NBRC 15346 / NCIMB 9279 / R1 / VKM B-1422) OX=243230 GN=rplM PE=1 SV=1	rplM
	Q9RXY1	98	K	50S ribosomal protein L13 OS=Deinococcus radiodurans (strain ATCC 13939 / DSM 20539 / JCM 16871 / LMG 4051 / NBRC 15346 / NCIMB 9279 / R1 / VKM B-1422) OX=243230 GN=rplM PE=1 SV=1	rplM
	Q9RXY1	111	K	50S ribosomal protein L13 OS=Deinococcus radiodurans (strain ATCC 13939 / DSM 20539 / JCM 16871 / LMG 4051 / NBRC 15346 / NCIMB 9279 / R1 / VKM B-1422) OX=243230 GN=rplM PE=1 SV=1	rplM
	Q9RXY1	121	K	50S ribosomal protein L13 OS=Deinococcus radiodurans (strain ATCC 13939 / DSM 20539 / JCM 16871 / LMG 4051 / NBRC 15346 / NCIMB 9279 / R1 / VKM B-1422) OX=243230 GN=rplM PE=1 SV=1	rplM
	Q9RY06	124	K	Valine--tRNA ligase OS=Deinococcus radiodurans (strain ATCC 13939 / DSM 20539 / JCM 16871 / LMG 4051 / NBRC 15346 / NCIMB 9279 / R1 / VKM B-1422) OX=243230 GN=valS PE=3 SV=1	valS
	Q9RY06	549	K	Valine--tRNA ligase OS=Deinococcus radiodurans (strain ATCC 13939 / DSM 20539 / JCM 16871 / LMG 4051 / NBRC 15346 / NCIMB 9279 / R1 / VKM B-1422) OX=243230 GN=valS PE=3 SV=1	valS
	Q9RY06	639	K	Valine--tRNA ligase OS=Deinococcus radiodurans (strain ATCC 13939 / DSM 20539 / JCM 16871 / LMG 4051 / NBRC 15346 / NCIMB 9279 / R1 / VKM B-1422) OX=243230 GN=valS PE=3 SV=1	valS
	Q9RY06	165	K	Valine--tRNA ligase OS=Deinococcus radiodurans (strain ATCC 13939 / DSM 20539 / JCM 16871 / LMG 4051 / NBRC 15346 / NCIMB 9279 / R1 / VKM B-1422) OX=243230 GN=valS PE=3 SV=1	valS
	Q9RY06	597	K	Valine--tRNA ligase OS=Deinococcus radiodurans (strain ATCC 13939 / DSM 20539 / JCM 16871 / LMG 4051 / NBRC 15346 / NCIMB 9279 / R1 / VKM B-1422) OX=243230 GN=valS PE=3 SV=1	valS
	Q9RY06	783	K	Valine--tRNA ligase OS=Deinococcus radiodurans (strain ATCC 13939 / DSM 20539 / JCM 16871 / LMG 4051 / NBRC 15346 / NCIMB 9279 / R1 / VKM B-1422) OX=243230 GN=valS PE=3 SV=1	valS
	Q9RY06	364	K	Valine--tRNA ligase OS=Deinococcus radiodurans (strain ATCC 13939 / DSM 20539 / JCM 16871 / LMG 4051 / NBRC 15346 / NCIMB 9279 / R1 / VKM B-1422) OX=243230 GN=valS PE=3 SV=1	valS
	Q9RY06	380	K	Valine--tRNA ligase OS=Deinococcus radiodurans (strain ATCC 13939 / DSM 20539 / JCM 16871 / LMG 4051 / NBRC 15346 / NCIMB 9279 / R1 / VKM B-1422) OX=243230 GN=valS PE=3 SV=1	valS
	Q9RY06	126	K	Valine--tRNA ligase OS=Deinococcus radiodurans (strain ATCC 13939 / DSM 20539 / JCM 16871 / LMG 4051 / NBRC 15346 / NCIMB 9279 / R1 / VKM B-1422) OX=243230 GN=valS PE=3 SV=1	valS
	Q9RY49	13	K	50S ribosomal protein L9 OS=Deinococcus radiodurans (strain ATCC 13939 / DSM 20539 / JCM 16871 / LMG 4051 / NBRC 15346 / NCIMB 9279 / R1 / VKM B-1422) OX=243230 GN=rplI PE=1 SV=1	rplI
	Q9RY49	44	K	50S ribosomal protein L9 OS=Deinococcus radiodurans (strain ATCC 13939 / DSM 20539 / JCM 16871 / LMG 4051 / NBRC 15346 / NCIMB 9279 / R1 / VKM B-1422) OX=243230 GN=rplI PE=1 SV=1	rplI
	Q9RY50	53	K	30S ribosomal protein S18 OS=Deinococcus radiodurans (strain ATCC 13939 / DSM 20539 / JCM 16871 / LMG 4051 / NBRC 15346 / NCIMB 9279 / R1 / VKM B-1422) OX=243230 GN=rpsR PE=3 SV=1	rpsR
	Q9RY50	75	K	30S ribosomal protein S18 OS=Deinococcus radiodurans (strain ATCC 13939 / DSM 20539 / JCM 16871 / LMG 4051 / NBRC 15346 / NCIMB 9279 / R1 / VKM B-1422) OX=243230 GN=rpsR PE=3 SV=1	rpsR
	Q9RY52	98	K	30S ribosomal protein S6 OS=Deinococcus radiodurans (strain ATCC 13939 / DSM 20539 / JCM 16871 / LMG 4051 / NBRC 15346 / NCIMB 9279 / R1 / VKM B-1422) OX=243230 GN=rpsF PE=3 SV=1	rpsF
	Q9RY52	54	K	30S ribosomal protein S6 OS=Deinococcus radiodurans (strain ATCC 13939 / DSM 20539 / JCM 16871 / LMG 4051 / NBRC 15346 / NCIMB 9279 / R1 / VKM B-1422) OX=243230 GN=rpsF PE=3 SV=1	rpsF
	Q9RY64	75	K	50S ribosomal protein L21 OS=Deinococcus radiodurans (strain ATCC 13939 / DSM 20539 / JCM 16871 / LMG 4051 / NBRC 15346 / NCIMB 9279 / R1 / VKM B-1422) OX=243230 GN=rplU PE=1 SV=2	rplU
	Q9RY64	94	K	50S ribosomal protein L21 OS=Deinococcus radiodurans (strain ATCC 13939 / DSM 20539 / JCM 16871 / LMG 4051 / NBRC 15346 / NCIMB 9279 / R1 / VKM B-1422) OX=243230 GN=rplU PE=1 SV=2	rplU
	Q9RY64	73	K	50S ribosomal protein L21 OS=Deinococcus radiodurans (strain ATCC 13939 / DSM 20539 / JCM 16871 / LMG 4051 / NBRC 15346 / NCIMB 9279 / R1 / VKM B-1422) OX=243230 GN=rplU PE=1 SV=2	rplU
	Q9RY65	74	K	50S ribosomal protein L27 OS=Deinococcus radiodurans (strain ATCC 13939 / DSM 20539 / JCM 16871 / LMG 4051 / NBRC 15346 / NCIMB 9279 / R1 / VKM B-1422) OX=243230 GN=rpmA PE=1 SV=1	rpmA
	Q9RY65	32	K	50S ribosomal protein L27 OS=Deinococcus radiodurans (strain ATCC 13939 / DSM 20539 / JCM 16871 / LMG 4051 / NBRC 15346 / NCIMB 9279 / R1 / VKM B-1422) OX=243230 GN=rpmA PE=1 SV=1	rpmA
	Q9RY65	72	K	50S ribosomal protein L27 OS=Deinococcus radiodurans (strain ATCC 13939 / DSM 20539 / JCM 16871 / LMG 4051 / NBRC 15346 / NCIMB 9279 / R1 / VKM B-1422) OX=243230 GN=rpmA PE=1 SV=1	rpmA
	Q9RY65	46	K	50S ribosomal protein L27 OS=Deinococcus radiodurans (strain ATCC 13939 / DSM 20539 / JCM 16871 / LMG 4051 / NBRC 15346 / NCIMB 9279 / R1 / VKM B-1422) OX=243230 GN=rpmA PE=1 SV=1	rpmA
	Q9RY84	46	K	Aminoglycoside 3`-phosphotransferase OS=Deinococcus radiodurans (strain ATCC 13939 / DSM 20539 / JCM 16871 / LMG 4051 / NBRC 15346 / NCIMB 9279 / R1 / VKM B-1422) OX=243230 GN=DR_0066 PE=3 SV=1	DR_0066
	Q9RYA1	215	K	Ribosomal RNA large subunit methyltransferase DR_0049 OS=Deinococcus radiodurans (strain ATCC 13939 / DSM 20539 / JCM 16871 / LMG 4051 / NBRC 15346 / NCIMB 9279 / R1 / VKM B-1422) OX=243230 GN=DR_0049 PE=1 SV=1	DR_0049
	Q9RYA1	17	K	Ribosomal RNA large subunit methyltransferase DR_0049 OS=Deinococcus radiodurans (strain ATCC 13939 / DSM 20539 / JCM 16871 / LMG 4051 / NBRC 15346 / NCIMB 9279 / R1 / VKM B-1422) OX=243230 GN=DR_0049 PE=1 SV=1	DR_0049
	Q9RYD6	52	K	Ribosomal RNA small subunit methyltransferase G OS=Deinococcus radiodurans (strain ATCC 13939 / DSM 20539 / JCM 16871 / LMG 4051 / NBRC 15346 / NCIMB 9279 / R1 / VKM B-1422) OX=243230 GN=rsmG PE=3 SV=1	rsmG
	Q9RYD6	180	K	Ribosomal RNA small subunit methyltransferase G OS=Deinococcus radiodurans (strain ATCC 13939 / DSM 20539 / JCM 16871 / LMG 4051 / NBRC 15346 / NCIMB 9279 / R1 / VKM B-1422) OX=243230 GN=rsmG PE=3 SV=1	rsmG
	Q9RYW7	109	K	Ribosomal protein S12 methylthiotransferase RimO OS=Deinococcus radiodurans (strain ATCC 13939 / DSM 20539 / JCM 16871 / LMG 4051 / NBRC 15346 / NCIMB 9279 / R1 / VKM B-1422) OX=243230 GN=rimO PE=3 SV=1	rimO
	Q9RYW7	318	K	Ribosomal protein S12 methylthiotransferase RimO OS=Deinococcus radiodurans (strain ATCC 13939 / DSM 20539 / JCM 16871 / LMG 4051 / NBRC 15346 / NCIMB 9279 / R1 / VKM B-1422) OX=243230 GN=rimO PE=3 SV=1	rimO
	Q9RZM9	299	K	RNA_ligase domain-containing protein OS=Deinococcus radiodurans (strain ATCC 13939 / DSM 20539 / JCM 16871 / LMG 4051 / NBRC 15346 / NCIMB 9279 / R1 / VKM B-1422) OX=243230 GN=DR_B0094 PE=4 SV=1	DR_B0094
	Q9RRB5	122	K	Queuine tRNA-ribosyltransferase OS=Deinococcus radiodurans (strain ATCC 13939 / DSM 20539 / JCM 16871 / LMG 4051 / NBRC 15346 / NCIMB 9279 / R1 / VKM B-1422) OX=243230 GN=tgt PE=3 SV=1	tgt
	Q9RRD7	80	K	Aspartyl/glutamyl-tRNA(Asn/Gln) amidotransferase subunit B OS=Deinococcus radiodurans (strain ATCC 13939 / DSM 20539 / JCM 16871 / LMG 4051 / NBRC 15346 / NCIMB 9279 / R1 / VKM B-1422) OX=243230 GN=gatB PE=3 SV=2	gatB
	Q9RRQ3	257	K	Methionyl-tRNA formyltransferase OS=Deinococcus radiodurans (strain ATCC 13939 / DSM 20539 / JCM 16871 / LMG 4051 / NBRC 15346 / NCIMB 9279 / R1 / VKM B-1422) OX=243230 GN=fmt PE=3 SV=1	fmt
	Q9RRX5	408	K	Phenylalanine--tRNA ligase beta subunit OS=Deinococcus radiodurans (strain ATCC 13939 / DSM 20539 / JCM 16871 / LMG 4051 / NBRC 15346 / NCIMB 9279 / R1 / VKM B-1422) OX=243230 GN=pheT PE=3 SV=1	pheT
	Q9RSL3	153	K	50S ribosomal protein L6 OS=Deinococcus radiodurans (strain ATCC 13939 / DSM 20539 / JCM 16871 / LMG 4051 / NBRC 15346 / NCIMB 9279 / R1 / VKM B-1422) OX=243230 GN=rplF PE=1 SV=2	rplF
	Q9RSS8	14	K	50S ribosomal protein L1 OS=Deinococcus radiodurans (strain ATCC 13939 / DSM 20539 / JCM 16871 / LMG 4051 / NBRC 15346 / NCIMB 9279 / R1 / VKM B-1422) OX=243230 GN=rplA PE=1 SV=1	rplA
	Q9RSY6	474	K	"Ribosomal protein S1, putative OS=Deinococcus radiodurans (strain ATCC 13939 / DSM 20539 / JCM 16871 / LMG 4051 / NBRC 15346 / NCIMB 9279 / R1 / VKM B-1422) OX=243230 GN=DR_1983 PE=4 SV=1"	DR_1983
	Q9RTG5	493	K	Translation initiation factor IF-2 OS=Deinococcus radiodurans (strain ATCC 13939 / DSM 20539 / JCM 16871 / LMG 4051 / NBRC 15346 / NCIMB 9279 / R1 / VKM B-1422) OX=243230 GN=infB PE=3 SV=1	infB
	Q9RTQ8	137	K	tRNA-dihydrouridine(20/20a) synthase OS=Deinococcus radiodurans (strain ATCC 13939 / DSM 20539 / JCM 16871 / LMG 4051 / NBRC 15346 / NCIMB 9279 / R1 / VKM B-1422) OX=243230 GN=DR_1698 PE=3 SV=1	DR_1698
	Q9RUN7	389	K	Aspartate--tRNA(Asp) ligase OS=Deinococcus radiodurans (strain ATCC 13939 / DSM 20539 / JCM 16871 / LMG 4051 / NBRC 15346 / NCIMB 9279 / R1 / VKM B-1422) OX=243230 GN=aspS1 PE=1 SV=1	aspS1
	Q9RUV5	72	K	Serine--tRNA ligase OS=Deinococcus radiodurans (strain ATCC 13939 / DSM 20539 / JCM 16871 / LMG 4051 / NBRC 15346 / NCIMB 9279 / R1 / VKM B-1422) OX=243230 GN=serS PE=3 SV=1	serS
	Q9RUV5	41	K	Serine--tRNA ligase OS=Deinococcus radiodurans (strain ATCC 13939 / DSM 20539 / JCM 16871 / LMG 4051 / NBRC 15346 / NCIMB 9279 / R1 / VKM B-1422) OX=243230 GN=serS PE=3 SV=1	serS
	Q9RUW4	410	K	Proline--tRNA ligase OS=Deinococcus radiodurans (strain ATCC 13939 / DSM 20539 / JCM 16871 / LMG 4051 / NBRC 15346 / NCIMB 9279 / R1 / VKM B-1422) OX=243230 GN=proS PE=1 SV=1	proS
	Q9RVL0	87	K	rRNA methylase OS=Deinococcus radiodurans (strain ATCC 13939 / DSM 20539 / JCM 16871 / LMG 4051 / NBRC 15346 / NCIMB 9279 / R1 / VKM B-1422) OX=243230 GN=DR_1017 PE=4 SV=1	DR_1017
	Q9RXJ1	18	K	50S ribosomal protein L24 OS=Deinococcus radiodurans (strain ATCC 13939 / DSM 20539 / JCM 16871 / LMG 4051 / NBRC 15346 / NCIMB 9279 / R1 / VKM B-1422) OX=243230 GN=rplX PE=1 SV=1	rplX
	Q9RXJ3	3	K	30S ribosomal protein S17 OS=Deinococcus radiodurans (strain ATCC 13939 / DSM 20539 / JCM 16871 / LMG 4051 / NBRC 15346 / NCIMB 9279 / R1 / VKM B-1422) OX=243230 GN=rpsQ PE=3 SV=1	rpsQ
	Q9RXJ4	57	K	50S ribosomal protein L29 OS=Deinococcus radiodurans (strain ATCC 13939 / DSM 20539 / JCM 16871 / LMG 4051 / NBRC 15346 / NCIMB 9279 / R1 / VKM B-1422) OX=243230 GN=rpmC PE=1 SV=1	rpmC
	Q9RXK1	53	K	50S ribosomal protein L4 OS=Deinococcus radiodurans (strain ATCC 13939 / DSM 20539 / JCM 16871 / LMG 4051 / NBRC 15346 / NCIMB 9279 / R1 / VKM B-1422) OX=243230 GN=rplD PE=1 SV=3	rplD
	Q9RXK6	70	K	30S ribosomal protein S7 OS=Deinococcus radiodurans (strain ATCC 13939 / DSM 20539 / JCM 16871 / LMG 4051 / NBRC 15346 / NCIMB 9279 / R1 / VKM B-1422) OX=243230 GN=rpsG PE=3 SV=1	rpsG
	Q9RXV8	122	K	N-acetyltransferase domain-containing protein OS=Deinococcus radiodurans (strain ATCC 13939 / DSM 20539 / JCM 16871 / LMG 4051 / NBRC 15346 / NCIMB 9279 / R1 / VKM B-1422) OX=243230 GN=DR_0197 PE=4 SV=1	DR_0197
	Q9RXY0	132	K	30S ribosomal protein S9 OS=Deinococcus radiodurans (strain ATCC 13939 / DSM 20539 / JCM 16871 / LMG 4051 / NBRC 15346 / NCIMB 9279 / R1 / VKM B-1422) OX=243230 GN=rpsI PE=3 SV=1	rpsI
	Q9RY32	68	K	Elongation factor P OS=Deinococcus radiodurans (strain ATCC 13939 / DSM 20539 / JCM 16871 / LMG 4051 / NBRC 15346 / NCIMB 9279 / R1 / VKM B-1422) OX=243230 GN=efp PE=3 SV=1	efp
	Q9RY49	21	K	50S ribosomal protein L9 OS=Deinococcus radiodurans (strain ATCC 13939 / DSM 20539 / JCM 16871 / LMG 4051 / NBRC 15346 / NCIMB 9279 / R1 / VKM B-1422) OX=243230 GN=rplI PE=1 SV=1	rplI
	Q9RY50	65	K	30S ribosomal protein S18 OS=Deinococcus radiodurans (strain ATCC 13939 / DSM 20539 / JCM 16871 / LMG 4051 / NBRC 15346 / NCIMB 9279 / R1 / VKM B-1422) OX=243230 GN=rpsR PE=3 SV=1	rpsR
	Q9RYD6	112	K	Ribosomal RNA small subunit methyltransferase G OS=Deinococcus radiodurans (strain ATCC 13939 / DSM 20539 / JCM 16871 / LMG 4051 / NBRC 15346 / NCIMB 9279 / R1 / VKM B-1422) OX=243230 GN=rsmG PE=3 SV=1	rsmG
	Q9RZ85	459	K	Cleavage and polyadenylation specificity factor-related protein OS=Deinococcus radiodurans (strain ATCC 13939 / DSM 20539 / JCM 16871 / LMG 4051 / NBRC 15346 / NCIMB 9279 / R1 / VKM B-1422) OX=243230 GN=DR_A0069 PE=4 SV=1	DR_A0069
	P56926	457	K	Glutamine--tRNA ligase OS=Deinococcus radiodurans (strain ATCC 13939 / DSM 20539 / JCM 16871 / LMG 4051 / NBRC 15346 / NCIMB 9279 / R1 / VKM B-1422) OX=243230 GN=glnS PE=1 SV=1	glnS
	Q9R342	249	K	Elongation factor Tu OS=Deinococcus radiodurans (strain ATCC 13939 / DSM 20539 / JCM 16871 / LMG 4051 / NBRC 15346 / NCIMB 9279 / R1 / VKM B-1422) OX=243230 GN=tufA PE=3 SV=1	tufA
	Q9RRG8	10	K	50S ribosomal protein L28 OS=Deinococcus radiodurans (strain ATCC 13939 / DSM 20539 / JCM 16871 / LMG 4051 / NBRC 15346 / NCIMB 9279 / R1 / VKM B-1422) OX=243230 GN=rpmB PE=1 SV=1	rpmB
	Q9RRQ4	121	K	Peptide deformylase OS=Deinococcus radiodurans (strain ATCC 13939 / DSM 20539 / JCM 16871 / LMG 4051 / NBRC 15346 / NCIMB 9279 / R1 / VKM B-1422) OX=243230 GN=def PE=3 SV=1	def
	Q9RRX5	221	K	Phenylalanine--tRNA ligase beta subunit OS=Deinococcus radiodurans (strain ATCC 13939 / DSM 20539 / JCM 16871 / LMG 4051 / NBRC 15346 / NCIMB 9279 / R1 / VKM B-1422) OX=243230 GN=pheT PE=3 SV=1	pheT
	Q9RRX8	180	K	Phenylalanine--tRNA ligase alpha subunit OS=Deinococcus radiodurans (strain ATCC 13939 / DSM 20539 / JCM 16871 / LMG 4051 / NBRC 15346 / NCIMB 9279 / R1 / VKM B-1422) OX=243230 GN=pheS PE=3 SV=1	pheS
	Q9RRX8	34	K	Phenylalanine--tRNA ligase alpha subunit OS=Deinococcus radiodurans (strain ATCC 13939 / DSM 20539 / JCM 16871 / LMG 4051 / NBRC 15346 / NCIMB 9279 / R1 / VKM B-1422) OX=243230 GN=pheS PE=3 SV=1	pheS
	Q9RS27	833	K	Alanine--tRNA ligase OS=Deinococcus radiodurans (strain ATCC 13939 / DSM 20539 / JCM 16871 / LMG 4051 / NBRC 15346 / NCIMB 9279 / R1 / VKM B-1422) OX=243230 GN=alaS PE=3 SV=1	alaS
	Q9RSJ8	74	K	30S ribosomal protein S11 OS=Deinococcus radiodurans (strain ATCC 13939 / DSM 20539 / JCM 16871 / LMG 4051 / NBRC 15346 / NCIMB 9279 / R1 / VKM B-1422) OX=243230 GN=rpsK PE=3 SV=1	rpsK
	Q9RSK0	33	K	50S ribosomal protein L36 OS=Deinococcus radiodurans (strain ATCC 13939 / DSM 20539 / JCM 16871 / LMG 4051 / NBRC 15346 / NCIMB 9279 / R1 / VKM B-1422) OX=243230 GN=rpmJ PE=1 SV=1	rpmJ
	Q9RSL1	75	K	30S ribosomal protein S5 OS=Deinococcus radiodurans (strain ATCC 13939 / DSM 20539 / JCM 16871 / LMG 4051 / NBRC 15346 / NCIMB 9279 / R1 / VKM B-1422) OX=243230 GN=rpsE PE=3 SV=1	rpsE
	Q9RSL1	58	K	30S ribosomal protein S5 OS=Deinococcus radiodurans (strain ATCC 13939 / DSM 20539 / JCM 16871 / LMG 4051 / NBRC 15346 / NCIMB 9279 / R1 / VKM B-1422) OX=243230 GN=rpsE PE=3 SV=1	rpsE
	Q9RSL2	73	K	50S ribosomal protein L18 OS=Deinococcus radiodurans (strain ATCC 13939 / DSM 20539 / JCM 16871 / LMG 4051 / NBRC 15346 / NCIMB 9279 / R1 / VKM B-1422) OX=243230 GN=rplR PE=1 SV=3	rplR
	Q9RSL3	6	K	50S ribosomal protein L6 OS=Deinococcus radiodurans (strain ATCC 13939 / DSM 20539 / JCM 16871 / LMG 4051 / NBRC 15346 / NCIMB 9279 / R1 / VKM B-1422) OX=243230 GN=rplF PE=1 SV=2	rplF
	Q9RSL3	172	K	50S ribosomal protein L6 OS=Deinococcus radiodurans (strain ATCC 13939 / DSM 20539 / JCM 16871 / LMG 4051 / NBRC 15346 / NCIMB 9279 / R1 / VKM B-1422) OX=243230 GN=rplF PE=1 SV=2	rplF
	Q9RSL4	57	K	30S ribosomal protein S8 OS=Deinococcus radiodurans (strain ATCC 13939 / DSM 20539 / JCM 16871 / LMG 4051 / NBRC 15346 / NCIMB 9279 / R1 / VKM B-1422) OX=243230 GN=rpsH PE=3 SV=1	rpsH
	Q9RSL4	66	K	30S ribosomal protein S8 OS=Deinococcus radiodurans (strain ATCC 13939 / DSM 20539 / JCM 16871 / LMG 4051 / NBRC 15346 / NCIMB 9279 / R1 / VKM B-1422) OX=243230 GN=rpsH PE=3 SV=1	rpsH
	Q9RSL5	28	K	30S ribosomal protein S14 OS=Deinococcus radiodurans (strain ATCC 13939 / DSM 20539 / JCM 16871 / LMG 4051 / NBRC 15346 / NCIMB 9279 / R1 / VKM B-1422) OX=243230 GN=rpsN PE=3 SV=2	rpsN
	Q9RSR1	21	K	Polyribonucleotide nucleotidyltransferase OS=Deinococcus radiodurans (strain ATCC 13939 / DSM 20539 / JCM 16871 / LMG 4051 / NBRC 15346 / NCIMB 9279 / R1 / VKM B-1422) OX=243230 GN=pnp PE=1 SV=2	pnp
	Q9RSR1	531	K	Polyribonucleotide nucleotidyltransferase OS=Deinococcus radiodurans (strain ATCC 13939 / DSM 20539 / JCM 16871 / LMG 4051 / NBRC 15346 / NCIMB 9279 / R1 / VKM B-1422) OX=243230 GN=pnp PE=1 SV=2	pnp
	Q9RSR1	623	K	Polyribonucleotide nucleotidyltransferase OS=Deinococcus radiodurans (strain ATCC 13939 / DSM 20539 / JCM 16871 / LMG 4051 / NBRC 15346 / NCIMB 9279 / R1 / VKM B-1422) OX=243230 GN=pnp PE=1 SV=2	pnp
	Q9RSS7	98	K	50S ribosomal protein L11 OS=Deinococcus radiodurans (strain ATCC 13939 / DSM 20539 / JCM 16871 / LMG 4051 / NBRC 15346 / NCIMB 9279 / R1 / VKM B-1422) OX=243230 GN=rplK PE=1 SV=1	rplK
	Q9RSS7	80	K	50S ribosomal protein L11 OS=Deinococcus radiodurans (strain ATCC 13939 / DSM 20539 / JCM 16871 / LMG 4051 / NBRC 15346 / NCIMB 9279 / R1 / VKM B-1422) OX=243230 GN=rplK PE=1 SV=1	rplK
	Q9RSW7	93	K	50S ribosomal protein L20 OS=Deinococcus radiodurans (strain ATCC 13939 / DSM 20539 / JCM 16871 / LMG 4051 / NBRC 15346 / NCIMB 9279 / R1 / VKM B-1422) OX=243230 GN=rplT PE=1 SV=1	rplT
	Q9RSY6	366	K	"Ribosomal protein S1, putative OS=Deinococcus radiodurans (strain ATCC 13939 / DSM 20539 / JCM 16871 / LMG 4051 / NBRC 15346 / NCIMB 9279 / R1 / VKM B-1422) OX=243230 GN=DR_1983 PE=4 SV=1"	DR_1983
	Q9RSY6	342	K	"Ribosomal protein S1, putative OS=Deinococcus radiodurans (strain ATCC 13939 / DSM 20539 / JCM 16871 / LMG 4051 / NBRC 15346 / NCIMB 9279 / R1 / VKM B-1422) OX=243230 GN=DR_1983 PE=4 SV=1"	DR_1983
	Q9RSY6	192	K	"Ribosomal protein S1, putative OS=Deinococcus radiodurans (strain ATCC 13939 / DSM 20539 / JCM 16871 / LMG 4051 / NBRC 15346 / NCIMB 9279 / R1 / VKM B-1422) OX=243230 GN=DR_1983 PE=4 SV=1"	DR_1983
	Q9RTG5	208	K	Translation initiation factor IF-2 OS=Deinococcus radiodurans (strain ATCC 13939 / DSM 20539 / JCM 16871 / LMG 4051 / NBRC 15346 / NCIMB 9279 / R1 / VKM B-1422) OX=243230 GN=infB PE=3 SV=1	infB
	Q9RTG5	148	K	Translation initiation factor IF-2 OS=Deinococcus radiodurans (strain ATCC 13939 / DSM 20539 / JCM 16871 / LMG 4051 / NBRC 15346 / NCIMB 9279 / R1 / VKM B-1422) OX=243230 GN=infB PE=3 SV=1	infB
	Q9RTH5	169	K	Pseudouridine synthase OS=Deinococcus radiodurans (strain ATCC 13939 / DSM 20539 / JCM 16871 / LMG 4051 / NBRC 15346 / NCIMB 9279 / R1 / VKM B-1422) OX=243230 GN=DR_1789 PE=3 SV=1	DR_1789
	Q9RTT6	369	K	Cysteine--tRNA ligase OS=Deinococcus radiodurans (strain ATCC 13939 / DSM 20539 / JCM 16871 / LMG 4051 / NBRC 15346 / NCIMB 9279 / R1 / VKM B-1422) OX=243230 GN=cysS PE=3 SV=2	cysS
	Q9RTT6	211	K	Cysteine--tRNA ligase OS=Deinococcus radiodurans (strain ATCC 13939 / DSM 20539 / JCM 16871 / LMG 4051 / NBRC 15346 / NCIMB 9279 / R1 / VKM B-1422) OX=243230 GN=cysS PE=3 SV=2	cysS
	Q9RU80	20	K	Elongation factor Ts OS=Deinococcus radiodurans (strain ATCC 13939 / DSM 20539 / JCM 16871 / LMG 4051 / NBRC 15346 / NCIMB 9279 / R1 / VKM B-1422) OX=243230 GN=tsf PE=3 SV=1	tsf
	Q9RUF3	642	K	Methionine--tRNA ligase OS=Deinococcus radiodurans (strain ATCC 13939 / DSM 20539 / JCM 16871 / LMG 4051 / NBRC 15346 / NCIMB 9279 / R1 / VKM B-1422) OX=243230 GN=metG PE=3 SV=1	metG
	Q9RUF3	634	K	Methionine--tRNA ligase OS=Deinococcus radiodurans (strain ATCC 13939 / DSM 20539 / JCM 16871 / LMG 4051 / NBRC 15346 / NCIMB 9279 / R1 / VKM B-1422) OX=243230 GN=metG PE=3 SV=1	metG
	Q9RUK7	233	K	"Amidase, putative OS=Deinococcus radiodurans (strain ATCC 13939 / DSM 20539 / JCM 16871 / LMG 4051 / NBRC 15346 / NCIMB 9279 / R1 / VKM B-1422) OX=243230 GN=DR_1377 PE=4 SV=1"	DR_1377
	Q9RUN5	60	K	Histidine--tRNA ligase OS=Deinococcus radiodurans (strain ATCC 13939 / DSM 20539 / JCM 16871 / LMG 4051 / NBRC 15346 / NCIMB 9279 / R1 / VKM B-1422) OX=243230 GN=hisS PE=3 SV=1	hisS
	Q9RUN5	375	K	Histidine--tRNA ligase OS=Deinococcus radiodurans (strain ATCC 13939 / DSM 20539 / JCM 16871 / LMG 4051 / NBRC 15346 / NCIMB 9279 / R1 / VKM B-1422) OX=243230 GN=hisS PE=3 SV=1	hisS
	Q9RUN7	336	K	Aspartate--tRNA(Asp) ligase OS=Deinococcus radiodurans (strain ATCC 13939 / DSM 20539 / JCM 16871 / LMG 4051 / NBRC 15346 / NCIMB 9279 / R1 / VKM B-1422) OX=243230 GN=aspS1 PE=1 SV=1	aspS1
	Q9RUP8	443	K	Isoleucine--tRNA ligase OS=Deinococcus radiodurans (strain ATCC 13939 / DSM 20539 / JCM 16871 / LMG 4051 / NBRC 15346 / NCIMB 9279 / R1 / VKM B-1422) OX=243230 GN=ileS PE=3 SV=1	ileS
	Q9RUW4	491	K	Proline--tRNA ligase OS=Deinococcus radiodurans (strain ATCC 13939 / DSM 20539 / JCM 16871 / LMG 4051 / NBRC 15346 / NCIMB 9279 / R1 / VKM B-1422) OX=243230 GN=proS PE=1 SV=1	proS
	Q9RUW4	214	K	Proline--tRNA ligase OS=Deinococcus radiodurans (strain ATCC 13939 / DSM 20539 / JCM 16871 / LMG 4051 / NBRC 15346 / NCIMB 9279 / R1 / VKM B-1422) OX=243230 GN=proS PE=1 SV=1	proS
	Q9RV79	101	K	tRNA-2-methylthio-N(6)-dimethylallyladenosine synthase OS=Deinococcus radiodurans (strain ATCC 13939 / DSM 20539 / JCM 16871 / LMG 4051 / NBRC 15346 / NCIMB 9279 / R1 / VKM B-1422) OX=243230 GN=miaB PE=3 SV=1	miaB
	Q9RVC9	99	K	tRNA uridine(34) hydroxylase OS=Deinococcus radiodurans (strain ATCC 13939 / DSM 20539 / JCM 16871 / LMG 4051 / NBRC 15346 / NCIMB 9279 / R1 / VKM B-1422) OX=243230 GN=trhO PE=3 SV=1	trhO
	Q9RVH7	218	K	Uncharacterized protein OS=Deinococcus radiodurans (strain ATCC 13939 / DSM 20539 / JCM 16871 / LMG 4051 / NBRC 15346 / NCIMB 9279 / R1 / VKM B-1422) OX=243230 GN=DR_1052 PE=4 SV=1	DR_1052
	Q9RVY1	100	K	D-aminoacyl-tRNA deacylase OS=Deinococcus radiodurans (strain ATCC 13939 / DSM 20539 / JCM 16871 / LMG 4051 / NBRC 15346 / NCIMB 9279 / R1 / VKM B-1422) OX=243230 GN=dtd PE=3 SV=1	dtd
	Q9RXC2	308	K	Elongation factor G OS=Deinococcus radiodurans (strain ATCC 13939 / DSM 20539 / JCM 16871 / LMG 4051 / NBRC 15346 / NCIMB 9279 / R1 / VKM B-1422) OX=243230 GN=DR_0393 PE=3 SV=1	DR_0393
	Q9RXJ0	44	K	50S ribosomal protein L5 OS=Deinococcus radiodurans (strain ATCC 13939 / DSM 20539 / JCM 16871 / LMG 4051 / NBRC 15346 / NCIMB 9279 / R1 / VKM B-1422) OX=243230 GN=rplE PE=1 SV=1	rplE
	Q9RXJ1	56	K	50S ribosomal protein L24 OS=Deinococcus radiodurans (strain ATCC 13939 / DSM 20539 / JCM 16871 / LMG 4051 / NBRC 15346 / NCIMB 9279 / R1 / VKM B-1422) OX=243230 GN=rplX PE=1 SV=1	rplX
	Q9RXJ1	80	K	50S ribosomal protein L24 OS=Deinococcus radiodurans (strain ATCC 13939 / DSM 20539 / JCM 16871 / LMG 4051 / NBRC 15346 / NCIMB 9279 / R1 / VKM B-1422) OX=243230 GN=rplX PE=1 SV=1	rplX
	Q9RXJ2	42	K	50S ribosomal protein L14 OS=Deinococcus radiodurans (strain ATCC 13939 / DSM 20539 / JCM 16871 / LMG 4051 / NBRC 15346 / NCIMB 9279 / R1 / VKM B-1422) OX=243230 GN=rplN PE=1 SV=1	rplN
	Q9RXJ5	76	K	50S ribosomal protein L16 OS=Deinococcus radiodurans (strain ATCC 13939 / DSM 20539 / JCM 16871 / LMG 4051 / NBRC 15346 / NCIMB 9279 / R1 / VKM B-1422) OX=243230 GN=rplP PE=1 SV=3	rplP
	Q9RXJ5	115	K	50S ribosomal protein L16 OS=Deinococcus radiodurans (strain ATCC 13939 / DSM 20539 / JCM 16871 / LMG 4051 / NBRC 15346 / NCIMB 9279 / R1 / VKM B-1422) OX=243230 GN=rplP PE=1 SV=3	rplP
	Q9RXJ6	85	K	30S ribosomal protein S3 OS=Deinococcus radiodurans (strain ATCC 13939 / DSM 20539 / JCM 16871 / LMG 4051 / NBRC 15346 / NCIMB 9279 / R1 / VKM B-1422) OX=243230 GN=rpsC PE=3 SV=1	rpsC
	Q9RXJ6	168	K	30S ribosomal protein S3 OS=Deinococcus radiodurans (strain ATCC 13939 / DSM 20539 / JCM 16871 / LMG 4051 / NBRC 15346 / NCIMB 9279 / R1 / VKM B-1422) OX=243230 GN=rpsC PE=3 SV=1	rpsC
	Q9RXJ6	4	K	30S ribosomal protein S3 OS=Deinococcus radiodurans (strain ATCC 13939 / DSM 20539 / JCM 16871 / LMG 4051 / NBRC 15346 / NCIMB 9279 / R1 / VKM B-1422) OX=243230 GN=rpsC PE=3 SV=1	rpsC
	Q9RXJ7	104	K	50S ribosomal protein L22 OS=Deinococcus radiodurans (strain ATCC 13939 / DSM 20539 / JCM 16871 / LMG 4051 / NBRC 15346 / NCIMB 9279 / R1 / VKM B-1422) OX=243230 GN=rplV PE=1 SV=1	rplV
	Q9RXJ7	131	K	50S ribosomal protein L22 OS=Deinococcus radiodurans (strain ATCC 13939 / DSM 20539 / JCM 16871 / LMG 4051 / NBRC 15346 / NCIMB 9279 / R1 / VKM B-1422) OX=243230 GN=rplV PE=1 SV=1	rplV
	Q9RXJ7	76	K	50S ribosomal protein L22 OS=Deinococcus radiodurans (strain ATCC 13939 / DSM 20539 / JCM 16871 / LMG 4051 / NBRC 15346 / NCIMB 9279 / R1 / VKM B-1422) OX=243230 GN=rplV PE=1 SV=1	rplV
	Q9RXJ9	39	K	50S ribosomal protein L2 OS=Deinococcus radiodurans (strain ATCC 13939 / DSM 20539 / JCM 16871 / LMG 4051 / NBRC 15346 / NCIMB 9279 / R1 / VKM B-1422) OX=243230 GN=rplB PE=1 SV=3	rplB
	Q9RXK2	61	K	50S ribosomal protein L3 OS=Deinococcus radiodurans (strain ATCC 13939 / DSM 20539 / JCM 16871 / LMG 4051 / NBRC 15346 / NCIMB 9279 / R1 / VKM B-1422) OX=243230 GN=rplC PE=1 SV=1	rplC
	Q9RXK5	519	K	Elongation factor G OS=Deinococcus radiodurans (strain ATCC 13939 / DSM 20539 / JCM 16871 / LMG 4051 / NBRC 15346 / NCIMB 9279 / R1 / VKM B-1422) OX=243230 GN=fusA PE=3 SV=1	fusA
	Q9RXK5	604	K	Elongation factor G OS=Deinococcus radiodurans (strain ATCC 13939 / DSM 20539 / JCM 16871 / LMG 4051 / NBRC 15346 / NCIMB 9279 / R1 / VKM B-1422) OX=243230 GN=fusA PE=3 SV=1	fusA
	Q9RXK6	137	K	30S ribosomal protein S7 OS=Deinococcus radiodurans (strain ATCC 13939 / DSM 20539 / JCM 16871 / LMG 4051 / NBRC 15346 / NCIMB 9279 / R1 / VKM B-1422) OX=243230 GN=rpsG PE=3 SV=1	rpsG
	Q9RXK7	88	K	30S ribosomal protein S12 OS=Deinococcus radiodurans (strain ATCC 13939 / DSM 20539 / JCM 16871 / LMG 4051 / NBRC 15346 / NCIMB 9279 / R1 / VKM B-1422) OX=243230 GN=rpsL PE=3 SV=1	rpsL
	Q9RY06	865	K	Valine--tRNA ligase OS=Deinococcus radiodurans (strain ATCC 13939 / DSM 20539 / JCM 16871 / LMG 4051 / NBRC 15346 / NCIMB 9279 / R1 / VKM B-1422) OX=243230 GN=valS PE=3 SV=1	valS
	Q9RY65	25	K	50S ribosomal protein L27 OS=Deinococcus radiodurans (strain ATCC 13939 / DSM 20539 / JCM 16871 / LMG 4051 / NBRC 15346 / NCIMB 9279 / R1 / VKM B-1422) OX=243230 GN=rpmA PE=1 SV=1	rpmA
	Q9RY65	66	K	50S ribosomal protein L27 OS=Deinococcus radiodurans (strain ATCC 13939 / DSM 20539 / JCM 16871 / LMG 4051 / NBRC 15346 / NCIMB 9279 / R1 / VKM B-1422) OX=243230 GN=rpmA PE=1 SV=1	rpmA
	Q9RY65	19	K	50S ribosomal protein L27 OS=Deinococcus radiodurans (strain ATCC 13939 / DSM 20539 / JCM 16871 / LMG 4051 / NBRC 15346 / NCIMB 9279 / R1 / VKM B-1422) OX=243230 GN=rpmA PE=1 SV=1	rpmA
	Q9RY65	44	K	50S ribosomal protein L27 OS=Deinococcus radiodurans (strain ATCC 13939 / DSM 20539 / JCM 16871 / LMG 4051 / NBRC 15346 / NCIMB 9279 / R1 / VKM B-1422) OX=243230 GN=rpmA PE=1 SV=1	rpmA
	Q9RZ85	253	K	Cleavage and polyadenylation specificity factor-related protein OS=Deinococcus radiodurans (strain ATCC 13939 / DSM 20539 / JCM 16871 / LMG 4051 / NBRC 15346 / NCIMB 9279 / R1 / VKM B-1422) OX=243230 GN=DR_A0069 PE=4 SV=1	DR_A0069
[A] RNA processing and modification	Q9RVH7	218	K	Uncharacterized protein OS=Deinococcus radiodurans (strain ATCC 13939 / DSM 20539 / JCM 16871 / LMG 4051 / NBRC 15346 / NCIMB 9279 / R1 / VKM B-1422) OX=243230 GN=DR_1052 PE=4 SV=1	DR_1052
[K] Transcription	P52153	306	K	Transcription termination factor Rho OS=Deinococcus radiodurans (strain ATCC 13939 / DSM 20539 / JCM 16871 / LMG 4051 / NBRC 15346 / NCIMB 9279 / R1 / VKM B-1422) OX=243230 GN=rho PE=3 SV=2	rho
	P52153	191	K	Transcription termination factor Rho OS=Deinococcus radiodurans (strain ATCC 13939 / DSM 20539 / JCM 16871 / LMG 4051 / NBRC 15346 / NCIMB 9279 / R1 / VKM B-1422) OX=243230 GN=rho PE=3 SV=2	rho
	P52153	370	K	Transcription termination factor Rho OS=Deinococcus radiodurans (strain ATCC 13939 / DSM 20539 / JCM 16871 / LMG 4051 / NBRC 15346 / NCIMB 9279 / R1 / VKM B-1422) OX=243230 GN=rho PE=3 SV=2	rho
	Q9RR68	4	K	PadR domain-containing protein OS=Deinococcus radiodurans (strain ATCC 13939 / DSM 20539 / JCM 16871 / LMG 4051 / NBRC 15346 / NCIMB 9279 / R1 / VKM B-1422) OX=243230 GN=DR_2629 PE=4 SV=1	DR_2629
	Q9RRD2	88	K	Uncharacterized protein OS=Deinococcus radiodurans (strain ATCC 13939 / DSM 20539 / JCM 16871 / LMG 4051 / NBRC 15346 / NCIMB 9279 / R1 / VKM B-1422) OX=243230 GN=DR_2560 PE=4 SV=1	DR_2560
	Q9RRE4	139	K	Probable transcriptional regulatory protein DR_2548 OS=Deinococcus radiodurans (strain ATCC 13939 / DSM 20539 / JCM 16871 / LMG 4051 / NBRC 15346 / NCIMB 9279 / R1 / VKM B-1422) OX=243230 GN=DR_2548 PE=3 SV=1	DR_2548
	Q9RRE4	51	K	Probable transcriptional regulatory protein DR_2548 OS=Deinococcus radiodurans (strain ATCC 13939 / DSM 20539 / JCM 16871 / LMG 4051 / NBRC 15346 / NCIMB 9279 / R1 / VKM B-1422) OX=243230 GN=DR_2548 PE=3 SV=1	DR_2548
	Q9RRJ6	16	K	DNA-directed RNA polymerase subunit omega OS=Deinococcus radiodurans (strain ATCC 13939 / DSM 20539 / JCM 16871 / LMG 4051 / NBRC 15346 / NCIMB 9279 / R1 / VKM B-1422) OX=243230 GN=rpoZ PE=3 SV=2	rpoZ
	Q9RRT9	194	K	"Transcriptional repressor, TetR family OS=Deinococcus radiodurans (strain ATCC 13939 / DSM 20539 / JCM 16871 / LMG 4051 / NBRC 15346 / NCIMB 9279 / R1 / VKM B-1422) OX=243230 GN=DR_2396 PE=4 SV=1"	DR_2396
	Q9RRX0	121	K	Transcriptional regulator OS=Deinococcus radiodurans (strain ATCC 13939 / DSM 20539 / JCM 16871 / LMG 4051 / NBRC 15346 / NCIMB 9279 / R1 / VKM B-1422) OX=243230 GN=DR_2362 PE=4 SV=1	DR_2362
	Q9RS15	241	K	"Carbohydrate kinase, PfkB family OS=Deinococcus radiodurans (strain ATCC 13939 / DSM 20539 / JCM 16871 / LMG 4051 / NBRC 15346 / NCIMB 9279 / R1 / VKM B-1422) OX=243230 GN=DR_2312 PE=4 SV=1"	DR_2312
	Q9RSC4	52	K	Uncharacterized protein OS=Deinococcus radiodurans (strain ATCC 13939 / DSM 20539 / JCM 16871 / LMG 4051 / NBRC 15346 / NCIMB 9279 / R1 / VKM B-1422) OX=243230 GN=DR_2201 PE=4 SV=1	DR_2201
	Q9RSH6	55	K	"Transcriptional regulator, TetR family OS=Deinococcus radiodurans (strain ATCC 13939 / DSM 20539 / JCM 16871 / LMG 4051 / NBRC 15346 / NCIMB 9279 / R1 / VKM B-1422) OX=243230 GN=DR_2148 PE=4 SV=1"	DR_2148
	Q9RSJ6	149	K	DNA-directed RNA polymerase subunit alpha OS=Deinococcus radiodurans (strain ATCC 13939 / DSM 20539 / JCM 16871 / LMG 4051 / NBRC 15346 / NCIMB 9279 / R1 / VKM B-1422) OX=243230 GN=rpoA PE=3 SV=1	rpoA
	Q9RSJ6	9	K	DNA-directed RNA polymerase subunit alpha OS=Deinococcus radiodurans (strain ATCC 13939 / DSM 20539 / JCM 16871 / LMG 4051 / NBRC 15346 / NCIMB 9279 / R1 / VKM B-1422) OX=243230 GN=rpoA PE=3 SV=1	rpoA
	Q9RSJ6	91	K	DNA-directed RNA polymerase subunit alpha OS=Deinococcus radiodurans (strain ATCC 13939 / DSM 20539 / JCM 16871 / LMG 4051 / NBRC 15346 / NCIMB 9279 / R1 / VKM B-1422) OX=243230 GN=rpoA PE=3 SV=1	rpoA
	Q9RSN0	100	K	Rrf2 protein OS=Deinococcus radiodurans (strain ATCC 13939 / DSM 20539 / JCM 16871 / LMG 4051 / NBRC 15346 / NCIMB 9279 / R1 / VKM B-1422) OX=243230 GN=DR_2094 PE=4 SV=1	DR_2094
	Q9RSP5	66	K	PadR domain-containing protein OS=Deinococcus radiodurans (strain ATCC 13939 / DSM 20539 / JCM 16871 / LMG 4051 / NBRC 15346 / NCIMB 9279 / R1 / VKM B-1422) OX=243230 GN=DR_2079 PE=4 SV=1	DR_2079
	Q9RSQ7	7	K	Transcription antitermination protein NusB OS=Deinococcus radiodurans (strain ATCC 13939 / DSM 20539 / JCM 16871 / LMG 4051 / NBRC 15346 / NCIMB 9279 / R1 / VKM B-1422) OX=243230 GN=nusB PE=3 SV=1	nusB
	Q9RSS6	35	K	Transcription termination/antitermination protein NusG OS=Deinococcus radiodurans (strain ATCC 13939 / DSM 20539 / JCM 16871 / LMG 4051 / NBRC 15346 / NCIMB 9279 / R1 / VKM B-1422) OX=243230 GN=nusG PE=3 SV=1	nusG
	Q9RSZ1	251	K	"Acetyltransferase, putative OS=Deinococcus radiodurans (strain ATCC 13939 / DSM 20539 / JCM 16871 / LMG 4051 / NBRC 15346 / NCIMB 9279 / R1 / VKM B-1422) OX=243230 GN=DR_1978 PE=4 SV=1"	DR_1978
	Q9RSZ1	178	K	"Acetyltransferase, putative OS=Deinococcus radiodurans (strain ATCC 13939 / DSM 20539 / JCM 16871 / LMG 4051 / NBRC 15346 / NCIMB 9279 / R1 / VKM B-1422) OX=243230 GN=DR_1978 PE=4 SV=1"	DR_1978
	Q9RSZ1	268	K	"Acetyltransferase, putative OS=Deinococcus radiodurans (strain ATCC 13939 / DSM 20539 / JCM 16871 / LMG 4051 / NBRC 15346 / NCIMB 9279 / R1 / VKM B-1422) OX=243230 GN=DR_1978 PE=4 SV=1"	DR_1978
	Q9RT15	75	K	PadR domain-containing protein OS=Deinococcus radiodurans (strain ATCC 13939 / DSM 20539 / JCM 16871 / LMG 4051 / NBRC 15346 / NCIMB 9279 / R1 / VKM B-1422) OX=243230 GN=DR_1954 PE=4 SV=1	DR_1954
	Q9RT71	118	K	"Transcriptional regulator, AsnC family OS=Deinococcus radiodurans (strain ATCC 13939 / DSM 20539 / JCM 16871 / LMG 4051 / NBRC 15346 / NCIMB 9279 / R1 / VKM B-1422) OX=243230 GN=DR_1894 PE=4 SV=1"	DR_1894
	Q9RT71	115	K	"Transcriptional regulator, AsnC family OS=Deinococcus radiodurans (strain ATCC 13939 / DSM 20539 / JCM 16871 / LMG 4051 / NBRC 15346 / NCIMB 9279 / R1 / VKM B-1422) OX=243230 GN=DR_1894 PE=4 SV=1"	DR_1894
	Q9RTA0	13	K	Transcriptional regulator MraZ OS=Deinococcus radiodurans (strain ATCC 13939 / DSM 20539 / JCM 16871 / LMG 4051 / NBRC 15346 / NCIMB 9279 / R1 / VKM B-1422) OX=243230 GN=mraZ PE=3 SV=1	mraZ
	Q9RTA0	78	K	Transcriptional regulator MraZ OS=Deinococcus radiodurans (strain ATCC 13939 / DSM 20539 / JCM 16871 / LMG 4051 / NBRC 15346 / NCIMB 9279 / R1 / VKM B-1422) OX=243230 GN=mraZ PE=3 SV=1	mraZ
	Q9RTC7	553	K	GTP pyrophosphokinase OS=Deinococcus radiodurans (strain ATCC 13939 / DSM 20539 / JCM 16871 / LMG 4051 / NBRC 15346 / NCIMB 9279 / R1 / VKM B-1422) OX=243230 GN=DR_1838 PE=3 SV=1	DR_1838
	Q9RTC7	295	K	GTP pyrophosphokinase OS=Deinococcus radiodurans (strain ATCC 13939 / DSM 20539 / JCM 16871 / LMG 4051 / NBRC 15346 / NCIMB 9279 / R1 / VKM B-1422) OX=243230 GN=DR_1838 PE=3 SV=1	DR_1838
	Q9RTG7	118	K	Transcription termination/antitermination protein NusA OS=Deinococcus radiodurans (strain ATCC 13939 / DSM 20539 / JCM 16871 / LMG 4051 / NBRC 15346 / NCIMB 9279 / R1 / VKM B-1422) OX=243230 GN=nusA PE=3 SV=1	nusA
	Q9RTG7	242	K	Transcription termination/antitermination protein NusA OS=Deinococcus radiodurans (strain ATCC 13939 / DSM 20539 / JCM 16871 / LMG 4051 / NBRC 15346 / NCIMB 9279 / R1 / VKM B-1422) OX=243230 GN=nusA PE=3 SV=1	nusA
	Q9RTM1	75	K	PadR domain-containing protein OS=Deinococcus radiodurans (strain ATCC 13939 / DSM 20539 / JCM 16871 / LMG 4051 / NBRC 15346 / NCIMB 9279 / R1 / VKM B-1422) OX=243230 GN=DR_1739 PE=4 SV=1	DR_1739
	Q9RTV7	220	K	"Nitrogen regulator, putative OS=Deinococcus radiodurans (strain ATCC 13939 / DSM 20539 / JCM 16871 / LMG 4051 / NBRC 15346 / NCIMB 9279 / R1 / VKM B-1422) OX=243230 GN=DR_1646 PE=4 SV=1"	DR_1646
	Q9RTY7	6	K	Robl_LC7 domain-containing protein OS=Deinococcus radiodurans (strain ATCC 13939 / DSM 20539 / JCM 16871 / LMG 4051 / NBRC 15346 / NCIMB 9279 / R1 / VKM B-1422) OX=243230 GN=DR_1612 PE=4 SV=1	DR_1612
	Q9RTY7	11	K	Robl_LC7 domain-containing protein OS=Deinococcus radiodurans (strain ATCC 13939 / DSM 20539 / JCM 16871 / LMG 4051 / NBRC 15346 / NCIMB 9279 / R1 / VKM B-1422) OX=243230 GN=DR_1612 PE=4 SV=1	DR_1612
	Q9RTY8	45	K	Uncharacterized protein OS=Deinococcus radiodurans (strain ATCC 13939 / DSM 20539 / JCM 16871 / LMG 4051 / NBRC 15346 / NCIMB 9279 / R1 / VKM B-1422) OX=243230 GN=DR_1611 PE=4 SV=1	DR_1611
	Q9RU08	373	K	"Aminotransferase, class I, putative OS=Deinococcus radiodurans (strain ATCC 13939 / DSM 20539 / JCM 16871 / LMG 4051 / NBRC 15346 / NCIMB 9279 / R1 / VKM B-1422) OX=243230 GN=DR_1588 PE=4 SV=1"	DR_1588
	Q9RU08	186	K	"Aminotransferase, class I, putative OS=Deinococcus radiodurans (strain ATCC 13939 / DSM 20539 / JCM 16871 / LMG 4051 / NBRC 15346 / NCIMB 9279 / R1 / VKM B-1422) OX=243230 GN=DR_1588 PE=4 SV=1"	DR_1588
	Q9RU08	264	K	"Aminotransferase, class I, putative OS=Deinococcus radiodurans (strain ATCC 13939 / DSM 20539 / JCM 16871 / LMG 4051 / NBRC 15346 / NCIMB 9279 / R1 / VKM B-1422) OX=243230 GN=DR_1588 PE=4 SV=1"	DR_1588
	Q9RU08	284	K	"Aminotransferase, class I, putative OS=Deinococcus radiodurans (strain ATCC 13939 / DSM 20539 / JCM 16871 / LMG 4051 / NBRC 15346 / NCIMB 9279 / R1 / VKM B-1422) OX=243230 GN=DR_1588 PE=4 SV=1"	DR_1588
	Q9RU17	152	K	Uncharacterized protein OS=Deinococcus radiodurans (strain ATCC 13939 / DSM 20539 / JCM 16871 / LMG 4051 / NBRC 15346 / NCIMB 9279 / R1 / VKM B-1422) OX=243230 GN=DR_1579 PE=4 SV=1	DR_1579
	Q9RU17	413	K	Uncharacterized protein OS=Deinococcus radiodurans (strain ATCC 13939 / DSM 20539 / JCM 16871 / LMG 4051 / NBRC 15346 / NCIMB 9279 / R1 / VKM B-1422) OX=243230 GN=DR_1579 PE=4 SV=1	DR_1579
	Q9RU17	314	K	Uncharacterized protein OS=Deinococcus radiodurans (strain ATCC 13939 / DSM 20539 / JCM 16871 / LMG 4051 / NBRC 15346 / NCIMB 9279 / R1 / VKM B-1422) OX=243230 GN=DR_1579 PE=4 SV=1	DR_1579
	Q9RU37	161	K	DNA-binding response regulator OS=Deinococcus radiodurans (strain ATCC 13939 / DSM 20539 / JCM 16871 / LMG 4051 / NBRC 15346 / NCIMB 9279 / R1 / VKM B-1422) OX=243230 GN=DR_1558 PE=4 SV=1	DR_1558
	Q9RU37	190	K	DNA-binding response regulator OS=Deinococcus radiodurans (strain ATCC 13939 / DSM 20539 / JCM 16871 / LMG 4051 / NBRC 15346 / NCIMB 9279 / R1 / VKM B-1422) OX=243230 GN=DR_1558 PE=4 SV=1	DR_1558
	Q9RU37	199	K	DNA-binding response regulator OS=Deinococcus radiodurans (strain ATCC 13939 / DSM 20539 / JCM 16871 / LMG 4051 / NBRC 15346 / NCIMB 9279 / R1 / VKM B-1422) OX=243230 GN=DR_1558 PE=4 SV=1	DR_1558
	Q9RUA3	232	K	Membrane-bound protein LytR OS=Deinococcus radiodurans (strain ATCC 13939 / DSM 20539 / JCM 16871 / LMG 4051 / NBRC 15346 / NCIMB 9279 / R1 / VKM B-1422) OX=243230 GN=DR_1488 PE=3 SV=1	DR_1488
	Q9RUA3	198	K	Membrane-bound protein LytR OS=Deinococcus radiodurans (strain ATCC 13939 / DSM 20539 / JCM 16871 / LMG 4051 / NBRC 15346 / NCIMB 9279 / R1 / VKM B-1422) OX=243230 GN=DR_1488 PE=3 SV=1	DR_1488
	Q9RUA3	242	K	Membrane-bound protein LytR OS=Deinococcus radiodurans (strain ATCC 13939 / DSM 20539 / JCM 16871 / LMG 4051 / NBRC 15346 / NCIMB 9279 / R1 / VKM B-1422) OX=243230 GN=DR_1488 PE=3 SV=1	DR_1488
	Q9RUB7	119	K	Phage shock protein A homolog OS=Deinococcus radiodurans (strain ATCC 13939 / DSM 20539 / JCM 16871 / LMG 4051 / NBRC 15346 / NCIMB 9279 / R1 / VKM B-1422) OX=243230 GN=DR_1473 PE=1 SV=1	DR_1473
	Q9RUB7	128	K	Phage shock protein A homolog OS=Deinococcus radiodurans (strain ATCC 13939 / DSM 20539 / JCM 16871 / LMG 4051 / NBRC 15346 / NCIMB 9279 / R1 / VKM B-1422) OX=243230 GN=DR_1473 PE=1 SV=1	DR_1473
	Q9RUB7	21	K	Phage shock protein A homolog OS=Deinococcus radiodurans (strain ATCC 13939 / DSM 20539 / JCM 16871 / LMG 4051 / NBRC 15346 / NCIMB 9279 / R1 / VKM B-1422) OX=243230 GN=DR_1473 PE=1 SV=1	DR_1473
	Q9RUB7	136	K	Phage shock protein A homolog OS=Deinococcus radiodurans (strain ATCC 13939 / DSM 20539 / JCM 16871 / LMG 4051 / NBRC 15346 / NCIMB 9279 / R1 / VKM B-1422) OX=243230 GN=DR_1473 PE=1 SV=1	DR_1473
	Q9RUB7	102	K	Phage shock protein A homolog OS=Deinococcus radiodurans (strain ATCC 13939 / DSM 20539 / JCM 16871 / LMG 4051 / NBRC 15346 / NCIMB 9279 / R1 / VKM B-1422) OX=243230 GN=DR_1473 PE=1 SV=1	DR_1473
	Q9RUB7	135	K	Phage shock protein A homolog OS=Deinococcus radiodurans (strain ATCC 13939 / DSM 20539 / JCM 16871 / LMG 4051 / NBRC 15346 / NCIMB 9279 / R1 / VKM B-1422) OX=243230 GN=DR_1473 PE=1 SV=1	DR_1473
	Q9RUK2	150	K	"Transcriptional regulator, TetR family OS=Deinococcus radiodurans (strain ATCC 13939 / DSM 20539 / JCM 16871 / LMG 4051 / NBRC 15346 / NCIMB 9279 / R1 / VKM B-1422) OX=243230 GN=DR_1384 PE=4 SV=1"	DR_1384
	Q9RUY7	37	K	Non-specific serine/threonine protein kinase OS=Deinococcus radiodurans (strain ATCC 13939 / DSM 20539 / JCM 16871 / LMG 4051 / NBRC 15346 / NCIMB 9279 / R1 / VKM B-1422) OX=243230 GN=DR_1243 PE=4 SV=1	DR_1243
	Q9RV68	119	K	Transcription elongation factor GreA OS=Deinococcus radiodurans (strain ATCC 13939 / DSM 20539 / JCM 16871 / LMG 4051 / NBRC 15346 / NCIMB 9279 / R1 / VKM B-1422) OX=243230 GN=greA PE=3 SV=1	greA
	Q9RV68	24	K	Transcription elongation factor GreA OS=Deinococcus radiodurans (strain ATCC 13939 / DSM 20539 / JCM 16871 / LMG 4051 / NBRC 15346 / NCIMB 9279 / R1 / VKM B-1422) OX=243230 GN=greA PE=3 SV=1	greA
	Q9RVT3	51	K	Redox-sensing transcriptional repressor Rex OS=Deinococcus radiodurans (strain ATCC 13939 / DSM 20539 / JCM 16871 / LMG 4051 / NBRC 15346 / NCIMB 9279 / R1 / VKM B-1422) OX=243230 GN=rex PE=3 SV=1	rex
	Q9RVT8	156	K	"Transcriptional regulator, MerR family OS=Deinococcus radiodurans (strain ATCC 13939 / DSM 20539 / JCM 16871 / LMG 4051 / NBRC 15346 / NCIMB 9279 / R1 / VKM B-1422) OX=243230 GN=DR_0934 PE=4 SV=1"	DR_0934
	Q9RVV9	877	K	DNA-directed RNA polymerase subunit beta OS=Deinococcus radiodurans (strain ATCC 13939 / DSM 20539 / JCM 16871 / LMG 4051 / NBRC 15346 / NCIMB 9279 / R1 / VKM B-1422) OX=243230 GN=rpoB PE=3 SV=2	rpoB
	Q9RVV9	206	K	DNA-directed RNA polymerase subunit beta OS=Deinococcus radiodurans (strain ATCC 13939 / DSM 20539 / JCM 16871 / LMG 4051 / NBRC 15346 / NCIMB 9279 / R1 / VKM B-1422) OX=243230 GN=rpoB PE=3 SV=2	rpoB
	Q9RVV9	295	K	DNA-directed RNA polymerase subunit beta OS=Deinococcus radiodurans (strain ATCC 13939 / DSM 20539 / JCM 16871 / LMG 4051 / NBRC 15346 / NCIMB 9279 / R1 / VKM B-1422) OX=243230 GN=rpoB PE=3 SV=2	rpoB
	Q9RVV9	869	K	DNA-directed RNA polymerase subunit beta OS=Deinococcus radiodurans (strain ATCC 13939 / DSM 20539 / JCM 16871 / LMG 4051 / NBRC 15346 / NCIMB 9279 / R1 / VKM B-1422) OX=243230 GN=rpoB PE=3 SV=2	rpoB
	Q9RVV9	1064	K	DNA-directed RNA polymerase subunit beta OS=Deinococcus radiodurans (strain ATCC 13939 / DSM 20539 / JCM 16871 / LMG 4051 / NBRC 15346 / NCIMB 9279 / R1 / VKM B-1422) OX=243230 GN=rpoB PE=3 SV=2	rpoB
	Q9RVV9	264	K	DNA-directed RNA polymerase subunit beta OS=Deinococcus radiodurans (strain ATCC 13939 / DSM 20539 / JCM 16871 / LMG 4051 / NBRC 15346 / NCIMB 9279 / R1 / VKM B-1422) OX=243230 GN=rpoB PE=3 SV=2	rpoB
	Q9RVV9	94	K	DNA-directed RNA polymerase subunit beta OS=Deinococcus radiodurans (strain ATCC 13939 / DSM 20539 / JCM 16871 / LMG 4051 / NBRC 15346 / NCIMB 9279 / R1 / VKM B-1422) OX=243230 GN=rpoB PE=3 SV=2	rpoB
	Q9RVV9	400	K	DNA-directed RNA polymerase subunit beta OS=Deinococcus radiodurans (strain ATCC 13939 / DSM 20539 / JCM 16871 / LMG 4051 / NBRC 15346 / NCIMB 9279 / R1 / VKM B-1422) OX=243230 GN=rpoB PE=3 SV=2	rpoB
	Q9RVV9	184	K	DNA-directed RNA polymerase subunit beta OS=Deinococcus radiodurans (strain ATCC 13939 / DSM 20539 / JCM 16871 / LMG 4051 / NBRC 15346 / NCIMB 9279 / R1 / VKM B-1422) OX=243230 GN=rpoB PE=3 SV=2	rpoB
	Q9RVV9	173	K	DNA-directed RNA polymerase subunit beta OS=Deinococcus radiodurans (strain ATCC 13939 / DSM 20539 / JCM 16871 / LMG 4051 / NBRC 15346 / NCIMB 9279 / R1 / VKM B-1422) OX=243230 GN=rpoB PE=3 SV=2	rpoB
	Q9RVV9	312	K	DNA-directed RNA polymerase subunit beta OS=Deinococcus radiodurans (strain ATCC 13939 / DSM 20539 / JCM 16871 / LMG 4051 / NBRC 15346 / NCIMB 9279 / R1 / VKM B-1422) OX=243230 GN=rpoB PE=3 SV=2	rpoB
	Q9RVV9	797	K	DNA-directed RNA polymerase subunit beta OS=Deinococcus radiodurans (strain ATCC 13939 / DSM 20539 / JCM 16871 / LMG 4051 / NBRC 15346 / NCIMB 9279 / R1 / VKM B-1422) OX=243230 GN=rpoB PE=3 SV=2	rpoB
	Q9RVV9	1011	K	DNA-directed RNA polymerase subunit beta OS=Deinococcus radiodurans (strain ATCC 13939 / DSM 20539 / JCM 16871 / LMG 4051 / NBRC 15346 / NCIMB 9279 / R1 / VKM B-1422) OX=243230 GN=rpoB PE=3 SV=2	rpoB
	Q9RVV9	841	K	DNA-directed RNA polymerase subunit beta OS=Deinococcus radiodurans (strain ATCC 13939 / DSM 20539 / JCM 16871 / LMG 4051 / NBRC 15346 / NCIMB 9279 / R1 / VKM B-1422) OX=243230 GN=rpoB PE=3 SV=2	rpoB
	Q9RVV9	169	K	DNA-directed RNA polymerase subunit beta OS=Deinococcus radiodurans (strain ATCC 13939 / DSM 20539 / JCM 16871 / LMG 4051 / NBRC 15346 / NCIMB 9279 / R1 / VKM B-1422) OX=243230 GN=rpoB PE=3 SV=2	rpoB
	Q9RVV9	1044	K	DNA-directed RNA polymerase subunit beta OS=Deinococcus radiodurans (strain ATCC 13939 / DSM 20539 / JCM 16871 / LMG 4051 / NBRC 15346 / NCIMB 9279 / R1 / VKM B-1422) OX=243230 GN=rpoB PE=3 SV=2	rpoB
	Q9RVW0	627	K	DNA-directed RNA polymerase subunit beta' OS=Deinococcus radiodurans (strain ATCC 13939 / DSM 20539 / JCM 16871 / LMG 4051 / NBRC 15346 / NCIMB 9279 / R1 / VKM B-1422) OX=243230 GN=rpoC PE=3 SV=1	rpoC
	Q9RVW0	70	K	DNA-directed RNA polymerase subunit beta' OS=Deinococcus radiodurans (strain ATCC 13939 / DSM 20539 / JCM 16871 / LMG 4051 / NBRC 15346 / NCIMB 9279 / R1 / VKM B-1422) OX=243230 GN=rpoC PE=3 SV=1	rpoC
	Q9RVW0	198	K	DNA-directed RNA polymerase subunit beta' OS=Deinococcus radiodurans (strain ATCC 13939 / DSM 20539 / JCM 16871 / LMG 4051 / NBRC 15346 / NCIMB 9279 / R1 / VKM B-1422) OX=243230 GN=rpoC PE=3 SV=1	rpoC
	Q9RVW0	638	K	DNA-directed RNA polymerase subunit beta' OS=Deinococcus radiodurans (strain ATCC 13939 / DSM 20539 / JCM 16871 / LMG 4051 / NBRC 15346 / NCIMB 9279 / R1 / VKM B-1422) OX=243230 GN=rpoC PE=3 SV=1	rpoC
	Q9RVW0	1097	K	DNA-directed RNA polymerase subunit beta' OS=Deinococcus radiodurans (strain ATCC 13939 / DSM 20539 / JCM 16871 / LMG 4051 / NBRC 15346 / NCIMB 9279 / R1 / VKM B-1422) OX=243230 GN=rpoC PE=3 SV=1	rpoC
	Q9RVW0	663	K	DNA-directed RNA polymerase subunit beta' OS=Deinococcus radiodurans (strain ATCC 13939 / DSM 20539 / JCM 16871 / LMG 4051 / NBRC 15346 / NCIMB 9279 / R1 / VKM B-1422) OX=243230 GN=rpoC PE=3 SV=1	rpoC
	Q9RVW0	110	K	DNA-directed RNA polymerase subunit beta' OS=Deinococcus radiodurans (strain ATCC 13939 / DSM 20539 / JCM 16871 / LMG 4051 / NBRC 15346 / NCIMB 9279 / R1 / VKM B-1422) OX=243230 GN=rpoC PE=3 SV=1	rpoC
	Q9RVW0	6	K	DNA-directed RNA polymerase subunit beta' OS=Deinococcus radiodurans (strain ATCC 13939 / DSM 20539 / JCM 16871 / LMG 4051 / NBRC 15346 / NCIMB 9279 / R1 / VKM B-1422) OX=243230 GN=rpoC PE=3 SV=1	rpoC
	Q9RVW0	1387	K	DNA-directed RNA polymerase subunit beta' OS=Deinococcus radiodurans (strain ATCC 13939 / DSM 20539 / JCM 16871 / LMG 4051 / NBRC 15346 / NCIMB 9279 / R1 / VKM B-1422) OX=243230 GN=rpoC PE=3 SV=1	rpoC
	Q9RVW0	83	K	DNA-directed RNA polymerase subunit beta' OS=Deinococcus radiodurans (strain ATCC 13939 / DSM 20539 / JCM 16871 / LMG 4051 / NBRC 15346 / NCIMB 9279 / R1 / VKM B-1422) OX=243230 GN=rpoC PE=3 SV=1	rpoC
	Q9RVW0	1198	K	DNA-directed RNA polymerase subunit beta' OS=Deinococcus radiodurans (strain ATCC 13939 / DSM 20539 / JCM 16871 / LMG 4051 / NBRC 15346 / NCIMB 9279 / R1 / VKM B-1422) OX=243230 GN=rpoC PE=3 SV=1	rpoC
	Q9RVW0	61	K	DNA-directed RNA polymerase subunit beta' OS=Deinococcus radiodurans (strain ATCC 13939 / DSM 20539 / JCM 16871 / LMG 4051 / NBRC 15346 / NCIMB 9279 / R1 / VKM B-1422) OX=243230 GN=rpoC PE=3 SV=1	rpoC
	Q9RVW0	1008	K	DNA-directed RNA polymerase subunit beta' OS=Deinococcus radiodurans (strain ATCC 13939 / DSM 20539 / JCM 16871 / LMG 4051 / NBRC 15346 / NCIMB 9279 / R1 / VKM B-1422) OX=243230 GN=rpoC PE=3 SV=1	rpoC
	Q9RVW0	1383	K	DNA-directed RNA polymerase subunit beta' OS=Deinococcus radiodurans (strain ATCC 13939 / DSM 20539 / JCM 16871 / LMG 4051 / NBRC 15346 / NCIMB 9279 / R1 / VKM B-1422) OX=243230 GN=rpoC PE=3 SV=1	rpoC
	Q9RVW0	681	K	DNA-directed RNA polymerase subunit beta' OS=Deinococcus radiodurans (strain ATCC 13939 / DSM 20539 / JCM 16871 / LMG 4051 / NBRC 15346 / NCIMB 9279 / R1 / VKM B-1422) OX=243230 GN=rpoC PE=3 SV=1	rpoC
	Q9RVW0	671	K	DNA-directed RNA polymerase subunit beta' OS=Deinococcus radiodurans (strain ATCC 13939 / DSM 20539 / JCM 16871 / LMG 4051 / NBRC 15346 / NCIMB 9279 / R1 / VKM B-1422) OX=243230 GN=rpoC PE=3 SV=1	rpoC
	Q9RVW4	54	K	"Cold shock protein, CSD family OS=Deinococcus radiodurans (strain ATCC 13939 / DSM 20539 / JCM 16871 / LMG 4051 / NBRC 15346 / NCIMB 9279 / R1 / VKM B-1422) OX=243230 GN=DR_0907 PE=4 SV=1"	DR_0907
	Q9RW54	192	K	"Transcriptional regulator, GntR family OS=Deinococcus radiodurans (strain ATCC 13939 / DSM 20539 / JCM 16871 / LMG 4051 / NBRC 15346 / NCIMB 9279 / R1 / VKM B-1422) OX=243230 GN=DR_0815 PE=4 SV=1"	DR_0815
	Q9RW54	97	K	"Transcriptional regulator, GntR family OS=Deinococcus radiodurans (strain ATCC 13939 / DSM 20539 / JCM 16871 / LMG 4051 / NBRC 15346 / NCIMB 9279 / R1 / VKM B-1422) OX=243230 GN=DR_0815 PE=4 SV=1"	DR_0815
	Q9RWC6	170	K	Response regulator OS=Deinococcus radiodurans (strain ATCC 13939 / DSM 20539 / JCM 16871 / LMG 4051 / NBRC 15346 / NCIMB 9279 / R1 / VKM B-1422) OX=243230 GN=DR_0743 PE=4 SV=1	DR_0743
	Q9RWC6	202	K	Response regulator OS=Deinococcus radiodurans (strain ATCC 13939 / DSM 20539 / JCM 16871 / LMG 4051 / NBRC 15346 / NCIMB 9279 / R1 / VKM B-1422) OX=243230 GN=DR_0743 PE=4 SV=1	DR_0743
	Q9RXG0	625	K	Ribonuclease R OS=Deinococcus radiodurans (strain ATCC 13939 / DSM 20539 / JCM 16871 / LMG 4051 / NBRC 15346 / NCIMB 9279 / R1 / VKM B-1422) OX=243230 GN=rnr PE=3 SV=1	rnr
	Q9RXG0	584	K	Ribonuclease R OS=Deinococcus radiodurans (strain ATCC 13939 / DSM 20539 / JCM 16871 / LMG 4051 / NBRC 15346 / NCIMB 9279 / R1 / VKM B-1422) OX=243230 GN=rnr PE=3 SV=1	rnr
	Q9RXG0	430	K	Ribonuclease R OS=Deinococcus radiodurans (strain ATCC 13939 / DSM 20539 / JCM 16871 / LMG 4051 / NBRC 15346 / NCIMB 9279 / R1 / VKM B-1422) OX=243230 GN=rnr PE=3 SV=1	rnr
	Q9RXP4	32	K	"Histidine utilization repressor HutC, putative OS=Deinococcus radiodurans (strain ATCC 13939 / DSM 20539 / JCM 16871 / LMG 4051 / NBRC 15346 / NCIMB 9279 / R1 / VKM B-1422) OX=243230 GN=DR_0265 PE=4 SV=1"	DR_0265
	Q9RXQ0	81	K	HTH marR-type domain-containing protein OS=Deinococcus radiodurans (strain ATCC 13939 / DSM 20539 / JCM 16871 / LMG 4051 / NBRC 15346 / NCIMB 9279 / R1 / VKM B-1422) OX=243230 GN=DR_0259 PE=4 SV=1	DR_0259
	Q9RXX5	208	K	RNA polymerase sigma-E factor OS=Deinococcus radiodurans (strain ATCC 13939 / DSM 20539 / JCM 16871 / LMG 4051 / NBRC 15346 / NCIMB 9279 / R1 / VKM B-1422) OX=243230 GN=DR_0180 PE=3 SV=1	DR_0180
	Q9RY63	145	K	Transcriptional repressor NrdR OS=Deinococcus radiodurans (strain ATCC 13939 / DSM 20539 / JCM 16871 / LMG 4051 / NBRC 15346 / NCIMB 9279 / R1 / VKM B-1422) OX=243230 GN=nrdR PE=3 SV=1	nrdR
	Q9RY63	2	K	Transcriptional repressor NrdR OS=Deinococcus radiodurans (strain ATCC 13939 / DSM 20539 / JCM 16871 / LMG 4051 / NBRC 15346 / NCIMB 9279 / R1 / VKM B-1422) OX=243230 GN=nrdR PE=3 SV=1	nrdR
	Q9RY63	153	K	Transcriptional repressor NrdR OS=Deinococcus radiodurans (strain ATCC 13939 / DSM 20539 / JCM 16871 / LMG 4051 / NBRC 15346 / NCIMB 9279 / R1 / VKM B-1422) OX=243230 GN=nrdR PE=3 SV=1	nrdR
	Q9RY92	40	K	Non-specific serine/threonine protein kinase OS=Deinococcus radiodurans (strain ATCC 13939 / DSM 20539 / JCM 16871 / LMG 4051 / NBRC 15346 / NCIMB 9279 / R1 / VKM B-1422) OX=243230 GN=DR_0058 PE=4 SV=1	DR_0058
	Q9RYD0	246	K	Ribonuclease II family protein OS=Deinococcus radiodurans (strain ATCC 13939 / DSM 20539 / JCM 16871 / LMG 4051 / NBRC 15346 / NCIMB 9279 / R1 / VKM B-1422) OX=243230 GN=DR_0020 PE=1 SV=1	DR_0020
	Q9RYD0	259	K	Ribonuclease II family protein OS=Deinococcus radiodurans (strain ATCC 13939 / DSM 20539 / JCM 16871 / LMG 4051 / NBRC 15346 / NCIMB 9279 / R1 / VKM B-1422) OX=243230 GN=DR_0020 PE=1 SV=1	DR_0020
	Q9RYD8	65	K	Probable chromosome 1-partitioning protein ParB OS=Deinococcus radiodurans (strain ATCC 13939 / DSM 20539 / JCM 16871 / LMG 4051 / NBRC 15346 / NCIMB 9279 / R1 / VKM B-1422) OX=243230 GN=parB1 PE=3 SV=1	parB1
	Q9RYE4	60	K	TrmB domain-containing protein OS=Deinococcus radiodurans (strain ATCC 13939 / DSM 20539 / JCM 16871 / LMG 4051 / NBRC 15346 / NCIMB 9279 / R1 / VKM B-1422) OX=243230 GN=DR_0005 PE=4 SV=1	DR_0005
	Q9RYE4	44	K	TrmB domain-containing protein OS=Deinococcus radiodurans (strain ATCC 13939 / DSM 20539 / JCM 16871 / LMG 4051 / NBRC 15346 / NCIMB 9279 / R1 / VKM B-1422) OX=243230 GN=DR_0005 PE=4 SV=1	DR_0005
	Q9RYI0	218	K	Non-specific serine/threonine protein kinase OS=Deinococcus radiodurans (strain ATCC 13939 / DSM 20539 / JCM 16871 / LMG 4051 / NBRC 15346 / NCIMB 9279 / R1 / VKM B-1422) OX=243230 GN=DR_A0332 PE=4 SV=1	DR_A0332
	Q9RYJ7	48	K	Hydrogenase expression/formation HypB-related protein OS=Deinococcus radiodurans (strain ATCC 13939 / DSM 20539 / JCM 16871 / LMG 4051 / NBRC 15346 / NCIMB 9279 / R1 / VKM B-1422) OX=243230 GN=DR_A0315 PE=3 SV=1	DR_A0315
	Q9RYR0	38	K	"Transcriptional regulator, MarR family OS=Deinococcus radiodurans (strain ATCC 13939 / DSM 20539 / JCM 16871 / LMG 4051 / NBRC 15346 / NCIMB 9279 / R1 / VKM B-1422) OX=243230 GN=DR_A0248 PE=4 SV=1"	DR_A0248
	Q9RZ95	50	K	PadR domain-containing protein OS=Deinococcus radiodurans (strain ATCC 13939 / DSM 20539 / JCM 16871 / LMG 4051 / NBRC 15346 / NCIMB 9279 / R1 / VKM B-1422) OX=243230 GN=DR_A0059 PE=4 SV=1	DR_A0059
	Q9RZD1	563	K	Uncharacterized protein OS=Deinococcus radiodurans (strain ATCC 13939 / DSM 20539 / JCM 16871 / LMG 4051 / NBRC 15346 / NCIMB 9279 / R1 / VKM B-1422) OX=243230 GN=DR_A0022 PE=4 SV=1	DR_A0022
	Q9RZD1	492	K	Uncharacterized protein OS=Deinococcus radiodurans (strain ATCC 13939 / DSM 20539 / JCM 16871 / LMG 4051 / NBRC 15346 / NCIMB 9279 / R1 / VKM B-1422) OX=243230 GN=DR_A0022 PE=4 SV=1	DR_A0022
	Q9RZD1	321	K	Uncharacterized protein OS=Deinococcus radiodurans (strain ATCC 13939 / DSM 20539 / JCM 16871 / LMG 4051 / NBRC 15346 / NCIMB 9279 / R1 / VKM B-1422) OX=243230 GN=DR_A0022 PE=4 SV=1	DR_A0022
	Q9RZD1	580	K	Uncharacterized protein OS=Deinococcus radiodurans (strain ATCC 13939 / DSM 20539 / JCM 16871 / LMG 4051 / NBRC 15346 / NCIMB 9279 / R1 / VKM B-1422) OX=243230 GN=DR_A0022 PE=4 SV=1	DR_A0022
	Q9RZD1	307	K	Uncharacterized protein OS=Deinococcus radiodurans (strain ATCC 13939 / DSM 20539 / JCM 16871 / LMG 4051 / NBRC 15346 / NCIMB 9279 / R1 / VKM B-1422) OX=243230 GN=DR_A0022 PE=4 SV=1	DR_A0022
	Q9RZE7	38	K	Probable chromosome 2-partitioning protein ParB OS=Deinococcus radiodurans (strain ATCC 13939 / DSM 20539 / JCM 16871 / LMG 4051 / NBRC 15346 / NCIMB 9279 / R1 / VKM B-1422) OX=243230 GN=parB2 PE=3 SV=1	parB2
	Q9RZT3	265	K	"Chromosome partitioning protein, ParB family OS=Deinococcus radiodurans (strain ATCC 13939 / DSM 20539 / JCM 16871 / LMG 4051 / NBRC 15346 / NCIMB 9279 / R1 / VKM B-1422) OX=243230 GN=DR_B0030 PE=3 SV=1"	DR_B0030
	Q9RZT3	192	K	"Chromosome partitioning protein, ParB family OS=Deinococcus radiodurans (strain ATCC 13939 / DSM 20539 / JCM 16871 / LMG 4051 / NBRC 15346 / NCIMB 9279 / R1 / VKM B-1422) OX=243230 GN=DR_B0030 PE=3 SV=1"	DR_B0030
	Q9RZV8	223	K	Probable plasmid-partitioning protein ParB OS=Deinococcus radiodurans (strain ATCC 13939 / DSM 20539 / JCM 16871 / LMG 4051 / NBRC 15346 / NCIMB 9279 / R1 / VKM B-1422) OX=243230 GN=DR_B0002 PE=3 SV=1	DR_B0002
	Q9RRE4	6	K	Probable transcriptional regulatory protein DR_2548 OS=Deinococcus radiodurans (strain ATCC 13939 / DSM 20539 / JCM 16871 / LMG 4051 / NBRC 15346 / NCIMB 9279 / R1 / VKM B-1422) OX=243230 GN=DR_2548 PE=3 SV=1	DR_2548
	Q9RTC7	287	K	GTP pyrophosphokinase OS=Deinococcus radiodurans (strain ATCC 13939 / DSM 20539 / JCM 16871 / LMG 4051 / NBRC 15346 / NCIMB 9279 / R1 / VKM B-1422) OX=243230 GN=DR_1838 PE=3 SV=1	DR_1838
	Q9RUB7	144	K	Phage shock protein A homolog OS=Deinococcus radiodurans (strain ATCC 13939 / DSM 20539 / JCM 16871 / LMG 4051 / NBRC 15346 / NCIMB 9279 / R1 / VKM B-1422) OX=243230 GN=DR_1473 PE=1 SV=1	DR_1473
	Q9RVV9	66	K	DNA-directed RNA polymerase subunit beta OS=Deinococcus radiodurans (strain ATCC 13939 / DSM 20539 / JCM 16871 / LMG 4051 / NBRC 15346 / NCIMB 9279 / R1 / VKM B-1422) OX=243230 GN=rpoB PE=3 SV=2	rpoB
	Q9RVW0	1446	K	DNA-directed RNA polymerase subunit beta' OS=Deinococcus radiodurans (strain ATCC 13939 / DSM 20539 / JCM 16871 / LMG 4051 / NBRC 15346 / NCIMB 9279 / R1 / VKM B-1422) OX=243230 GN=rpoC PE=3 SV=1	rpoC
	Q9RZV8	181	K	Probable plasmid-partitioning protein ParB OS=Deinococcus radiodurans (strain ATCC 13939 / DSM 20539 / JCM 16871 / LMG 4051 / NBRC 15346 / NCIMB 9279 / R1 / VKM B-1422) OX=243230 GN=DR_B0002 PE=3 SV=1	DR_B0002
	Q9RRE4	27	K	Probable transcriptional regulatory protein DR_2548 OS=Deinococcus radiodurans (strain ATCC 13939 / DSM 20539 / JCM 16871 / LMG 4051 / NBRC 15346 / NCIMB 9279 / R1 / VKM B-1422) OX=243230 GN=DR_2548 PE=3 SV=1	DR_2548
	Q9RSP6	129	K	"Lipase, putative OS=Deinococcus radiodurans (strain ATCC 13939 / DSM 20539 / JCM 16871 / LMG 4051 / NBRC 15346 / NCIMB 9279 / R1 / VKM B-1422) OX=243230 GN=DR_2078 PE=4 SV=1"	DR_2078
	Q9RSS6	139	K	Transcription termination/antitermination protein NusG OS=Deinococcus radiodurans (strain ATCC 13939 / DSM 20539 / JCM 16871 / LMG 4051 / NBRC 15346 / NCIMB 9279 / R1 / VKM B-1422) OX=243230 GN=nusG PE=3 SV=1	nusG
	Q9RT00	39	K	HTH hxlR-type domain-containing protein OS=Deinococcus radiodurans (strain ATCC 13939 / DSM 20539 / JCM 16871 / LMG 4051 / NBRC 15346 / NCIMB 9279 / R1 / VKM B-1422) OX=243230 GN=DR_1969 PE=4 SV=1	DR_1969
	Q9RTC7	576	K	GTP pyrophosphokinase OS=Deinococcus radiodurans (strain ATCC 13939 / DSM 20539 / JCM 16871 / LMG 4051 / NBRC 15346 / NCIMB 9279 / R1 / VKM B-1422) OX=243230 GN=DR_1838 PE=3 SV=1	DR_1838
	Q9RV13	57	K	"Transcriptional regulator, IclR family OS=Deinococcus radiodurans (strain ATCC 13939 / DSM 20539 / JCM 16871 / LMG 4051 / NBRC 15346 / NCIMB 9279 / R1 / VKM B-1422) OX=243230 GN=DR_1217 PE=4 SV=1"	DR_1217
	Q9RVV9	801	K	DNA-directed RNA polymerase subunit beta OS=Deinococcus radiodurans (strain ATCC 13939 / DSM 20539 / JCM 16871 / LMG 4051 / NBRC 15346 / NCIMB 9279 / R1 / VKM B-1422) OX=243230 GN=rpoB PE=3 SV=2	rpoB
	Q9RVV9	240	K	DNA-directed RNA polymerase subunit beta OS=Deinococcus radiodurans (strain ATCC 13939 / DSM 20539 / JCM 16871 / LMG 4051 / NBRC 15346 / NCIMB 9279 / R1 / VKM B-1422) OX=243230 GN=rpoB PE=3 SV=2	rpoB
	Q9RVW0	1214	K	DNA-directed RNA polymerase subunit beta' OS=Deinococcus radiodurans (strain ATCC 13939 / DSM 20539 / JCM 16871 / LMG 4051 / NBRC 15346 / NCIMB 9279 / R1 / VKM B-1422) OX=243230 GN=rpoC PE=3 SV=1	rpoC
	Q9RVW0	676	K	DNA-directed RNA polymerase subunit beta' OS=Deinococcus radiodurans (strain ATCC 13939 / DSM 20539 / JCM 16871 / LMG 4051 / NBRC 15346 / NCIMB 9279 / R1 / VKM B-1422) OX=243230 GN=rpoC PE=3 SV=1	rpoC
	Q9RVW0	1191	K	DNA-directed RNA polymerase subunit beta' OS=Deinococcus radiodurans (strain ATCC 13939 / DSM 20539 / JCM 16871 / LMG 4051 / NBRC 15346 / NCIMB 9279 / R1 / VKM B-1422) OX=243230 GN=rpoC PE=3 SV=1	rpoC
	Q9RVW0	573	K	DNA-directed RNA polymerase subunit beta' OS=Deinococcus radiodurans (strain ATCC 13939 / DSM 20539 / JCM 16871 / LMG 4051 / NBRC 15346 / NCIMB 9279 / R1 / VKM B-1422) OX=243230 GN=rpoC PE=3 SV=1	rpoC
	Q9RWC7	8	K	Arginine repressor OS=Deinococcus radiodurans (strain ATCC 13939 / DSM 20539 / JCM 16871 / LMG 4051 / NBRC 15346 / NCIMB 9279 / R1 / VKM B-1422) OX=243230 GN=argR PE=3 SV=2	argR
	Q9RWC7	4	K	Arginine repressor OS=Deinococcus radiodurans (strain ATCC 13939 / DSM 20539 / JCM 16871 / LMG 4051 / NBRC 15346 / NCIMB 9279 / R1 / VKM B-1422) OX=243230 GN=argR PE=3 SV=2	argR
	Q9RWV6	94	K	"Fibronectin/fibrinogen-binding protein, putative OS=Deinococcus radiodurans (strain ATCC 13939 / DSM 20539 / JCM 16871 / LMG 4051 / NBRC 15346 / NCIMB 9279 / R1 / VKM B-1422) OX=243230 GN=DR_0559 PE=4 SV=1"	DR_0559
	Q9RXG0	685	K	Ribonuclease R OS=Deinococcus radiodurans (strain ATCC 13939 / DSM 20539 / JCM 16871 / LMG 4051 / NBRC 15346 / NCIMB 9279 / R1 / VKM B-1422) OX=243230 GN=rnr PE=3 SV=1	rnr
	Q9RXG0	577	K	Ribonuclease R OS=Deinococcus radiodurans (strain ATCC 13939 / DSM 20539 / JCM 16871 / LMG 4051 / NBRC 15346 / NCIMB 9279 / R1 / VKM B-1422) OX=243230 GN=rnr PE=3 SV=1	rnr
	Q9RZ80	80	K	HTH cro/C1-type domain-containing protein OS=Deinococcus radiodurans (strain ATCC 13939 / DSM 20539 / JCM 16871 / LMG 4051 / NBRC 15346 / NCIMB 9279 / R1 / VKM B-1422) OX=243230 GN=DR_A0074 PE=4 SV=1	DR_A0074
	Q9RZD1	402	K	Uncharacterized protein OS=Deinococcus radiodurans (strain ATCC 13939 / DSM 20539 / JCM 16871 / LMG 4051 / NBRC 15346 / NCIMB 9279 / R1 / VKM B-1422) OX=243230 GN=DR_A0022 PE=4 SV=1	DR_A0022
[L] Replication, recombination and repair	P42443	210	K	Protein RecA OS=Deinococcus radiodurans (strain ATCC 13939 / DSM 20539 / JCM 16871 / LMG 4051 / NBRC 15346 / NCIMB 9279 / R1 / VKM B-1422) OX=243230 GN=recA PE=1 SV=2	recA
	P42443	245	K	Protein RecA OS=Deinococcus radiodurans (strain ATCC 13939 / DSM 20539 / JCM 16871 / LMG 4051 / NBRC 15346 / NCIMB 9279 / R1 / VKM B-1422) OX=243230 GN=recA PE=1 SV=2	recA
	P42443	263	K	Protein RecA OS=Deinococcus radiodurans (strain ATCC 13939 / DSM 20539 / JCM 16871 / LMG 4051 / NBRC 15346 / NCIMB 9279 / R1 / VKM B-1422) OX=243230 GN=recA PE=1 SV=2	recA
	P42443	299	K	Protein RecA OS=Deinococcus radiodurans (strain ATCC 13939 / DSM 20539 / JCM 16871 / LMG 4051 / NBRC 15346 / NCIMB 9279 / R1 / VKM B-1422) OX=243230 GN=recA PE=1 SV=2	recA
	P52027	93	K	DNA polymerase I OS=Deinococcus radiodurans (strain ATCC 13939 / DSM 20539 / JCM 16871 / LMG 4051 / NBRC 15346 / NCIMB 9279 / R1 / VKM B-1422) OX=243230 GN=polA PE=3 SV=2	polA
	P52027	232	K	DNA polymerase I OS=Deinococcus radiodurans (strain ATCC 13939 / DSM 20539 / JCM 16871 / LMG 4051 / NBRC 15346 / NCIMB 9279 / R1 / VKM B-1422) OX=243230 GN=polA PE=3 SV=2	polA
	P52027	262	K	DNA polymerase I OS=Deinococcus radiodurans (strain ATCC 13939 / DSM 20539 / JCM 16871 / LMG 4051 / NBRC 15346 / NCIMB 9279 / R1 / VKM B-1422) OX=243230 GN=polA PE=3 SV=2	polA
	P52027	167	K	DNA polymerase I OS=Deinococcus radiodurans (strain ATCC 13939 / DSM 20539 / JCM 16871 / LMG 4051 / NBRC 15346 / NCIMB 9279 / R1 / VKM B-1422) OX=243230 GN=polA PE=3 SV=2	polA
	Q46577	572	K	UvrABC system protein A OS=Deinococcus radiodurans (strain ATCC 13939 / DSM 20539 / JCM 16871 / LMG 4051 / NBRC 15346 / NCIMB 9279 / R1 / VKM B-1422) OX=243230 GN=uvrA PE=3 SV=2	uvrA
	Q46577	423	K	UvrABC system protein A OS=Deinococcus radiodurans (strain ATCC 13939 / DSM 20539 / JCM 16871 / LMG 4051 / NBRC 15346 / NCIMB 9279 / R1 / VKM B-1422) OX=243230 GN=uvrA PE=3 SV=2	uvrA
	Q9RR73	177	K	Uncharacterized protein OS=Deinococcus radiodurans (strain ATCC 13939 / DSM 20539 / JCM 16871 / LMG 4051 / NBRC 15346 / NCIMB 9279 / R1 / VKM B-1422) OX=243230 GN=DR_2624 PE=4 SV=1	DR_2624
	Q9RRB0	77	K	"DNA-3-methyladenine glycosidase II, putative OS=Deinococcus radiodurans (strain ATCC 13939 / DSM 20539 / JCM 16871 / LMG 4051 / NBRC 15346 / NCIMB 9279 / R1 / VKM B-1422) OX=243230 GN=DR_2584 PE=1 SV=1"	DR_2584
	Q9RRB0	115	K	"DNA-3-methyladenine glycosidase II, putative OS=Deinococcus radiodurans (strain ATCC 13939 / DSM 20539 / JCM 16871 / LMG 4051 / NBRC 15346 / NCIMB 9279 / R1 / VKM B-1422) OX=243230 GN=DR_2584 PE=1 SV=1"	DR_2584
	Q9RRC6	117	K	DUF2726 domain-containing protein OS=Deinococcus radiodurans (strain ATCC 13939 / DSM 20539 / JCM 16871 / LMG 4051 / NBRC 15346 / NCIMB 9279 / R1 / VKM B-1422) OX=243230 GN=DR_2566 PE=4 SV=1	DR_2566
	Q9RRI2	59	K	Putative pre-16S rRNA nuclease OS=Deinococcus radiodurans (strain ATCC 13939 / DSM 20539 / JCM 16871 / LMG 4051 / NBRC 15346 / NCIMB 9279 / R1 / VKM B-1422) OX=243230 GN=DR_2509 PE=3 SV=1	DR_2509
	Q9RRQ0	116	K	Endonuclease III OS=Deinococcus radiodurans (strain ATCC 13939 / DSM 20539 / JCM 16871 / LMG 4051 / NBRC 15346 / NCIMB 9279 / R1 / VKM B-1422) OX=243230 GN=DR_2438 PE=1 SV=1	DR_2438
	Q9RRS5	471	K	DNA polymerase III subunit gamma/tau OS=Deinococcus radiodurans (strain ATCC 13939 / DSM 20539 / JCM 16871 / LMG 4051 / NBRC 15346 / NCIMB 9279 / R1 / VKM B-1422) OX=243230 GN=dnaX PE=3 SV=1	dnaX
	Q9RRS5	68	K	DNA polymerase III subunit gamma/tau OS=Deinococcus radiodurans (strain ATCC 13939 / DSM 20539 / JCM 16871 / LMG 4051 / NBRC 15346 / NCIMB 9279 / R1 / VKM B-1422) OX=243230 GN=dnaX PE=3 SV=1	dnaX
	Q9RRV2	152	K	Phenylacetic acid degradation protein PaaD OS=Deinococcus radiodurans (strain ATCC 13939 / DSM 20539 / JCM 16871 / LMG 4051 / NBRC 15346 / NCIMB 9279 / R1 / VKM B-1422) OX=243230 GN=DR_2383 PE=4 SV=1	DR_2383
	Q9RS52	628	K	UvrABC system protein B OS=Deinococcus radiodurans (strain ATCC 13939 / DSM 20539 / JCM 16871 / LMG 4051 / NBRC 15346 / NCIMB 9279 / R1 / VKM B-1422) OX=243230 GN=uvrB PE=3 SV=1	uvrB
	Q9RS52	101	K	UvrABC system protein B OS=Deinococcus radiodurans (strain ATCC 13939 / DSM 20539 / JCM 16871 / LMG 4051 / NBRC 15346 / NCIMB 9279 / R1 / VKM B-1422) OX=243230 GN=uvrB PE=3 SV=1	uvrB
	Q9RSQ5	389	K	DNA ligase OS=Deinococcus radiodurans (strain ATCC 13939 / DSM 20539 / JCM 16871 / LMG 4051 / NBRC 15346 / NCIMB 9279 / R1 / VKM B-1422) OX=243230 GN=ligA PE=3 SV=1	ligA
	Q9RSQ5	513	K	DNA ligase OS=Deinococcus radiodurans (strain ATCC 13939 / DSM 20539 / JCM 16871 / LMG 4051 / NBRC 15346 / NCIMB 9279 / R1 / VKM B-1422) OX=243230 GN=ligA PE=3 SV=1	ligA
	Q9RSZ3	627	K	Endonuclease MutS2 OS=Deinococcus radiodurans (strain ATCC 13939 / DSM 20539 / JCM 16871 / LMG 4051 / NBRC 15346 / NCIMB 9279 / R1 / VKM B-1422) OX=243230 GN=mutS2 PE=1 SV=1	mutS2
	Q9RSZ3	333	K	Endonuclease MutS2 OS=Deinococcus radiodurans (strain ATCC 13939 / DSM 20539 / JCM 16871 / LMG 4051 / NBRC 15346 / NCIMB 9279 / R1 / VKM B-1422) OX=243230 GN=mutS2 PE=1 SV=1	mutS2
	Q9RSZ3	169	K	Endonuclease MutS2 OS=Deinococcus radiodurans (strain ATCC 13939 / DSM 20539 / JCM 16871 / LMG 4051 / NBRC 15346 / NCIMB 9279 / R1 / VKM B-1422) OX=243230 GN=mutS2 PE=1 SV=1	mutS2
	Q9RSZ3	725	K	Endonuclease MutS2 OS=Deinococcus radiodurans (strain ATCC 13939 / DSM 20539 / JCM 16871 / LMG 4051 / NBRC 15346 / NCIMB 9279 / R1 / VKM B-1422) OX=243230 GN=mutS2 PE=1 SV=1	mutS2
	Q9RT44	524	K	Nuclease SbcCD subunit C OS=Deinococcus radiodurans (strain ATCC 13939 / DSM 20539 / JCM 16871 / LMG 4051 / NBRC 15346 / NCIMB 9279 / R1 / VKM B-1422) OX=243230 GN=sbcC PE=3 SV=1	sbcC
	Q9RT45	145	K	Nuclease SbcCD subunit D OS=Deinococcus radiodurans (strain ATCC 13939 / DSM 20539 / JCM 16871 / LMG 4051 / NBRC 15346 / NCIMB 9279 / R1 / VKM B-1422) OX=243230 GN=sbcD PE=3 SV=1	sbcD
	Q9RT45	323	K	Nuclease SbcCD subunit D OS=Deinococcus radiodurans (strain ATCC 13939 / DSM 20539 / JCM 16871 / LMG 4051 / NBRC 15346 / NCIMB 9279 / R1 / VKM B-1422) OX=243230 GN=sbcD PE=3 SV=1	sbcD
	Q9RT50	81	K	ATP-dependent DNA helicase RecG OS=Deinococcus radiodurans (strain ATCC 13939 / DSM 20539 / JCM 16871 / LMG 4051 / NBRC 15346 / NCIMB 9279 / R1 / VKM B-1422) OX=243230 GN=recG PE=3 SV=1	recG
	Q9RT50	750	K	ATP-dependent DNA helicase RecG OS=Deinococcus radiodurans (strain ATCC 13939 / DSM 20539 / JCM 16871 / LMG 4051 / NBRC 15346 / NCIMB 9279 / R1 / VKM B-1422) OX=243230 GN=recG PE=3 SV=1	recG
	Q9RT50	49	K	ATP-dependent DNA helicase RecG OS=Deinococcus radiodurans (strain ATCC 13939 / DSM 20539 / JCM 16871 / LMG 4051 / NBRC 15346 / NCIMB 9279 / R1 / VKM B-1422) OX=243230 GN=recG PE=3 SV=1	recG
	Q9RT53	790	K	DNA gyrase subunit A OS=Deinococcus radiodurans (strain ATCC 13939 / DSM 20539 / JCM 16871 / LMG 4051 / NBRC 15346 / NCIMB 9279 / R1 / VKM B-1422) OX=243230 GN=gyrA PE=3 SV=1	gyrA
	Q9RT53	221	K	DNA gyrase subunit A OS=Deinococcus radiodurans (strain ATCC 13939 / DSM 20539 / JCM 16871 / LMG 4051 / NBRC 15346 / NCIMB 9279 / R1 / VKM B-1422) OX=243230 GN=gyrA PE=3 SV=1	gyrA
	Q9RT53	276	K	DNA gyrase subunit A OS=Deinococcus radiodurans (strain ATCC 13939 / DSM 20539 / JCM 16871 / LMG 4051 / NBRC 15346 / NCIMB 9279 / R1 / VKM B-1422) OX=243230 GN=gyrA PE=3 SV=1	gyrA
	Q9RT53	436	K	DNA gyrase subunit A OS=Deinococcus radiodurans (strain ATCC 13939 / DSM 20539 / JCM 16871 / LMG 4051 / NBRC 15346 / NCIMB 9279 / R1 / VKM B-1422) OX=243230 GN=gyrA PE=3 SV=1	gyrA
	Q9RT53	446	K	DNA gyrase subunit A OS=Deinococcus radiodurans (strain ATCC 13939 / DSM 20539 / JCM 16871 / LMG 4051 / NBRC 15346 / NCIMB 9279 / R1 / VKM B-1422) OX=243230 GN=gyrA PE=3 SV=1	gyrA
	Q9RT53	61	K	DNA gyrase subunit A OS=Deinococcus radiodurans (strain ATCC 13939 / DSM 20539 / JCM 16871 / LMG 4051 / NBRC 15346 / NCIMB 9279 / R1 / VKM B-1422) OX=243230 GN=gyrA PE=3 SV=1	gyrA
	Q9RT53	746	K	DNA gyrase subunit A OS=Deinococcus radiodurans (strain ATCC 13939 / DSM 20539 / JCM 16871 / LMG 4051 / NBRC 15346 / NCIMB 9279 / R1 / VKM B-1422) OX=243230 GN=gyrA PE=3 SV=1	gyrA
	Q9RT53	236	K	DNA gyrase subunit A OS=Deinococcus radiodurans (strain ATCC 13939 / DSM 20539 / JCM 16871 / LMG 4051 / NBRC 15346 / NCIMB 9279 / R1 / VKM B-1422) OX=243230 GN=gyrA PE=3 SV=1	gyrA
	Q9RT53	58	K	DNA gyrase subunit A OS=Deinococcus radiodurans (strain ATCC 13939 / DSM 20539 / JCM 16871 / LMG 4051 / NBRC 15346 / NCIMB 9279 / R1 / VKM B-1422) OX=243230 GN=gyrA PE=3 SV=1	gyrA
	Q9RT53	279	K	DNA gyrase subunit A OS=Deinococcus radiodurans (strain ATCC 13939 / DSM 20539 / JCM 16871 / LMG 4051 / NBRC 15346 / NCIMB 9279 / R1 / VKM B-1422) OX=243230 GN=gyrA PE=3 SV=1	gyrA
	Q9RT53	566	K	DNA gyrase subunit A OS=Deinococcus radiodurans (strain ATCC 13939 / DSM 20539 / JCM 16871 / LMG 4051 / NBRC 15346 / NCIMB 9279 / R1 / VKM B-1422) OX=243230 GN=gyrA PE=3 SV=1	gyrA
	Q9RT53	724	K	DNA gyrase subunit A OS=Deinococcus radiodurans (strain ATCC 13939 / DSM 20539 / JCM 16871 / LMG 4051 / NBRC 15346 / NCIMB 9279 / R1 / VKM B-1422) OX=243230 GN=gyrA PE=3 SV=1	gyrA
	Q9RT63	366	K	ATP-dependent RecD-like DNA helicase OS=Deinococcus radiodurans (strain ATCC 13939 / DSM 20539 / JCM 16871 / LMG 4051 / NBRC 15346 / NCIMB 9279 / R1 / VKM B-1422) OX=243230 GN=recD2 PE=1 SV=1	recD2
	Q9RT63	178	K	ATP-dependent RecD-like DNA helicase OS=Deinococcus radiodurans (strain ATCC 13939 / DSM 20539 / JCM 16871 / LMG 4051 / NBRC 15346 / NCIMB 9279 / R1 / VKM B-1422) OX=243230 GN=recD2 PE=1 SV=1	recD2
	Q9RT63	107	K	ATP-dependent RecD-like DNA helicase OS=Deinococcus radiodurans (strain ATCC 13939 / DSM 20539 / JCM 16871 / LMG 4051 / NBRC 15346 / NCIMB 9279 / R1 / VKM B-1422) OX=243230 GN=recD2 PE=1 SV=1	recD2
	Q9RTE6	53	K	UV DNA damage endonuclease OS=Deinococcus radiodurans (strain ATCC 13939 / DSM 20539 / JCM 16871 / LMG 4051 / NBRC 15346 / NCIMB 9279 / R1 / VKM B-1422) OX=243230 GN=uvsE PE=1 SV=2	uvsE
	Q9RTE6	289	K	UV DNA damage endonuclease OS=Deinococcus radiodurans (strain ATCC 13939 / DSM 20539 / JCM 16871 / LMG 4051 / NBRC 15346 / NCIMB 9279 / R1 / VKM B-1422) OX=243230 GN=uvsE PE=1 SV=2	uvsE
	Q9RTI9	152	K	DNA helicase OS=Deinococcus radiodurans (strain ATCC 13939 / DSM 20539 / JCM 16871 / LMG 4051 / NBRC 15346 / NCIMB 9279 / R1 / VKM B-1422) OX=243230 GN=DR_1775 PE=1 SV=1	DR_1775
	Q9RTI9	216	K	DNA helicase OS=Deinococcus radiodurans (strain ATCC 13939 / DSM 20539 / JCM 16871 / LMG 4051 / NBRC 15346 / NCIMB 9279 / R1 / VKM B-1422) OX=243230 GN=DR_1775 PE=1 SV=1	DR_1775
	Q9RTK3	164	K	NERD domain-containing protein OS=Deinococcus radiodurans (strain ATCC 13939 / DSM 20539 / JCM 16871 / LMG 4051 / NBRC 15346 / NCIMB 9279 / R1 / VKM B-1422) OX=243230 GN=DR_1757 PE=4 SV=1	DR_1757
	Q9RTT7	92	K	UPF0020 domain-containing protein OS=Deinococcus radiodurans (strain ATCC 13939 / DSM 20539 / JCM 16871 / LMG 4051 / NBRC 15346 / NCIMB 9279 / R1 / VKM B-1422) OX=243230 GN=DR_1669 PE=4 SV=1	DR_1669
	Q9RTT7	370	K	UPF0020 domain-containing protein OS=Deinococcus radiodurans (strain ATCC 13939 / DSM 20539 / JCM 16871 / LMG 4051 / NBRC 15346 / NCIMB 9279 / R1 / VKM B-1422) OX=243230 GN=DR_1669 PE=4 SV=1	DR_1669
	Q9RTZ7	158	K	Uncharacterized protein OS=Deinococcus radiodurans (strain ATCC 13939 / DSM 20539 / JCM 16871 / LMG 4051 / NBRC 15346 / NCIMB 9279 / R1 / VKM B-1422) OX=243230 GN=DR_1600 PE=4 SV=1	DR_1600
	Q9RU62	572	K	Transcription-repair-coupling factor OS=Deinococcus radiodurans (strain ATCC 13939 / DSM 20539 / JCM 16871 / LMG 4051 / NBRC 15346 / NCIMB 9279 / R1 / VKM B-1422) OX=243230 GN=mfd PE=3 SV=1	mfd
	Q9RU62	598	K	Transcription-repair-coupling factor OS=Deinococcus radiodurans (strain ATCC 13939 / DSM 20539 / JCM 16871 / LMG 4051 / NBRC 15346 / NCIMB 9279 / R1 / VKM B-1422) OX=243230 GN=mfd PE=3 SV=1	mfd
	Q9RU62	532	K	Transcription-repair-coupling factor OS=Deinococcus radiodurans (strain ATCC 13939 / DSM 20539 / JCM 16871 / LMG 4051 / NBRC 15346 / NCIMB 9279 / R1 / VKM B-1422) OX=243230 GN=mfd PE=3 SV=1	mfd
	Q9RU62	725	K	Transcription-repair-coupling factor OS=Deinococcus radiodurans (strain ATCC 13939 / DSM 20539 / JCM 16871 / LMG 4051 / NBRC 15346 / NCIMB 9279 / R1 / VKM B-1422) OX=243230 GN=mfd PE=3 SV=1	mfd
	Q9RU62	695	K	Transcription-repair-coupling factor OS=Deinococcus radiodurans (strain ATCC 13939 / DSM 20539 / JCM 16871 / LMG 4051 / NBRC 15346 / NCIMB 9279 / R1 / VKM B-1422) OX=243230 GN=mfd PE=3 SV=1	mfd
	Q9RUL0	92	K	DNA topoisomerase 1 OS=Deinococcus radiodurans (strain ATCC 13939 / DSM 20539 / JCM 16871 / LMG 4051 / NBRC 15346 / NCIMB 9279 / R1 / VKM B-1422) OX=243230 GN=topA PE=3 SV=1	topA
	Q9RUL0	667	K	DNA topoisomerase 1 OS=Deinococcus radiodurans (strain ATCC 13939 / DSM 20539 / JCM 16871 / LMG 4051 / NBRC 15346 / NCIMB 9279 / R1 / VKM B-1422) OX=243230 GN=topA PE=3 SV=1	topA
	Q9RUL0	802	K	DNA topoisomerase 1 OS=Deinococcus radiodurans (strain ATCC 13939 / DSM 20539 / JCM 16871 / LMG 4051 / NBRC 15346 / NCIMB 9279 / R1 / VKM B-1422) OX=243230 GN=topA PE=3 SV=1	topA
	Q9RUL0	857	K	DNA topoisomerase 1 OS=Deinococcus radiodurans (strain ATCC 13939 / DSM 20539 / JCM 16871 / LMG 4051 / NBRC 15346 / NCIMB 9279 / R1 / VKM B-1422) OX=243230 GN=topA PE=3 SV=1	topA
	Q9RUL0	120	K	DNA topoisomerase 1 OS=Deinococcus radiodurans (strain ATCC 13939 / DSM 20539 / JCM 16871 / LMG 4051 / NBRC 15346 / NCIMB 9279 / R1 / VKM B-1422) OX=243230 GN=topA PE=3 SV=1	topA
	Q9RUL0	870	K	DNA topoisomerase 1 OS=Deinococcus radiodurans (strain ATCC 13939 / DSM 20539 / JCM 16871 / LMG 4051 / NBRC 15346 / NCIMB 9279 / R1 / VKM B-1422) OX=243230 GN=topA PE=3 SV=1	topA
	Q9RUN0	91	K	UvrABC system protein C OS=Deinococcus radiodurans (strain ATCC 13939 / DSM 20539 / JCM 16871 / LMG 4051 / NBRC 15346 / NCIMB 9279 / R1 / VKM B-1422) OX=243230 GN=uvrC PE=3 SV=1	uvrC
	Q9RUN0	133	K	UvrABC system protein C OS=Deinococcus radiodurans (strain ATCC 13939 / DSM 20539 / JCM 16871 / LMG 4051 / NBRC 15346 / NCIMB 9279 / R1 / VKM B-1422) OX=243230 GN=uvrC PE=3 SV=1	uvrC
	Q9RUU2	447	K	DNA helicase OS=Deinococcus radiodurans (strain ATCC 13939 / DSM 20539 / JCM 16871 / LMG 4051 / NBRC 15346 / NCIMB 9279 / R1 / VKM B-1422) OX=243230 GN=DR_1289 PE=1 SV=1	DR_1289
	Q9RUU2	652	K	DNA helicase OS=Deinococcus radiodurans (strain ATCC 13939 / DSM 20539 / JCM 16871 / LMG 4051 / NBRC 15346 / NCIMB 9279 / R1 / VKM B-1422) OX=243230 GN=DR_1289 PE=1 SV=1	DR_1289
	Q9RUU2	368	K	DNA helicase OS=Deinococcus radiodurans (strain ATCC 13939 / DSM 20539 / JCM 16871 / LMG 4051 / NBRC 15346 / NCIMB 9279 / R1 / VKM B-1422) OX=243230 GN=DR_1289 PE=1 SV=1	DR_1289
	Q9RUU2	192	K	DNA helicase OS=Deinococcus radiodurans (strain ATCC 13939 / DSM 20539 / JCM 16871 / LMG 4051 / NBRC 15346 / NCIMB 9279 / R1 / VKM B-1422) OX=243230 GN=DR_1289 PE=1 SV=1	DR_1289
	Q9RUU2	223	K	DNA helicase OS=Deinococcus radiodurans (strain ATCC 13939 / DSM 20539 / JCM 16871 / LMG 4051 / NBRC 15346 / NCIMB 9279 / R1 / VKM B-1422) OX=243230 GN=DR_1289 PE=1 SV=1	DR_1289
	Q9RUV7	130	K	Holliday junction ATP-dependent DNA helicase RuvA OS=Deinococcus radiodurans (strain ATCC 13939 / DSM 20539 / JCM 16871 / LMG 4051 / NBRC 15346 / NCIMB 9279 / R1 / VKM B-1422) OX=243230 GN=ruvA PE=3 SV=1	ruvA
	Q9RUX1	209	K	"DNA helicase, SNF2/RAD54 family OS=Deinococcus radiodurans (strain ATCC 13939 / DSM 20539 / JCM 16871 / LMG 4051 / NBRC 15346 / NCIMB 9279 / R1 / VKM B-1422) OX=243230 GN=DR_1259 PE=4 SV=1"	DR_1259
	Q9RUX2	114	K	SNF2/Rad54 helicase-related protein OS=Deinococcus radiodurans (strain ATCC 13939 / DSM 20539 / JCM 16871 / LMG 4051 / NBRC 15346 / NCIMB 9279 / R1 / VKM B-1422) OX=243230 GN=DR_1258 PE=4 SV=1	DR_1258
	Q9RUY7	37	K	Non-specific serine/threonine protein kinase OS=Deinococcus radiodurans (strain ATCC 13939 / DSM 20539 / JCM 16871 / LMG 4051 / NBRC 15346 / NCIMB 9279 / R1 / VKM B-1422) OX=243230 GN=DR_1243 PE=4 SV=1	DR_1243
	Q9RVA3	305	K	Single-stranded-DNA-specific exonuclease RecJ OS=Deinococcus radiodurans (strain ATCC 13939 / DSM 20539 / JCM 16871 / LMG 4051 / NBRC 15346 / NCIMB 9279 / R1 / VKM B-1422) OX=243230 GN=DR_1126 PE=3 SV=1	DR_1126
	Q9RVA3	415	K	Single-stranded-DNA-specific exonuclease RecJ OS=Deinococcus radiodurans (strain ATCC 13939 / DSM 20539 / JCM 16871 / LMG 4051 / NBRC 15346 / NCIMB 9279 / R1 / VKM B-1422) OX=243230 GN=DR_1126 PE=3 SV=1	DR_1126
	Q9RVM0	5	K	MutT/nudix family protein OS=Deinococcus radiodurans (strain ATCC 13939 / DSM 20539 / JCM 16871 / LMG 4051 / NBRC 15346 / NCIMB 9279 / R1 / VKM B-1422) OX=243230 GN=DR_1007 PE=3 SV=1	DR_1007
	Q9RVU4	304	K	"Endonuclease III, putative OS=Deinococcus radiodurans (strain ATCC 13939 / DSM 20539 / JCM 16871 / LMG 4051 / NBRC 15346 / NCIMB 9279 / R1 / VKM B-1422) OX=243230 GN=DR_0928 PE=1 SV=1"	DR_0928
	Q9RVW5	468	K	DNA topoisomerase (ATP-hydrolyzing) OS=Deinococcus radiodurans (strain ATCC 13939 / DSM 20539 / JCM 16871 / LMG 4051 / NBRC 15346 / NCIMB 9279 / R1 / VKM B-1422) OX=243230 GN=DR_0906 PE=3 SV=1	DR_0906
	Q9RVW5	92	K	DNA topoisomerase (ATP-hydrolyzing) OS=Deinococcus radiodurans (strain ATCC 13939 / DSM 20539 / JCM 16871 / LMG 4051 / NBRC 15346 / NCIMB 9279 / R1 / VKM B-1422) OX=243230 GN=DR_0906 PE=3 SV=1	DR_0906
	Q9RVW5	482	K	DNA topoisomerase (ATP-hydrolyzing) OS=Deinococcus radiodurans (strain ATCC 13939 / DSM 20539 / JCM 16871 / LMG 4051 / NBRC 15346 / NCIMB 9279 / R1 / VKM B-1422) OX=243230 GN=DR_0906 PE=3 SV=1	DR_0906
	Q9RVW5	567	K	DNA topoisomerase (ATP-hydrolyzing) OS=Deinococcus radiodurans (strain ATCC 13939 / DSM 20539 / JCM 16871 / LMG 4051 / NBRC 15346 / NCIMB 9279 / R1 / VKM B-1422) OX=243230 GN=DR_0906 PE=3 SV=1	DR_0906
	Q9RVW5	393	K	DNA topoisomerase (ATP-hydrolyzing) OS=Deinococcus radiodurans (strain ATCC 13939 / DSM 20539 / JCM 16871 / LMG 4051 / NBRC 15346 / NCIMB 9279 / R1 / VKM B-1422) OX=243230 GN=DR_0906 PE=3 SV=1	DR_0906
	Q9RVW5	570	K	DNA topoisomerase (ATP-hydrolyzing) OS=Deinococcus radiodurans (strain ATCC 13939 / DSM 20539 / JCM 16871 / LMG 4051 / NBRC 15346 / NCIMB 9279 / R1 / VKM B-1422) OX=243230 GN=DR_0906 PE=3 SV=1	DR_0906
	Q9RVW5	500	K	DNA topoisomerase (ATP-hydrolyzing) OS=Deinococcus radiodurans (strain ATCC 13939 / DSM 20539 / JCM 16871 / LMG 4051 / NBRC 15346 / NCIMB 9279 / R1 / VKM B-1422) OX=243230 GN=DR_0906 PE=3 SV=1	DR_0906
	Q9RVW5	388	K	DNA topoisomerase (ATP-hydrolyzing) OS=Deinococcus radiodurans (strain ATCC 13939 / DSM 20539 / JCM 16871 / LMG 4051 / NBRC 15346 / NCIMB 9279 / R1 / VKM B-1422) OX=243230 GN=DR_0906 PE=3 SV=1	DR_0906
	Q9RVX2	98	K	Ribonuclease H OS=Deinococcus radiodurans (strain ATCC 13939 / DSM 20539 / JCM 16871 / LMG 4051 / NBRC 15346 / NCIMB 9279 / R1 / VKM B-1422) OX=243230 GN=rnhA PE=3 SV=1	rnhA
	Q9RWH9	52	K	Uracil-DNA glycosylase OS=Deinococcus radiodurans (strain ATCC 13939 / DSM 20539 / JCM 16871 / LMG 4051 / NBRC 15346 / NCIMB 9279 / R1 / VKM B-1422) OX=243230 GN=ung PE=1 SV=1	ung
	Q9RWH9	158	K	Uracil-DNA glycosylase OS=Deinococcus radiodurans (strain ATCC 13939 / DSM 20539 / JCM 16871 / LMG 4051 / NBRC 15346 / NCIMB 9279 / R1 / VKM B-1422) OX=243230 GN=ung PE=1 SV=1	ung
	Q9RWH9	126	K	Uracil-DNA glycosylase OS=Deinococcus radiodurans (strain ATCC 13939 / DSM 20539 / JCM 16871 / LMG 4051 / NBRC 15346 / NCIMB 9279 / R1 / VKM B-1422) OX=243230 GN=ung PE=1 SV=1	ung
	Q9RWK4	92	K	mRNA interferase OS=Deinococcus radiodurans (strain ATCC 13939 / DSM 20539 / JCM 16871 / LMG 4051 / NBRC 15346 / NCIMB 9279 / R1 / VKM B-1422) OX=243230 GN=DR_0662 PE=3 SV=1	DR_0662
	Q9RWM3	100	K	"N-6 adenine-specific DNA restriction methylase, putative OS=Deinococcus radiodurans (strain ATCC 13939 / DSM 20539 / JCM 16871 / LMG 4051 / NBRC 15346 / NCIMB 9279 / R1 / VKM B-1422) OX=243230 GN=DR_0643 PE=4 SV=1"	DR_0643
	Q9RWW6	110	K	Replicative DNA helicase OS=Deinococcus radiodurans (strain ATCC 13939 / DSM 20539 / JCM 16871 / LMG 4051 / NBRC 15346 / NCIMB 9279 / R1 / VKM B-1422) OX=243230 GN=DR_0549 PE=3 SV=1	DR_0549
	Q9RWX7	538	K	Uncharacterized protein OS=Deinococcus radiodurans (strain ATCC 13939 / DSM 20539 / JCM 16871 / LMG 4051 / NBRC 15346 / NCIMB 9279 / R1 / VKM B-1422) OX=243230 GN=DR_0538 PE=4 SV=1	DR_0538
	Q9RWX7	412	K	Uncharacterized protein OS=Deinococcus radiodurans (strain ATCC 13939 / DSM 20539 / JCM 16871 / LMG 4051 / NBRC 15346 / NCIMB 9279 / R1 / VKM B-1422) OX=243230 GN=DR_0538 PE=4 SV=1	DR_0538
	Q9RWX7	902	K	Uncharacterized protein OS=Deinococcus radiodurans (strain ATCC 13939 / DSM 20539 / JCM 16871 / LMG 4051 / NBRC 15346 / NCIMB 9279 / R1 / VKM B-1422) OX=243230 GN=DR_0538 PE=4 SV=1	DR_0538
	Q9RWX7	411	K	Uncharacterized protein OS=Deinococcus radiodurans (strain ATCC 13939 / DSM 20539 / JCM 16871 / LMG 4051 / NBRC 15346 / NCIMB 9279 / R1 / VKM B-1422) OX=243230 GN=DR_0538 PE=4 SV=1	DR_0538
	Q9RWX7	919	K	Uncharacterized protein OS=Deinococcus radiodurans (strain ATCC 13939 / DSM 20539 / JCM 16871 / LMG 4051 / NBRC 15346 / NCIMB 9279 / R1 / VKM B-1422) OX=243230 GN=DR_0538 PE=4 SV=1	DR_0538
	Q9RX08	588	K	DNA polymerase III subunit alpha OS=Deinococcus radiodurans (strain ATCC 13939 / DSM 20539 / JCM 16871 / LMG 4051 / NBRC 15346 / NCIMB 9279 / R1 / VKM B-1422) OX=243230 GN=dnaE PE=1 SV=1	dnaE
	Q9RX08	575	K	DNA polymerase III subunit alpha OS=Deinococcus radiodurans (strain ATCC 13939 / DSM 20539 / JCM 16871 / LMG 4051 / NBRC 15346 / NCIMB 9279 / R1 / VKM B-1422) OX=243230 GN=dnaE PE=1 SV=1	dnaE
	Q9RX08	1022	K	DNA polymerase III subunit alpha OS=Deinococcus radiodurans (strain ATCC 13939 / DSM 20539 / JCM 16871 / LMG 4051 / NBRC 15346 / NCIMB 9279 / R1 / VKM B-1422) OX=243230 GN=dnaE PE=1 SV=1	dnaE
	Q9RX08	145	K	DNA polymerase III subunit alpha OS=Deinococcus radiodurans (strain ATCC 13939 / DSM 20539 / JCM 16871 / LMG 4051 / NBRC 15346 / NCIMB 9279 / R1 / VKM B-1422) OX=243230 GN=dnaE PE=1 SV=1	dnaE
	Q9RX48	137	K	Uncharacterized protein OS=Deinococcus radiodurans (strain ATCC 13939 / DSM 20539 / JCM 16871 / LMG 4051 / NBRC 15346 / NCIMB 9279 / R1 / VKM B-1422) OX=243230 GN=DR_0467 PE=1 SV=1	DR_0467
	Q9RX48	33	K	Uncharacterized protein OS=Deinococcus radiodurans (strain ATCC 13939 / DSM 20539 / JCM 16871 / LMG 4051 / NBRC 15346 / NCIMB 9279 / R1 / VKM B-1422) OX=243230 GN=DR_0467 PE=1 SV=1	DR_0467
	Q9RX48	64	K	Uncharacterized protein OS=Deinococcus radiodurans (strain ATCC 13939 / DSM 20539 / JCM 16871 / LMG 4051 / NBRC 15346 / NCIMB 9279 / R1 / VKM B-1422) OX=243230 GN=DR_0467 PE=1 SV=1	DR_0467
	Q9RX85	173	K	3'-phosphate/5'-hydroxy nucleic acid ligase OS=Deinococcus radiodurans (strain ATCC 13939 / DSM 20539 / JCM 16871 / LMG 4051 / NBRC 15346 / NCIMB 9279 / R1 / VKM B-1422) OX=243230 GN=DR_0430 PE=3 SV=1	DR_0430
	Q9RXF2	65	K	Competence protein ComEC/Rec2-related protein OS=Deinococcus radiodurans (strain ATCC 13939 / DSM 20539 / JCM 16871 / LMG 4051 / NBRC 15346 / NCIMB 9279 / R1 / VKM B-1422) OX=243230 GN=DR_0361 PE=4 SV=1	DR_0361
	Q9RXF2	140	K	Competence protein ComEC/Rec2-related protein OS=Deinococcus radiodurans (strain ATCC 13939 / DSM 20539 / JCM 16871 / LMG 4051 / NBRC 15346 / NCIMB 9279 / R1 / VKM B-1422) OX=243230 GN=DR_0361 PE=4 SV=1	DR_0361
	Q9RXF2	47	K	Competence protein ComEC/Rec2-related protein OS=Deinococcus radiodurans (strain ATCC 13939 / DSM 20539 / JCM 16871 / LMG 4051 / NBRC 15346 / NCIMB 9279 / R1 / VKM B-1422) OX=243230 GN=DR_0361 PE=4 SV=1	DR_0361
	Q9RXF9	188	K	Exodeoxyribonuclease III OS=Deinococcus radiodurans (strain ATCC 13939 / DSM 20539 / JCM 16871 / LMG 4051 / NBRC 15346 / NCIMB 9279 / R1 / VKM B-1422) OX=243230 GN=DR_0354 PE=1 SV=1	DR_0354
	Q9RXH8	77	K	"ATP-dependent RNA helicase, putative OS=Deinococcus radiodurans (strain ATCC 13939 / DSM 20539 / JCM 16871 / LMG 4051 / NBRC 15346 / NCIMB 9279 / R1 / VKM B-1422) OX=243230 GN=DR_0335 PE=3 SV=1"	DR_0335
	Q9RXH8	95	K	"ATP-dependent RNA helicase, putative OS=Deinococcus radiodurans (strain ATCC 13939 / DSM 20539 / JCM 16871 / LMG 4051 / NBRC 15346 / NCIMB 9279 / R1 / VKM B-1422) OX=243230 GN=DR_0335 PE=3 SV=1"	DR_0335
	Q9RXH8	162	K	"ATP-dependent RNA helicase, putative OS=Deinococcus radiodurans (strain ATCC 13939 / DSM 20539 / JCM 16871 / LMG 4051 / NBRC 15346 / NCIMB 9279 / R1 / VKM B-1422) OX=243230 GN=DR_0335 PE=3 SV=1"	DR_0335
	Q9RXM1	203	K	Endonuclease III OS=Deinococcus radiodurans (strain ATCC 13939 / DSM 20539 / JCM 16871 / LMG 4051 / NBRC 15346 / NCIMB 9279 / R1 / VKM B-1422) OX=243230 GN=nth PE=3 SV=1	nth
	Q9RXM1	99	K	Endonuclease III OS=Deinococcus radiodurans (strain ATCC 13939 / DSM 20539 / JCM 16871 / LMG 4051 / NBRC 15346 / NCIMB 9279 / R1 / VKM B-1422) OX=243230 GN=nth PE=3 SV=1	nth
	Q9RXM1	217	K	Endonuclease III OS=Deinococcus radiodurans (strain ATCC 13939 / DSM 20539 / JCM 16871 / LMG 4051 / NBRC 15346 / NCIMB 9279 / R1 / VKM B-1422) OX=243230 GN=nth PE=3 SV=1	nth
	Q9RXU9	97	K	Uncharacterized protein OS=Deinococcus radiodurans (strain ATCC 13939 / DSM 20539 / JCM 16871 / LMG 4051 / NBRC 15346 / NCIMB 9279 / R1 / VKM B-1422) OX=243230 GN=DR_0207 PE=4 SV=1	DR_0207
	Q9RXW9	299	K	Exodeoxyribonuclease 7 large subunit OS=Deinococcus radiodurans (strain ATCC 13939 / DSM 20539 / JCM 16871 / LMG 4051 / NBRC 15346 / NCIMB 9279 / R1 / VKM B-1422) OX=243230 GN=xseA PE=3 SV=1	xseA
	Q9RY05	78	K	MutT/nudix family protein OS=Deinococcus radiodurans (strain ATCC 13939 / DSM 20539 / JCM 16871 / LMG 4051 / NBRC 15346 / NCIMB 9279 / R1 / VKM B-1422) OX=243230 GN=DR_0149 PE=4 SV=1	DR_0149
	Q9RY08	127	K	Uncharacterized protein OS=Deinococcus radiodurans (strain ATCC 13939 / DSM 20539 / JCM 16871 / LMG 4051 / NBRC 15346 / NCIMB 9279 / R1 / VKM B-1422) OX=243230 GN=DR_0146 PE=4 SV=1	DR_0146
	Q9RY08	136	K	Uncharacterized protein OS=Deinococcus radiodurans (strain ATCC 13939 / DSM 20539 / JCM 16871 / LMG 4051 / NBRC 15346 / NCIMB 9279 / R1 / VKM B-1422) OX=243230 GN=DR_0146 PE=4 SV=1	DR_0146
	Q9RY36	91	K	SLH domain-containing protein OS=Deinococcus radiodurans (strain ATCC 13939 / DSM 20539 / JCM 16871 / LMG 4051 / NBRC 15346 / NCIMB 9279 / R1 / VKM B-1422) OX=243230 GN=DR_0115 PE=4 SV=1	DR_0115
	Q9RY51	61	K	Single-stranded DNA-binding protein OS=Deinococcus radiodurans (strain ATCC 13939 / DSM 20539 / JCM 16871 / LMG 4051 / NBRC 15346 / NCIMB 9279 / R1 / VKM B-1422) OX=243230 GN=ssb PE=1 SV=2	ssb
	Q9RY51	195	K	Single-stranded DNA-binding protein OS=Deinococcus radiodurans (strain ATCC 13939 / DSM 20539 / JCM 16871 / LMG 4051 / NBRC 15346 / NCIMB 9279 / R1 / VKM B-1422) OX=243230 GN=ssb PE=1 SV=2	ssb
	Q9RY92	40	K	Non-specific serine/threonine protein kinase OS=Deinococcus radiodurans (strain ATCC 13939 / DSM 20539 / JCM 16871 / LMG 4051 / NBRC 15346 / NCIMB 9279 / R1 / VKM B-1422) OX=243230 GN=DR_0058 PE=4 SV=1	DR_0058
	Q9RYE7	209	K	Chromosomal replication initiator protein DnaA OS=Deinococcus radiodurans (strain ATCC 13939 / DSM 20539 / JCM 16871 / LMG 4051 / NBRC 15346 / NCIMB 9279 / R1 / VKM B-1422) OX=243230 GN=dnaA PE=3 SV=2	dnaA
	Q9RYE7	364	K	Chromosomal replication initiator protein DnaA OS=Deinococcus radiodurans (strain ATCC 13939 / DSM 20539 / JCM 16871 / LMG 4051 / NBRC 15346 / NCIMB 9279 / R1 / VKM B-1422) OX=243230 GN=dnaA PE=3 SV=2	dnaA
	Q9RYE8	187	K	Beta sliding clamp OS=Deinococcus radiodurans (strain ATCC 13939 / DSM 20539 / JCM 16871 / LMG 4051 / NBRC 15346 / NCIMB 9279 / R1 / VKM B-1422) OX=243230 GN=DR_0001 PE=1 SV=1	DR_0001
	Q9RYI0	218	K	Non-specific serine/threonine protein kinase OS=Deinococcus radiodurans (strain ATCC 13939 / DSM 20539 / JCM 16871 / LMG 4051 / NBRC 15346 / NCIMB 9279 / R1 / VKM B-1422) OX=243230 GN=DR_A0332 PE=4 SV=1	DR_A0332
	Q9RYW8	112	K	"Excinuclease ABC, subunit A OS=Deinococcus radiodurans (strain ATCC 13939 / DSM 20539 / JCM 16871 / LMG 4051 / NBRC 15346 / NCIMB 9279 / R1 / VKM B-1422) OX=243230 GN=DR_A0188 PE=1 SV=1"	DR_A0188
	Q9RYW8	717	K	"Excinuclease ABC, subunit A OS=Deinococcus radiodurans (strain ATCC 13939 / DSM 20539 / JCM 16871 / LMG 4051 / NBRC 15346 / NCIMB 9279 / R1 / VKM B-1422) OX=243230 GN=DR_A0188 PE=1 SV=1"	DR_A0188
	Q9RYW8	420	K	"Excinuclease ABC, subunit A OS=Deinococcus radiodurans (strain ATCC 13939 / DSM 20539 / JCM 16871 / LMG 4051 / NBRC 15346 / NCIMB 9279 / R1 / VKM B-1422) OX=243230 GN=DR_A0188 PE=1 SV=1"	DR_A0188
	Q9RYX2	60	K	Uncharacterized protein OS=Deinococcus radiodurans (strain ATCC 13939 / DSM 20539 / JCM 16871 / LMG 4051 / NBRC 15346 / NCIMB 9279 / R1 / VKM B-1422) OX=243230 GN=DR_A0182 PE=4 SV=1	DR_A0182
	Q9RYZ8	127	K	"Integrase/recombinase, putative OS=Deinococcus radiodurans (strain ATCC 13939 / DSM 20539 / JCM 16871 / LMG 4051 / NBRC 15346 / NCIMB 9279 / R1 / VKM B-1422) OX=243230 GN=DR_A0155 PE=4 SV=1"	DR_A0155
	Q9RYZ8	302	K	"Integrase/recombinase, putative OS=Deinococcus radiodurans (strain ATCC 13939 / DSM 20539 / JCM 16871 / LMG 4051 / NBRC 15346 / NCIMB 9279 / R1 / VKM B-1422) OX=243230 GN=DR_A0155 PE=4 SV=1"	DR_A0155
	Q9RZ22	154	K	Uncharacterized protein OS=Deinococcus radiodurans (strain ATCC 13939 / DSM 20539 / JCM 16871 / LMG 4051 / NBRC 15346 / NCIMB 9279 / R1 / VKM B-1422) OX=243230 GN=DR_A0131 PE=4 SV=1	DR_A0131
	Q9RZ22	85	K	Uncharacterized protein OS=Deinococcus radiodurans (strain ATCC 13939 / DSM 20539 / JCM 16871 / LMG 4051 / NBRC 15346 / NCIMB 9279 / R1 / VKM B-1422) OX=243230 GN=DR_A0131 PE=4 SV=1	DR_A0131
	Q9RZ22	636	K	Uncharacterized protein OS=Deinococcus radiodurans (strain ATCC 13939 / DSM 20539 / JCM 16871 / LMG 4051 / NBRC 15346 / NCIMB 9279 / R1 / VKM B-1422) OX=243230 GN=DR_A0131 PE=4 SV=1	DR_A0131
	Q9RZ89	119	K	DNA-binding protein HU OS=Deinococcus radiodurans (strain ATCC 13939 / DSM 20539 / JCM 16871 / LMG 4051 / NBRC 15346 / NCIMB 9279 / R1 / VKM B-1422) OX=243230 GN=hup PE=3 SV=2	hup
	Q9RZ89	36	K	DNA-binding protein HU OS=Deinococcus radiodurans (strain ATCC 13939 / DSM 20539 / JCM 16871 / LMG 4051 / NBRC 15346 / NCIMB 9279 / R1 / VKM B-1422) OX=243230 GN=hup PE=3 SV=2	hup
	Q9RZ89	51	K	DNA-binding protein HU OS=Deinococcus radiodurans (strain ATCC 13939 / DSM 20539 / JCM 16871 / LMG 4051 / NBRC 15346 / NCIMB 9279 / R1 / VKM B-1422) OX=243230 GN=hup PE=3 SV=2	hup
	Q9RZ89	113	K	DNA-binding protein HU OS=Deinococcus radiodurans (strain ATCC 13939 / DSM 20539 / JCM 16871 / LMG 4051 / NBRC 15346 / NCIMB 9279 / R1 / VKM B-1422) OX=243230 GN=hup PE=3 SV=2	hup
	Q9RZI3	301	K	Uncharacterized protein OS=Deinococcus radiodurans (strain ATCC 13939 / DSM 20539 / JCM 16871 / LMG 4051 / NBRC 15346 / NCIMB 9279 / R1 / VKM B-1422) OX=243230 GN=DR_B0145 PE=4 SV=1	DR_B0145
	Q9RZJ2	578	K	"RNA helicase, putative OS=Deinococcus radiodurans (strain ATCC 13939 / DSM 20539 / JCM 16871 / LMG 4051 / NBRC 15346 / NCIMB 9279 / R1 / VKM B-1422) OX=243230 GN=DR_B0135 PE=4 SV=1"	DR_B0135
	Q9X719	28	K	Holliday junction ATP-dependent DNA helicase RuvB OS=Deinococcus radiodurans (strain ATCC 13939 / DSM 20539 / JCM 16871 / LMG 4051 / NBRC 15346 / NCIMB 9279 / R1 / VKM B-1422) OX=243230 GN=ruvB PE=3 SV=2	ruvB
	Q9ZNA2	23	K	Recombination protein RecR OS=Deinococcus radiodurans (strain ATCC 13939 / DSM 20539 / JCM 16871 / LMG 4051 / NBRC 15346 / NCIMB 9279 / R1 / VKM B-1422) OX=243230 GN=recR PE=1 SV=2	recR
	P52027	117	K	DNA polymerase I OS=Deinococcus radiodurans (strain ATCC 13939 / DSM 20539 / JCM 16871 / LMG 4051 / NBRC 15346 / NCIMB 9279 / R1 / VKM B-1422) OX=243230 GN=polA PE=3 SV=2	polA
	Q9RT53	578	K	DNA gyrase subunit A OS=Deinococcus radiodurans (strain ATCC 13939 / DSM 20539 / JCM 16871 / LMG 4051 / NBRC 15346 / NCIMB 9279 / R1 / VKM B-1422) OX=243230 GN=gyrA PE=3 SV=1	gyrA
	Q9RTI9	313	K	DNA helicase OS=Deinococcus radiodurans (strain ATCC 13939 / DSM 20539 / JCM 16871 / LMG 4051 / NBRC 15346 / NCIMB 9279 / R1 / VKM B-1422) OX=243230 GN=DR_1775 PE=1 SV=1	DR_1775
	Q9RX48	67	K	Uncharacterized protein OS=Deinococcus radiodurans (strain ATCC 13939 / DSM 20539 / JCM 16871 / LMG 4051 / NBRC 15346 / NCIMB 9279 / R1 / VKM B-1422) OX=243230 GN=DR_0467 PE=1 SV=1	DR_0467
	Q9RX95	525	K	ATP-dependent helicase OS=Deinococcus radiodurans (strain ATCC 13939 / DSM 20539 / JCM 16871 / LMG 4051 / NBRC 15346 / NCIMB 9279 / R1 / VKM B-1422) OX=243230 GN=DR_0420 PE=4 SV=1	DR_0420
	Q9RXF9	195	K	Exodeoxyribonuclease III OS=Deinococcus radiodurans (strain ATCC 13939 / DSM 20539 / JCM 16871 / LMG 4051 / NBRC 15346 / NCIMB 9279 / R1 / VKM B-1422) OX=243230 GN=DR_0354 PE=1 SV=1	DR_0354
	Q9RYE8	157	K	Beta sliding clamp OS=Deinococcus radiodurans (strain ATCC 13939 / DSM 20539 / JCM 16871 / LMG 4051 / NBRC 15346 / NCIMB 9279 / R1 / VKM B-1422) OX=243230 GN=DR_0001 PE=1 SV=1	DR_0001
	Q9RZH8	176	K	Uncharacterized protein OS=Deinococcus radiodurans (strain ATCC 13939 / DSM 20539 / JCM 16871 / LMG 4051 / NBRC 15346 / NCIMB 9279 / R1 / VKM B-1422) OX=243230 GN=DR_C0006 PE=1 SV=1	DR_C0006
	P42443	84	K	Protein RecA OS=Deinococcus radiodurans (strain ATCC 13939 / DSM 20539 / JCM 16871 / LMG 4051 / NBRC 15346 / NCIMB 9279 / R1 / VKM B-1422) OX=243230 GN=recA PE=1 SV=2	recA
	P42443	317	K	Protein RecA OS=Deinococcus radiodurans (strain ATCC 13939 / DSM 20539 / JCM 16871 / LMG 4051 / NBRC 15346 / NCIMB 9279 / R1 / VKM B-1422) OX=243230 GN=recA PE=1 SV=2	recA
	Q46577	630	K	UvrABC system protein A OS=Deinococcus radiodurans (strain ATCC 13939 / DSM 20539 / JCM 16871 / LMG 4051 / NBRC 15346 / NCIMB 9279 / R1 / VKM B-1422) OX=243230 GN=uvrA PE=3 SV=2	uvrA
	Q46577	774	K	UvrABC system protein A OS=Deinococcus radiodurans (strain ATCC 13939 / DSM 20539 / JCM 16871 / LMG 4051 / NBRC 15346 / NCIMB 9279 / R1 / VKM B-1422) OX=243230 GN=uvrA PE=3 SV=2	uvrA
	Q46577	318	K	UvrABC system protein A OS=Deinococcus radiodurans (strain ATCC 13939 / DSM 20539 / JCM 16871 / LMG 4051 / NBRC 15346 / NCIMB 9279 / R1 / VKM B-1422) OX=243230 GN=uvrA PE=3 SV=2	uvrA
	Q46577	653	K	UvrABC system protein A OS=Deinococcus radiodurans (strain ATCC 13939 / DSM 20539 / JCM 16871 / LMG 4051 / NBRC 15346 / NCIMB 9279 / R1 / VKM B-1422) OX=243230 GN=uvrA PE=3 SV=2	uvrA
	Q9RRQ0	226	K	Endonuclease III OS=Deinococcus radiodurans (strain ATCC 13939 / DSM 20539 / JCM 16871 / LMG 4051 / NBRC 15346 / NCIMB 9279 / R1 / VKM B-1422) OX=243230 GN=DR_2438 PE=1 SV=1	DR_2438
	Q9RSP6	129	K	"Lipase, putative OS=Deinococcus radiodurans (strain ATCC 13939 / DSM 20539 / JCM 16871 / LMG 4051 / NBRC 15346 / NCIMB 9279 / R1 / VKM B-1422) OX=243230 GN=DR_2078 PE=4 SV=1"	DR_2078
	Q9RSQ5	240	K	DNA ligase OS=Deinococcus radiodurans (strain ATCC 13939 / DSM 20539 / JCM 16871 / LMG 4051 / NBRC 15346 / NCIMB 9279 / R1 / VKM B-1422) OX=243230 GN=ligA PE=3 SV=1	ligA
	Q9RSQ5	221	K	DNA ligase OS=Deinococcus radiodurans (strain ATCC 13939 / DSM 20539 / JCM 16871 / LMG 4051 / NBRC 15346 / NCIMB 9279 / R1 / VKM B-1422) OX=243230 GN=ligA PE=3 SV=1	ligA
	Q9RSQ5	652	K	DNA ligase OS=Deinococcus radiodurans (strain ATCC 13939 / DSM 20539 / JCM 16871 / LMG 4051 / NBRC 15346 / NCIMB 9279 / R1 / VKM B-1422) OX=243230 GN=ligA PE=3 SV=1	ligA
	Q9RSQ5	639	K	DNA ligase OS=Deinococcus radiodurans (strain ATCC 13939 / DSM 20539 / JCM 16871 / LMG 4051 / NBRC 15346 / NCIMB 9279 / R1 / VKM B-1422) OX=243230 GN=ligA PE=3 SV=1	ligA
	Q9RSQ5	176	K	DNA ligase OS=Deinococcus radiodurans (strain ATCC 13939 / DSM 20539 / JCM 16871 / LMG 4051 / NBRC 15346 / NCIMB 9279 / R1 / VKM B-1422) OX=243230 GN=ligA PE=3 SV=1	ligA
	Q9RSZ3	675	K	Endonuclease MutS2 OS=Deinococcus radiodurans (strain ATCC 13939 / DSM 20539 / JCM 16871 / LMG 4051 / NBRC 15346 / NCIMB 9279 / R1 / VKM B-1422) OX=243230 GN=mutS2 PE=1 SV=1	mutS2
	Q9RT45	165	K	Nuclease SbcCD subunit D OS=Deinococcus radiodurans (strain ATCC 13939 / DSM 20539 / JCM 16871 / LMG 4051 / NBRC 15346 / NCIMB 9279 / R1 / VKM B-1422) OX=243230 GN=sbcD PE=3 SV=1	sbcD
	Q9RT53	731	K	DNA gyrase subunit A OS=Deinococcus radiodurans (strain ATCC 13939 / DSM 20539 / JCM 16871 / LMG 4051 / NBRC 15346 / NCIMB 9279 / R1 / VKM B-1422) OX=243230 GN=gyrA PE=3 SV=1	gyrA
	Q9RT53	797	K	DNA gyrase subunit A OS=Deinococcus radiodurans (strain ATCC 13939 / DSM 20539 / JCM 16871 / LMG 4051 / NBRC 15346 / NCIMB 9279 / R1 / VKM B-1422) OX=243230 GN=gyrA PE=3 SV=1	gyrA
	Q9RTI9	262	K	DNA helicase OS=Deinococcus radiodurans (strain ATCC 13939 / DSM 20539 / JCM 16871 / LMG 4051 / NBRC 15346 / NCIMB 9279 / R1 / VKM B-1422) OX=243230 GN=DR_1775 PE=1 SV=1	DR_1775
	Q9RTI9	222	K	DNA helicase OS=Deinococcus radiodurans (strain ATCC 13939 / DSM 20539 / JCM 16871 / LMG 4051 / NBRC 15346 / NCIMB 9279 / R1 / VKM B-1422) OX=243230 GN=DR_1775 PE=1 SV=1	DR_1775
	Q9RTK3	181	K	NERD domain-containing protein OS=Deinococcus radiodurans (strain ATCC 13939 / DSM 20539 / JCM 16871 / LMG 4051 / NBRC 15346 / NCIMB 9279 / R1 / VKM B-1422) OX=243230 GN=DR_1757 PE=4 SV=1	DR_1757
	Q9RUN0	20	K	UvrABC system protein C OS=Deinococcus radiodurans (strain ATCC 13939 / DSM 20539 / JCM 16871 / LMG 4051 / NBRC 15346 / NCIMB 9279 / R1 / VKM B-1422) OX=243230 GN=uvrC PE=3 SV=1	uvrC
	Q9RUN0	435	K	UvrABC system protein C OS=Deinococcus radiodurans (strain ATCC 13939 / DSM 20539 / JCM 16871 / LMG 4051 / NBRC 15346 / NCIMB 9279 / R1 / VKM B-1422) OX=243230 GN=uvrC PE=3 SV=1	uvrC
	Q9RUU2	520	K	DNA helicase OS=Deinococcus radiodurans (strain ATCC 13939 / DSM 20539 / JCM 16871 / LMG 4051 / NBRC 15346 / NCIMB 9279 / R1 / VKM B-1422) OX=243230 GN=DR_1289 PE=1 SV=1	DR_1289
	Q9RUV7	39	K	Holliday junction ATP-dependent DNA helicase RuvA OS=Deinococcus radiodurans (strain ATCC 13939 / DSM 20539 / JCM 16871 / LMG 4051 / NBRC 15346 / NCIMB 9279 / R1 / VKM B-1422) OX=243230 GN=ruvA PE=3 SV=1	ruvA
	Q9RUX2	887	K	SNF2/Rad54 helicase-related protein OS=Deinococcus radiodurans (strain ATCC 13939 / DSM 20539 / JCM 16871 / LMG 4051 / NBRC 15346 / NCIMB 9279 / R1 / VKM B-1422) OX=243230 GN=DR_1258 PE=4 SV=1	DR_1258
	Q9RVW5	479	K	DNA topoisomerase (ATP-hydrolyzing) OS=Deinococcus radiodurans (strain ATCC 13939 / DSM 20539 / JCM 16871 / LMG 4051 / NBRC 15346 / NCIMB 9279 / R1 / VKM B-1422) OX=243230 GN=DR_0906 PE=3 SV=1	DR_0906
	Q9RVW5	589	K	DNA topoisomerase (ATP-hydrolyzing) OS=Deinococcus radiodurans (strain ATCC 13939 / DSM 20539 / JCM 16871 / LMG 4051 / NBRC 15346 / NCIMB 9279 / R1 / VKM B-1422) OX=243230 GN=DR_0906 PE=3 SV=1	DR_0906
	Q9RVW5	356	K	DNA topoisomerase (ATP-hydrolyzing) OS=Deinococcus radiodurans (strain ATCC 13939 / DSM 20539 / JCM 16871 / LMG 4051 / NBRC 15346 / NCIMB 9279 / R1 / VKM B-1422) OX=243230 GN=DR_0906 PE=3 SV=1	DR_0906
	Q9RWH8	174	K	"Type I topoisomerase, putative OS=Deinococcus radiodurans (strain ATCC 13939 / DSM 20539 / JCM 16871 / LMG 4051 / NBRC 15346 / NCIMB 9279 / R1 / VKM B-1422) OX=243230 GN=DR_0690 PE=1 SV=1"	DR_0690
	Q9RWH8	148	K	"Type I topoisomerase, putative OS=Deinococcus radiodurans (strain ATCC 13939 / DSM 20539 / JCM 16871 / LMG 4051 / NBRC 15346 / NCIMB 9279 / R1 / VKM B-1422) OX=243230 GN=DR_0690 PE=1 SV=1"	DR_0690
	Q9RWM3	14	K	"N-6 adenine-specific DNA restriction methylase, putative OS=Deinococcus radiodurans (strain ATCC 13939 / DSM 20539 / JCM 16871 / LMG 4051 / NBRC 15346 / NCIMB 9279 / R1 / VKM B-1422) OX=243230 GN=DR_0643 PE=4 SV=1"	DR_0643
	Q9RWW6	201	K	Replicative DNA helicase OS=Deinococcus radiodurans (strain ATCC 13939 / DSM 20539 / JCM 16871 / LMG 4051 / NBRC 15346 / NCIMB 9279 / R1 / VKM B-1422) OX=243230 GN=DR_0549 PE=3 SV=1	DR_0549
	Q9RWX7	357	K	Uncharacterized protein OS=Deinococcus radiodurans (strain ATCC 13939 / DSM 20539 / JCM 16871 / LMG 4051 / NBRC 15346 / NCIMB 9279 / R1 / VKM B-1422) OX=243230 GN=DR_0538 PE=4 SV=1	DR_0538
	Q9RX02	261	K	"Integrase, putative OS=Deinococcus radiodurans (strain ATCC 13939 / DSM 20539 / JCM 16871 / LMG 4051 / NBRC 15346 / NCIMB 9279 / R1 / VKM B-1422) OX=243230 GN=DR_0513 PE=4 SV=1"	DR_0513
	Q9RX02	183	K	"Integrase, putative OS=Deinococcus radiodurans (strain ATCC 13939 / DSM 20539 / JCM 16871 / LMG 4051 / NBRC 15346 / NCIMB 9279 / R1 / VKM B-1422) OX=243230 GN=DR_0513 PE=4 SV=1"	DR_0513
	Q9RX08	618	K	DNA polymerase III subunit alpha OS=Deinococcus radiodurans (strain ATCC 13939 / DSM 20539 / JCM 16871 / LMG 4051 / NBRC 15346 / NCIMB 9279 / R1 / VKM B-1422) OX=243230 GN=dnaE PE=1 SV=1	dnaE
	Q9RX08	885	K	DNA polymerase III subunit alpha OS=Deinococcus radiodurans (strain ATCC 13939 / DSM 20539 / JCM 16871 / LMG 4051 / NBRC 15346 / NCIMB 9279 / R1 / VKM B-1422) OX=243230 GN=dnaE PE=1 SV=1	dnaE
	Q9RX08	604	K	DNA polymerase III subunit alpha OS=Deinococcus radiodurans (strain ATCC 13939 / DSM 20539 / JCM 16871 / LMG 4051 / NBRC 15346 / NCIMB 9279 / R1 / VKM B-1422) OX=243230 GN=dnaE PE=1 SV=1	dnaE
	Q9RX75	109	K	Crossover junction endodeoxyribonuclease RuvC OS=Deinococcus radiodurans (strain ATCC 13939 / DSM 20539 / JCM 16871 / LMG 4051 / NBRC 15346 / NCIMB 9279 / R1 / VKM B-1422) OX=243230 GN=ruvC PE=3 SV=1	ruvC
	Q9RXF2	264	K	Competence protein ComEC/Rec2-related protein OS=Deinococcus radiodurans (strain ATCC 13939 / DSM 20539 / JCM 16871 / LMG 4051 / NBRC 15346 / NCIMB 9279 / R1 / VKM B-1422) OX=243230 GN=DR_0361 PE=4 SV=1	DR_0361
	Q9RXP1	119	K	Uncharacterized protein DR_0269 OS=Deinococcus radiodurans (strain ATCC 13939 / DSM 20539 / JCM 16871 / LMG 4051 / NBRC 15346 / NCIMB 9279 / R1 / VKM B-1422) OX=243230 GN=DR_0269 PE=1 SV=2	DR_0269
	Q9RY51	102	K	Single-stranded DNA-binding protein OS=Deinococcus radiodurans (strain ATCC 13939 / DSM 20539 / JCM 16871 / LMG 4051 / NBRC 15346 / NCIMB 9279 / R1 / VKM B-1422) OX=243230 GN=ssb PE=1 SV=2	ssb
	Q9RY71	156	K	Nudix hydrolase DR_0079 OS=Deinococcus radiodurans (strain ATCC 13939 / DSM 20539 / JCM 16871 / LMG 4051 / NBRC 15346 / NCIMB 9279 / R1 / VKM B-1422) OX=243230 GN=DR_0079 PE=1 SV=1	DR_0079
	Q9RYE8	9	K	Beta sliding clamp OS=Deinococcus radiodurans (strain ATCC 13939 / DSM 20539 / JCM 16871 / LMG 4051 / NBRC 15346 / NCIMB 9279 / R1 / VKM B-1422) OX=243230 GN=DR_0001 PE=1 SV=1	DR_0001
	Q9RZ22	60	K	Uncharacterized protein OS=Deinococcus radiodurans (strain ATCC 13939 / DSM 20539 / JCM 16871 / LMG 4051 / NBRC 15346 / NCIMB 9279 / R1 / VKM B-1422) OX=243230 GN=DR_A0131 PE=4 SV=1	DR_A0131
	Q9RZ89	33	K	DNA-binding protein HU OS=Deinococcus radiodurans (strain ATCC 13939 / DSM 20539 / JCM 16871 / LMG 4051 / NBRC 15346 / NCIMB 9279 / R1 / VKM B-1422) OX=243230 GN=hup PE=3 SV=2	hup
	Q9RZH8	233	K	Uncharacterized protein OS=Deinococcus radiodurans (strain ATCC 13939 / DSM 20539 / JCM 16871 / LMG 4051 / NBRC 15346 / NCIMB 9279 / R1 / VKM B-1422) OX=243230 GN=DR_C0006 PE=1 SV=1	DR_C0006
[D] Cell cycle control, cell division, chromosome partitioning	Q9RRM6	163	K	Ribonuclease Y OS=Deinococcus radiodurans (strain ATCC 13939 / DSM 20539 / JCM 16871 / LMG 4051 / NBRC 15346 / NCIMB 9279 / R1 / VKM B-1422) OX=243230 GN=rny PE=3 SV=1	rny
	Q9RRM6	424	K	Ribonuclease Y OS=Deinococcus radiodurans (strain ATCC 13939 / DSM 20539 / JCM 16871 / LMG 4051 / NBRC 15346 / NCIMB 9279 / R1 / VKM B-1422) OX=243230 GN=rny PE=3 SV=1	rny
	Q9RRY3	166	K	Uncharacterized protein OS=Deinococcus radiodurans (strain ATCC 13939 / DSM 20539 / JCM 16871 / LMG 4051 / NBRC 15346 / NCIMB 9279 / R1 / VKM B-1422) OX=243230 GN=DR_2349 PE=4 SV=1	DR_2349
	Q9RRY3	13	K	Uncharacterized protein OS=Deinococcus radiodurans (strain ATCC 13939 / DSM 20539 / JCM 16871 / LMG 4051 / NBRC 15346 / NCIMB 9279 / R1 / VKM B-1422) OX=243230 GN=DR_2349 PE=4 SV=1	DR_2349
	Q9RRY4	169	K	Uncharacterized protein OS=Deinococcus radiodurans (strain ATCC 13939 / DSM 20539 / JCM 16871 / LMG 4051 / NBRC 15346 / NCIMB 9279 / R1 / VKM B-1422) OX=243230 GN=DR_2348 PE=4 SV=1	DR_2348
	Q9RT21	59	K	Trigger factor OS=Deinococcus radiodurans (strain ATCC 13939 / DSM 20539 / JCM 16871 / LMG 4051 / NBRC 15346 / NCIMB 9279 / R1 / VKM B-1422) OX=243230 GN=tig PE=1 SV=3	tig
	Q9RT21	233	K	Trigger factor OS=Deinococcus radiodurans (strain ATCC 13939 / DSM 20539 / JCM 16871 / LMG 4051 / NBRC 15346 / NCIMB 9279 / R1 / VKM B-1422) OX=243230 GN=tig PE=1 SV=3	tig
	Q9RT21	225	K	Trigger factor OS=Deinococcus radiodurans (strain ATCC 13939 / DSM 20539 / JCM 16871 / LMG 4051 / NBRC 15346 / NCIMB 9279 / R1 / VKM B-1422) OX=243230 GN=tig PE=1 SV=3	tig
	Q9RT21	232	K	Trigger factor OS=Deinococcus radiodurans (strain ATCC 13939 / DSM 20539 / JCM 16871 / LMG 4051 / NBRC 15346 / NCIMB 9279 / R1 / VKM B-1422) OX=243230 GN=tig PE=1 SV=3	tig
	Q9RT21	15	K	Trigger factor OS=Deinococcus radiodurans (strain ATCC 13939 / DSM 20539 / JCM 16871 / LMG 4051 / NBRC 15346 / NCIMB 9279 / R1 / VKM B-1422) OX=243230 GN=tig PE=1 SV=3	tig
	Q9RTS1	3	K	"Chromosome partitioning protein, ParA family OS=Deinococcus radiodurans (strain ATCC 13939 / DSM 20539 / JCM 16871 / LMG 4051 / NBRC 15346 / NCIMB 9279 / R1 / VKM B-1422) OX=243230 GN=DR_1685 PE=4 SV=1"	DR_1685
	Q9RUL5	32	K	Minicell-associated protein DivIVA OS=Deinococcus radiodurans (strain ATCC 13939 / DSM 20539 / JCM 16871 / LMG 4051 / NBRC 15346 / NCIMB 9279 / R1 / VKM B-1422) OX=243230 GN=DR_1369 PE=4 SV=1	DR_1369
	Q9RVM9	51	K	Iron-sulfur cluster carrier protein OS=Deinococcus radiodurans (strain ATCC 13939 / DSM 20539 / JCM 16871 / LMG 4051 / NBRC 15346 / NCIMB 9279 / R1 / VKM B-1422) OX=243230 GN=mrp PE=3 SV=1	mrp
	Q9RVM9	91	K	Iron-sulfur cluster carrier protein OS=Deinococcus radiodurans (strain ATCC 13939 / DSM 20539 / JCM 16871 / LMG 4051 / NBRC 15346 / NCIMB 9279 / R1 / VKM B-1422) OX=243230 GN=mrp PE=3 SV=1	mrp
	Q9RVM9	105	K	Iron-sulfur cluster carrier protein OS=Deinococcus radiodurans (strain ATCC 13939 / DSM 20539 / JCM 16871 / LMG 4051 / NBRC 15346 / NCIMB 9279 / R1 / VKM B-1422) OX=243230 GN=mrp PE=3 SV=1	mrp
	Q9RVM9	100	K	Iron-sulfur cluster carrier protein OS=Deinococcus radiodurans (strain ATCC 13939 / DSM 20539 / JCM 16871 / LMG 4051 / NBRC 15346 / NCIMB 9279 / R1 / VKM B-1422) OX=243230 GN=mrp PE=3 SV=1	mrp
	Q9RWB7	25	K	Cell division inhibitor MinD OS=Deinococcus radiodurans (strain ATCC 13939 / DSM 20539 / JCM 16871 / LMG 4051 / NBRC 15346 / NCIMB 9279 / R1 / VKM B-1422) OX=243230 GN=DR_0752 PE=3 SV=1	DR_0752
	Q9RWB7	103	K	Cell division inhibitor MinD OS=Deinococcus radiodurans (strain ATCC 13939 / DSM 20539 / JCM 16871 / LMG 4051 / NBRC 15346 / NCIMB 9279 / R1 / VKM B-1422) OX=243230 GN=DR_0752 PE=3 SV=1	DR_0752
	Q9RWB7	116	K	Cell division inhibitor MinD OS=Deinococcus radiodurans (strain ATCC 13939 / DSM 20539 / JCM 16871 / LMG 4051 / NBRC 15346 / NCIMB 9279 / R1 / VKM B-1422) OX=243230 GN=DR_0752 PE=3 SV=1	DR_0752
	Q9RWB7	76	K	Cell division inhibitor MinD OS=Deinococcus radiodurans (strain ATCC 13939 / DSM 20539 / JCM 16871 / LMG 4051 / NBRC 15346 / NCIMB 9279 / R1 / VKM B-1422) OX=243230 GN=DR_0752 PE=3 SV=1	DR_0752
	Q9RWB7	235	K	Cell division inhibitor MinD OS=Deinococcus radiodurans (strain ATCC 13939 / DSM 20539 / JCM 16871 / LMG 4051 / NBRC 15346 / NCIMB 9279 / R1 / VKM B-1422) OX=243230 GN=DR_0752 PE=3 SV=1	DR_0752
	Q9RWB7	262	K	Cell division inhibitor MinD OS=Deinococcus radiodurans (strain ATCC 13939 / DSM 20539 / JCM 16871 / LMG 4051 / NBRC 15346 / NCIMB 9279 / R1 / VKM B-1422) OX=243230 GN=DR_0752 PE=3 SV=1	DR_0752
	Q9RWB7	20	K	Cell division inhibitor MinD OS=Deinococcus radiodurans (strain ATCC 13939 / DSM 20539 / JCM 16871 / LMG 4051 / NBRC 15346 / NCIMB 9279 / R1 / VKM B-1422) OX=243230 GN=DR_0752 PE=3 SV=1	DR_0752
	Q9RWN5	145	K	Cell division protein FtsZ OS=Deinococcus radiodurans (strain ATCC 13939 / DSM 20539 / JCM 16871 / LMG 4051 / NBRC 15346 / NCIMB 9279 / R1 / VKM B-1422) OX=243230 GN=ftsZ PE=3 SV=1	ftsZ
	Q9RWN5	129	K	Cell division protein FtsZ OS=Deinococcus radiodurans (strain ATCC 13939 / DSM 20539 / JCM 16871 / LMG 4051 / NBRC 15346 / NCIMB 9279 / R1 / VKM B-1422) OX=243230 GN=ftsZ PE=3 SV=1	ftsZ
	Q9RWN6	59	K	Cell division protein FtsA OS=Deinococcus radiodurans (strain ATCC 13939 / DSM 20539 / JCM 16871 / LMG 4051 / NBRC 15346 / NCIMB 9279 / R1 / VKM B-1422) OX=243230 GN=ftsA PE=3 SV=1	ftsA
	Q9RWN7	143	K	Cell division protein FtsQ-related protein OS=Deinococcus radiodurans (strain ATCC 13939 / DSM 20539 / JCM 16871 / LMG 4051 / NBRC 15346 / NCIMB 9279 / R1 / VKM B-1422) OX=243230 GN=DR_0629 PE=4 SV=1	DR_0629
	Q9RX35	146	K	tRNA-cytidine(32) 2-sulfurtransferase OS=Deinococcus radiodurans (strain ATCC 13939 / DSM 20539 / JCM 16871 / LMG 4051 / NBRC 15346 / NCIMB 9279 / R1 / VKM B-1422) OX=243230 GN=ttcA PE=3 SV=1	ttcA
	Q9RX35	121	K	tRNA-cytidine(32) 2-sulfurtransferase OS=Deinococcus radiodurans (strain ATCC 13939 / DSM 20539 / JCM 16871 / LMG 4051 / NBRC 15346 / NCIMB 9279 / R1 / VKM B-1422) OX=243230 GN=ttcA PE=3 SV=1	ttcA
	Q9RXB5	736	K	Uncharacterized FtsK-like protein DR_0400 OS=Deinococcus radiodurans (strain ATCC 13939 / DSM 20539 / JCM 16871 / LMG 4051 / NBRC 15346 / NCIMB 9279 / R1 / VKM B-1422) OX=243230 GN=DR_0400 PE=3 SV=1	DR_0400
	Q9RXB5	44	K	Uncharacterized FtsK-like protein DR_0400 OS=Deinococcus radiodurans (strain ATCC 13939 / DSM 20539 / JCM 16871 / LMG 4051 / NBRC 15346 / NCIMB 9279 / R1 / VKM B-1422) OX=243230 GN=DR_0400 PE=3 SV=1	DR_0400
	Q9RYC3	472	K	tRNA uridine 5-carboxymethylaminomethyl modification enzyme MnmG OS=Deinococcus radiodurans (strain ATCC 13939 / DSM 20539 / JCM 16871 / LMG 4051 / NBRC 15346 / NCIMB 9279 / R1 / VKM B-1422) OX=243230 GN=mnmG PE=3 SV=1	mnmG
	Q9RYC3	194	K	tRNA uridine 5-carboxymethylaminomethyl modification enzyme MnmG OS=Deinococcus radiodurans (strain ATCC 13939 / DSM 20539 / JCM 16871 / LMG 4051 / NBRC 15346 / NCIMB 9279 / R1 / VKM B-1422) OX=243230 GN=mnmG PE=3 SV=1	mnmG
	Q9RYC3	522	K	tRNA uridine 5-carboxymethylaminomethyl modification enzyme MnmG OS=Deinococcus radiodurans (strain ATCC 13939 / DSM 20539 / JCM 16871 / LMG 4051 / NBRC 15346 / NCIMB 9279 / R1 / VKM B-1422) OX=243230 GN=mnmG PE=3 SV=1	mnmG
	Q9RYQ4	87	K	Aculeacin A acylase OS=Deinococcus radiodurans (strain ATCC 13939 / DSM 20539 / JCM 16871 / LMG 4051 / NBRC 15346 / NCIMB 9279 / R1 / VKM B-1422) OX=243230 GN=DR_A0255 PE=3 SV=1	DR_A0255
	Q9RYQ4	335	K	Aculeacin A acylase OS=Deinococcus radiodurans (strain ATCC 13939 / DSM 20539 / JCM 16871 / LMG 4051 / NBRC 15346 / NCIMB 9279 / R1 / VKM B-1422) OX=243230 GN=DR_A0255 PE=3 SV=1	DR_A0255
	Q9RYQ4	394	K	Aculeacin A acylase OS=Deinococcus radiodurans (strain ATCC 13939 / DSM 20539 / JCM 16871 / LMG 4051 / NBRC 15346 / NCIMB 9279 / R1 / VKM B-1422) OX=243230 GN=DR_A0255 PE=3 SV=1	DR_A0255
	Q9RZE8	153	K	"Chromosome partitioning ATPase, putative, ParA family OS=Deinococcus radiodurans (strain ATCC 13939 / DSM 20539 / JCM 16871 / LMG 4051 / NBRC 15346 / NCIMB 9279 / R1 / VKM B-1422) OX=243230 GN=DR_A0001 PE=4 SV=1"	DR_A0001
	Q9RZG2	161	K	"Chromosome partitioning protein, putative, ParA family OS=Deinococcus radiodurans (strain ATCC 13939 / DSM 20539 / JCM 16871 / LMG 4051 / NBRC 15346 / NCIMB 9279 / R1 / VKM B-1422) OX=243230 GN=DR_C0025 PE=4 SV=1"	DR_C0025
	Q9RZT2	304	K	"Chromosome partitioning ATPase, putative, ParA family OS=Deinococcus radiodurans (strain ATCC 13939 / DSM 20539 / JCM 16871 / LMG 4051 / NBRC 15346 / NCIMB 9279 / R1 / VKM B-1422) OX=243230 GN=DR_B0031 PE=3 SV=1"	DR_B0031
	Q9RZV9	150	K	"Chromosome partitioning ATPase, putative, ParA family OS=Deinococcus radiodurans (strain ATCC 13939 / DSM 20539 / JCM 16871 / LMG 4051 / NBRC 15346 / NCIMB 9279 / R1 / VKM B-1422) OX=243230 GN=DR_B0001 PE=4 SV=1"	DR_B0001
	Q9RT21	47	K	Trigger factor OS=Deinococcus radiodurans (strain ATCC 13939 / DSM 20539 / JCM 16871 / LMG 4051 / NBRC 15346 / NCIMB 9279 / R1 / VKM B-1422) OX=243230 GN=tig PE=1 SV=3	tig
	Q9RWB8	33	K	Cell division topological specificity factor OS=Deinococcus radiodurans (strain ATCC 13939 / DSM 20539 / JCM 16871 / LMG 4051 / NBRC 15346 / NCIMB 9279 / R1 / VKM B-1422) OX=243230 GN=minE PE=3 SV=1	minE
	Q9RRM6	342	K	Ribonuclease Y OS=Deinococcus radiodurans (strain ATCC 13939 / DSM 20539 / JCM 16871 / LMG 4051 / NBRC 15346 / NCIMB 9279 / R1 / VKM B-1422) OX=243230 GN=rny PE=3 SV=1	rny
	Q9RSB6	273	K	Non-specific serine/threonine protein kinase OS=Deinococcus radiodurans (strain ATCC 13939 / DSM 20539 / JCM 16871 / LMG 4051 / NBRC 15346 / NCIMB 9279 / R1 / VKM B-1422) OX=243230 GN=DR_2209 PE=3 SV=1	DR_2209
	Q9RSB6	96	K	Non-specific serine/threonine protein kinase OS=Deinococcus radiodurans (strain ATCC 13939 / DSM 20539 / JCM 16871 / LMG 4051 / NBRC 15346 / NCIMB 9279 / R1 / VKM B-1422) OX=243230 GN=DR_2209 PE=3 SV=1	DR_2209
	Q9RTS5	153	K	GidA-related protein OS=Deinococcus radiodurans (strain ATCC 13939 / DSM 20539 / JCM 16871 / LMG 4051 / NBRC 15346 / NCIMB 9279 / R1 / VKM B-1422) OX=243230 GN=DR_1681 PE=4 SV=1	DR_1681
	Q9RXB5	728	K	Uncharacterized FtsK-like protein DR_0400 OS=Deinococcus radiodurans (strain ATCC 13939 / DSM 20539 / JCM 16871 / LMG 4051 / NBRC 15346 / NCIMB 9279 / R1 / VKM B-1422) OX=243230 GN=DR_0400 PE=3 SV=1	DR_0400
	Q9RZG2	10	K	"Chromosome partitioning protein, putative, ParA family OS=Deinococcus radiodurans (strain ATCC 13939 / DSM 20539 / JCM 16871 / LMG 4051 / NBRC 15346 / NCIMB 9279 / R1 / VKM B-1422) OX=243230 GN=DR_C0025 PE=4 SV=1"	DR_C0025
[V] Defense mechanisms	Q9RS11	147	K	"ABC transporter, ATP-binding protein OS=Deinococcus radiodurans (strain ATCC 13939 / DSM 20539 / JCM 16871 / LMG 4051 / NBRC 15346 / NCIMB 9279 / R1 / VKM B-1422) OX=243230 GN=DR_2316 PE=4 SV=1"	DR_2316
	Q9RS11	218	K	"ABC transporter, ATP-binding protein OS=Deinococcus radiodurans (strain ATCC 13939 / DSM 20539 / JCM 16871 / LMG 4051 / NBRC 15346 / NCIMB 9279 / R1 / VKM B-1422) OX=243230 GN=DR_2316 PE=4 SV=1"	DR_2316
	Q9RSS2	10	K	"ABC transporter, ATP-binding protein, MsbA family OS=Deinococcus radiodurans (strain ATCC 13939 / DSM 20539 / JCM 16871 / LMG 4051 / NBRC 15346 / NCIMB 9279 / R1 / VKM B-1422) OX=243230 GN=DR_2052 PE=4 SV=1"	DR_2052
	Q9RSS2	121	K	"ABC transporter, ATP-binding protein, MsbA family OS=Deinococcus radiodurans (strain ATCC 13939 / DSM 20539 / JCM 16871 / LMG 4051 / NBRC 15346 / NCIMB 9279 / R1 / VKM B-1422) OX=243230 GN=DR_2052 PE=4 SV=1"	DR_2052
	Q9RSS3	245	K	"ABC transporter, ATP-binding protein, MDR family OS=Deinococcus radiodurans (strain ATCC 13939 / DSM 20539 / JCM 16871 / LMG 4051 / NBRC 15346 / NCIMB 9279 / R1 / VKM B-1422) OX=243230 GN=DR_2051 PE=4 SV=1"	DR_2051
	Q9RSX1	180	K	"MccF protein, putative OS=Deinococcus radiodurans (strain ATCC 13939 / DSM 20539 / JCM 16871 / LMG 4051 / NBRC 15346 / NCIMB 9279 / R1 / VKM B-1422) OX=243230 GN=DR_2000 PE=3 SV=1"	DR_2000
	Q9RTY1	281	K	PG_binding_4 domain-containing protein OS=Deinococcus radiodurans (strain ATCC 13939 / DSM 20539 / JCM 16871 / LMG 4051 / NBRC 15346 / NCIMB 9279 / R1 / VKM B-1422) OX=243230 GN=DR_1619 PE=4 SV=1	DR_1619
	Q9RTY1	191	K	PG_binding_4 domain-containing protein OS=Deinococcus radiodurans (strain ATCC 13939 / DSM 20539 / JCM 16871 / LMG 4051 / NBRC 15346 / NCIMB 9279 / R1 / VKM B-1422) OX=243230 GN=DR_1619 PE=4 SV=1	DR_1619
	Q9RTY1	198	K	PG_binding_4 domain-containing protein OS=Deinococcus radiodurans (strain ATCC 13939 / DSM 20539 / JCM 16871 / LMG 4051 / NBRC 15346 / NCIMB 9279 / R1 / VKM B-1422) OX=243230 GN=DR_1619 PE=4 SV=1	DR_1619
	Q9RTY1	51	K	PG_binding_4 domain-containing protein OS=Deinococcus radiodurans (strain ATCC 13939 / DSM 20539 / JCM 16871 / LMG 4051 / NBRC 15346 / NCIMB 9279 / R1 / VKM B-1422) OX=243230 GN=DR_1619 PE=4 SV=1	DR_1619
	Q9RTY1	268	K	PG_binding_4 domain-containing protein OS=Deinococcus radiodurans (strain ATCC 13939 / DSM 20539 / JCM 16871 / LMG 4051 / NBRC 15346 / NCIMB 9279 / R1 / VKM B-1422) OX=243230 GN=DR_1619 PE=4 SV=1	DR_1619
	Q9RVG7	349	K	FemA-related protein OS=Deinococcus radiodurans (strain ATCC 13939 / DSM 20539 / JCM 16871 / LMG 4051 / NBRC 15346 / NCIMB 9279 / R1 / VKM B-1422) OX=243230 GN=DR_1062 PE=3 SV=1	DR_1062
	Q9RWS8	245	K	Mrr restriction system protein OS=Deinococcus radiodurans (strain ATCC 13939 / DSM 20539 / JCM 16871 / LMG 4051 / NBRC 15346 / NCIMB 9279 / R1 / VKM B-1422) OX=243230 GN=DR_0587 PE=4 SV=1	DR_0587
	Q9RWS8	242	K	Mrr restriction system protein OS=Deinococcus radiodurans (strain ATCC 13939 / DSM 20539 / JCM 16871 / LMG 4051 / NBRC 15346 / NCIMB 9279 / R1 / VKM B-1422) OX=243230 GN=DR_0587 PE=4 SV=1	DR_0587
	Q9RX82	216	K	"Beta-lactamase, putative OS=Deinococcus radiodurans (strain ATCC 13939 / DSM 20539 / JCM 16871 / LMG 4051 / NBRC 15346 / NCIMB 9279 / R1 / VKM B-1422) OX=243230 GN=DR_0433 PE=4 SV=1"	DR_0433
	Q9RXA9	18	K	"ABC transporter, ATP-binding protein OS=Deinococcus radiodurans (strain ATCC 13939 / DSM 20539 / JCM 16871 / LMG 4051 / NBRC 15346 / NCIMB 9279 / R1 / VKM B-1422) OX=243230 GN=DR_0406 PE=4 SV=1"	DR_0406
	Q9RY54	229	K	"ABC transporter, ATP-binding protein, MsbA family OS=Deinococcus radiodurans (strain ATCC 13939 / DSM 20539 / JCM 16871 / LMG 4051 / NBRC 15346 / NCIMB 9279 / R1 / VKM B-1422) OX=243230 GN=DR_0096 PE=4 SV=1"	DR_0096
	Q9RY55	415	K	"ABC transporter, ATP-binding protein OS=Deinococcus radiodurans (strain ATCC 13939 / DSM 20539 / JCM 16871 / LMG 4051 / NBRC 15346 / NCIMB 9279 / R1 / VKM B-1422) OX=243230 GN=DR_0095 PE=4 SV=1"	DR_0095
	Q9RYC5	174	K	Uncharacterized protein OS=Deinococcus radiodurans (strain ATCC 13939 / DSM 20539 / JCM 16871 / LMG 4051 / NBRC 15346 / NCIMB 9279 / R1 / VKM B-1422) OX=243230 GN=DR_0025 PE=4 SV=1	DR_0025
	Q9RYC5	71	K	Uncharacterized protein OS=Deinococcus radiodurans (strain ATCC 13939 / DSM 20539 / JCM 16871 / LMG 4051 / NBRC 15346 / NCIMB 9279 / R1 / VKM B-1422) OX=243230 GN=DR_0025 PE=4 SV=1	DR_0025
	Q9RYC5	61	K	Uncharacterized protein OS=Deinococcus radiodurans (strain ATCC 13939 / DSM 20539 / JCM 16871 / LMG 4051 / NBRC 15346 / NCIMB 9279 / R1 / VKM B-1422) OX=243230 GN=DR_0025 PE=4 SV=1	DR_0025
	Q9RYC5	140	K	Uncharacterized protein OS=Deinococcus radiodurans (strain ATCC 13939 / DSM 20539 / JCM 16871 / LMG 4051 / NBRC 15346 / NCIMB 9279 / R1 / VKM B-1422) OX=243230 GN=DR_0025 PE=4 SV=1	DR_0025
	Q9RYC5	54	K	Uncharacterized protein OS=Deinococcus radiodurans (strain ATCC 13939 / DSM 20539 / JCM 16871 / LMG 4051 / NBRC 15346 / NCIMB 9279 / R1 / VKM B-1422) OX=243230 GN=DR_0025 PE=4 SV=1	DR_0025
	Q9RYE0	240	K	G5 domain-containing protein OS=Deinococcus radiodurans (strain ATCC 13939 / DSM 20539 / JCM 16871 / LMG 4051 / NBRC 15346 / NCIMB 9279 / R1 / VKM B-1422) OX=243230 GN=DR_0009 PE=4 SV=1	DR_0009
	Q9RYE0	431	K	G5 domain-containing protein OS=Deinococcus radiodurans (strain ATCC 13939 / DSM 20539 / JCM 16871 / LMG 4051 / NBRC 15346 / NCIMB 9279 / R1 / VKM B-1422) OX=243230 GN=DR_0009 PE=4 SV=1	DR_0009
	Q9RYE0	118	K	G5 domain-containing protein OS=Deinococcus radiodurans (strain ATCC 13939 / DSM 20539 / JCM 16871 / LMG 4051 / NBRC 15346 / NCIMB 9279 / R1 / VKM B-1422) OX=243230 GN=DR_0009 PE=4 SV=1	DR_0009
	Q9RYE0	385	K	G5 domain-containing protein OS=Deinococcus radiodurans (strain ATCC 13939 / DSM 20539 / JCM 16871 / LMG 4051 / NBRC 15346 / NCIMB 9279 / R1 / VKM B-1422) OX=243230 GN=DR_0009 PE=4 SV=1	DR_0009
	Q9RYE0	382	K	G5 domain-containing protein OS=Deinococcus radiodurans (strain ATCC 13939 / DSM 20539 / JCM 16871 / LMG 4051 / NBRC 15346 / NCIMB 9279 / R1 / VKM B-1422) OX=243230 GN=DR_0009 PE=4 SV=1	DR_0009
	Q9RYE0	250	K	G5 domain-containing protein OS=Deinococcus radiodurans (strain ATCC 13939 / DSM 20539 / JCM 16871 / LMG 4051 / NBRC 15346 / NCIMB 9279 / R1 / VKM B-1422) OX=243230 GN=DR_0009 PE=4 SV=1	DR_0009
	Q9RYR7	448	K	Beta lactamase-related protein OS=Deinococcus radiodurans (strain ATCC 13939 / DSM 20539 / JCM 16871 / LMG 4051 / NBRC 15346 / NCIMB 9279 / R1 / VKM B-1422) OX=243230 GN=DR_A0241 PE=4 SV=1	DR_A0241
	Q9RYR7	205	K	Beta lactamase-related protein OS=Deinococcus radiodurans (strain ATCC 13939 / DSM 20539 / JCM 16871 / LMG 4051 / NBRC 15346 / NCIMB 9279 / R1 / VKM B-1422) OX=243230 GN=DR_A0241 PE=4 SV=1	DR_A0241
	Q9RYR7	360	K	Beta lactamase-related protein OS=Deinococcus radiodurans (strain ATCC 13939 / DSM 20539 / JCM 16871 / LMG 4051 / NBRC 15346 / NCIMB 9279 / R1 / VKM B-1422) OX=243230 GN=DR_A0241 PE=4 SV=1	DR_A0241
	Q9RZI4	93	K	Uncharacterized protein OS=Deinococcus radiodurans (strain ATCC 13939 / DSM 20539 / JCM 16871 / LMG 4051 / NBRC 15346 / NCIMB 9279 / R1 / VKM B-1422) OX=243230 GN=DR_B0144 PE=4 SV=1	DR_B0144
	Q9RZI5	11	K	McrB-related protein OS=Deinococcus radiodurans (strain ATCC 13939 / DSM 20539 / JCM 16871 / LMG 4051 / NBRC 15346 / NCIMB 9279 / R1 / VKM B-1422) OX=243230 GN=DR_B0143 PE=4 SV=1	DR_B0143
	Q9RZI5	244	K	McrB-related protein OS=Deinococcus radiodurans (strain ATCC 13939 / DSM 20539 / JCM 16871 / LMG 4051 / NBRC 15346 / NCIMB 9279 / R1 / VKM B-1422) OX=243230 GN=DR_B0143 PE=4 SV=1	DR_B0143
	Q9RZI5	242	K	McrB-related protein OS=Deinococcus radiodurans (strain ATCC 13939 / DSM 20539 / JCM 16871 / LMG 4051 / NBRC 15346 / NCIMB 9279 / R1 / VKM B-1422) OX=243230 GN=DR_B0143 PE=4 SV=1	DR_B0143
	Q9RYR7	208	K	Beta lactamase-related protein OS=Deinococcus radiodurans (strain ATCC 13939 / DSM 20539 / JCM 16871 / LMG 4051 / NBRC 15346 / NCIMB 9279 / R1 / VKM B-1422) OX=243230 GN=DR_A0241 PE=4 SV=1	DR_A0241
	Q9RZI5	292	K	McrB-related protein OS=Deinococcus radiodurans (strain ATCC 13939 / DSM 20539 / JCM 16871 / LMG 4051 / NBRC 15346 / NCIMB 9279 / R1 / VKM B-1422) OX=243230 GN=DR_B0143 PE=4 SV=1	DR_B0143
	Q9RRT5	120	K	Uncharacterized protein OS=Deinococcus radiodurans (strain ATCC 13939 / DSM 20539 / JCM 16871 / LMG 4051 / NBRC 15346 / NCIMB 9279 / R1 / VKM B-1422) OX=243230 GN=DR_2400 PE=1 SV=1	DR_2400
	Q9RRT5	41	K	Uncharacterized protein OS=Deinococcus radiodurans (strain ATCC 13939 / DSM 20539 / JCM 16871 / LMG 4051 / NBRC 15346 / NCIMB 9279 / R1 / VKM B-1422) OX=243230 GN=DR_2400 PE=1 SV=1	DR_2400
	Q9RSS3	269	K	"ABC transporter, ATP-binding protein, MDR family OS=Deinococcus radiodurans (strain ATCC 13939 / DSM 20539 / JCM 16871 / LMG 4051 / NBRC 15346 / NCIMB 9279 / R1 / VKM B-1422) OX=243230 GN=DR_2051 PE=4 SV=1"	DR_2051
	Q9RSS3	297	K	"ABC transporter, ATP-binding protein, MDR family OS=Deinococcus radiodurans (strain ATCC 13939 / DSM 20539 / JCM 16871 / LMG 4051 / NBRC 15346 / NCIMB 9279 / R1 / VKM B-1422) OX=243230 GN=DR_2051 PE=4 SV=1"	DR_2051
	Q9RTY1	41	K	PG_binding_4 domain-containing protein OS=Deinococcus radiodurans (strain ATCC 13939 / DSM 20539 / JCM 16871 / LMG 4051 / NBRC 15346 / NCIMB 9279 / R1 / VKM B-1422) OX=243230 GN=DR_1619 PE=4 SV=1	DR_1619
	Q9RVG7	360	K	FemA-related protein OS=Deinococcus radiodurans (strain ATCC 13939 / DSM 20539 / JCM 16871 / LMG 4051 / NBRC 15346 / NCIMB 9279 / R1 / VKM B-1422) OX=243230 GN=DR_1062 PE=3 SV=1	DR_1062
	Q9RVG7	244	K	FemA-related protein OS=Deinococcus radiodurans (strain ATCC 13939 / DSM 20539 / JCM 16871 / LMG 4051 / NBRC 15346 / NCIMB 9279 / R1 / VKM B-1422) OX=243230 GN=DR_1062 PE=3 SV=1	DR_1062
	Q9RVL5	19	K	"ABC transporter, ATP-binding protein OS=Deinococcus radiodurans (strain ATCC 13939 / DSM 20539 / JCM 16871 / LMG 4051 / NBRC 15346 / NCIMB 9279 / R1 / VKM B-1422) OX=243230 GN=DR_1012 PE=4 SV=1"	DR_1012
	Q9RX60	146	K	Streptomycin 3-kinase OS=Deinococcus radiodurans (strain ATCC 13939 / DSM 20539 / JCM 16871 / LMG 4051 / NBRC 15346 / NCIMB 9279 / R1 / VKM B-1422) OX=243230 GN=DR_0455 PE=4 SV=1	DR_0455
	Q9RYE0	188	K	G5 domain-containing protein OS=Deinococcus radiodurans (strain ATCC 13939 / DSM 20539 / JCM 16871 / LMG 4051 / NBRC 15346 / NCIMB 9279 / R1 / VKM B-1422) OX=243230 GN=DR_0009 PE=4 SV=1	DR_0009
	Q9RYE0	406	K	G5 domain-containing protein OS=Deinococcus radiodurans (strain ATCC 13939 / DSM 20539 / JCM 16871 / LMG 4051 / NBRC 15346 / NCIMB 9279 / R1 / VKM B-1422) OX=243230 GN=DR_0009 PE=4 SV=1	DR_0009
[T] Signal transduction mechanisms	Q9RR85	124	K	"Amino acid ABC transporter, periplasmic amino acid-binding protein OS=Deinococcus radiodurans (strain ATCC 13939 / DSM 20539 / JCM 16871 / LMG 4051 / NBRC 15346 / NCIMB 9279 / R1 / VKM B-1422) OX=243230 GN=DR_2610 PE=4 SV=1"	DR_2610
	Q9RR85	219	K	"Amino acid ABC transporter, periplasmic amino acid-binding protein OS=Deinococcus radiodurans (strain ATCC 13939 / DSM 20539 / JCM 16871 / LMG 4051 / NBRC 15346 / NCIMB 9279 / R1 / VKM B-1422) OX=243230 GN=DR_2610 PE=4 SV=1"	DR_2610
	Q9RR85	129	K	"Amino acid ABC transporter, periplasmic amino acid-binding protein OS=Deinococcus radiodurans (strain ATCC 13939 / DSM 20539 / JCM 16871 / LMG 4051 / NBRC 15346 / NCIMB 9279 / R1 / VKM B-1422) OX=243230 GN=DR_2610 PE=4 SV=1"	DR_2610
	Q9RR85	135	K	"Amino acid ABC transporter, periplasmic amino acid-binding protein OS=Deinococcus radiodurans (strain ATCC 13939 / DSM 20539 / JCM 16871 / LMG 4051 / NBRC 15346 / NCIMB 9279 / R1 / VKM B-1422) OX=243230 GN=DR_2610 PE=4 SV=1"	DR_2610
	Q9RRR8	71	K	DNA-binding response regulator OS=Deinococcus radiodurans (strain ATCC 13939 / DSM 20539 / JCM 16871 / LMG 4051 / NBRC 15346 / NCIMB 9279 / R1 / VKM B-1422) OX=243230 GN=DR_2418 PE=1 SV=1	DR_2418
	Q9RRR8	89	K	DNA-binding response regulator OS=Deinococcus radiodurans (strain ATCC 13939 / DSM 20539 / JCM 16871 / LMG 4051 / NBRC 15346 / NCIMB 9279 / R1 / VKM B-1422) OX=243230 GN=DR_2418 PE=1 SV=1	DR_2418
	Q9RRR8	143	K	DNA-binding response regulator OS=Deinococcus radiodurans (strain ATCC 13939 / DSM 20539 / JCM 16871 / LMG 4051 / NBRC 15346 / NCIMB 9279 / R1 / VKM B-1422) OX=243230 GN=DR_2418 PE=1 SV=1	DR_2418
	Q9RRR9	114	K	Sensor histidine kinase OS=Deinococcus radiodurans (strain ATCC 13939 / DSM 20539 / JCM 16871 / LMG 4051 / NBRC 15346 / NCIMB 9279 / R1 / VKM B-1422) OX=243230 GN=DR_2416 PE=4 SV=1	DR_2416
	Q9RRU8	32	K	S-ribosylhomocysteine lyase OS=Deinococcus radiodurans (strain ATCC 13939 / DSM 20539 / JCM 16871 / LMG 4051 / NBRC 15346 / NCIMB 9279 / R1 / VKM B-1422) OX=243230 GN=luxS PE=1 SV=1	luxS
	Q9RRU8	18	K	S-ribosylhomocysteine lyase OS=Deinococcus radiodurans (strain ATCC 13939 / DSM 20539 / JCM 16871 / LMG 4051 / NBRC 15346 / NCIMB 9279 / R1 / VKM B-1422) OX=243230 GN=luxS PE=1 SV=1	luxS
	Q9RRU8	28	K	S-ribosylhomocysteine lyase OS=Deinococcus radiodurans (strain ATCC 13939 / DSM 20539 / JCM 16871 / LMG 4051 / NBRC 15346 / NCIMB 9279 / R1 / VKM B-1422) OX=243230 GN=luxS PE=1 SV=1	luxS
	Q9RRZ8	90	K	Metallophos_2 domain-containing protein OS=Deinococcus radiodurans (strain ATCC 13939 / DSM 20539 / JCM 16871 / LMG 4051 / NBRC 15346 / NCIMB 9279 / R1 / VKM B-1422) OX=243230 GN=DR_2331 PE=3 SV=1	DR_2331
	Q9RS28	711	K	GGDEF family protein OS=Deinococcus radiodurans (strain ATCC 13939 / DSM 20539 / JCM 16871 / LMG 4051 / NBRC 15346 / NCIMB 9279 / R1 / VKM B-1422) OX=243230 GN=DR_2299 PE=4 SV=1	DR_2299
	Q9RS28	126	K	GGDEF family protein OS=Deinococcus radiodurans (strain ATCC 13939 / DSM 20539 / JCM 16871 / LMG 4051 / NBRC 15346 / NCIMB 9279 / R1 / VKM B-1422) OX=243230 GN=DR_2299 PE=4 SV=1	DR_2299
	Q9RS49	240	K	"Amino acid ABC transporter, periplasmic amino acid-binding protein OS=Deinococcus radiodurans (strain ATCC 13939 / DSM 20539 / JCM 16871 / LMG 4051 / NBRC 15346 / NCIMB 9279 / R1 / VKM B-1422) OX=243230 GN=DR_2278 PE=3 SV=1"	DR_2278
	Q9RS49	156	K	"Amino acid ABC transporter, periplasmic amino acid-binding protein OS=Deinococcus radiodurans (strain ATCC 13939 / DSM 20539 / JCM 16871 / LMG 4051 / NBRC 15346 / NCIMB 9279 / R1 / VKM B-1422) OX=243230 GN=DR_2278 PE=3 SV=1"	DR_2278
	Q9RS49	148	K	"Amino acid ABC transporter, periplasmic amino acid-binding protein OS=Deinococcus radiodurans (strain ATCC 13939 / DSM 20539 / JCM 16871 / LMG 4051 / NBRC 15346 / NCIMB 9279 / R1 / VKM B-1422) OX=243230 GN=DR_2278 PE=3 SV=1"	DR_2278
	Q9RS49	267	K	"Amino acid ABC transporter, periplasmic amino acid-binding protein OS=Deinococcus radiodurans (strain ATCC 13939 / DSM 20539 / JCM 16871 / LMG 4051 / NBRC 15346 / NCIMB 9279 / R1 / VKM B-1422) OX=243230 GN=DR_2278 PE=3 SV=1"	DR_2278
	Q9RS49	47	K	"Amino acid ABC transporter, periplasmic amino acid-binding protein OS=Deinococcus radiodurans (strain ATCC 13939 / DSM 20539 / JCM 16871 / LMG 4051 / NBRC 15346 / NCIMB 9279 / R1 / VKM B-1422) OX=243230 GN=DR_2278 PE=3 SV=1"	DR_2278
	Q9RSA1	285	K	Uncharacterized protein OS=Deinococcus radiodurans (strain ATCC 13939 / DSM 20539 / JCM 16871 / LMG 4051 / NBRC 15346 / NCIMB 9279 / R1 / VKM B-1422) OX=243230 GN=DR_2226 PE=4 SV=1	DR_2226
	Q9RSA2	7	K	Tellurium resistance protein TerD OS=Deinococcus radiodurans (strain ATCC 13939 / DSM 20539 / JCM 16871 / LMG 4051 / NBRC 15346 / NCIMB 9279 / R1 / VKM B-1422) OX=243230 GN=DR_2225 PE=4 SV=1	DR_2225
	Q9RSA2	168	K	Tellurium resistance protein TerD OS=Deinococcus radiodurans (strain ATCC 13939 / DSM 20539 / JCM 16871 / LMG 4051 / NBRC 15346 / NCIMB 9279 / R1 / VKM B-1422) OX=243230 GN=DR_2225 PE=4 SV=1	DR_2225
	Q9RSA5	97	K	Tellurium resistance protein TerD OS=Deinococcus radiodurans (strain ATCC 13939 / DSM 20539 / JCM 16871 / LMG 4051 / NBRC 15346 / NCIMB 9279 / R1 / VKM B-1422) OX=243230 GN=DR_2221 PE=4 SV=1	DR_2221
	Q9RSA5	126	K	Tellurium resistance protein TerD OS=Deinococcus radiodurans (strain ATCC 13939 / DSM 20539 / JCM 16871 / LMG 4051 / NBRC 15346 / NCIMB 9279 / R1 / VKM B-1422) OX=243230 GN=DR_2221 PE=4 SV=1	DR_2221
	Q9RSH0	189	K	"Amino acid ABC transporter, periplasmic amino acid-binding protein OS=Deinococcus radiodurans (strain ATCC 13939 / DSM 20539 / JCM 16871 / LMG 4051 / NBRC 15346 / NCIMB 9279 / R1 / VKM B-1422) OX=243230 GN=DR_2154 PE=3 SV=1"	DR_2154
	Q9RSH0	213	K	"Amino acid ABC transporter, periplasmic amino acid-binding protein OS=Deinococcus radiodurans (strain ATCC 13939 / DSM 20539 / JCM 16871 / LMG 4051 / NBRC 15346 / NCIMB 9279 / R1 / VKM B-1422) OX=243230 GN=DR_2154 PE=3 SV=1"	DR_2154
	Q9RSH0	250	K	"Amino acid ABC transporter, periplasmic amino acid-binding protein OS=Deinococcus radiodurans (strain ATCC 13939 / DSM 20539 / JCM 16871 / LMG 4051 / NBRC 15346 / NCIMB 9279 / R1 / VKM B-1422) OX=243230 GN=DR_2154 PE=3 SV=1"	DR_2154
	Q9RSH0	245	K	"Amino acid ABC transporter, periplasmic amino acid-binding protein OS=Deinococcus radiodurans (strain ATCC 13939 / DSM 20539 / JCM 16871 / LMG 4051 / NBRC 15346 / NCIMB 9279 / R1 / VKM B-1422) OX=243230 GN=DR_2154 PE=3 SV=1"	DR_2154
	Q9RSH0	268	K	"Amino acid ABC transporter, periplasmic amino acid-binding protein OS=Deinococcus radiodurans (strain ATCC 13939 / DSM 20539 / JCM 16871 / LMG 4051 / NBRC 15346 / NCIMB 9279 / R1 / VKM B-1422) OX=243230 GN=DR_2154 PE=3 SV=1"	DR_2154
	Q9RSH0	158	K	"Amino acid ABC transporter, periplasmic amino acid-binding protein OS=Deinococcus radiodurans (strain ATCC 13939 / DSM 20539 / JCM 16871 / LMG 4051 / NBRC 15346 / NCIMB 9279 / R1 / VKM B-1422) OX=243230 GN=DR_2154 PE=3 SV=1"	DR_2154
	Q9RSH0	103	K	"Amino acid ABC transporter, periplasmic amino acid-binding protein OS=Deinococcus radiodurans (strain ATCC 13939 / DSM 20539 / JCM 16871 / LMG 4051 / NBRC 15346 / NCIMB 9279 / R1 / VKM B-1422) OX=243230 GN=DR_2154 PE=3 SV=1"	DR_2154
	Q9RSH0	101	K	"Amino acid ABC transporter, periplasmic amino acid-binding protein OS=Deinococcus radiodurans (strain ATCC 13939 / DSM 20539 / JCM 16871 / LMG 4051 / NBRC 15346 / NCIMB 9279 / R1 / VKM B-1422) OX=243230 GN=DR_2154 PE=3 SV=1"	DR_2154
	Q9RSY1	351	K	PhoH-related protein OS=Deinococcus radiodurans (strain ATCC 13939 / DSM 20539 / JCM 16871 / LMG 4051 / NBRC 15346 / NCIMB 9279 / R1 / VKM B-1422) OX=243230 GN=DR_1988 PE=4 SV=1	DR_1988
	Q9RTC7	553	K	GTP pyrophosphokinase OS=Deinococcus radiodurans (strain ATCC 13939 / DSM 20539 / JCM 16871 / LMG 4051 / NBRC 15346 / NCIMB 9279 / R1 / VKM B-1422) OX=243230 GN=DR_1838 PE=3 SV=1	DR_1838
	Q9RTC7	295	K	GTP pyrophosphokinase OS=Deinococcus radiodurans (strain ATCC 13939 / DSM 20539 / JCM 16871 / LMG 4051 / NBRC 15346 / NCIMB 9279 / R1 / VKM B-1422) OX=243230 GN=DR_1838 PE=3 SV=1	DR_1838
	Q9RTD6	398	K	HAMP domain-containing protein OS=Deinococcus radiodurans (strain ATCC 13939 / DSM 20539 / JCM 16871 / LMG 4051 / NBRC 15346 / NCIMB 9279 / R1 / VKM B-1422) OX=243230 GN=DR_1829 PE=4 SV=1	DR_1829
	Q9RTY8	45	K	Uncharacterized protein OS=Deinococcus radiodurans (strain ATCC 13939 / DSM 20539 / JCM 16871 / LMG 4051 / NBRC 15346 / NCIMB 9279 / R1 / VKM B-1422) OX=243230 GN=DR_1611 PE=4 SV=1	DR_1611
	Q9RU30	317	K	HD-GYP domain-containing protein OS=Deinococcus radiodurans (strain ATCC 13939 / DSM 20539 / JCM 16871 / LMG 4051 / NBRC 15346 / NCIMB 9279 / R1 / VKM B-1422) OX=243230 GN=DR_1565 PE=4 SV=1	DR_1565
	Q9RU30	56	K	HD-GYP domain-containing protein OS=Deinococcus radiodurans (strain ATCC 13939 / DSM 20539 / JCM 16871 / LMG 4051 / NBRC 15346 / NCIMB 9279 / R1 / VKM B-1422) OX=243230 GN=DR_1565 PE=4 SV=1	DR_1565
	Q9RU30	305	K	HD-GYP domain-containing protein OS=Deinococcus radiodurans (strain ATCC 13939 / DSM 20539 / JCM 16871 / LMG 4051 / NBRC 15346 / NCIMB 9279 / R1 / VKM B-1422) OX=243230 GN=DR_1565 PE=4 SV=1	DR_1565
	Q9RU39	488	K	"Two-component sensor, putative OS=Deinococcus radiodurans (strain ATCC 13939 / DSM 20539 / JCM 16871 / LMG 4051 / NBRC 15346 / NCIMB 9279 / R1 / VKM B-1422) OX=243230 GN=DR_1556 PE=4 SV=1"	DR_1556
	Q9RUB7	119	K	Phage shock protein A homolog OS=Deinococcus radiodurans (strain ATCC 13939 / DSM 20539 / JCM 16871 / LMG 4051 / NBRC 15346 / NCIMB 9279 / R1 / VKM B-1422) OX=243230 GN=DR_1473 PE=1 SV=1	DR_1473
	Q9RUB7	128	K	Phage shock protein A homolog OS=Deinococcus radiodurans (strain ATCC 13939 / DSM 20539 / JCM 16871 / LMG 4051 / NBRC 15346 / NCIMB 9279 / R1 / VKM B-1422) OX=243230 GN=DR_1473 PE=1 SV=1	DR_1473
	Q9RUB7	21	K	Phage shock protein A homolog OS=Deinococcus radiodurans (strain ATCC 13939 / DSM 20539 / JCM 16871 / LMG 4051 / NBRC 15346 / NCIMB 9279 / R1 / VKM B-1422) OX=243230 GN=DR_1473 PE=1 SV=1	DR_1473
	Q9RUB7	136	K	Phage shock protein A homolog OS=Deinococcus radiodurans (strain ATCC 13939 / DSM 20539 / JCM 16871 / LMG 4051 / NBRC 15346 / NCIMB 9279 / R1 / VKM B-1422) OX=243230 GN=DR_1473 PE=1 SV=1	DR_1473
	Q9RUB7	102	K	Phage shock protein A homolog OS=Deinococcus radiodurans (strain ATCC 13939 / DSM 20539 / JCM 16871 / LMG 4051 / NBRC 15346 / NCIMB 9279 / R1 / VKM B-1422) OX=243230 GN=DR_1473 PE=1 SV=1	DR_1473
	Q9RUB7	135	K	Phage shock protein A homolog OS=Deinococcus radiodurans (strain ATCC 13939 / DSM 20539 / JCM 16871 / LMG 4051 / NBRC 15346 / NCIMB 9279 / R1 / VKM B-1422) OX=243230 GN=DR_1473 PE=1 SV=1	DR_1473
	Q9RUB9	112	K	Germane domain-containing protein OS=Deinococcus radiodurans (strain ATCC 13939 / DSM 20539 / JCM 16871 / LMG 4051 / NBRC 15346 / NCIMB 9279 / R1 / VKM B-1422) OX=243230 GN=DR_1470 PE=4 SV=1	DR_1470
	Q9RUB9	49	K	Germane domain-containing protein OS=Deinococcus radiodurans (strain ATCC 13939 / DSM 20539 / JCM 16871 / LMG 4051 / NBRC 15346 / NCIMB 9279 / R1 / VKM B-1422) OX=243230 GN=DR_1470 PE=4 SV=1	DR_1470
	Q9RUM4	90	K	Metallophos_2 domain-containing protein OS=Deinococcus radiodurans (strain ATCC 13939 / DSM 20539 / JCM 16871 / LMG 4051 / NBRC 15346 / NCIMB 9279 / R1 / VKM B-1422) OX=243230 GN=DR_1360 PE=3 SV=1	DR_1360
	Q9RUY7	37	K	Non-specific serine/threonine protein kinase OS=Deinococcus radiodurans (strain ATCC 13939 / DSM 20539 / JCM 16871 / LMG 4051 / NBRC 15346 / NCIMB 9279 / R1 / VKM B-1422) OX=243230 GN=DR_1243 PE=4 SV=1	DR_1243
	Q9RV03	392	K	Nitrogen regulation protein B OS=Deinococcus radiodurans (strain ATCC 13939 / DSM 20539 / JCM 16871 / LMG 4051 / NBRC 15346 / NCIMB 9279 / R1 / VKM B-1422) OX=243230 GN=DR_1227 PE=4 SV=1	DR_1227
	Q9RV32	231	K	GTP-binding elongation factor family protein TypA/BipA OS=Deinococcus radiodurans (strain ATCC 13939 / DSM 20539 / JCM 16871 / LMG 4051 / NBRC 15346 / NCIMB 9279 / R1 / VKM B-1422) OX=243230 GN=DR_1198 PE=4 SV=1	DR_1198
	Q9RV32	246	K	GTP-binding elongation factor family protein TypA/BipA OS=Deinococcus radiodurans (strain ATCC 13939 / DSM 20539 / JCM 16871 / LMG 4051 / NBRC 15346 / NCIMB 9279 / R1 / VKM B-1422) OX=243230 GN=DR_1198 PE=4 SV=1	DR_1198
	Q9RV32	534	K	GTP-binding elongation factor family protein TypA/BipA OS=Deinococcus radiodurans (strain ATCC 13939 / DSM 20539 / JCM 16871 / LMG 4051 / NBRC 15346 / NCIMB 9279 / R1 / VKM B-1422) OX=243230 GN=DR_1198 PE=4 SV=1	DR_1198
	Q9RV32	420	K	GTP-binding elongation factor family protein TypA/BipA OS=Deinococcus radiodurans (strain ATCC 13939 / DSM 20539 / JCM 16871 / LMG 4051 / NBRC 15346 / NCIMB 9279 / R1 / VKM B-1422) OX=243230 GN=DR_1198 PE=4 SV=1	DR_1198
	Q9RV32	322	K	GTP-binding elongation factor family protein TypA/BipA OS=Deinococcus radiodurans (strain ATCC 13939 / DSM 20539 / JCM 16871 / LMG 4051 / NBRC 15346 / NCIMB 9279 / R1 / VKM B-1422) OX=243230 GN=DR_1198 PE=4 SV=1	DR_1198
	Q9RV32	438	K	GTP-binding elongation factor family protein TypA/BipA OS=Deinococcus radiodurans (strain ATCC 13939 / DSM 20539 / JCM 16871 / LMG 4051 / NBRC 15346 / NCIMB 9279 / R1 / VKM B-1422) OX=243230 GN=DR_1198 PE=4 SV=1	DR_1198
	Q9RV56	1072	K	Sensory box sensor histidine kinase OS=Deinococcus radiodurans (strain ATCC 13939 / DSM 20539 / JCM 16871 / LMG 4051 / NBRC 15346 / NCIMB 9279 / R1 / VKM B-1422) OX=243230 GN=DR_1174 PE=4 SV=1	DR_1174
	Q9RV56	943	K	Sensory box sensor histidine kinase OS=Deinococcus radiodurans (strain ATCC 13939 / DSM 20539 / JCM 16871 / LMG 4051 / NBRC 15346 / NCIMB 9279 / R1 / VKM B-1422) OX=243230 GN=DR_1174 PE=4 SV=1	DR_1174
	Q9RVH0	168	K	HD domain-containing protein OS=Deinococcus radiodurans (strain ATCC 13939 / DSM 20539 / JCM 16871 / LMG 4051 / NBRC 15346 / NCIMB 9279 / R1 / VKM B-1422) OX=243230 GN=DR_1059 PE=4 SV=1	DR_1059
	Q9RVH0	176	K	HD domain-containing protein OS=Deinococcus radiodurans (strain ATCC 13939 / DSM 20539 / JCM 16871 / LMG 4051 / NBRC 15346 / NCIMB 9279 / R1 / VKM B-1422) OX=243230 GN=DR_1059 PE=4 SV=1	DR_1059
	Q9RVY0	174	K	DNA-binding response regulator OS=Deinococcus radiodurans (strain ATCC 13939 / DSM 20539 / JCM 16871 / LMG 4051 / NBRC 15346 / NCIMB 9279 / R1 / VKM B-1422) OX=243230 GN=DR_0891 PE=4 SV=1	DR_0891
	Q9RW09	218	K	Sensor histidine kinase OS=Deinococcus radiodurans (strain ATCC 13939 / DSM 20539 / JCM 16871 / LMG 4051 / NBRC 15346 / NCIMB 9279 / R1 / VKM B-1422) OX=243230 GN=DR_0860 PE=4 SV=1	DR_0860
	Q9RW88	102	K	"Response regulator, OmpR/PhoB family OS=Deinococcus radiodurans (strain ATCC 13939 / DSM 20539 / JCM 16871 / LMG 4051 / NBRC 15346 / NCIMB 9279 / R1 / VKM B-1422) OX=243230 GN=DR_0781 PE=4 SV=1"	DR_0781
	Q9RWC5	200	K	Histidine kinase OS=Deinococcus radiodurans (strain ATCC 13939 / DSM 20539 / JCM 16871 / LMG 4051 / NBRC 15346 / NCIMB 9279 / R1 / VKM B-1422) OX=243230 GN=DR_0744 PE=4 SV=1	DR_0744
	Q9RWF0	329	K	HD-GYP domain-containing protein OS=Deinococcus radiodurans (strain ATCC 13939 / DSM 20539 / JCM 16871 / LMG 4051 / NBRC 15346 / NCIMB 9279 / R1 / VKM B-1422) OX=243230 GN=DR_0719 PE=4 SV=1	DR_0719
	Q9RWR1	191	K	GGDEF family protein OS=Deinococcus radiodurans (strain ATCC 13939 / DSM 20539 / JCM 16871 / LMG 4051 / NBRC 15346 / NCIMB 9279 / R1 / VKM B-1422) OX=243230 GN=DR_0605 PE=4 SV=1	DR_0605
	Q9RWR1	185	K	GGDEF family protein OS=Deinococcus radiodurans (strain ATCC 13939 / DSM 20539 / JCM 16871 / LMG 4051 / NBRC 15346 / NCIMB 9279 / R1 / VKM B-1422) OX=243230 GN=DR_0605 PE=4 SV=1	DR_0605
	Q9RWT8	511	K	Nitrogen regulation protein B OS=Deinococcus radiodurans (strain ATCC 13939 / DSM 20539 / JCM 16871 / LMG 4051 / NBRC 15346 / NCIMB 9279 / R1 / VKM B-1422) OX=243230 GN=DR_0577 PE=4 SV=1	DR_0577
	Q9RWV1	252	K	"Amino acid ABC transporter, periplasmic amino acid-binding protein OS=Deinococcus radiodurans (strain ATCC 13939 / DSM 20539 / JCM 16871 / LMG 4051 / NBRC 15346 / NCIMB 9279 / R1 / VKM B-1422) OX=243230 GN=DR_0564 PE=3 SV=1"	DR_0564
	Q9RWV1	230	K	"Amino acid ABC transporter, periplasmic amino acid-binding protein OS=Deinococcus radiodurans (strain ATCC 13939 / DSM 20539 / JCM 16871 / LMG 4051 / NBRC 15346 / NCIMB 9279 / R1 / VKM B-1422) OX=243230 GN=DR_0564 PE=3 SV=1"	DR_0564
	Q9RWV1	143	K	"Amino acid ABC transporter, periplasmic amino acid-binding protein OS=Deinococcus radiodurans (strain ATCC 13939 / DSM 20539 / JCM 16871 / LMG 4051 / NBRC 15346 / NCIMB 9279 / R1 / VKM B-1422) OX=243230 GN=DR_0564 PE=3 SV=1"	DR_0564
	Q9RX49	646	K	Sensory box/GGDEF family protein OS=Deinococcus radiodurans (strain ATCC 13939 / DSM 20539 / JCM 16871 / LMG 4051 / NBRC 15346 / NCIMB 9279 / R1 / VKM B-1422) OX=243230 GN=DR_0466 PE=4 SV=1	DR_0466
	Q9RX49	740	K	Sensory box/GGDEF family protein OS=Deinococcus radiodurans (strain ATCC 13939 / DSM 20539 / JCM 16871 / LMG 4051 / NBRC 15346 / NCIMB 9279 / R1 / VKM B-1422) OX=243230 GN=DR_0466 PE=4 SV=1	DR_0466
	Q9RX83	147	K	DNA-binding response regulator OS=Deinococcus radiodurans (strain ATCC 13939 / DSM 20539 / JCM 16871 / LMG 4051 / NBRC 15346 / NCIMB 9279 / R1 / VKM B-1422) OX=243230 GN=DR_0432 PE=4 SV=1	DR_0432
	Q9RX83	94	K	DNA-binding response regulator OS=Deinococcus radiodurans (strain ATCC 13939 / DSM 20539 / JCM 16871 / LMG 4051 / NBRC 15346 / NCIMB 9279 / R1 / VKM B-1422) OX=243230 GN=DR_0432 PE=4 SV=1	DR_0432
	Q9RX83	192	K	DNA-binding response regulator OS=Deinococcus radiodurans (strain ATCC 13939 / DSM 20539 / JCM 16871 / LMG 4051 / NBRC 15346 / NCIMB 9279 / R1 / VKM B-1422) OX=243230 GN=DR_0432 PE=4 SV=1	DR_0432
	Q9RX98	106	K	"PpGpp-regulated growth inhibitor ChpA/MazF, putative OS=Deinococcus radiodurans (strain ATCC 13939 / DSM 20539 / JCM 16871 / LMG 4051 / NBRC 15346 / NCIMB 9279 / R1 / VKM B-1422) OX=243230 GN=DR_0417 PE=3 SV=1"	DR_0417
	Q9RY92	40	K	Non-specific serine/threonine protein kinase OS=Deinococcus radiodurans (strain ATCC 13939 / DSM 20539 / JCM 16871 / LMG 4051 / NBRC 15346 / NCIMB 9279 / R1 / VKM B-1422) OX=243230 GN=DR_0058 PE=4 SV=1	DR_0058
	Q9RYG3	226	K	Methyl-accepting chemotaxis protein OS=Deinococcus radiodurans (strain ATCC 13939 / DSM 20539 / JCM 16871 / LMG 4051 / NBRC 15346 / NCIMB 9279 / R1 / VKM B-1422) OX=243230 GN=DR_A0354 PE=4 SV=1	DR_A0354
	Q9RYG4	575	K	Methyl-accepting chemotaxis-related protein OS=Deinococcus radiodurans (strain ATCC 13939 / DSM 20539 / JCM 16871 / LMG 4051 / NBRC 15346 / NCIMB 9279 / R1 / VKM B-1422) OX=243230 GN=DR_A0353 PE=4 SV=1	DR_A0353
	Q9RYG4	314	K	Methyl-accepting chemotaxis-related protein OS=Deinococcus radiodurans (strain ATCC 13939 / DSM 20539 / JCM 16871 / LMG 4051 / NBRC 15346 / NCIMB 9279 / R1 / VKM B-1422) OX=243230 GN=DR_A0353 PE=4 SV=1	DR_A0353
	Q9RYG5	285	K	Methyl-accepting chemotaxis protein OS=Deinococcus radiodurans (strain ATCC 13939 / DSM 20539 / JCM 16871 / LMG 4051 / NBRC 15346 / NCIMB 9279 / R1 / VKM B-1422) OX=243230 GN=DR_A0352 PE=4 SV=1	DR_A0352
	Q9RYG7	158	K	"Response regulator PilH, putative OS=Deinococcus radiodurans (strain ATCC 13939 / DSM 20539 / JCM 16871 / LMG 4051 / NBRC 15346 / NCIMB 9279 / R1 / VKM B-1422) OX=243230 GN=DR_A0350 PE=4 SV=1"	DR_A0350
	Q9RYG7	151	K	"Response regulator PilH, putative OS=Deinococcus radiodurans (strain ATCC 13939 / DSM 20539 / JCM 16871 / LMG 4051 / NBRC 15346 / NCIMB 9279 / R1 / VKM B-1422) OX=243230 GN=DR_A0350 PE=4 SV=1"	DR_A0350
	Q9RYH1	527	K	GGDEF family protein OS=Deinococcus radiodurans (strain ATCC 13939 / DSM 20539 / JCM 16871 / LMG 4051 / NBRC 15346 / NCIMB 9279 / R1 / VKM B-1422) OX=243230 GN=DR_A0342 PE=4 SV=1	DR_A0342
	Q9RYH1	771	K	GGDEF family protein OS=Deinococcus radiodurans (strain ATCC 13939 / DSM 20539 / JCM 16871 / LMG 4051 / NBRC 15346 / NCIMB 9279 / R1 / VKM B-1422) OX=243230 GN=DR_A0342 PE=4 SV=1	DR_A0342
	Q9RYH1	410	K	GGDEF family protein OS=Deinococcus radiodurans (strain ATCC 13939 / DSM 20539 / JCM 16871 / LMG 4051 / NBRC 15346 / NCIMB 9279 / R1 / VKM B-1422) OX=243230 GN=DR_A0342 PE=4 SV=1	DR_A0342
	Q9RYH8	479	K	PPM-type phosphatase domain-containing protein OS=Deinococcus radiodurans (strain ATCC 13939 / DSM 20539 / JCM 16871 / LMG 4051 / NBRC 15346 / NCIMB 9279 / R1 / VKM B-1422) OX=243230 GN=DR_A0334 PE=4 SV=1	DR_A0334
	Q9RYH9	280	K	FraH-related protein OS=Deinococcus radiodurans (strain ATCC 13939 / DSM 20539 / JCM 16871 / LMG 4051 / NBRC 15346 / NCIMB 9279 / R1 / VKM B-1422) OX=243230 GN=DR_A0333 PE=4 SV=1	DR_A0333
	Q9RYH9	210	K	FraH-related protein OS=Deinococcus radiodurans (strain ATCC 13939 / DSM 20539 / JCM 16871 / LMG 4051 / NBRC 15346 / NCIMB 9279 / R1 / VKM B-1422) OX=243230 GN=DR_A0333 PE=4 SV=1	DR_A0333
	Q9RYI0	218	K	Non-specific serine/threonine protein kinase OS=Deinococcus radiodurans (strain ATCC 13939 / DSM 20539 / JCM 16871 / LMG 4051 / NBRC 15346 / NCIMB 9279 / R1 / VKM B-1422) OX=243230 GN=DR_A0332 PE=4 SV=1	DR_A0332
	Q9RYV2	105	K	Response regulator OS=Deinococcus radiodurans (strain ATCC 13939 / DSM 20539 / JCM 16871 / LMG 4051 / NBRC 15346 / NCIMB 9279 / R1 / VKM B-1422) OX=243230 GN=DR_A0204 PE=4 SV=1	DR_A0204
	Q9RZD1	563	K	Uncharacterized protein OS=Deinococcus radiodurans (strain ATCC 13939 / DSM 20539 / JCM 16871 / LMG 4051 / NBRC 15346 / NCIMB 9279 / R1 / VKM B-1422) OX=243230 GN=DR_A0022 PE=4 SV=1	DR_A0022
	Q9RZD1	492	K	Uncharacterized protein OS=Deinococcus radiodurans (strain ATCC 13939 / DSM 20539 / JCM 16871 / LMG 4051 / NBRC 15346 / NCIMB 9279 / R1 / VKM B-1422) OX=243230 GN=DR_A0022 PE=4 SV=1	DR_A0022
	Q9RZD1	321	K	Uncharacterized protein OS=Deinococcus radiodurans (strain ATCC 13939 / DSM 20539 / JCM 16871 / LMG 4051 / NBRC 15346 / NCIMB 9279 / R1 / VKM B-1422) OX=243230 GN=DR_A0022 PE=4 SV=1	DR_A0022
	Q9RZD1	580	K	Uncharacterized protein OS=Deinococcus radiodurans (strain ATCC 13939 / DSM 20539 / JCM 16871 / LMG 4051 / NBRC 15346 / NCIMB 9279 / R1 / VKM B-1422) OX=243230 GN=DR_A0022 PE=4 SV=1	DR_A0022
	Q9RZD1	307	K	Uncharacterized protein OS=Deinococcus radiodurans (strain ATCC 13939 / DSM 20539 / JCM 16871 / LMG 4051 / NBRC 15346 / NCIMB 9279 / R1 / VKM B-1422) OX=243230 GN=DR_A0022 PE=4 SV=1	DR_A0022
	Q9RZI0	160	K	Phosphoenolpyruvate synthase-related protein OS=Deinococcus radiodurans (strain ATCC 13939 / DSM 20539 / JCM 16871 / LMG 4051 / NBRC 15346 / NCIMB 9279 / R1 / VKM B-1422) OX=243230 GN=DR_C0003 PE=4 SV=1	DR_C0003
	Q9RZI1	379	K	Phosphoenolpyruvate synthase-related protein OS=Deinococcus radiodurans (strain ATCC 13939 / DSM 20539 / JCM 16871 / LMG 4051 / NBRC 15346 / NCIMB 9279 / R1 / VKM B-1422) OX=243230 GN=DR_C0002 PE=4 SV=1	DR_C0002
	Q9RZI1	299	K	Phosphoenolpyruvate synthase-related protein OS=Deinococcus radiodurans (strain ATCC 13939 / DSM 20539 / JCM 16871 / LMG 4051 / NBRC 15346 / NCIMB 9279 / R1 / VKM B-1422) OX=243230 GN=DR_C0002 PE=4 SV=1	DR_C0002
	Q9RZI1	268	K	Phosphoenolpyruvate synthase-related protein OS=Deinococcus radiodurans (strain ATCC 13939 / DSM 20539 / JCM 16871 / LMG 4051 / NBRC 15346 / NCIMB 9279 / R1 / VKM B-1422) OX=243230 GN=DR_C0002 PE=4 SV=1	DR_C0002
	Q9RZN3	238	K	Histidine kinase OS=Deinococcus radiodurans (strain ATCC 13939 / DSM 20539 / JCM 16871 / LMG 4051 / NBRC 15346 / NCIMB 9279 / R1 / VKM B-1422) OX=243230 GN=DR_B0090 PE=4 SV=1	DR_B0090
	Q9RZQ0	139	K	Uncharacterized protein OS=Deinococcus radiodurans (strain ATCC 13939 / DSM 20539 / JCM 16871 / LMG 4051 / NBRC 15346 / NCIMB 9279 / R1 / VKM B-1422) OX=243230 GN=DR_B0070 PE=4 SV=1	DR_B0070
	Q9RZT4	361	K	Sensor histidine kinase/response regulator OS=Deinococcus radiodurans (strain ATCC 13939 / DSM 20539 / JCM 16871 / LMG 4051 / NBRC 15346 / NCIMB 9279 / R1 / VKM B-1422) OX=243230 GN=DR_B0029 PE=4 SV=1	DR_B0029
	Q9RZT5	283	K	Sensor histidine kinase/response regulator OS=Deinococcus radiodurans (strain ATCC 13939 / DSM 20539 / JCM 16871 / LMG 4051 / NBRC 15346 / NCIMB 9279 / R1 / VKM B-1422) OX=243230 GN=DR_B0028 PE=4 SV=1	DR_B0028
	Q9RZT5	129	K	Sensor histidine kinase/response regulator OS=Deinococcus radiodurans (strain ATCC 13939 / DSM 20539 / JCM 16871 / LMG 4051 / NBRC 15346 / NCIMB 9279 / R1 / VKM B-1422) OX=243230 GN=DR_B0028 PE=4 SV=1	DR_B0028
	Q9RZT5	96	K	Sensor histidine kinase/response regulator OS=Deinococcus radiodurans (strain ATCC 13939 / DSM 20539 / JCM 16871 / LMG 4051 / NBRC 15346 / NCIMB 9279 / R1 / VKM B-1422) OX=243230 GN=DR_B0028 PE=4 SV=1	DR_B0028
	Q9RZT5	410	K	Sensor histidine kinase/response regulator OS=Deinococcus radiodurans (strain ATCC 13939 / DSM 20539 / JCM 16871 / LMG 4051 / NBRC 15346 / NCIMB 9279 / R1 / VKM B-1422) OX=243230 GN=DR_B0028 PE=4 SV=1	DR_B0028
	Q9RZT7	35	K	Sigma-B regulator RsbT OS=Deinococcus radiodurans (strain ATCC 13939 / DSM 20539 / JCM 16871 / LMG 4051 / NBRC 15346 / NCIMB 9279 / R1 / VKM B-1422) OX=243230 GN=DR_B0026 PE=4 SV=1	DR_B0026
	Q9RRU8	38	K	S-ribosylhomocysteine lyase OS=Deinococcus radiodurans (strain ATCC 13939 / DSM 20539 / JCM 16871 / LMG 4051 / NBRC 15346 / NCIMB 9279 / R1 / VKM B-1422) OX=243230 GN=luxS PE=1 SV=1	luxS
	Q9RSA2	15	K	Tellurium resistance protein TerD OS=Deinococcus radiodurans (strain ATCC 13939 / DSM 20539 / JCM 16871 / LMG 4051 / NBRC 15346 / NCIMB 9279 / R1 / VKM B-1422) OX=243230 GN=DR_2225 PE=4 SV=1	DR_2225
	Q9RSH0	184	K	"Amino acid ABC transporter, periplasmic amino acid-binding protein OS=Deinococcus radiodurans (strain ATCC 13939 / DSM 20539 / JCM 16871 / LMG 4051 / NBRC 15346 / NCIMB 9279 / R1 / VKM B-1422) OX=243230 GN=DR_2154 PE=3 SV=1"	DR_2154
	Q9RTC7	287	K	GTP pyrophosphokinase OS=Deinococcus radiodurans (strain ATCC 13939 / DSM 20539 / JCM 16871 / LMG 4051 / NBRC 15346 / NCIMB 9279 / R1 / VKM B-1422) OX=243230 GN=DR_1838 PE=3 SV=1	DR_1838
	Q9RUB7	144	K	Phage shock protein A homolog OS=Deinococcus radiodurans (strain ATCC 13939 / DSM 20539 / JCM 16871 / LMG 4051 / NBRC 15346 / NCIMB 9279 / R1 / VKM B-1422) OX=243230 GN=DR_1473 PE=1 SV=1	DR_1473
	Q9RUB9	58	K	Germane domain-containing protein OS=Deinococcus radiodurans (strain ATCC 13939 / DSM 20539 / JCM 16871 / LMG 4051 / NBRC 15346 / NCIMB 9279 / R1 / VKM B-1422) OX=243230 GN=DR_1470 PE=4 SV=1	DR_1470
	Q9RYG3	573	K	Methyl-accepting chemotaxis protein OS=Deinococcus radiodurans (strain ATCC 13939 / DSM 20539 / JCM 16871 / LMG 4051 / NBRC 15346 / NCIMB 9279 / R1 / VKM B-1422) OX=243230 GN=DR_A0354 PE=4 SV=1	DR_A0354
	Q9RRR8	137	K	DNA-binding response regulator OS=Deinococcus radiodurans (strain ATCC 13939 / DSM 20539 / JCM 16871 / LMG 4051 / NBRC 15346 / NCIMB 9279 / R1 / VKM B-1422) OX=243230 GN=DR_2418 PE=1 SV=1	DR_2418
	Q9RSA5	170	K	Tellurium resistance protein TerD OS=Deinococcus radiodurans (strain ATCC 13939 / DSM 20539 / JCM 16871 / LMG 4051 / NBRC 15346 / NCIMB 9279 / R1 / VKM B-1422) OX=243230 GN=DR_2221 PE=4 SV=1	DR_2221
	Q9RSB6	273	K	Non-specific serine/threonine protein kinase OS=Deinococcus radiodurans (strain ATCC 13939 / DSM 20539 / JCM 16871 / LMG 4051 / NBRC 15346 / NCIMB 9279 / R1 / VKM B-1422) OX=243230 GN=DR_2209 PE=3 SV=1	DR_2209
	Q9RSB6	96	K	Non-specific serine/threonine protein kinase OS=Deinococcus radiodurans (strain ATCC 13939 / DSM 20539 / JCM 16871 / LMG 4051 / NBRC 15346 / NCIMB 9279 / R1 / VKM B-1422) OX=243230 GN=DR_2209 PE=3 SV=1	DR_2209
	Q9RSH0	248	K	"Amino acid ABC transporter, periplasmic amino acid-binding protein OS=Deinococcus radiodurans (strain ATCC 13939 / DSM 20539 / JCM 16871 / LMG 4051 / NBRC 15346 / NCIMB 9279 / R1 / VKM B-1422) OX=243230 GN=DR_2154 PE=3 SV=1"	DR_2154
	Q9RSP6	129	K	"Lipase, putative OS=Deinococcus radiodurans (strain ATCC 13939 / DSM 20539 / JCM 16871 / LMG 4051 / NBRC 15346 / NCIMB 9279 / R1 / VKM B-1422) OX=243230 GN=DR_2078 PE=4 SV=1"	DR_2078
	Q9RSY1	321	K	PhoH-related protein OS=Deinococcus radiodurans (strain ATCC 13939 / DSM 20539 / JCM 16871 / LMG 4051 / NBRC 15346 / NCIMB 9279 / R1 / VKM B-1422) OX=243230 GN=DR_1988 PE=4 SV=1	DR_1988
	Q9RTC7	576	K	GTP pyrophosphokinase OS=Deinococcus radiodurans (strain ATCC 13939 / DSM 20539 / JCM 16871 / LMG 4051 / NBRC 15346 / NCIMB 9279 / R1 / VKM B-1422) OX=243230 GN=DR_1838 PE=3 SV=1	DR_1838
	Q9RV55	327	K	Sensor histidine kinase/response regulator OS=Deinococcus radiodurans (strain ATCC 13939 / DSM 20539 / JCM 16871 / LMG 4051 / NBRC 15346 / NCIMB 9279 / R1 / VKM B-1422) OX=243230 GN=DR_1175 PE=4 SV=1	DR_1175
	Q9RV56	63	K	Sensory box sensor histidine kinase OS=Deinococcus radiodurans (strain ATCC 13939 / DSM 20539 / JCM 16871 / LMG 4051 / NBRC 15346 / NCIMB 9279 / R1 / VKM B-1422) OX=243230 GN=DR_1174 PE=4 SV=1	DR_1174
	Q9RW88	88	K	"Response regulator, OmpR/PhoB family OS=Deinococcus radiodurans (strain ATCC 13939 / DSM 20539 / JCM 16871 / LMG 4051 / NBRC 15346 / NCIMB 9279 / R1 / VKM B-1422) OX=243230 GN=DR_0781 PE=4 SV=1"	DR_0781
	Q9RWC5	466	K	Histidine kinase OS=Deinococcus radiodurans (strain ATCC 13939 / DSM 20539 / JCM 16871 / LMG 4051 / NBRC 15346 / NCIMB 9279 / R1 / VKM B-1422) OX=243230 GN=DR_0744 PE=4 SV=1	DR_0744
	Q9RWV1	235	K	"Amino acid ABC transporter, periplasmic amino acid-binding protein OS=Deinococcus radiodurans (strain ATCC 13939 / DSM 20539 / JCM 16871 / LMG 4051 / NBRC 15346 / NCIMB 9279 / R1 / VKM B-1422) OX=243230 GN=DR_0564 PE=3 SV=1"	DR_0564
	Q9RYA8	184	K	Metallophos domain-containing protein OS=Deinococcus radiodurans (strain ATCC 13939 / DSM 20539 / JCM 16871 / LMG 4051 / NBRC 15346 / NCIMB 9279 / R1 / VKM B-1422) OX=243230 GN=DR_0042 PE=4 SV=1	DR_0042
	Q9RYH1	254	K	GGDEF family protein OS=Deinococcus radiodurans (strain ATCC 13939 / DSM 20539 / JCM 16871 / LMG 4051 / NBRC 15346 / NCIMB 9279 / R1 / VKM B-1422) OX=243230 GN=DR_A0342 PE=4 SV=1	DR_A0342
	Q9RZ29	182	K	Metallophos_2 domain-containing protein OS=Deinococcus radiodurans (strain ATCC 13939 / DSM 20539 / JCM 16871 / LMG 4051 / NBRC 15346 / NCIMB 9279 / R1 / VKM B-1422) OX=243230 GN=DR_A0124 PE=3 SV=1	DR_A0124
	Q9RZD1	402	K	Uncharacterized protein OS=Deinococcus radiodurans (strain ATCC 13939 / DSM 20539 / JCM 16871 / LMG 4051 / NBRC 15346 / NCIMB 9279 / R1 / VKM B-1422) OX=243230 GN=DR_A0022 PE=4 SV=1	DR_A0022
	Q9RZI1	222	K	Phosphoenolpyruvate synthase-related protein OS=Deinococcus radiodurans (strain ATCC 13939 / DSM 20539 / JCM 16871 / LMG 4051 / NBRC 15346 / NCIMB 9279 / R1 / VKM B-1422) OX=243230 GN=DR_C0002 PE=4 SV=1	DR_C0002
	Q9RZT8	114	K	Sigma-B regulator RsbS OS=Deinococcus radiodurans (strain ATCC 13939 / DSM 20539 / JCM 16871 / LMG 4051 / NBRC 15346 / NCIMB 9279 / R1 / VKM B-1422) OX=243230 GN=DR_B0025 PE=4 SV=1	DR_B0025
[M] Cell wall/membrane/envelope biogenesis	Q9RRB6	833	K	S-layer protein SlpA OS=Deinococcus radiodurans (strain ATCC 13939 / DSM 20539 / JCM 16871 / LMG 4051 / NBRC 15346 / NCIMB 9279 / R1 / VKM B-1422) OX=243230 GN=slpA PE=1 SV=1	slpA
	Q9RRB6	130	K	S-layer protein SlpA OS=Deinococcus radiodurans (strain ATCC 13939 / DSM 20539 / JCM 16871 / LMG 4051 / NBRC 15346 / NCIMB 9279 / R1 / VKM B-1422) OX=243230 GN=slpA PE=1 SV=1	slpA
	Q9RRB6	1075	K	S-layer protein SlpA OS=Deinococcus radiodurans (strain ATCC 13939 / DSM 20539 / JCM 16871 / LMG 4051 / NBRC 15346 / NCIMB 9279 / R1 / VKM B-1422) OX=243230 GN=slpA PE=1 SV=1	slpA
	Q9RRB6	543	K	S-layer protein SlpA OS=Deinococcus radiodurans (strain ATCC 13939 / DSM 20539 / JCM 16871 / LMG 4051 / NBRC 15346 / NCIMB 9279 / R1 / VKM B-1422) OX=243230 GN=slpA PE=1 SV=1	slpA
	Q9RRB6	752	K	S-layer protein SlpA OS=Deinococcus radiodurans (strain ATCC 13939 / DSM 20539 / JCM 16871 / LMG 4051 / NBRC 15346 / NCIMB 9279 / R1 / VKM B-1422) OX=243230 GN=slpA PE=1 SV=1	slpA
	Q9RRB6	682	K	S-layer protein SlpA OS=Deinococcus radiodurans (strain ATCC 13939 / DSM 20539 / JCM 16871 / LMG 4051 / NBRC 15346 / NCIMB 9279 / R1 / VKM B-1422) OX=243230 GN=slpA PE=1 SV=1	slpA
	Q9RRB6	360	K	S-layer protein SlpA OS=Deinococcus radiodurans (strain ATCC 13939 / DSM 20539 / JCM 16871 / LMG 4051 / NBRC 15346 / NCIMB 9279 / R1 / VKM B-1422) OX=243230 GN=slpA PE=1 SV=1	slpA
	Q9RRB6	482	K	S-layer protein SlpA OS=Deinococcus radiodurans (strain ATCC 13939 / DSM 20539 / JCM 16871 / LMG 4051 / NBRC 15346 / NCIMB 9279 / R1 / VKM B-1422) OX=243230 GN=slpA PE=1 SV=1	slpA
	Q9RRB6	1160	K	S-layer protein SlpA OS=Deinococcus radiodurans (strain ATCC 13939 / DSM 20539 / JCM 16871 / LMG 4051 / NBRC 15346 / NCIMB 9279 / R1 / VKM B-1422) OX=243230 GN=slpA PE=1 SV=1	slpA
	Q9RRB6	652	K	S-layer protein SlpA OS=Deinococcus radiodurans (strain ATCC 13939 / DSM 20539 / JCM 16871 / LMG 4051 / NBRC 15346 / NCIMB 9279 / R1 / VKM B-1422) OX=243230 GN=slpA PE=1 SV=1	slpA
	Q9RRB6	366	K	S-layer protein SlpA OS=Deinococcus radiodurans (strain ATCC 13939 / DSM 20539 / JCM 16871 / LMG 4051 / NBRC 15346 / NCIMB 9279 / R1 / VKM B-1422) OX=243230 GN=slpA PE=1 SV=1	slpA
	Q9RRB6	257	K	S-layer protein SlpA OS=Deinococcus radiodurans (strain ATCC 13939 / DSM 20539 / JCM 16871 / LMG 4051 / NBRC 15346 / NCIMB 9279 / R1 / VKM B-1422) OX=243230 GN=slpA PE=1 SV=1	slpA
	Q9RRC5	200	K	N-acetylmuramoyl-L-alanine amidase-related protein OS=Deinococcus radiodurans (strain ATCC 13939 / DSM 20539 / JCM 16871 / LMG 4051 / NBRC 15346 / NCIMB 9279 / R1 / VKM B-1422) OX=243230 GN=DR_2567 PE=4 SV=1	DR_2567
	Q9RRC5	183	K	N-acetylmuramoyl-L-alanine amidase-related protein OS=Deinococcus radiodurans (strain ATCC 13939 / DSM 20539 / JCM 16871 / LMG 4051 / NBRC 15346 / NCIMB 9279 / R1 / VKM B-1422) OX=243230 GN=DR_2567 PE=4 SV=1	DR_2567
	Q9RRJ4	349	K	UDP-N-acetylmuramoylalanine--D-glutamate ligase OS=Deinococcus radiodurans (strain ATCC 13939 / DSM 20539 / JCM 16871 / LMG 4051 / NBRC 15346 / NCIMB 9279 / R1 / VKM B-1422) OX=243230 GN=murD PE=3 SV=1	murD
	Q9RRU1	413	K	N-acetylmuramoyl-L-alanine amidase OS=Deinococcus radiodurans (strain ATCC 13939 / DSM 20539 / JCM 16871 / LMG 4051 / NBRC 15346 / NCIMB 9279 / R1 / VKM B-1422) OX=243230 GN=DR_2394 PE=4 SV=1	DR_2394
	Q9RRU1	376	K	N-acetylmuramoyl-L-alanine amidase OS=Deinococcus radiodurans (strain ATCC 13939 / DSM 20539 / JCM 16871 / LMG 4051 / NBRC 15346 / NCIMB 9279 / R1 / VKM B-1422) OX=243230 GN=DR_2394 PE=4 SV=1	DR_2394
	Q9RRU1	82	K	N-acetylmuramoyl-L-alanine amidase OS=Deinococcus radiodurans (strain ATCC 13939 / DSM 20539 / JCM 16871 / LMG 4051 / NBRC 15346 / NCIMB 9279 / R1 / VKM B-1422) OX=243230 GN=DR_2394 PE=4 SV=1	DR_2394
	Q9RS07	215	K	OstA-like_N domain-containing protein OS=Deinococcus radiodurans (strain ATCC 13939 / DSM 20539 / JCM 16871 / LMG 4051 / NBRC 15346 / NCIMB 9279 / R1 / VKM B-1422) OX=243230 GN=DR_2320 PE=4 SV=1	DR_2320
	Q9RS07	227	K	OstA-like_N domain-containing protein OS=Deinococcus radiodurans (strain ATCC 13939 / DSM 20539 / JCM 16871 / LMG 4051 / NBRC 15346 / NCIMB 9279 / R1 / VKM B-1422) OX=243230 GN=DR_2320 PE=4 SV=1	DR_2320
	Q9RS08	85	K	Uncharacterized protein OS=Deinococcus radiodurans (strain ATCC 13939 / DSM 20539 / JCM 16871 / LMG 4051 / NBRC 15346 / NCIMB 9279 / R1 / VKM B-1422) OX=243230 GN=DR_2319 PE=4 SV=1	DR_2319
	Q9RS08	270	K	Uncharacterized protein OS=Deinococcus radiodurans (strain ATCC 13939 / DSM 20539 / JCM 16871 / LMG 4051 / NBRC 15346 / NCIMB 9279 / R1 / VKM B-1422) OX=243230 GN=DR_2319 PE=4 SV=1	DR_2319
	Q9RS36	349	K	"Cell wall glycyl-glycine endopeptidase, putative OS=Deinococcus radiodurans (strain ATCC 13939 / DSM 20539 / JCM 16871 / LMG 4051 / NBRC 15346 / NCIMB 9279 / R1 / VKM B-1422) OX=243230 GN=DR_2291 PE=4 SV=1"	DR_2291
	Q9RSC3	306	K	UDP-glucose 4-epimerase OS=Deinococcus radiodurans (strain ATCC 13939 / DSM 20539 / JCM 16871 / LMG 4051 / NBRC 15346 / NCIMB 9279 / R1 / VKM B-1422) OX=243230 GN=DR_2202 PE=3 SV=1	DR_2202
	Q9RSC3	204	K	UDP-glucose 4-epimerase OS=Deinococcus radiodurans (strain ATCC 13939 / DSM 20539 / JCM 16871 / LMG 4051 / NBRC 15346 / NCIMB 9279 / R1 / VKM B-1422) OX=243230 GN=DR_2202 PE=3 SV=1	DR_2202
	Q9RSD7	82	K	"Cyclopropane-fatty-acyl-phospholipid synthase, putative OS=Deinococcus radiodurans (strain ATCC 13939 / DSM 20539 / JCM 16871 / LMG 4051 / NBRC 15346 / NCIMB 9279 / R1 / VKM B-1422) OX=243230 GN=DR_2187 PE=3 SV=1"	DR_2187
	Q9RSG0	108	K	4-hydroxy-3-methylbut-2-enyl diphosphate reductase OS=Deinococcus radiodurans (strain ATCC 13939 / DSM 20539 / JCM 16871 / LMG 4051 / NBRC 15346 / NCIMB 9279 / R1 / VKM B-1422) OX=243230 GN=ispH PE=3 SV=1	ispH
	Q9RSG5	79	K	PG_binding_1 domain-containing protein OS=Deinococcus radiodurans (strain ATCC 13939 / DSM 20539 / JCM 16871 / LMG 4051 / NBRC 15346 / NCIMB 9279 / R1 / VKM B-1422) OX=243230 GN=DR_2159 PE=4 SV=1	DR_2159
	Q9RSX4	318	K	Uncharacterized protein OS=Deinococcus radiodurans (strain ATCC 13939 / DSM 20539 / JCM 16871 / LMG 4051 / NBRC 15346 / NCIMB 9279 / R1 / VKM B-1422) OX=243230 GN=DR_1995 PE=3 SV=1	DR_1995
	Q9RSY9	289	K	Epimerase domain-containing protein OS=Deinococcus radiodurans (strain ATCC 13939 / DSM 20539 / JCM 16871 / LMG 4051 / NBRC 15346 / NCIMB 9279 / R1 / VKM B-1422) OX=243230 GN=DR_1980 PE=4 SV=1	DR_1980
	Q9RSY9	62	K	Epimerase domain-containing protein OS=Deinococcus radiodurans (strain ATCC 13939 / DSM 20539 / JCM 16871 / LMG 4051 / NBRC 15346 / NCIMB 9279 / R1 / VKM B-1422) OX=243230 GN=DR_1980 PE=4 SV=1	DR_1980
	Q9RTD0	22	K	Phospho-N-acetylmuramoyl-pentapeptide-transferase OS=Deinococcus radiodurans (strain ATCC 13939 / DSM 20539 / JCM 16871 / LMG 4051 / NBRC 15346 / NCIMB 9279 / R1 / VKM B-1422) OX=243230 GN=mraY PE=3 SV=1	mraY
	Q9RTM7	149	K	Uncharacterized protein OS=Deinococcus radiodurans (strain ATCC 13939 / DSM 20539 / JCM 16871 / LMG 4051 / NBRC 15346 / NCIMB 9279 / R1 / VKM B-1422) OX=243230 GN=DR_1733 PE=4 SV=1	DR_1733
	Q9RTM7	135	K	Uncharacterized protein OS=Deinococcus radiodurans (strain ATCC 13939 / DSM 20539 / JCM 16871 / LMG 4051 / NBRC 15346 / NCIMB 9279 / R1 / VKM B-1422) OX=243230 GN=DR_1733 PE=4 SV=1	DR_1733
	Q9RTV8	4	K	"UDP-N-acetyl-D-mannosaminuronic acid transferase, putative OS=Deinococcus radiodurans (strain ATCC 13939 / DSM 20539 / JCM 16871 / LMG 4051 / NBRC 15346 / NCIMB 9279 / R1 / VKM B-1422) OX=243230 GN=DR_1645 PE=4 SV=1"	DR_1645
	Q9RTV8	117	K	"UDP-N-acetyl-D-mannosaminuronic acid transferase, putative OS=Deinococcus radiodurans (strain ATCC 13939 / DSM 20539 / JCM 16871 / LMG 4051 / NBRC 15346 / NCIMB 9279 / R1 / VKM B-1422) OX=243230 GN=DR_1645 PE=4 SV=1"	DR_1645
	Q9RU10	121	K	Glutamate racemase OS=Deinococcus radiodurans (strain ATCC 13939 / DSM 20539 / JCM 16871 / LMG 4051 / NBRC 15346 / NCIMB 9279 / R1 / VKM B-1422) OX=243230 GN=murI PE=3 SV=2	murI
	Q9RU34	88	K	UDP-N-acetylglucosamine 2-epimerase OS=Deinococcus radiodurans (strain ATCC 13939 / DSM 20539 / JCM 16871 / LMG 4051 / NBRC 15346 / NCIMB 9279 / R1 / VKM B-1422) OX=243230 GN=DR_1561 PE=3 SV=1	DR_1561
	Q9RU43	362	K	"Carboxyl-terminal protease, putative OS=Deinococcus radiodurans (strain ATCC 13939 / DSM 20539 / JCM 16871 / LMG 4051 / NBRC 15346 / NCIMB 9279 / R1 / VKM B-1422) OX=243230 GN=DR_1551 PE=3 SV=1"	DR_1551
	Q9RU43	136	K	"Carboxyl-terminal protease, putative OS=Deinococcus radiodurans (strain ATCC 13939 / DSM 20539 / JCM 16871 / LMG 4051 / NBRC 15346 / NCIMB 9279 / R1 / VKM B-1422) OX=243230 GN=DR_1551 PE=3 SV=1"	DR_1551
	Q9RU43	355	K	"Carboxyl-terminal protease, putative OS=Deinococcus radiodurans (strain ATCC 13939 / DSM 20539 / JCM 16871 / LMG 4051 / NBRC 15346 / NCIMB 9279 / R1 / VKM B-1422) OX=243230 GN=DR_1551 PE=3 SV=1"	DR_1551
	Q9RUA1	365	K	"Carboxyl-terminal protease, putative OS=Deinococcus radiodurans (strain ATCC 13939 / DSM 20539 / JCM 16871 / LMG 4051 / NBRC 15346 / NCIMB 9279 / R1 / VKM B-1422) OX=243230 GN=DR_1491 PE=4 SV=1"	DR_1491
	Q9RUC0	383	K	MurNAc-LAA domain-containing protein OS=Deinococcus radiodurans (strain ATCC 13939 / DSM 20539 / JCM 16871 / LMG 4051 / NBRC 15346 / NCIMB 9279 / R1 / VKM B-1422) OX=243230 GN=DR_1469 PE=4 SV=1	DR_1469
	Q9RUC0	171	K	MurNAc-LAA domain-containing protein OS=Deinococcus radiodurans (strain ATCC 13939 / DSM 20539 / JCM 16871 / LMG 4051 / NBRC 15346 / NCIMB 9279 / R1 / VKM B-1422) OX=243230 GN=DR_1469 PE=4 SV=1	DR_1469
	Q9RUC0	258	K	MurNAc-LAA domain-containing protein OS=Deinococcus radiodurans (strain ATCC 13939 / DSM 20539 / JCM 16871 / LMG 4051 / NBRC 15346 / NCIMB 9279 / R1 / VKM B-1422) OX=243230 GN=DR_1469 PE=4 SV=1	DR_1469
	Q9RUC0	184	K	MurNAc-LAA domain-containing protein OS=Deinococcus radiodurans (strain ATCC 13939 / DSM 20539 / JCM 16871 / LMG 4051 / NBRC 15346 / NCIMB 9279 / R1 / VKM B-1422) OX=243230 GN=DR_1469 PE=4 SV=1	DR_1469
	Q9RUG9	479	K	Penicillin-insensitive transglycosylase OS=Deinococcus radiodurans (strain ATCC 13939 / DSM 20539 / JCM 16871 / LMG 4051 / NBRC 15346 / NCIMB 9279 / R1 / VKM B-1422) OX=243230 GN=DR_1417 PE=4 SV=1	DR_1417
	Q9RUG9	549	K	Penicillin-insensitive transglycosylase OS=Deinococcus radiodurans (strain ATCC 13939 / DSM 20539 / JCM 16871 / LMG 4051 / NBRC 15346 / NCIMB 9279 / R1 / VKM B-1422) OX=243230 GN=DR_1417 PE=4 SV=1	DR_1417
	Q9RUG9	293	K	Penicillin-insensitive transglycosylase OS=Deinococcus radiodurans (strain ATCC 13939 / DSM 20539 / JCM 16871 / LMG 4051 / NBRC 15346 / NCIMB 9279 / R1 / VKM B-1422) OX=243230 GN=DR_1417 PE=4 SV=1	DR_1417
	Q9RUJ8	87	K	Uncharacterized protein OS=Deinococcus radiodurans (strain ATCC 13939 / DSM 20539 / JCM 16871 / LMG 4051 / NBRC 15346 / NCIMB 9279 / R1 / VKM B-1422) OX=243230 GN=DR_1388 PE=4 SV=1	DR_1388
	Q9RUJ9	165	K	"N-acetylmuramoyl-L-alanine amidase, putative OS=Deinococcus radiodurans (strain ATCC 13939 / DSM 20539 / JCM 16871 / LMG 4051 / NBRC 15346 / NCIMB 9279 / R1 / VKM B-1422) OX=243230 GN=DR_1387 PE=4 SV=1"	DR_1387
	Q9RUJ9	187	K	"N-acetylmuramoyl-L-alanine amidase, putative OS=Deinococcus radiodurans (strain ATCC 13939 / DSM 20539 / JCM 16871 / LMG 4051 / NBRC 15346 / NCIMB 9279 / R1 / VKM B-1422) OX=243230 GN=DR_1387 PE=4 SV=1"	DR_1387
	Q9RUJ9	299	K	"N-acetylmuramoyl-L-alanine amidase, putative OS=Deinococcus radiodurans (strain ATCC 13939 / DSM 20539 / JCM 16871 / LMG 4051 / NBRC 15346 / NCIMB 9279 / R1 / VKM B-1422) OX=243230 GN=DR_1387 PE=4 SV=1"	DR_1387
	Q9RUL4	194	K	Uncharacterized protein OS=Deinococcus radiodurans (strain ATCC 13939 / DSM 20539 / JCM 16871 / LMG 4051 / NBRC 15346 / NCIMB 9279 / R1 / VKM B-1422) OX=243230 GN=DR_1370 PE=4 SV=1	DR_1370
	Q9RUL4	183	K	Uncharacterized protein OS=Deinococcus radiodurans (strain ATCC 13939 / DSM 20539 / JCM 16871 / LMG 4051 / NBRC 15346 / NCIMB 9279 / R1 / VKM B-1422) OX=243230 GN=DR_1370 PE=4 SV=1	DR_1370
	Q9RV05	139	K	"Mannosyltransferase, putative OS=Deinococcus radiodurans (strain ATCC 13939 / DSM 20539 / JCM 16871 / LMG 4051 / NBRC 15346 / NCIMB 9279 / R1 / VKM B-1422) OX=243230 GN=DR_1225 PE=4 SV=1"	DR_1225
	Q9RV48	82	K	Phosphinothricin acetyltransferase OS=Deinococcus radiodurans (strain ATCC 13939 / DSM 20539 / JCM 16871 / LMG 4051 / NBRC 15346 / NCIMB 9279 / R1 / VKM B-1422) OX=243230 GN=DR_1182 PE=4 SV=1	DR_1182
	Q9RV84	27	K	Elongation factor 4 OS=Deinococcus radiodurans (strain ATCC 13939 / DSM 20539 / JCM 16871 / LMG 4051 / NBRC 15346 / NCIMB 9279 / R1 / VKM B-1422) OX=243230 GN=lepA PE=3 SV=1	lepA
	Q9RV84	240	K	Elongation factor 4 OS=Deinococcus radiodurans (strain ATCC 13939 / DSM 20539 / JCM 16871 / LMG 4051 / NBRC 15346 / NCIMB 9279 / R1 / VKM B-1422) OX=243230 GN=lepA PE=3 SV=1	lepA
	Q9RV84	174	K	Elongation factor 4 OS=Deinococcus radiodurans (strain ATCC 13939 / DSM 20539 / JCM 16871 / LMG 4051 / NBRC 15346 / NCIMB 9279 / R1 / VKM B-1422) OX=243230 GN=lepA PE=3 SV=1	lepA
	Q9RVA6	131	K	UDP-N-acetylglucosamine 1-carboxyvinyltransferase OS=Deinococcus radiodurans (strain ATCC 13939 / DSM 20539 / JCM 16871 / LMG 4051 / NBRC 15346 / NCIMB 9279 / R1 / VKM B-1422) OX=243230 GN=murA PE=3 SV=1	murA
	Q9RVA6	268	K	UDP-N-acetylglucosamine 1-carboxyvinyltransferase OS=Deinococcus radiodurans (strain ATCC 13939 / DSM 20539 / JCM 16871 / LMG 4051 / NBRC 15346 / NCIMB 9279 / R1 / VKM B-1422) OX=243230 GN=murA PE=3 SV=1	murA
	Q9RVB4	286	K	S-layer-like array-related protein OS=Deinococcus radiodurans (strain ATCC 13939 / DSM 20539 / JCM 16871 / LMG 4051 / NBRC 15346 / NCIMB 9279 / R1 / VKM B-1422) OX=243230 GN=DR_1115 PE=4 SV=1	DR_1115
	Q9RVB4	234	K	S-layer-like array-related protein OS=Deinococcus radiodurans (strain ATCC 13939 / DSM 20539 / JCM 16871 / LMG 4051 / NBRC 15346 / NCIMB 9279 / R1 / VKM B-1422) OX=243230 GN=DR_1115 PE=4 SV=1	DR_1115
	Q9RVB4	165	K	S-layer-like array-related protein OS=Deinococcus radiodurans (strain ATCC 13939 / DSM 20539 / JCM 16871 / LMG 4051 / NBRC 15346 / NCIMB 9279 / R1 / VKM B-1422) OX=243230 GN=DR_1115 PE=4 SV=1	DR_1115
	Q9RVN9	147	K	Uncharacterized protein OS=Deinococcus radiodurans (strain ATCC 13939 / DSM 20539 / JCM 16871 / LMG 4051 / NBRC 15346 / NCIMB 9279 / R1 / VKM B-1422) OX=243230 GN=DR_0988 PE=3 SV=1	DR_0988
	Q9RVN9	70	K	Uncharacterized protein OS=Deinococcus radiodurans (strain ATCC 13939 / DSM 20539 / JCM 16871 / LMG 4051 / NBRC 15346 / NCIMB 9279 / R1 / VKM B-1422) OX=243230 GN=DR_0988 PE=3 SV=1	DR_0988
	Q9RVN9	95	K	Uncharacterized protein OS=Deinococcus radiodurans (strain ATCC 13939 / DSM 20539 / JCM 16871 / LMG 4051 / NBRC 15346 / NCIMB 9279 / R1 / VKM B-1422) OX=243230 GN=DR_0988 PE=3 SV=1	DR_0988
	Q9RVN9	110	K	Uncharacterized protein OS=Deinococcus radiodurans (strain ATCC 13939 / DSM 20539 / JCM 16871 / LMG 4051 / NBRC 15346 / NCIMB 9279 / R1 / VKM B-1422) OX=243230 GN=DR_0988 PE=3 SV=1	DR_0988
	Q9RW03	134	K	Lipopolysaccharide biosynthesis protein-related protein OS=Deinococcus radiodurans (strain ATCC 13939 / DSM 20539 / JCM 16871 / LMG 4051 / NBRC 15346 / NCIMB 9279 / R1 / VKM B-1422) OX=243230 GN=DR_0866 PE=4 SV=1	DR_0866
	Q9RW21	269	K	"Lipoprotein, putative OS=Deinococcus radiodurans (strain ATCC 13939 / DSM 20539 / JCM 16871 / LMG 4051 / NBRC 15346 / NCIMB 9279 / R1 / VKM B-1422) OX=243230 GN=DR_0848 PE=4 SV=1"	DR_0848
	Q9RW21	328	K	"Lipoprotein, putative OS=Deinococcus radiodurans (strain ATCC 13939 / DSM 20539 / JCM 16871 / LMG 4051 / NBRC 15346 / NCIMB 9279 / R1 / VKM B-1422) OX=243230 GN=DR_0848 PE=4 SV=1"	DR_0848
	Q9RW21	175	K	"Lipoprotein, putative OS=Deinococcus radiodurans (strain ATCC 13939 / DSM 20539 / JCM 16871 / LMG 4051 / NBRC 15346 / NCIMB 9279 / R1 / VKM B-1422) OX=243230 GN=DR_0848 PE=4 SV=1"	DR_0848
	Q9RW21	23	K	"Lipoprotein, putative OS=Deinococcus radiodurans (strain ATCC 13939 / DSM 20539 / JCM 16871 / LMG 4051 / NBRC 15346 / NCIMB 9279 / R1 / VKM B-1422) OX=243230 GN=DR_0848 PE=4 SV=1"	DR_0848
	Q9RW61	27	K	Bifunctional protein GlmU OS=Deinococcus radiodurans (strain ATCC 13939 / DSM 20539 / JCM 16871 / LMG 4051 / NBRC 15346 / NCIMB 9279 / R1 / VKM B-1422) OX=243230 GN=glmU PE=3 SV=2	glmU
	Q9RW61	43	K	Bifunctional protein GlmU OS=Deinococcus radiodurans (strain ATCC 13939 / DSM 20539 / JCM 16871 / LMG 4051 / NBRC 15346 / NCIMB 9279 / R1 / VKM B-1422) OX=243230 GN=glmU PE=3 SV=2	glmU
	Q9RWA1	103	K	UDP-N-acetylmuramoyl-tripeptide--D-alanyl-D-alanine ligase OS=Deinococcus radiodurans (strain ATCC 13939 / DSM 20539 / JCM 16871 / LMG 4051 / NBRC 15346 / NCIMB 9279 / R1 / VKM B-1422) OX=243230 GN=DR_0768 PE=4 SV=1	DR_0768
	Q9RWA1	323	K	UDP-N-acetylmuramoyl-tripeptide--D-alanyl-D-alanine ligase OS=Deinococcus radiodurans (strain ATCC 13939 / DSM 20539 / JCM 16871 / LMG 4051 / NBRC 15346 / NCIMB 9279 / R1 / VKM B-1422) OX=243230 GN=DR_0768 PE=4 SV=1	DR_0768
	Q9RWF8	194	K	"Mannose-1-phosphate guanyltransferase, putative OS=Deinococcus radiodurans (strain ATCC 13939 / DSM 20539 / JCM 16871 / LMG 4051 / NBRC 15346 / NCIMB 9279 / R1 / VKM B-1422) OX=243230 GN=DR_0710 PE=4 SV=1"	DR_0710
	Q9RWN8	163	K	UDP-N-acetylenolpyruvoylglucosamine reductase OS=Deinococcus radiodurans (strain ATCC 13939 / DSM 20539 / JCM 16871 / LMG 4051 / NBRC 15346 / NCIMB 9279 / R1 / VKM B-1422) OX=243230 GN=murB PE=3 SV=1	murB
	Q9RWN8	234	K	UDP-N-acetylenolpyruvoylglucosamine reductase OS=Deinococcus radiodurans (strain ATCC 13939 / DSM 20539 / JCM 16871 / LMG 4051 / NBRC 15346 / NCIMB 9279 / R1 / VKM B-1422) OX=243230 GN=murB PE=3 SV=1	murB
	Q9RWN9	362	K	UDP-N-acetylmuramate--L-alanine ligase OS=Deinococcus radiodurans (strain ATCC 13939 / DSM 20539 / JCM 16871 / LMG 4051 / NBRC 15346 / NCIMB 9279 / R1 / VKM B-1422) OX=243230 GN=murC PE=3 SV=1	murC
	Q9RWP0	147	K	UDP-N-acetylglucosamine--N-acetylmuramyl-(pentapeptide) pyrophosphoryl-undecaprenol N-acetylglucosamine transferase OS=Deinococcus radiodurans (strain ATCC 13939 / DSM 20539 / JCM 16871 / LMG 4051 / NBRC 15346 / NCIMB 9279 / R1 / VKM B-1422) OX=243230 GN=murG PE=3 SV=2	murG
	Q9RX36	510	K	Penicillin-insensitive transglycosylase OS=Deinococcus radiodurans (strain ATCC 13939 / DSM 20539 / JCM 16871 / LMG 4051 / NBRC 15346 / NCIMB 9279 / R1 / VKM B-1422) OX=243230 GN=DR_0479 PE=4 SV=1	DR_0479
	Q9RX36	312	K	Penicillin-insensitive transglycosylase OS=Deinococcus radiodurans (strain ATCC 13939 / DSM 20539 / JCM 16871 / LMG 4051 / NBRC 15346 / NCIMB 9279 / R1 / VKM B-1422) OX=243230 GN=DR_0479 PE=4 SV=1	DR_0479
	Q9RX36	620	K	Penicillin-insensitive transglycosylase OS=Deinococcus radiodurans (strain ATCC 13939 / DSM 20539 / JCM 16871 / LMG 4051 / NBRC 15346 / NCIMB 9279 / R1 / VKM B-1422) OX=243230 GN=DR_0479 PE=4 SV=1	DR_0479
	Q9RX36	144	K	Penicillin-insensitive transglycosylase OS=Deinococcus radiodurans (strain ATCC 13939 / DSM 20539 / JCM 16871 / LMG 4051 / NBRC 15346 / NCIMB 9279 / R1 / VKM B-1422) OX=243230 GN=DR_0479 PE=4 SV=1	DR_0479
	Q9RX36	122	K	Penicillin-insensitive transglycosylase OS=Deinococcus radiodurans (strain ATCC 13939 / DSM 20539 / JCM 16871 / LMG 4051 / NBRC 15346 / NCIMB 9279 / R1 / VKM B-1422) OX=243230 GN=DR_0479 PE=4 SV=1	DR_0479
	Q9RX36	361	K	Penicillin-insensitive transglycosylase OS=Deinococcus radiodurans (strain ATCC 13939 / DSM 20539 / JCM 16871 / LMG 4051 / NBRC 15346 / NCIMB 9279 / R1 / VKM B-1422) OX=243230 GN=DR_0479 PE=4 SV=1	DR_0479
	Q9RX36	277	K	Penicillin-insensitive transglycosylase OS=Deinococcus radiodurans (strain ATCC 13939 / DSM 20539 / JCM 16871 / LMG 4051 / NBRC 15346 / NCIMB 9279 / R1 / VKM B-1422) OX=243230 GN=DR_0479 PE=4 SV=1	DR_0479
	Q9RX71	220	K	"Lipopolysaccharide biosynthesis protein, putative OS=Deinococcus radiodurans (strain ATCC 13939 / DSM 20539 / JCM 16871 / LMG 4051 / NBRC 15346 / NCIMB 9279 / R1 / VKM B-1422) OX=243230 GN=DR_0444 PE=4 SV=1"	DR_0444
	Q9RXB6	52	K	Osteoblast specific factor 2-related protein OS=Deinococcus radiodurans (strain ATCC 13939 / DSM 20539 / JCM 16871 / LMG 4051 / NBRC 15346 / NCIMB 9279 / R1 / VKM B-1422) OX=243230 GN=DR_0399 PE=4 SV=1	DR_0399
	Q9RXB6	542	K	Osteoblast specific factor 2-related protein OS=Deinococcus radiodurans (strain ATCC 13939 / DSM 20539 / JCM 16871 / LMG 4051 / NBRC 15346 / NCIMB 9279 / R1 / VKM B-1422) OX=243230 GN=DR_0399 PE=4 SV=1	DR_0399
	Q9RXD2	106	K	S-layer-like array-related protein OS=Deinococcus radiodurans (strain ATCC 13939 / DSM 20539 / JCM 16871 / LMG 4051 / NBRC 15346 / NCIMB 9279 / R1 / VKM B-1422) OX=243230 GN=DR_0383 PE=4 SV=1	DR_0383
	Q9RXD2	101	K	S-layer-like array-related protein OS=Deinococcus radiodurans (strain ATCC 13939 / DSM 20539 / JCM 16871 / LMG 4051 / NBRC 15346 / NCIMB 9279 / R1 / VKM B-1422) OX=243230 GN=DR_0383 PE=4 SV=1	DR_0383
	Q9RXD5	74	K	Outer membrane protein OS=Deinococcus radiodurans (strain ATCC 13939 / DSM 20539 / JCM 16871 / LMG 4051 / NBRC 15346 / NCIMB 9279 / R1 / VKM B-1422) OX=243230 GN=DR_0379 PE=4 SV=1	DR_0379
	Q9RXD5	354	K	Outer membrane protein OS=Deinococcus radiodurans (strain ATCC 13939 / DSM 20539 / JCM 16871 / LMG 4051 / NBRC 15346 / NCIMB 9279 / R1 / VKM B-1422) OX=243230 GN=DR_0379 PE=4 SV=1	DR_0379
	Q9RXD5	352	K	Outer membrane protein OS=Deinococcus radiodurans (strain ATCC 13939 / DSM 20539 / JCM 16871 / LMG 4051 / NBRC 15346 / NCIMB 9279 / R1 / VKM B-1422) OX=243230 GN=DR_0379 PE=4 SV=1	DR_0379
	Q9RXD5	459	K	Outer membrane protein OS=Deinococcus radiodurans (strain ATCC 13939 / DSM 20539 / JCM 16871 / LMG 4051 / NBRC 15346 / NCIMB 9279 / R1 / VKM B-1422) OX=243230 GN=DR_0379 PE=4 SV=1	DR_0379
	Q9RXD5	341	K	Outer membrane protein OS=Deinococcus radiodurans (strain ATCC 13939 / DSM 20539 / JCM 16871 / LMG 4051 / NBRC 15346 / NCIMB 9279 / R1 / VKM B-1422) OX=243230 GN=DR_0379 PE=4 SV=1	DR_0379
	Q9RXK9	59	K	Glutamine--fructose-6-phosphate aminotransferase [isomerizing] OS=Deinococcus radiodurans (strain ATCC 13939 / DSM 20539 / JCM 16871 / LMG 4051 / NBRC 15346 / NCIMB 9279 / R1 / VKM B-1422) OX=243230 GN=glmS PE=3 SV=1	glmS
	Q9RXK9	562	K	Glutamine--fructose-6-phosphate aminotransferase [isomerizing] OS=Deinococcus radiodurans (strain ATCC 13939 / DSM 20539 / JCM 16871 / LMG 4051 / NBRC 15346 / NCIMB 9279 / R1 / VKM B-1422) OX=243230 GN=glmS PE=3 SV=1	glmS
	Q9RXL3	117	K	UDP-N-acetylmuramyl-tripeptide synthetase OS=Deinococcus radiodurans (strain ATCC 13939 / DSM 20539 / JCM 16871 / LMG 4051 / NBRC 15346 / NCIMB 9279 / R1 / VKM B-1422) OX=243230 GN=murE PE=3 SV=1	murE
	Q9RXU5	290	K	Uncharacterized protein OS=Deinococcus radiodurans (strain ATCC 13939 / DSM 20539 / JCM 16871 / LMG 4051 / NBRC 15346 / NCIMB 9279 / R1 / VKM B-1422) OX=243230 GN=DR_0211 PE=3 SV=1	DR_0211
	Q9RXX9	310	K	"D-alanyl-D-alanine carboxypeptidase, putative OS=Deinococcus radiodurans (strain ATCC 13939 / DSM 20539 / JCM 16871 / LMG 4051 / NBRC 15346 / NCIMB 9279 / R1 / VKM B-1422) OX=243230 GN=DR_0176 PE=3 SV=1"	DR_0176
	Q9RXX9	420	K	"D-alanyl-D-alanine carboxypeptidase, putative OS=Deinococcus radiodurans (strain ATCC 13939 / DSM 20539 / JCM 16871 / LMG 4051 / NBRC 15346 / NCIMB 9279 / R1 / VKM B-1422) OX=243230 GN=DR_0176 PE=3 SV=1"	DR_0176
	Q9RY39	175	K	Glutamine cyclotransferase OS=Deinococcus radiodurans (strain ATCC 13939 / DSM 20539 / JCM 16871 / LMG 4051 / NBRC 15346 / NCIMB 9279 / R1 / VKM B-1422) OX=243230 GN=DR_0112 PE=4 SV=1	DR_0112
	Q9RY39	288	K	Glutamine cyclotransferase OS=Deinococcus radiodurans (strain ATCC 13939 / DSM 20539 / JCM 16871 / LMG 4051 / NBRC 15346 / NCIMB 9279 / R1 / VKM B-1422) OX=243230 GN=DR_0112 PE=4 SV=1	DR_0112
	Q9RYA6	170	K	o-succinylbenzoate synthase OS=Deinococcus radiodurans (strain ATCC 13939 / DSM 20539 / JCM 16871 / LMG 4051 / NBRC 15346 / NCIMB 9279 / R1 / VKM B-1422) OX=243230 GN=menC PE=1 SV=1	menC
	Q9RYA6	158	K	o-succinylbenzoate synthase OS=Deinococcus radiodurans (strain ATCC 13939 / DSM 20539 / JCM 16871 / LMG 4051 / NBRC 15346 / NCIMB 9279 / R1 / VKM B-1422) OX=243230 GN=menC PE=1 SV=1	menC
	Q9RYA6	269	K	o-succinylbenzoate synthase OS=Deinococcus radiodurans (strain ATCC 13939 / DSM 20539 / JCM 16871 / LMG 4051 / NBRC 15346 / NCIMB 9279 / R1 / VKM B-1422) OX=243230 GN=menC PE=1 SV=1	menC
	Q9RYA6	172	K	o-succinylbenzoate synthase OS=Deinococcus radiodurans (strain ATCC 13939 / DSM 20539 / JCM 16871 / LMG 4051 / NBRC 15346 / NCIMB 9279 / R1 / VKM B-1422) OX=243230 GN=menC PE=1 SV=1	menC
	Q9RYD9	221	K	NAD(P)-bd_dom domain-containing protein OS=Deinococcus radiodurans (strain ATCC 13939 / DSM 20539 / JCM 16871 / LMG 4051 / NBRC 15346 / NCIMB 9279 / R1 / VKM B-1422) OX=243230 GN=DR_0011 PE=4 SV=1	DR_0011
	Q9RYD9	45	K	NAD(P)-bd_dom domain-containing protein OS=Deinococcus radiodurans (strain ATCC 13939 / DSM 20539 / JCM 16871 / LMG 4051 / NBRC 15346 / NCIMB 9279 / R1 / VKM B-1422) OX=243230 GN=DR_0011 PE=4 SV=1	DR_0011
	Q9RYD9	178	K	NAD(P)-bd_dom domain-containing protein OS=Deinococcus radiodurans (strain ATCC 13939 / DSM 20539 / JCM 16871 / LMG 4051 / NBRC 15346 / NCIMB 9279 / R1 / VKM B-1422) OX=243230 GN=DR_0011 PE=4 SV=1	DR_0011
	Q9RYF1	348	K	UDP-galactopyranose mutase OS=Deinococcus radiodurans (strain ATCC 13939 / DSM 20539 / JCM 16871 / LMG 4051 / NBRC 15346 / NCIMB 9279 / R1 / VKM B-1422) OX=243230 GN=DR_A0367 PE=1 SV=1	DR_A0367
	Q9RYM9	6	K	Uncharacterized protein DR_A0282 OS=Deinococcus radiodurans (strain ATCC 13939 / DSM 20539 / JCM 16871 / LMG 4051 / NBRC 15346 / NCIMB 9279 / R1 / VKM B-1422) OX=243230 GN=DR_A0282 PE=1 SV=1	DR_A0282
	Q9RYM9	368	K	Uncharacterized protein DR_A0282 OS=Deinococcus radiodurans (strain ATCC 13939 / DSM 20539 / JCM 16871 / LMG 4051 / NBRC 15346 / NCIMB 9279 / R1 / VKM B-1422) OX=243230 GN=DR_A0282 PE=1 SV=1	DR_A0282
	Q9RYM9	245	K	Uncharacterized protein DR_A0282 OS=Deinococcus radiodurans (strain ATCC 13939 / DSM 20539 / JCM 16871 / LMG 4051 / NBRC 15346 / NCIMB 9279 / R1 / VKM B-1422) OX=243230 GN=DR_A0282 PE=1 SV=1	DR_A0282
	Q9RYM9	374	K	Uncharacterized protein DR_A0282 OS=Deinococcus radiodurans (strain ATCC 13939 / DSM 20539 / JCM 16871 / LMG 4051 / NBRC 15346 / NCIMB 9279 / R1 / VKM B-1422) OX=243230 GN=DR_A0282 PE=1 SV=1	DR_A0282
	Q9RYM9	323	K	Uncharacterized protein DR_A0282 OS=Deinococcus radiodurans (strain ATCC 13939 / DSM 20539 / JCM 16871 / LMG 4051 / NBRC 15346 / NCIMB 9279 / R1 / VKM B-1422) OX=243230 GN=DR_A0282 PE=1 SV=1	DR_A0282
	Q9RYM9	26	K	Uncharacterized protein DR_A0282 OS=Deinococcus radiodurans (strain ATCC 13939 / DSM 20539 / JCM 16871 / LMG 4051 / NBRC 15346 / NCIMB 9279 / R1 / VKM B-1422) OX=243230 GN=DR_A0282 PE=1 SV=1	DR_A0282
	Q9RYM9	263	K	Uncharacterized protein DR_A0282 OS=Deinococcus radiodurans (strain ATCC 13939 / DSM 20539 / JCM 16871 / LMG 4051 / NBRC 15346 / NCIMB 9279 / R1 / VKM B-1422) OX=243230 GN=DR_A0282 PE=1 SV=1	DR_A0282
	Q9RYM9	268	K	Uncharacterized protein DR_A0282 OS=Deinococcus radiodurans (strain ATCC 13939 / DSM 20539 / JCM 16871 / LMG 4051 / NBRC 15346 / NCIMB 9279 / R1 / VKM B-1422) OX=243230 GN=DR_A0282 PE=1 SV=1	DR_A0282
	Q9RYM9	491	K	Uncharacterized protein DR_A0282 OS=Deinococcus radiodurans (strain ATCC 13939 / DSM 20539 / JCM 16871 / LMG 4051 / NBRC 15346 / NCIMB 9279 / R1 / VKM B-1422) OX=243230 GN=DR_A0282 PE=1 SV=1	DR_A0282
	Q9RYM9	435	K	Uncharacterized protein DR_A0282 OS=Deinococcus radiodurans (strain ATCC 13939 / DSM 20539 / JCM 16871 / LMG 4051 / NBRC 15346 / NCIMB 9279 / R1 / VKM B-1422) OX=243230 GN=DR_A0282 PE=1 SV=1	DR_A0282
	Q9RYM9	317	K	Uncharacterized protein DR_A0282 OS=Deinococcus radiodurans (strain ATCC 13939 / DSM 20539 / JCM 16871 / LMG 4051 / NBRC 15346 / NCIMB 9279 / R1 / VKM B-1422) OX=243230 GN=DR_A0282 PE=1 SV=1	DR_A0282
	Q9RYM9	173	K	Uncharacterized protein DR_A0282 OS=Deinococcus radiodurans (strain ATCC 13939 / DSM 20539 / JCM 16871 / LMG 4051 / NBRC 15346 / NCIMB 9279 / R1 / VKM B-1422) OX=243230 GN=DR_A0282 PE=1 SV=1	DR_A0282
	Q9RYM9	178	K	Uncharacterized protein DR_A0282 OS=Deinococcus radiodurans (strain ATCC 13939 / DSM 20539 / JCM 16871 / LMG 4051 / NBRC 15346 / NCIMB 9279 / R1 / VKM B-1422) OX=243230 GN=DR_A0282 PE=1 SV=1	DR_A0282
	Q9RYM9	405	K	Uncharacterized protein DR_A0282 OS=Deinococcus radiodurans (strain ATCC 13939 / DSM 20539 / JCM 16871 / LMG 4051 / NBRC 15346 / NCIMB 9279 / R1 / VKM B-1422) OX=243230 GN=DR_A0282 PE=1 SV=1	DR_A0282
	Q9RYM9	82	K	Uncharacterized protein DR_A0282 OS=Deinococcus radiodurans (strain ATCC 13939 / DSM 20539 / JCM 16871 / LMG 4051 / NBRC 15346 / NCIMB 9279 / R1 / VKM B-1422) OX=243230 GN=DR_A0282 PE=1 SV=1	DR_A0282
	Q9RYT6	144	K	"TDP-glucose-4,6-dehydratase-related protein OS=Deinococcus radiodurans (strain ATCC 13939 / DSM 20539 / JCM 16871 / LMG 4051 / NBRC 15346 / NCIMB 9279 / R1 / VKM B-1422) OX=243230 GN=DR_A0222 PE=4 SV=1"	DR_A0222
	Q9RYZ9	255	K	Glucosamine--fructose-6-phosphate aminotransferase-related protein OS=Deinococcus radiodurans (strain ATCC 13939 / DSM 20539 / JCM 16871 / LMG 4051 / NBRC 15346 / NCIMB 9279 / R1 / VKM B-1422) OX=243230 GN=DR_A0154 PE=4 SV=1	DR_A0154
	Q9RYZ9	235	K	Glucosamine--fructose-6-phosphate aminotransferase-related protein OS=Deinococcus radiodurans (strain ATCC 13939 / DSM 20539 / JCM 16871 / LMG 4051 / NBRC 15346 / NCIMB 9279 / R1 / VKM B-1422) OX=243230 GN=DR_A0154 PE=4 SV=1	DR_A0154
	Q9RZ18	182	K	"ABC transporter, periplasmic substrate-binding protein, putative OS=Deinococcus radiodurans (strain ATCC 13939 / DSM 20539 / JCM 16871 / LMG 4051 / NBRC 15346 / NCIMB 9279 / R1 / VKM B-1422) OX=243230 GN=DR_A0135 PE=4 SV=1"	DR_A0135
	Q9RZ18	330	K	"ABC transporter, periplasmic substrate-binding protein, putative OS=Deinococcus radiodurans (strain ATCC 13939 / DSM 20539 / JCM 16871 / LMG 4051 / NBRC 15346 / NCIMB 9279 / R1 / VKM B-1422) OX=243230 GN=DR_A0135 PE=4 SV=1"	DR_A0135
	Q9RZ18	118	K	"ABC transporter, periplasmic substrate-binding protein, putative OS=Deinococcus radiodurans (strain ATCC 13939 / DSM 20539 / JCM 16871 / LMG 4051 / NBRC 15346 / NCIMB 9279 / R1 / VKM B-1422) OX=243230 GN=DR_A0135 PE=4 SV=1"	DR_A0135
	Q9RZ18	185	K	"ABC transporter, periplasmic substrate-binding protein, putative OS=Deinococcus radiodurans (strain ATCC 13939 / DSM 20539 / JCM 16871 / LMG 4051 / NBRC 15346 / NCIMB 9279 / R1 / VKM B-1422) OX=243230 GN=DR_A0135 PE=4 SV=1"	DR_A0135
	Q9RZ18	213	K	"ABC transporter, periplasmic substrate-binding protein, putative OS=Deinococcus radiodurans (strain ATCC 13939 / DSM 20539 / JCM 16871 / LMG 4051 / NBRC 15346 / NCIMB 9279 / R1 / VKM B-1422) OX=243230 GN=DR_A0135 PE=4 SV=1"	DR_A0135
	Q9RZ18	122	K	"ABC transporter, periplasmic substrate-binding protein, putative OS=Deinococcus radiodurans (strain ATCC 13939 / DSM 20539 / JCM 16871 / LMG 4051 / NBRC 15346 / NCIMB 9279 / R1 / VKM B-1422) OX=243230 GN=DR_A0135 PE=4 SV=1"	DR_A0135
	Q9RZ18	226	K	"ABC transporter, periplasmic substrate-binding protein, putative OS=Deinococcus radiodurans (strain ATCC 13939 / DSM 20539 / JCM 16871 / LMG 4051 / NBRC 15346 / NCIMB 9279 / R1 / VKM B-1422) OX=243230 GN=DR_A0135 PE=4 SV=1"	DR_A0135
	Q9RZ18	109	K	"ABC transporter, periplasmic substrate-binding protein, putative OS=Deinococcus radiodurans (strain ATCC 13939 / DSM 20539 / JCM 16871 / LMG 4051 / NBRC 15346 / NCIMB 9279 / R1 / VKM B-1422) OX=243230 GN=DR_A0135 PE=4 SV=1"	DR_A0135
	Q9RZ18	205	K	"ABC transporter, periplasmic substrate-binding protein, putative OS=Deinococcus radiodurans (strain ATCC 13939 / DSM 20539 / JCM 16871 / LMG 4051 / NBRC 15346 / NCIMB 9279 / R1 / VKM B-1422) OX=243230 GN=DR_A0135 PE=4 SV=1"	DR_A0135
	Q9RZ18	324	K	"ABC transporter, periplasmic substrate-binding protein, putative OS=Deinococcus radiodurans (strain ATCC 13939 / DSM 20539 / JCM 16871 / LMG 4051 / NBRC 15346 / NCIMB 9279 / R1 / VKM B-1422) OX=243230 GN=DR_A0135 PE=4 SV=1"	DR_A0135
	Q9RZ18	363	K	"ABC transporter, periplasmic substrate-binding protein, putative OS=Deinococcus radiodurans (strain ATCC 13939 / DSM 20539 / JCM 16871 / LMG 4051 / NBRC 15346 / NCIMB 9279 / R1 / VKM B-1422) OX=243230 GN=DR_A0135 PE=4 SV=1"	DR_A0135
	Q9RZ18	177	K	"ABC transporter, periplasmic substrate-binding protein, putative OS=Deinococcus radiodurans (strain ATCC 13939 / DSM 20539 / JCM 16871 / LMG 4051 / NBRC 15346 / NCIMB 9279 / R1 / VKM B-1422) OX=243230 GN=DR_A0135 PE=4 SV=1"	DR_A0135
	Q9RZ18	164	K	"ABC transporter, periplasmic substrate-binding protein, putative OS=Deinococcus radiodurans (strain ATCC 13939 / DSM 20539 / JCM 16871 / LMG 4051 / NBRC 15346 / NCIMB 9279 / R1 / VKM B-1422) OX=243230 GN=DR_A0135 PE=4 SV=1"	DR_A0135
	Q9RZ18	96	K	"ABC transporter, periplasmic substrate-binding protein, putative OS=Deinococcus radiodurans (strain ATCC 13939 / DSM 20539 / JCM 16871 / LMG 4051 / NBRC 15346 / NCIMB 9279 / R1 / VKM B-1422) OX=243230 GN=DR_A0135 PE=4 SV=1"	DR_A0135
	Q9RZA8	286	K	Uncharacterized protein OS=Deinococcus radiodurans (strain ATCC 13939 / DSM 20539 / JCM 16871 / LMG 4051 / NBRC 15346 / NCIMB 9279 / R1 / VKM B-1422) OX=243230 GN=DR_A0046 PE=4 SV=1	DR_A0046
	Q9RZB0	143	K	dTDP-4-dehydrorhamnose reductase OS=Deinococcus radiodurans (strain ATCC 13939 / DSM 20539 / JCM 16871 / LMG 4051 / NBRC 15346 / NCIMB 9279 / R1 / VKM B-1422) OX=243230 GN=DR_A0044 PE=3 SV=1	DR_A0044
	Q9RZB2	251	K	Glucose-1-phosphate thymidylyltransferase OS=Deinococcus radiodurans (strain ATCC 13939 / DSM 20539 / JCM 16871 / LMG 4051 / NBRC 15346 / NCIMB 9279 / R1 / VKM B-1422) OX=243230 GN=DR_A0042 PE=3 SV=1	DR_A0042
	Q9RZB2	284	K	Glucose-1-phosphate thymidylyltransferase OS=Deinococcus radiodurans (strain ATCC 13939 / DSM 20539 / JCM 16871 / LMG 4051 / NBRC 15346 / NCIMB 9279 / R1 / VKM B-1422) OX=243230 GN=DR_A0042 PE=3 SV=1	DR_A0042
	Q9RZB2	288	K	Glucose-1-phosphate thymidylyltransferase OS=Deinococcus radiodurans (strain ATCC 13939 / DSM 20539 / JCM 16871 / LMG 4051 / NBRC 15346 / NCIMB 9279 / R1 / VKM B-1422) OX=243230 GN=DR_A0042 PE=3 SV=1	DR_A0042
	Q9RZB3	298	K	"dTDP-glucose 4,6-dehydratase OS=Deinococcus radiodurans (strain ATCC 13939 / DSM 20539 / JCM 16871 / LMG 4051 / NBRC 15346 / NCIMB 9279 / R1 / VKM B-1422) OX=243230 GN=DR_A0041 PE=3 SV=1"	DR_A0041
	Q9RZB3	280	K	"dTDP-glucose 4,6-dehydratase OS=Deinococcus radiodurans (strain ATCC 13939 / DSM 20539 / JCM 16871 / LMG 4051 / NBRC 15346 / NCIMB 9279 / R1 / VKM B-1422) OX=243230 GN=DR_A0041 PE=3 SV=1"	DR_A0041
	Q9RZB3	307	K	"dTDP-glucose 4,6-dehydratase OS=Deinococcus radiodurans (strain ATCC 13939 / DSM 20539 / JCM 16871 / LMG 4051 / NBRC 15346 / NCIMB 9279 / R1 / VKM B-1422) OX=243230 GN=DR_A0041 PE=3 SV=1"	DR_A0041
	Q9RZB3	41	K	"dTDP-glucose 4,6-dehydratase OS=Deinococcus radiodurans (strain ATCC 13939 / DSM 20539 / JCM 16871 / LMG 4051 / NBRC 15346 / NCIMB 9279 / R1 / VKM B-1422) OX=243230 GN=DR_A0041 PE=3 SV=1"	DR_A0041
	Q9RZB3	47	K	"dTDP-glucose 4,6-dehydratase OS=Deinococcus radiodurans (strain ATCC 13939 / DSM 20539 / JCM 16871 / LMG 4051 / NBRC 15346 / NCIMB 9279 / R1 / VKM B-1422) OX=243230 GN=DR_A0041 PE=3 SV=1"	DR_A0041
	Q9RZB4	49	K	First mannosyl transferase OS=Deinococcus radiodurans (strain ATCC 13939 / DSM 20539 / JCM 16871 / LMG 4051 / NBRC 15346 / NCIMB 9279 / R1 / VKM B-1422) OX=243230 GN=DR_A0040 PE=4 SV=1	DR_A0040
	Q9RZB5	98	K	Mannosyltransferase OS=Deinococcus radiodurans (strain ATCC 13939 / DSM 20539 / JCM 16871 / LMG 4051 / NBRC 15346 / NCIMB 9279 / R1 / VKM B-1422) OX=243230 GN=DR_A0039 PE=4 SV=1	DR_A0039
	Q9RZB5	145	K	Mannosyltransferase OS=Deinococcus radiodurans (strain ATCC 13939 / DSM 20539 / JCM 16871 / LMG 4051 / NBRC 15346 / NCIMB 9279 / R1 / VKM B-1422) OX=243230 GN=DR_A0039 PE=4 SV=1	DR_A0039
	Q9RZB7	254	K	Glycosyltransferase OS=Deinococcus radiodurans (strain ATCC 13939 / DSM 20539 / JCM 16871 / LMG 4051 / NBRC 15346 / NCIMB 9279 / R1 / VKM B-1422) OX=243230 GN=DR_A0037 PE=4 SV=1	DR_A0037
	Q9RZB7	63	K	Glycosyltransferase OS=Deinococcus radiodurans (strain ATCC 13939 / DSM 20539 / JCM 16871 / LMG 4051 / NBRC 15346 / NCIMB 9279 / R1 / VKM B-1422) OX=243230 GN=DR_A0037 PE=4 SV=1	DR_A0037
	Q9RZB7	316	K	Glycosyltransferase OS=Deinococcus radiodurans (strain ATCC 13939 / DSM 20539 / JCM 16871 / LMG 4051 / NBRC 15346 / NCIMB 9279 / R1 / VKM B-1422) OX=243230 GN=DR_A0037 PE=4 SV=1	DR_A0037
	Q9RZC3	269	K	"Glucose-1-phosphate thymidylyltransferase, putative OS=Deinococcus radiodurans (strain ATCC 13939 / DSM 20539 / JCM 16871 / LMG 4051 / NBRC 15346 / NCIMB 9279 / R1 / VKM B-1422) OX=243230 GN=DR_A0031 PE=4 SV=1"	DR_A0031
	Q9RZC3	335	K	"Glucose-1-phosphate thymidylyltransferase, putative OS=Deinococcus radiodurans (strain ATCC 13939 / DSM 20539 / JCM 16871 / LMG 4051 / NBRC 15346 / NCIMB 9279 / R1 / VKM B-1422) OX=243230 GN=DR_A0031 PE=4 SV=1"	DR_A0031
	Q9RZH2	133	K	"N-acetylmuramoyl-L-alanine amidase, putative OS=Deinococcus radiodurans (strain ATCC 13939 / DSM 20539 / JCM 16871 / LMG 4051 / NBRC 15346 / NCIMB 9279 / R1 / VKM B-1422) OX=243230 GN=DR_C0013 PE=4 SV=1"	DR_C0013
	Q9RZP3	137	K	o-succinylbenzoate synthase OS=Deinococcus radiodurans (strain ATCC 13939 / DSM 20539 / JCM 16871 / LMG 4051 / NBRC 15346 / NCIMB 9279 / R1 / VKM B-1422) OX=243230 GN=menC PE=3 SV=1	menC
	Q9RZP3	270	K	o-succinylbenzoate synthase OS=Deinococcus radiodurans (strain ATCC 13939 / DSM 20539 / JCM 16871 / LMG 4051 / NBRC 15346 / NCIMB 9279 / R1 / VKM B-1422) OX=243230 GN=menC PE=3 SV=1	menC
	Q9RZP4	104	K	N-acetyltransferase domain-containing protein OS=Deinococcus radiodurans (strain ATCC 13939 / DSM 20539 / JCM 16871 / LMG 4051 / NBRC 15346 / NCIMB 9279 / R1 / VKM B-1422) OX=243230 GN=DR_B0077 PE=4 SV=1	DR_B0077
	Q9RZQ2	447	K	Uncharacterized protein OS=Deinococcus radiodurans (strain ATCC 13939 / DSM 20539 / JCM 16871 / LMG 4051 / NBRC 15346 / NCIMB 9279 / R1 / VKM B-1422) OX=243230 GN=DR_B0068 PE=4 SV=1	DR_B0068
	Q9RZQ2	805	K	Uncharacterized protein OS=Deinococcus radiodurans (strain ATCC 13939 / DSM 20539 / JCM 16871 / LMG 4051 / NBRC 15346 / NCIMB 9279 / R1 / VKM B-1422) OX=243230 GN=DR_B0068 PE=4 SV=1	DR_B0068
	Q9RZQ2	793	K	Uncharacterized protein OS=Deinococcus radiodurans (strain ATCC 13939 / DSM 20539 / JCM 16871 / LMG 4051 / NBRC 15346 / NCIMB 9279 / R1 / VKM B-1422) OX=243230 GN=DR_B0068 PE=4 SV=1	DR_B0068
	Q9RZQ2	434	K	Uncharacterized protein OS=Deinococcus radiodurans (strain ATCC 13939 / DSM 20539 / JCM 16871 / LMG 4051 / NBRC 15346 / NCIMB 9279 / R1 / VKM B-1422) OX=243230 GN=DR_B0068 PE=4 SV=1	DR_B0068
	Q9RZQ2	692	K	Uncharacterized protein OS=Deinococcus radiodurans (strain ATCC 13939 / DSM 20539 / JCM 16871 / LMG 4051 / NBRC 15346 / NCIMB 9279 / R1 / VKM B-1422) OX=243230 GN=DR_B0068 PE=4 SV=1	DR_B0068
	Q9RZQ2	383	K	Uncharacterized protein OS=Deinococcus radiodurans (strain ATCC 13939 / DSM 20539 / JCM 16871 / LMG 4051 / NBRC 15346 / NCIMB 9279 / R1 / VKM B-1422) OX=243230 GN=DR_B0068 PE=4 SV=1	DR_B0068
	Q9RZQ2	780	K	Uncharacterized protein OS=Deinococcus radiodurans (strain ATCC 13939 / DSM 20539 / JCM 16871 / LMG 4051 / NBRC 15346 / NCIMB 9279 / R1 / VKM B-1422) OX=243230 GN=DR_B0068 PE=4 SV=1	DR_B0068
	Q9RZQ2	227	K	Uncharacterized protein OS=Deinococcus radiodurans (strain ATCC 13939 / DSM 20539 / JCM 16871 / LMG 4051 / NBRC 15346 / NCIMB 9279 / R1 / VKM B-1422) OX=243230 GN=DR_B0068 PE=4 SV=1	DR_B0068
	Q9RSY9	88	K	Epimerase domain-containing protein OS=Deinococcus radiodurans (strain ATCC 13939 / DSM 20539 / JCM 16871 / LMG 4051 / NBRC 15346 / NCIMB 9279 / R1 / VKM B-1422) OX=243230 GN=DR_1980 PE=4 SV=1	DR_1980
	Q9RXD5	278	K	Outer membrane protein OS=Deinococcus radiodurans (strain ATCC 13939 / DSM 20539 / JCM 16871 / LMG 4051 / NBRC 15346 / NCIMB 9279 / R1 / VKM B-1422) OX=243230 GN=DR_0379 PE=4 SV=1	DR_0379
	Q9RRB6	445	K	S-layer protein SlpA OS=Deinococcus radiodurans (strain ATCC 13939 / DSM 20539 / JCM 16871 / LMG 4051 / NBRC 15346 / NCIMB 9279 / R1 / VKM B-1422) OX=243230 GN=slpA PE=1 SV=1	slpA
	Q9RRG4	499	K	Uncharacterized protein OS=Deinococcus radiodurans (strain ATCC 13939 / DSM 20539 / JCM 16871 / LMG 4051 / NBRC 15346 / NCIMB 9279 / R1 / VKM B-1422) OX=243230 GN=DR_2528 PE=4 SV=1	DR_2528
	Q9RRH4	142	K	Uncharacterized protein OS=Deinococcus radiodurans (strain ATCC 13939 / DSM 20539 / JCM 16871 / LMG 4051 / NBRC 15346 / NCIMB 9279 / R1 / VKM B-1422) OX=243230 GN=DR_2517 PE=4 SV=1	DR_2517
	Q9RRU1	459	K	N-acetylmuramoyl-L-alanine amidase OS=Deinococcus radiodurans (strain ATCC 13939 / DSM 20539 / JCM 16871 / LMG 4051 / NBRC 15346 / NCIMB 9279 / R1 / VKM B-1422) OX=243230 GN=DR_2394 PE=4 SV=1	DR_2394
	Q9RS07	169	K	OstA-like_N domain-containing protein OS=Deinococcus radiodurans (strain ATCC 13939 / DSM 20539 / JCM 16871 / LMG 4051 / NBRC 15346 / NCIMB 9279 / R1 / VKM B-1422) OX=243230 GN=DR_2320 PE=4 SV=1	DR_2320
	Q9RSG0	194	K	4-hydroxy-3-methylbut-2-enyl diphosphate reductase OS=Deinococcus radiodurans (strain ATCC 13939 / DSM 20539 / JCM 16871 / LMG 4051 / NBRC 15346 / NCIMB 9279 / R1 / VKM B-1422) OX=243230 GN=ispH PE=3 SV=1	ispH
	Q9RSG0	213	K	4-hydroxy-3-methylbut-2-enyl diphosphate reductase OS=Deinococcus radiodurans (strain ATCC 13939 / DSM 20539 / JCM 16871 / LMG 4051 / NBRC 15346 / NCIMB 9279 / R1 / VKM B-1422) OX=243230 GN=ispH PE=3 SV=1	ispH
	Q9RSG5	181	K	PG_binding_1 domain-containing protein OS=Deinococcus radiodurans (strain ATCC 13939 / DSM 20539 / JCM 16871 / LMG 4051 / NBRC 15346 / NCIMB 9279 / R1 / VKM B-1422) OX=243230 GN=DR_2159 PE=4 SV=1	DR_2159
	Q9RT97	149	K	Penicillin-binding protein 2 OS=Deinococcus radiodurans (strain ATCC 13939 / DSM 20539 / JCM 16871 / LMG 4051 / NBRC 15346 / NCIMB 9279 / R1 / VKM B-1422) OX=243230 GN=DR_1868 PE=4 SV=1	DR_1868
	Q9RTV8	99	K	"UDP-N-acetyl-D-mannosaminuronic acid transferase, putative OS=Deinococcus radiodurans (strain ATCC 13939 / DSM 20539 / JCM 16871 / LMG 4051 / NBRC 15346 / NCIMB 9279 / R1 / VKM B-1422) OX=243230 GN=DR_1645 PE=4 SV=1"	DR_1645
	Q9RU34	169	K	UDP-N-acetylglucosamine 2-epimerase OS=Deinococcus radiodurans (strain ATCC 13939 / DSM 20539 / JCM 16871 / LMG 4051 / NBRC 15346 / NCIMB 9279 / R1 / VKM B-1422) OX=243230 GN=DR_1561 PE=3 SV=1	DR_1561
	Q9RU43	192	K	"Carboxyl-terminal protease, putative OS=Deinococcus radiodurans (strain ATCC 13939 / DSM 20539 / JCM 16871 / LMG 4051 / NBRC 15346 / NCIMB 9279 / R1 / VKM B-1422) OX=243230 GN=DR_1551 PE=3 SV=1"	DR_1551
	Q9RU43	232	K	"Carboxyl-terminal protease, putative OS=Deinococcus radiodurans (strain ATCC 13939 / DSM 20539 / JCM 16871 / LMG 4051 / NBRC 15346 / NCIMB 9279 / R1 / VKM B-1422) OX=243230 GN=DR_1551 PE=3 SV=1"	DR_1551
	Q9RU43	285	K	"Carboxyl-terminal protease, putative OS=Deinococcus radiodurans (strain ATCC 13939 / DSM 20539 / JCM 16871 / LMG 4051 / NBRC 15346 / NCIMB 9279 / R1 / VKM B-1422) OX=243230 GN=DR_1551 PE=3 SV=1"	DR_1551
	Q9RU43	300	K	"Carboxyl-terminal protease, putative OS=Deinococcus radiodurans (strain ATCC 13939 / DSM 20539 / JCM 16871 / LMG 4051 / NBRC 15346 / NCIMB 9279 / R1 / VKM B-1422) OX=243230 GN=DR_1551 PE=3 SV=1"	DR_1551
	Q9RUG9	252	K	Penicillin-insensitive transglycosylase OS=Deinococcus radiodurans (strain ATCC 13939 / DSM 20539 / JCM 16871 / LMG 4051 / NBRC 15346 / NCIMB 9279 / R1 / VKM B-1422) OX=243230 GN=DR_1417 PE=4 SV=1	DR_1417
	Q9RUJ9	117	K	"N-acetylmuramoyl-L-alanine amidase, putative OS=Deinococcus radiodurans (strain ATCC 13939 / DSM 20539 / JCM 16871 / LMG 4051 / NBRC 15346 / NCIMB 9279 / R1 / VKM B-1422) OX=243230 GN=DR_1387 PE=4 SV=1"	DR_1387
	Q9RUL4	155	K	Uncharacterized protein OS=Deinococcus radiodurans (strain ATCC 13939 / DSM 20539 / JCM 16871 / LMG 4051 / NBRC 15346 / NCIMB 9279 / R1 / VKM B-1422) OX=243230 GN=DR_1370 PE=4 SV=1	DR_1370
	Q9RUS4	177	K	"Protease, putative OS=Deinococcus radiodurans (strain ATCC 13939 / DSM 20539 / JCM 16871 / LMG 4051 / NBRC 15346 / NCIMB 9279 / R1 / VKM B-1422) OX=243230 GN=DR_1308 PE=4 SV=1"	DR_1308
	Q9RVE9	199	K	Glyco_trans_2-like domain-containing protein OS=Deinococcus radiodurans (strain ATCC 13939 / DSM 20539 / JCM 16871 / LMG 4051 / NBRC 15346 / NCIMB 9279 / R1 / VKM B-1422) OX=243230 GN=DR_1080 PE=4 SV=1	DR_1080
	Q9RVN9	77	K	Uncharacterized protein OS=Deinococcus radiodurans (strain ATCC 13939 / DSM 20539 / JCM 16871 / LMG 4051 / NBRC 15346 / NCIMB 9279 / R1 / VKM B-1422) OX=243230 GN=DR_0988 PE=3 SV=1	DR_0988
	Q9RVW1	179	K	"Cell wall protein, putative OS=Deinococcus radiodurans (strain ATCC 13939 / DSM 20539 / JCM 16871 / LMG 4051 / NBRC 15346 / NCIMB 9279 / R1 / VKM B-1422) OX=243230 GN=DR_0910 PE=4 SV=1"	DR_0910
	Q9RW03	206	K	Lipopolysaccharide biosynthesis protein-related protein OS=Deinococcus radiodurans (strain ATCC 13939 / DSM 20539 / JCM 16871 / LMG 4051 / NBRC 15346 / NCIMB 9279 / R1 / VKM B-1422) OX=243230 GN=DR_0866 PE=4 SV=1	DR_0866
	Q9RWA1	401	K	UDP-N-acetylmuramoyl-tripeptide--D-alanyl-D-alanine ligase OS=Deinococcus radiodurans (strain ATCC 13939 / DSM 20539 / JCM 16871 / LMG 4051 / NBRC 15346 / NCIMB 9279 / R1 / VKM B-1422) OX=243230 GN=DR_0768 PE=4 SV=1	DR_0768
	Q9RWN8	217	K	UDP-N-acetylenolpyruvoylglucosamine reductase OS=Deinococcus radiodurans (strain ATCC 13939 / DSM 20539 / JCM 16871 / LMG 4051 / NBRC 15346 / NCIMB 9279 / R1 / VKM B-1422) OX=243230 GN=murB PE=3 SV=1	murB
	Q9RWN8	210	K	UDP-N-acetylenolpyruvoylglucosamine reductase OS=Deinococcus radiodurans (strain ATCC 13939 / DSM 20539 / JCM 16871 / LMG 4051 / NBRC 15346 / NCIMB 9279 / R1 / VKM B-1422) OX=243230 GN=murB PE=3 SV=1	murB
	Q9RWU2	546	K	Uncharacterized protein OS=Deinococcus radiodurans (strain ATCC 13939 / DSM 20539 / JCM 16871 / LMG 4051 / NBRC 15346 / NCIMB 9279 / R1 / VKM B-1422) OX=243230 GN=DR_0573 PE=4 SV=1	DR_0573
	Q9RX36	194	K	Penicillin-insensitive transglycosylase OS=Deinococcus radiodurans (strain ATCC 13939 / DSM 20539 / JCM 16871 / LMG 4051 / NBRC 15346 / NCIMB 9279 / R1 / VKM B-1422) OX=243230 GN=DR_0479 PE=4 SV=1	DR_0479
	Q9RX36	157	K	Penicillin-insensitive transglycosylase OS=Deinococcus radiodurans (strain ATCC 13939 / DSM 20539 / JCM 16871 / LMG 4051 / NBRC 15346 / NCIMB 9279 / R1 / VKM B-1422) OX=243230 GN=DR_0479 PE=4 SV=1	DR_0479
	Q9RXD5	833	K	Outer membrane protein OS=Deinococcus radiodurans (strain ATCC 13939 / DSM 20539 / JCM 16871 / LMG 4051 / NBRC 15346 / NCIMB 9279 / R1 / VKM B-1422) OX=243230 GN=DR_0379 PE=4 SV=1	DR_0379
	Q9RXD5	436	K	Outer membrane protein OS=Deinococcus radiodurans (strain ATCC 13939 / DSM 20539 / JCM 16871 / LMG 4051 / NBRC 15346 / NCIMB 9279 / R1 / VKM B-1422) OX=243230 GN=DR_0379 PE=4 SV=1	DR_0379
	Q9RXD5	617	K	Outer membrane protein OS=Deinococcus radiodurans (strain ATCC 13939 / DSM 20539 / JCM 16871 / LMG 4051 / NBRC 15346 / NCIMB 9279 / R1 / VKM B-1422) OX=243230 GN=DR_0379 PE=4 SV=1	DR_0379
	Q9RY39	272	K	Glutamine cyclotransferase OS=Deinococcus radiodurans (strain ATCC 13939 / DSM 20539 / JCM 16871 / LMG 4051 / NBRC 15346 / NCIMB 9279 / R1 / VKM B-1422) OX=243230 GN=DR_0112 PE=4 SV=1	DR_0112
	Q9RYF1	174	K	UDP-galactopyranose mutase OS=Deinococcus radiodurans (strain ATCC 13939 / DSM 20539 / JCM 16871 / LMG 4051 / NBRC 15346 / NCIMB 9279 / R1 / VKM B-1422) OX=243230 GN=DR_A0367 PE=1 SV=1	DR_A0367
	Q9RYM9	18	K	Uncharacterized protein DR_A0282 OS=Deinococcus radiodurans (strain ATCC 13939 / DSM 20539 / JCM 16871 / LMG 4051 / NBRC 15346 / NCIMB 9279 / R1 / VKM B-1422) OX=243230 GN=DR_A0282 PE=1 SV=1	DR_A0282
	Q9RYM9	461	K	Uncharacterized protein DR_A0282 OS=Deinococcus radiodurans (strain ATCC 13939 / DSM 20539 / JCM 16871 / LMG 4051 / NBRC 15346 / NCIMB 9279 / R1 / VKM B-1422) OX=243230 GN=DR_A0282 PE=1 SV=1	DR_A0282
	Q9RZB1	76	K	"Lipopolysaccharide biosynthesis protein, putative OS=Deinococcus radiodurans (strain ATCC 13939 / DSM 20539 / JCM 16871 / LMG 4051 / NBRC 15346 / NCIMB 9279 / R1 / VKM B-1422) OX=243230 GN=DR_A0043 PE=4 SV=1"	DR_A0043
	Q9RZB2	27	K	Glucose-1-phosphate thymidylyltransferase OS=Deinococcus radiodurans (strain ATCC 13939 / DSM 20539 / JCM 16871 / LMG 4051 / NBRC 15346 / NCIMB 9279 / R1 / VKM B-1422) OX=243230 GN=DR_A0042 PE=3 SV=1	DR_A0042
	Q9RZB5	122	K	Mannosyltransferase OS=Deinococcus radiodurans (strain ATCC 13939 / DSM 20539 / JCM 16871 / LMG 4051 / NBRC 15346 / NCIMB 9279 / R1 / VKM B-1422) OX=243230 GN=DR_A0039 PE=4 SV=1	DR_A0039
	Q9RZB5	187	K	Mannosyltransferase OS=Deinococcus radiodurans (strain ATCC 13939 / DSM 20539 / JCM 16871 / LMG 4051 / NBRC 15346 / NCIMB 9279 / R1 / VKM B-1422) OX=243230 GN=DR_A0039 PE=4 SV=1	DR_A0039
	Q9RZC0	276	K	UDP-galactose-lipid carrier transferase OS=Deinococcus radiodurans (strain ATCC 13939 / DSM 20539 / JCM 16871 / LMG 4051 / NBRC 15346 / NCIMB 9279 / R1 / VKM B-1422) OX=243230 GN=DR_A0034 PE=3 SV=1	DR_A0034
	Q9RZQ2	426	K	Uncharacterized protein OS=Deinococcus radiodurans (strain ATCC 13939 / DSM 20539 / JCM 16871 / LMG 4051 / NBRC 15346 / NCIMB 9279 / R1 / VKM B-1422) OX=243230 GN=DR_B0068 PE=4 SV=1	DR_B0068
[N] Cell motility	Q9RRE6	480	K	Protein kinase domain-containing protein OS=Deinococcus radiodurans (strain ATCC 13939 / DSM 20539 / JCM 16871 / LMG 4051 / NBRC 15346 / NCIMB 9279 / R1 / VKM B-1422) OX=243230 GN=DR_2546 PE=4 SV=1	DR_2546
	Q9RT05	542	K	General secretion pathway protein E OS=Deinococcus radiodurans (strain ATCC 13939 / DSM 20539 / JCM 16871 / LMG 4051 / NBRC 15346 / NCIMB 9279 / R1 / VKM B-1422) OX=243230 GN=DR_1964 PE=3 SV=1	DR_1964
	Q9RT05	432	K	General secretion pathway protein E OS=Deinococcus radiodurans (strain ATCC 13939 / DSM 20539 / JCM 16871 / LMG 4051 / NBRC 15346 / NCIMB 9279 / R1 / VKM B-1422) OX=243230 GN=DR_1964 PE=3 SV=1	DR_1964
	Q9RT05	409	K	General secretion pathway protein E OS=Deinococcus radiodurans (strain ATCC 13939 / DSM 20539 / JCM 16871 / LMG 4051 / NBRC 15346 / NCIMB 9279 / R1 / VKM B-1422) OX=243230 GN=DR_1964 PE=3 SV=1	DR_1964
	Q9RT06	304	K	Twitching mobility protein OS=Deinococcus radiodurans (strain ATCC 13939 / DSM 20539 / JCM 16871 / LMG 4051 / NBRC 15346 / NCIMB 9279 / R1 / VKM B-1422) OX=243230 GN=DR_1963 PE=3 SV=1	DR_1963
	Q9RTA2	99	K	Pilin biogenesis protein OS=Deinococcus radiodurans (strain ATCC 13939 / DSM 20539 / JCM 16871 / LMG 4051 / NBRC 15346 / NCIMB 9279 / R1 / VKM B-1422) OX=243230 GN=DR_1863 PE=3 SV=1	DR_1863
	Q9RTA2	127	K	Pilin biogenesis protein OS=Deinococcus radiodurans (strain ATCC 13939 / DSM 20539 / JCM 16871 / LMG 4051 / NBRC 15346 / NCIMB 9279 / R1 / VKM B-1422) OX=243230 GN=DR_1863 PE=3 SV=1	DR_1863
	Q9RTA2	46	K	Pilin biogenesis protein OS=Deinococcus radiodurans (strain ATCC 13939 / DSM 20539 / JCM 16871 / LMG 4051 / NBRC 15346 / NCIMB 9279 / R1 / VKM B-1422) OX=243230 GN=DR_1863 PE=3 SV=1	DR_1863
	Q9RTA2	268	K	Pilin biogenesis protein OS=Deinococcus radiodurans (strain ATCC 13939 / DSM 20539 / JCM 16871 / LMG 4051 / NBRC 15346 / NCIMB 9279 / R1 / VKM B-1422) OX=243230 GN=DR_1863 PE=3 SV=1	DR_1863
	Q9RUD9	124	K	Uncharacterized protein OS=Deinococcus radiodurans (strain ATCC 13939 / DSM 20539 / JCM 16871 / LMG 4051 / NBRC 15346 / NCIMB 9279 / R1 / VKM B-1422) OX=243230 GN=DR_1448 PE=4 SV=1	DR_1448
	Q9RUD9	285	K	Uncharacterized protein OS=Deinococcus radiodurans (strain ATCC 13939 / DSM 20539 / JCM 16871 / LMG 4051 / NBRC 15346 / NCIMB 9279 / R1 / VKM B-1422) OX=243230 GN=DR_1448 PE=4 SV=1	DR_1448
	Q9RUD9	126	K	Uncharacterized protein OS=Deinococcus radiodurans (strain ATCC 13939 / DSM 20539 / JCM 16871 / LMG 4051 / NBRC 15346 / NCIMB 9279 / R1 / VKM B-1422) OX=243230 GN=DR_1448 PE=4 SV=1	DR_1448
	Q9RUD9	258	K	Uncharacterized protein OS=Deinococcus radiodurans (strain ATCC 13939 / DSM 20539 / JCM 16871 / LMG 4051 / NBRC 15346 / NCIMB 9279 / R1 / VKM B-1422) OX=243230 GN=DR_1448 PE=4 SV=1	DR_1448
	Q9RUZ8	146	K	"Pilin, type IV, putative OS=Deinococcus radiodurans (strain ATCC 13939 / DSM 20539 / JCM 16871 / LMG 4051 / NBRC 15346 / NCIMB 9279 / R1 / VKM B-1422) OX=243230 GN=DR_1232 PE=4 SV=1"	DR_1232
	Q9RV58	189	K	Protein DR_1172 OS=Deinococcus radiodurans (strain ATCC 13939 / DSM 20539 / JCM 16871 / LMG 4051 / NBRC 15346 / NCIMB 9279 / R1 / VKM B-1422) OX=243230 GN=DR_1172 PE=1 SV=1	DR_1172
	Q9RV58	78	K	Protein DR_1172 OS=Deinococcus radiodurans (strain ATCC 13939 / DSM 20539 / JCM 16871 / LMG 4051 / NBRC 15346 / NCIMB 9279 / R1 / VKM B-1422) OX=243230 GN=DR_1172 PE=1 SV=1	DR_1172
	Q9RV58	143	K	Protein DR_1172 OS=Deinococcus radiodurans (strain ATCC 13939 / DSM 20539 / JCM 16871 / LMG 4051 / NBRC 15346 / NCIMB 9279 / R1 / VKM B-1422) OX=243230 GN=DR_1172 PE=1 SV=1	DR_1172
	Q9RV58	200	K	Protein DR_1172 OS=Deinococcus radiodurans (strain ATCC 13939 / DSM 20539 / JCM 16871 / LMG 4051 / NBRC 15346 / NCIMB 9279 / R1 / VKM B-1422) OX=243230 GN=DR_1172 PE=1 SV=1	DR_1172
	Q9RV58	87	K	Protein DR_1172 OS=Deinococcus radiodurans (strain ATCC 13939 / DSM 20539 / JCM 16871 / LMG 4051 / NBRC 15346 / NCIMB 9279 / R1 / VKM B-1422) OX=243230 GN=DR_1172 PE=1 SV=1	DR_1172
	Q9RV58	255	K	Protein DR_1172 OS=Deinococcus radiodurans (strain ATCC 13939 / DSM 20539 / JCM 16871 / LMG 4051 / NBRC 15346 / NCIMB 9279 / R1 / VKM B-1422) OX=243230 GN=DR_1172 PE=1 SV=1	DR_1172
	Q9RV58	65	K	Protein DR_1172 OS=Deinococcus radiodurans (strain ATCC 13939 / DSM 20539 / JCM 16871 / LMG 4051 / NBRC 15346 / NCIMB 9279 / R1 / VKM B-1422) OX=243230 GN=DR_1172 PE=1 SV=1	DR_1172
	Q9RV58	240	K	Protein DR_1172 OS=Deinococcus radiodurans (strain ATCC 13939 / DSM 20539 / JCM 16871 / LMG 4051 / NBRC 15346 / NCIMB 9279 / R1 / VKM B-1422) OX=243230 GN=DR_1172 PE=1 SV=1	DR_1172
	Q9RV58	120	K	Protein DR_1172 OS=Deinococcus radiodurans (strain ATCC 13939 / DSM 20539 / JCM 16871 / LMG 4051 / NBRC 15346 / NCIMB 9279 / R1 / VKM B-1422) OX=243230 GN=DR_1172 PE=1 SV=1	DR_1172
	Q9RV58	253	K	Protein DR_1172 OS=Deinococcus radiodurans (strain ATCC 13939 / DSM 20539 / JCM 16871 / LMG 4051 / NBRC 15346 / NCIMB 9279 / R1 / VKM B-1422) OX=243230 GN=DR_1172 PE=1 SV=1	DR_1172
	Q9RV58	213	K	Protein DR_1172 OS=Deinococcus radiodurans (strain ATCC 13939 / DSM 20539 / JCM 16871 / LMG 4051 / NBRC 15346 / NCIMB 9279 / R1 / VKM B-1422) OX=243230 GN=DR_1172 PE=1 SV=1	DR_1172
	Q9RV58	183	K	Protein DR_1172 OS=Deinococcus radiodurans (strain ATCC 13939 / DSM 20539 / JCM 16871 / LMG 4051 / NBRC 15346 / NCIMB 9279 / R1 / VKM B-1422) OX=243230 GN=DR_1172 PE=1 SV=1	DR_1172
	Q9RV58	138	K	Protein DR_1172 OS=Deinococcus radiodurans (strain ATCC 13939 / DSM 20539 / JCM 16871 / LMG 4051 / NBRC 15346 / NCIMB 9279 / R1 / VKM B-1422) OX=243230 GN=DR_1172 PE=1 SV=1	DR_1172
	Q9RV58	218	K	Protein DR_1172 OS=Deinococcus radiodurans (strain ATCC 13939 / DSM 20539 / JCM 16871 / LMG 4051 / NBRC 15346 / NCIMB 9279 / R1 / VKM B-1422) OX=243230 GN=DR_1172 PE=1 SV=1	DR_1172
	Q9RV58	12	K	Protein DR_1172 OS=Deinococcus radiodurans (strain ATCC 13939 / DSM 20539 / JCM 16871 / LMG 4051 / NBRC 15346 / NCIMB 9279 / R1 / VKM B-1422) OX=243230 GN=DR_1172 PE=1 SV=1	DR_1172
	Q9RV58	109	K	Protein DR_1172 OS=Deinococcus radiodurans (strain ATCC 13939 / DSM 20539 / JCM 16871 / LMG 4051 / NBRC 15346 / NCIMB 9279 / R1 / VKM B-1422) OX=243230 GN=DR_1172 PE=1 SV=1	DR_1172
	Q9RV58	59	K	Protein DR_1172 OS=Deinococcus radiodurans (strain ATCC 13939 / DSM 20539 / JCM 16871 / LMG 4051 / NBRC 15346 / NCIMB 9279 / R1 / VKM B-1422) OX=243230 GN=DR_1172 PE=1 SV=1	DR_1172
	Q9RV58	231	K	Protein DR_1172 OS=Deinococcus radiodurans (strain ATCC 13939 / DSM 20539 / JCM 16871 / LMG 4051 / NBRC 15346 / NCIMB 9279 / R1 / VKM B-1422) OX=243230 GN=DR_1172 PE=1 SV=1	DR_1172
	Q9RV58	191	K	Protein DR_1172 OS=Deinococcus radiodurans (strain ATCC 13939 / DSM 20539 / JCM 16871 / LMG 4051 / NBRC 15346 / NCIMB 9279 / R1 / VKM B-1422) OX=243230 GN=DR_1172 PE=1 SV=1	DR_1172
	Q9RV58	173	K	Protein DR_1172 OS=Deinococcus radiodurans (strain ATCC 13939 / DSM 20539 / JCM 16871 / LMG 4051 / NBRC 15346 / NCIMB 9279 / R1 / VKM B-1422) OX=243230 GN=DR_1172 PE=1 SV=1	DR_1172
	Q9RV58	151	K	Protein DR_1172 OS=Deinococcus radiodurans (strain ATCC 13939 / DSM 20539 / JCM 16871 / LMG 4051 / NBRC 15346 / NCIMB 9279 / R1 / VKM B-1422) OX=243230 GN=DR_1172 PE=1 SV=1	DR_1172
	Q9RV58	178	K	Protein DR_1172 OS=Deinococcus radiodurans (strain ATCC 13939 / DSM 20539 / JCM 16871 / LMG 4051 / NBRC 15346 / NCIMB 9279 / R1 / VKM B-1422) OX=243230 GN=DR_1172 PE=1 SV=1	DR_1172
	Q9RV58	247	K	Protein DR_1172 OS=Deinococcus radiodurans (strain ATCC 13939 / DSM 20539 / JCM 16871 / LMG 4051 / NBRC 15346 / NCIMB 9279 / R1 / VKM B-1422) OX=243230 GN=DR_1172 PE=1 SV=1	DR_1172
	Q9RW95	158	K	Probable type IV piliation system protein DR_0774 OS=Deinococcus radiodurans (strain ATCC 13939 / DSM 20539 / JCM 16871 / LMG 4051 / NBRC 15346 / NCIMB 9279 / R1 / VKM B-1422) OX=243230 GN=DR_0774 PE=1 SV=1	DR_0774
	Q9RW95	267	K	Probable type IV piliation system protein DR_0774 OS=Deinococcus radiodurans (strain ATCC 13939 / DSM 20539 / JCM 16871 / LMG 4051 / NBRC 15346 / NCIMB 9279 / R1 / VKM B-1422) OX=243230 GN=DR_0774 PE=1 SV=1	DR_0774
	Q9RW95	606	K	Probable type IV piliation system protein DR_0774 OS=Deinococcus radiodurans (strain ATCC 13939 / DSM 20539 / JCM 16871 / LMG 4051 / NBRC 15346 / NCIMB 9279 / R1 / VKM B-1422) OX=243230 GN=DR_0774 PE=1 SV=1	DR_0774
	Q9RW99	173	K	"Fimbrial assembly protein PilM, putative OS=Deinococcus radiodurans (strain ATCC 13939 / DSM 20539 / JCM 16871 / LMG 4051 / NBRC 15346 / NCIMB 9279 / R1 / VKM B-1422) OX=243230 GN=DR_0770 PE=4 SV=1"	DR_0770
	Q9RW99	332	K	"Fimbrial assembly protein PilM, putative OS=Deinococcus radiodurans (strain ATCC 13939 / DSM 20539 / JCM 16871 / LMG 4051 / NBRC 15346 / NCIMB 9279 / R1 / VKM B-1422) OX=243230 GN=DR_0770 PE=4 SV=1"	DR_0770
	Q9RWL9	214	K	Cell division cycle protein 48-related protein OS=Deinococcus radiodurans (strain ATCC 13939 / DSM 20539 / JCM 16871 / LMG 4051 / NBRC 15346 / NCIMB 9279 / R1 / VKM B-1422) OX=243230 GN=DR_0647 PE=3 SV=1	DR_0647
	Q9RWW7	268	K	"Pilin, type IV, putative OS=Deinococcus radiodurans (strain ATCC 13939 / DSM 20539 / JCM 16871 / LMG 4051 / NBRC 15346 / NCIMB 9279 / R1 / VKM B-1422) OX=243230 GN=DR_0548 PE=4 SV=1"	DR_0548
	Q9RWW7	193	K	"Pilin, type IV, putative OS=Deinococcus radiodurans (strain ATCC 13939 / DSM 20539 / JCM 16871 / LMG 4051 / NBRC 15346 / NCIMB 9279 / R1 / VKM B-1422) OX=243230 GN=DR_0548 PE=4 SV=1"	DR_0548
	Q9RYG3	226	K	Methyl-accepting chemotaxis protein OS=Deinococcus radiodurans (strain ATCC 13939 / DSM 20539 / JCM 16871 / LMG 4051 / NBRC 15346 / NCIMB 9279 / R1 / VKM B-1422) OX=243230 GN=DR_A0354 PE=4 SV=1	DR_A0354
	Q9RT06	340	K	Twitching mobility protein OS=Deinococcus radiodurans (strain ATCC 13939 / DSM 20539 / JCM 16871 / LMG 4051 / NBRC 15346 / NCIMB 9279 / R1 / VKM B-1422) OX=243230 GN=DR_1963 PE=3 SV=1	DR_1963
	Q9RV58	133	K	Protein DR_1172 OS=Deinococcus radiodurans (strain ATCC 13939 / DSM 20539 / JCM 16871 / LMG 4051 / NBRC 15346 / NCIMB 9279 / R1 / VKM B-1422) OX=243230 GN=DR_1172 PE=1 SV=1	DR_1172
	Q9RWL9	229	K	Cell division cycle protein 48-related protein OS=Deinococcus radiodurans (strain ATCC 13939 / DSM 20539 / JCM 16871 / LMG 4051 / NBRC 15346 / NCIMB 9279 / R1 / VKM B-1422) OX=243230 GN=DR_0647 PE=3 SV=1	DR_0647
	Q9RYG3	573	K	Methyl-accepting chemotaxis protein OS=Deinococcus radiodurans (strain ATCC 13939 / DSM 20539 / JCM 16871 / LMG 4051 / NBRC 15346 / NCIMB 9279 / R1 / VKM B-1422) OX=243230 GN=DR_A0354 PE=4 SV=1	DR_A0354
	Q9RUD9	178	K	Uncharacterized protein OS=Deinococcus radiodurans (strain ATCC 13939 / DSM 20539 / JCM 16871 / LMG 4051 / NBRC 15346 / NCIMB 9279 / R1 / VKM B-1422) OX=243230 GN=DR_1448 PE=4 SV=1	DR_1448
	Q9RUZ6	152	K	Uncharacterized protein OS=Deinococcus radiodurans (strain ATCC 13939 / DSM 20539 / JCM 16871 / LMG 4051 / NBRC 15346 / NCIMB 9279 / R1 / VKM B-1422) OX=243230 GN=DR_1234 PE=4 SV=1	DR_1234
	Q9RUZ8	86	K	"Pilin, type IV, putative OS=Deinococcus radiodurans (strain ATCC 13939 / DSM 20539 / JCM 16871 / LMG 4051 / NBRC 15346 / NCIMB 9279 / R1 / VKM B-1422) OX=243230 GN=DR_1232 PE=4 SV=1"	DR_1232
	Q9RV58	35	K	Protein DR_1172 OS=Deinococcus radiodurans (strain ATCC 13939 / DSM 20539 / JCM 16871 / LMG 4051 / NBRC 15346 / NCIMB 9279 / R1 / VKM B-1422) OX=243230 GN=DR_1172 PE=1 SV=1	DR_1172
	Q9RV58	131	K	Protein DR_1172 OS=Deinococcus radiodurans (strain ATCC 13939 / DSM 20539 / JCM 16871 / LMG 4051 / NBRC 15346 / NCIMB 9279 / R1 / VKM B-1422) OX=243230 GN=DR_1172 PE=1 SV=1	DR_1172
	Q9RV58	40	K	Protein DR_1172 OS=Deinococcus radiodurans (strain ATCC 13939 / DSM 20539 / JCM 16871 / LMG 4051 / NBRC 15346 / NCIMB 9279 / R1 / VKM B-1422) OX=243230 GN=DR_1172 PE=1 SV=1	DR_1172
	Q9RV58	171	K	Protein DR_1172 OS=Deinococcus radiodurans (strain ATCC 13939 / DSM 20539 / JCM 16871 / LMG 4051 / NBRC 15346 / NCIMB 9279 / R1 / VKM B-1422) OX=243230 GN=DR_1172 PE=1 SV=1	DR_1172
	Q9RZQ7	287	K	Uncharacterized protein OS=Deinococcus radiodurans (strain ATCC 13939 / DSM 20539 / JCM 16871 / LMG 4051 / NBRC 15346 / NCIMB 9279 / R1 / VKM B-1422) OX=243230 GN=DR_B0063 PE=4 SV=1	DR_B0063
[W] Extracellular structures	Q9RTW8	156	K	FecR domain-containing protein OS=Deinococcus radiodurans (strain ATCC 13939 / DSM 20539 / JCM 16871 / LMG 4051 / NBRC 15346 / NCIMB 9279 / R1 / VKM B-1422) OX=243230 GN=DR_1634 PE=4 SV=1	DR_1634
	Q9RTW8	178	K	FecR domain-containing protein OS=Deinococcus radiodurans (strain ATCC 13939 / DSM 20539 / JCM 16871 / LMG 4051 / NBRC 15346 / NCIMB 9279 / R1 / VKM B-1422) OX=243230 GN=DR_1634 PE=4 SV=1	DR_1634
[U] Intracellular trafficking, secretion, and vesicular transport	Q9RRE6	480	K	Protein kinase domain-containing protein OS=Deinococcus radiodurans (strain ATCC 13939 / DSM 20539 / JCM 16871 / LMG 4051 / NBRC 15346 / NCIMB 9279 / R1 / VKM B-1422) OX=243230 GN=DR_2546 PE=4 SV=1	DR_2546
	Q9RRK5	245	K	Uncharacterized WD repeat-containing protein DR_2484 OS=Deinococcus radiodurans (strain ATCC 13939 / DSM 20539 / JCM 16871 / LMG 4051 / NBRC 15346 / NCIMB 9279 / R1 / VKM B-1422) OX=243230 GN=DR_2484 PE=4 SV=1	DR_2484
	Q9RS67	207	K	Signal recognition particle receptor FtsY OS=Deinococcus radiodurans (strain ATCC 13939 / DSM 20539 / JCM 16871 / LMG 4051 / NBRC 15346 / NCIMB 9279 / R1 / VKM B-1422) OX=243230 GN=ftsY PE=3 SV=1	ftsY
	Q9RS67	250	K	Signal recognition particle receptor FtsY OS=Deinococcus radiodurans (strain ATCC 13939 / DSM 20539 / JCM 16871 / LMG 4051 / NBRC 15346 / NCIMB 9279 / R1 / VKM B-1422) OX=243230 GN=ftsY PE=3 SV=1	ftsY
	Q9RS67	264	K	Signal recognition particle receptor FtsY OS=Deinococcus radiodurans (strain ATCC 13939 / DSM 20539 / JCM 16871 / LMG 4051 / NBRC 15346 / NCIMB 9279 / R1 / VKM B-1422) OX=243230 GN=ftsY PE=3 SV=1	ftsY
	Q9RS67	270	K	Signal recognition particle receptor FtsY OS=Deinococcus radiodurans (strain ATCC 13939 / DSM 20539 / JCM 16871 / LMG 4051 / NBRC 15346 / NCIMB 9279 / R1 / VKM B-1422) OX=243230 GN=ftsY PE=3 SV=1	ftsY
	Q9RSH5	53	K	Membrane protein insertase YidC OS=Deinococcus radiodurans (strain ATCC 13939 / DSM 20539 / JCM 16871 / LMG 4051 / NBRC 15346 / NCIMB 9279 / R1 / VKM B-1422) OX=243230 GN=yidC PE=3 SV=1	yidC
	Q9RSH5	63	K	Membrane protein insertase YidC OS=Deinococcus radiodurans (strain ATCC 13939 / DSM 20539 / JCM 16871 / LMG 4051 / NBRC 15346 / NCIMB 9279 / R1 / VKM B-1422) OX=243230 GN=yidC PE=3 SV=1	yidC
	Q9RSH5	259	K	Membrane protein insertase YidC OS=Deinococcus radiodurans (strain ATCC 13939 / DSM 20539 / JCM 16871 / LMG 4051 / NBRC 15346 / NCIMB 9279 / R1 / VKM B-1422) OX=243230 GN=yidC PE=3 SV=1	yidC
	Q9RSK8	430	K	Protein translocase subunit SecY OS=Deinococcus radiodurans (strain ATCC 13939 / DSM 20539 / JCM 16871 / LMG 4051 / NBRC 15346 / NCIMB 9279 / R1 / VKM B-1422) OX=243230 GN=secY PE=3 SV=1	secY
	Q9RSM8	281	K	Endopeptidase IV-related protein OS=Deinococcus radiodurans (strain ATCC 13939 / DSM 20539 / JCM 16871 / LMG 4051 / NBRC 15346 / NCIMB 9279 / R1 / VKM B-1422) OX=243230 GN=DR_2096 PE=4 SV=1	DR_2096
	Q9RSM8	166	K	Endopeptidase IV-related protein OS=Deinococcus radiodurans (strain ATCC 13939 / DSM 20539 / JCM 16871 / LMG 4051 / NBRC 15346 / NCIMB 9279 / R1 / VKM B-1422) OX=243230 GN=DR_2096 PE=4 SV=1	DR_2096
	Q9RSM8	180	K	Endopeptidase IV-related protein OS=Deinococcus radiodurans (strain ATCC 13939 / DSM 20539 / JCM 16871 / LMG 4051 / NBRC 15346 / NCIMB 9279 / R1 / VKM B-1422) OX=243230 GN=DR_2096 PE=4 SV=1	DR_2096
	Q9RSM8	440	K	Endopeptidase IV-related protein OS=Deinococcus radiodurans (strain ATCC 13939 / DSM 20539 / JCM 16871 / LMG 4051 / NBRC 15346 / NCIMB 9279 / R1 / VKM B-1422) OX=243230 GN=DR_2096 PE=4 SV=1	DR_2096
	Q9RSM8	321	K	Endopeptidase IV-related protein OS=Deinococcus radiodurans (strain ATCC 13939 / DSM 20539 / JCM 16871 / LMG 4051 / NBRC 15346 / NCIMB 9279 / R1 / VKM B-1422) OX=243230 GN=DR_2096 PE=4 SV=1	DR_2096
	Q9RSM8	295	K	Endopeptidase IV-related protein OS=Deinococcus radiodurans (strain ATCC 13939 / DSM 20539 / JCM 16871 / LMG 4051 / NBRC 15346 / NCIMB 9279 / R1 / VKM B-1422) OX=243230 GN=DR_2096 PE=4 SV=1	DR_2096
	Q9RSZ7	159	K	ATP-dependent Clp protease proteolytic subunit OS=Deinococcus radiodurans (strain ATCC 13939 / DSM 20539 / JCM 16871 / LMG 4051 / NBRC 15346 / NCIMB 9279 / R1 / VKM B-1422) OX=243230 GN=clpP PE=3 SV=1	clpP
	Q9RT05	542	K	General secretion pathway protein E OS=Deinococcus radiodurans (strain ATCC 13939 / DSM 20539 / JCM 16871 / LMG 4051 / NBRC 15346 / NCIMB 9279 / R1 / VKM B-1422) OX=243230 GN=DR_1964 PE=3 SV=1	DR_1964
	Q9RT05	432	K	General secretion pathway protein E OS=Deinococcus radiodurans (strain ATCC 13939 / DSM 20539 / JCM 16871 / LMG 4051 / NBRC 15346 / NCIMB 9279 / R1 / VKM B-1422) OX=243230 GN=DR_1964 PE=3 SV=1	DR_1964
	Q9RT05	409	K	General secretion pathway protein E OS=Deinococcus radiodurans (strain ATCC 13939 / DSM 20539 / JCM 16871 / LMG 4051 / NBRC 15346 / NCIMB 9279 / R1 / VKM B-1422) OX=243230 GN=DR_1964 PE=3 SV=1	DR_1964
	Q9RT06	304	K	Twitching mobility protein OS=Deinococcus radiodurans (strain ATCC 13939 / DSM 20539 / JCM 16871 / LMG 4051 / NBRC 15346 / NCIMB 9279 / R1 / VKM B-1422) OX=243230 GN=DR_1963 PE=3 SV=1	DR_1963
	Q9RTA2	99	K	Pilin biogenesis protein OS=Deinococcus radiodurans (strain ATCC 13939 / DSM 20539 / JCM 16871 / LMG 4051 / NBRC 15346 / NCIMB 9279 / R1 / VKM B-1422) OX=243230 GN=DR_1863 PE=3 SV=1	DR_1863
	Q9RTA2	127	K	Pilin biogenesis protein OS=Deinococcus radiodurans (strain ATCC 13939 / DSM 20539 / JCM 16871 / LMG 4051 / NBRC 15346 / NCIMB 9279 / R1 / VKM B-1422) OX=243230 GN=DR_1863 PE=3 SV=1	DR_1863
	Q9RTA2	46	K	Pilin biogenesis protein OS=Deinococcus radiodurans (strain ATCC 13939 / DSM 20539 / JCM 16871 / LMG 4051 / NBRC 15346 / NCIMB 9279 / R1 / VKM B-1422) OX=243230 GN=DR_1863 PE=3 SV=1	DR_1863
	Q9RTA2	268	K	Pilin biogenesis protein OS=Deinococcus radiodurans (strain ATCC 13939 / DSM 20539 / JCM 16871 / LMG 4051 / NBRC 15346 / NCIMB 9279 / R1 / VKM B-1422) OX=243230 GN=DR_1863 PE=3 SV=1	DR_1863
	Q9RTC9	170	K	Signal recognition particle protein OS=Deinococcus radiodurans (strain ATCC 13939 / DSM 20539 / JCM 16871 / LMG 4051 / NBRC 15346 / NCIMB 9279 / R1 / VKM B-1422) OX=243230 GN=ffh PE=3 SV=1	ffh
	Q9RTC9	28	K	Signal recognition particle protein OS=Deinococcus radiodurans (strain ATCC 13939 / DSM 20539 / JCM 16871 / LMG 4051 / NBRC 15346 / NCIMB 9279 / R1 / VKM B-1422) OX=243230 GN=ffh PE=3 SV=1	ffh
	Q9RTC9	118	K	Signal recognition particle protein OS=Deinococcus radiodurans (strain ATCC 13939 / DSM 20539 / JCM 16871 / LMG 4051 / NBRC 15346 / NCIMB 9279 / R1 / VKM B-1422) OX=243230 GN=ffh PE=3 SV=1	ffh
	Q9RTC9	266	K	Signal recognition particle protein OS=Deinococcus radiodurans (strain ATCC 13939 / DSM 20539 / JCM 16871 / LMG 4051 / NBRC 15346 / NCIMB 9279 / R1 / VKM B-1422) OX=243230 GN=ffh PE=3 SV=1	ffh
	Q9RTC9	406	K	Signal recognition particle protein OS=Deinococcus radiodurans (strain ATCC 13939 / DSM 20539 / JCM 16871 / LMG 4051 / NBRC 15346 / NCIMB 9279 / R1 / VKM B-1422) OX=243230 GN=ffh PE=3 SV=1	ffh
	Q9RTC9	8	K	Signal recognition particle protein OS=Deinococcus radiodurans (strain ATCC 13939 / DSM 20539 / JCM 16871 / LMG 4051 / NBRC 15346 / NCIMB 9279 / R1 / VKM B-1422) OX=243230 GN=ffh PE=3 SV=1	ffh
	Q9RTC9	151	K	Signal recognition particle protein OS=Deinococcus radiodurans (strain ATCC 13939 / DSM 20539 / JCM 16871 / LMG 4051 / NBRC 15346 / NCIMB 9279 / R1 / VKM B-1422) OX=243230 GN=ffh PE=3 SV=1	ffh
	Q9RTC9	415	K	Signal recognition particle protein OS=Deinococcus radiodurans (strain ATCC 13939 / DSM 20539 / JCM 16871 / LMG 4051 / NBRC 15346 / NCIMB 9279 / R1 / VKM B-1422) OX=243230 GN=ffh PE=3 SV=1	ffh
	Q9RTE3	6	K	Multifunctional fusion protein OS=Deinococcus radiodurans (strain ATCC 13939 / DSM 20539 / JCM 16871 / LMG 4051 / NBRC 15346 / NCIMB 9279 / R1 / VKM B-1422) OX=243230 GN=secD PE=1 SV=1	secD
	Q9RTE3	533	K	Multifunctional fusion protein OS=Deinococcus radiodurans (strain ATCC 13939 / DSM 20539 / JCM 16871 / LMG 4051 / NBRC 15346 / NCIMB 9279 / R1 / VKM B-1422) OX=243230 GN=secD PE=1 SV=1	secD
	Q9RTE3	472	K	Multifunctional fusion protein OS=Deinococcus radiodurans (strain ATCC 13939 / DSM 20539 / JCM 16871 / LMG 4051 / NBRC 15346 / NCIMB 9279 / R1 / VKM B-1422) OX=243230 GN=secD PE=1 SV=1	secD
	Q9RTE3	209	K	Multifunctional fusion protein OS=Deinococcus radiodurans (strain ATCC 13939 / DSM 20539 / JCM 16871 / LMG 4051 / NBRC 15346 / NCIMB 9279 / R1 / VKM B-1422) OX=243230 GN=secD PE=1 SV=1	secD
	Q9RTE3	375	K	Multifunctional fusion protein OS=Deinococcus radiodurans (strain ATCC 13939 / DSM 20539 / JCM 16871 / LMG 4051 / NBRC 15346 / NCIMB 9279 / R1 / VKM B-1422) OX=243230 GN=secD PE=1 SV=1	secD
	Q9RTE3	278	K	Multifunctional fusion protein OS=Deinococcus radiodurans (strain ATCC 13939 / DSM 20539 / JCM 16871 / LMG 4051 / NBRC 15346 / NCIMB 9279 / R1 / VKM B-1422) OX=243230 GN=secD PE=1 SV=1	secD
	Q9RTE3	216	K	Multifunctional fusion protein OS=Deinococcus radiodurans (strain ATCC 13939 / DSM 20539 / JCM 16871 / LMG 4051 / NBRC 15346 / NCIMB 9279 / R1 / VKM B-1422) OX=243230 GN=secD PE=1 SV=1	secD
	Q9RTE3	224	K	Multifunctional fusion protein OS=Deinococcus radiodurans (strain ATCC 13939 / DSM 20539 / JCM 16871 / LMG 4051 / NBRC 15346 / NCIMB 9279 / R1 / VKM B-1422) OX=243230 GN=secD PE=1 SV=1	secD
	Q9RTE3	100	K	Multifunctional fusion protein OS=Deinococcus radiodurans (strain ATCC 13939 / DSM 20539 / JCM 16871 / LMG 4051 / NBRC 15346 / NCIMB 9279 / R1 / VKM B-1422) OX=243230 GN=secD PE=1 SV=1	secD
	Q9RTW8	156	K	FecR domain-containing protein OS=Deinococcus radiodurans (strain ATCC 13939 / DSM 20539 / JCM 16871 / LMG 4051 / NBRC 15346 / NCIMB 9279 / R1 / VKM B-1422) OX=243230 GN=DR_1634 PE=4 SV=1	DR_1634
	Q9RTW8	178	K	FecR domain-containing protein OS=Deinococcus radiodurans (strain ATCC 13939 / DSM 20539 / JCM 16871 / LMG 4051 / NBRC 15346 / NCIMB 9279 / R1 / VKM B-1422) OX=243230 GN=DR_1634 PE=4 SV=1	DR_1634
	Q9RUD9	124	K	Uncharacterized protein OS=Deinococcus radiodurans (strain ATCC 13939 / DSM 20539 / JCM 16871 / LMG 4051 / NBRC 15346 / NCIMB 9279 / R1 / VKM B-1422) OX=243230 GN=DR_1448 PE=4 SV=1	DR_1448
	Q9RUD9	285	K	Uncharacterized protein OS=Deinococcus radiodurans (strain ATCC 13939 / DSM 20539 / JCM 16871 / LMG 4051 / NBRC 15346 / NCIMB 9279 / R1 / VKM B-1422) OX=243230 GN=DR_1448 PE=4 SV=1	DR_1448
	Q9RUD9	126	K	Uncharacterized protein OS=Deinococcus radiodurans (strain ATCC 13939 / DSM 20539 / JCM 16871 / LMG 4051 / NBRC 15346 / NCIMB 9279 / R1 / VKM B-1422) OX=243230 GN=DR_1448 PE=4 SV=1	DR_1448
	Q9RUD9	258	K	Uncharacterized protein OS=Deinococcus radiodurans (strain ATCC 13939 / DSM 20539 / JCM 16871 / LMG 4051 / NBRC 15346 / NCIMB 9279 / R1 / VKM B-1422) OX=243230 GN=DR_1448 PE=4 SV=1	DR_1448
	Q9RUF9	75	K	Signal peptidase I OS=Deinococcus radiodurans (strain ATCC 13939 / DSM 20539 / JCM 16871 / LMG 4051 / NBRC 15346 / NCIMB 9279 / R1 / VKM B-1422) OX=243230 GN=DR_1427 PE=3 SV=1	DR_1427
	Q9RUF9	68	K	Signal peptidase I OS=Deinococcus radiodurans (strain ATCC 13939 / DSM 20539 / JCM 16871 / LMG 4051 / NBRC 15346 / NCIMB 9279 / R1 / VKM B-1422) OX=243230 GN=DR_1427 PE=3 SV=1	DR_1427
	Q9RUF9	82	K	Signal peptidase I OS=Deinococcus radiodurans (strain ATCC 13939 / DSM 20539 / JCM 16871 / LMG 4051 / NBRC 15346 / NCIMB 9279 / R1 / VKM B-1422) OX=243230 GN=DR_1427 PE=3 SV=1	DR_1427
	Q9RUW8	331	K	60 kDa SS-A/Ro ribonucleoprotein homolog OS=Deinococcus radiodurans (strain ATCC 13939 / DSM 20539 / JCM 16871 / LMG 4051 / NBRC 15346 / NCIMB 9279 / R1 / VKM B-1422) OX=243230 GN=rsr PE=1 SV=1	rsr
	Q9RUW8	211	K	60 kDa SS-A/Ro ribonucleoprotein homolog OS=Deinococcus radiodurans (strain ATCC 13939 / DSM 20539 / JCM 16871 / LMG 4051 / NBRC 15346 / NCIMB 9279 / R1 / VKM B-1422) OX=243230 GN=rsr PE=1 SV=1	rsr
	Q9RUZ8	146	K	"Pilin, type IV, putative OS=Deinococcus radiodurans (strain ATCC 13939 / DSM 20539 / JCM 16871 / LMG 4051 / NBRC 15346 / NCIMB 9279 / R1 / VKM B-1422) OX=243230 GN=DR_1232 PE=4 SV=1"	DR_1232
	Q9RUZ9	548	K	Uncharacterized protein OS=Deinococcus radiodurans (strain ATCC 13939 / DSM 20539 / JCM 16871 / LMG 4051 / NBRC 15346 / NCIMB 9279 / R1 / VKM B-1422) OX=243230 GN=DR_1231 PE=4 SV=1	DR_1231
	Q9RUZ9	760	K	Uncharacterized protein OS=Deinococcus radiodurans (strain ATCC 13939 / DSM 20539 / JCM 16871 / LMG 4051 / NBRC 15346 / NCIMB 9279 / R1 / VKM B-1422) OX=243230 GN=DR_1231 PE=4 SV=1	DR_1231
	Q9RVR2	200	K	WD_REPEATS_REGION domain-containing protein OS=Deinococcus radiodurans (strain ATCC 13939 / DSM 20539 / JCM 16871 / LMG 4051 / NBRC 15346 / NCIMB 9279 / R1 / VKM B-1422) OX=243230 GN=DR_0960 PE=4 SV=1	DR_0960
	Q9RVR2	245	K	WD_REPEATS_REGION domain-containing protein OS=Deinococcus radiodurans (strain ATCC 13939 / DSM 20539 / JCM 16871 / LMG 4051 / NBRC 15346 / NCIMB 9279 / R1 / VKM B-1422) OX=243230 GN=DR_0960 PE=4 SV=1	DR_0960
	Q9RVW7	128	K	VWFA domain-containing protein OS=Deinococcus radiodurans (strain ATCC 13939 / DSM 20539 / JCM 16871 / LMG 4051 / NBRC 15346 / NCIMB 9279 / R1 / VKM B-1422) OX=243230 GN=DR_0904 PE=4 SV=1	DR_0904
	Q9RW95	158	K	Probable type IV piliation system protein DR_0774 OS=Deinococcus radiodurans (strain ATCC 13939 / DSM 20539 / JCM 16871 / LMG 4051 / NBRC 15346 / NCIMB 9279 / R1 / VKM B-1422) OX=243230 GN=DR_0774 PE=1 SV=1	DR_0774
	Q9RW95	267	K	Probable type IV piliation system protein DR_0774 OS=Deinococcus radiodurans (strain ATCC 13939 / DSM 20539 / JCM 16871 / LMG 4051 / NBRC 15346 / NCIMB 9279 / R1 / VKM B-1422) OX=243230 GN=DR_0774 PE=1 SV=1	DR_0774
	Q9RW95	606	K	Probable type IV piliation system protein DR_0774 OS=Deinococcus radiodurans (strain ATCC 13939 / DSM 20539 / JCM 16871 / LMG 4051 / NBRC 15346 / NCIMB 9279 / R1 / VKM B-1422) OX=243230 GN=DR_0774 PE=1 SV=1	DR_0774
	Q9RW99	173	K	"Fimbrial assembly protein PilM, putative OS=Deinococcus radiodurans (strain ATCC 13939 / DSM 20539 / JCM 16871 / LMG 4051 / NBRC 15346 / NCIMB 9279 / R1 / VKM B-1422) OX=243230 GN=DR_0770 PE=4 SV=1"	DR_0770
	Q9RW99	332	K	"Fimbrial assembly protein PilM, putative OS=Deinococcus radiodurans (strain ATCC 13939 / DSM 20539 / JCM 16871 / LMG 4051 / NBRC 15346 / NCIMB 9279 / R1 / VKM B-1422) OX=243230 GN=DR_0770 PE=4 SV=1"	DR_0770
	Q9RWL9	214	K	Cell division cycle protein 48-related protein OS=Deinococcus radiodurans (strain ATCC 13939 / DSM 20539 / JCM 16871 / LMG 4051 / NBRC 15346 / NCIMB 9279 / R1 / VKM B-1422) OX=243230 GN=DR_0647 PE=3 SV=1	DR_0647
	Q9RWU0	272	K	Protein translocase subunit SecA OS=Deinococcus radiodurans (strain ATCC 13939 / DSM 20539 / JCM 16871 / LMG 4051 / NBRC 15346 / NCIMB 9279 / R1 / VKM B-1422) OX=243230 GN=secA PE=3 SV=2	secA
	Q9RWU0	677	K	Protein translocase subunit SecA OS=Deinococcus radiodurans (strain ATCC 13939 / DSM 20539 / JCM 16871 / LMG 4051 / NBRC 15346 / NCIMB 9279 / R1 / VKM B-1422) OX=243230 GN=secA PE=3 SV=2	secA
	Q9RWU0	283	K	Protein translocase subunit SecA OS=Deinococcus radiodurans (strain ATCC 13939 / DSM 20539 / JCM 16871 / LMG 4051 / NBRC 15346 / NCIMB 9279 / R1 / VKM B-1422) OX=243230 GN=secA PE=3 SV=2	secA
	Q9RWU0	7	K	Protein translocase subunit SecA OS=Deinococcus radiodurans (strain ATCC 13939 / DSM 20539 / JCM 16871 / LMG 4051 / NBRC 15346 / NCIMB 9279 / R1 / VKM B-1422) OX=243230 GN=secA PE=3 SV=2	secA
	Q9RWU0	270	K	Protein translocase subunit SecA OS=Deinococcus radiodurans (strain ATCC 13939 / DSM 20539 / JCM 16871 / LMG 4051 / NBRC 15346 / NCIMB 9279 / R1 / VKM B-1422) OX=243230 GN=secA PE=3 SV=2	secA
	Q9RWU0	249	K	Protein translocase subunit SecA OS=Deinococcus radiodurans (strain ATCC 13939 / DSM 20539 / JCM 16871 / LMG 4051 / NBRC 15346 / NCIMB 9279 / R1 / VKM B-1422) OX=243230 GN=secA PE=3 SV=2	secA
	Q9RWU0	301	K	Protein translocase subunit SecA OS=Deinococcus radiodurans (strain ATCC 13939 / DSM 20539 / JCM 16871 / LMG 4051 / NBRC 15346 / NCIMB 9279 / R1 / VKM B-1422) OX=243230 GN=secA PE=3 SV=2	secA
	Q9RWW7	268	K	"Pilin, type IV, putative OS=Deinococcus radiodurans (strain ATCC 13939 / DSM 20539 / JCM 16871 / LMG 4051 / NBRC 15346 / NCIMB 9279 / R1 / VKM B-1422) OX=243230 GN=DR_0548 PE=4 SV=1"	DR_0548
	Q9RWW7	193	K	"Pilin, type IV, putative OS=Deinococcus radiodurans (strain ATCC 13939 / DSM 20539 / JCM 16871 / LMG 4051 / NBRC 15346 / NCIMB 9279 / R1 / VKM B-1422) OX=243230 GN=DR_0548 PE=4 SV=1"	DR_0548
	Q9RX58	70	K	"Biopolymer transport protein, putative OS=Deinococcus radiodurans (strain ATCC 13939 / DSM 20539 / JCM 16871 / LMG 4051 / NBRC 15346 / NCIMB 9279 / R1 / VKM B-1422) OX=243230 GN=DR_0457 PE=3 SV=1"	DR_0457
	Q9RX58	96	K	"Biopolymer transport protein, putative OS=Deinococcus radiodurans (strain ATCC 13939 / DSM 20539 / JCM 16871 / LMG 4051 / NBRC 15346 / NCIMB 9279 / R1 / VKM B-1422) OX=243230 GN=DR_0457 PE=3 SV=1"	DR_0457
	Q9RX59	182	K	"Biopolymer transport protein, putative OS=Deinococcus radiodurans (strain ATCC 13939 / DSM 20539 / JCM 16871 / LMG 4051 / NBRC 15346 / NCIMB 9279 / R1 / VKM B-1422) OX=243230 GN=DR_0456 PE=3 SV=1"	DR_0456
	Q9RXY9	122	K	"Acyl-peptide hydrolase, putative OS=Deinococcus radiodurans (strain ATCC 13939 / DSM 20539 / JCM 16871 / LMG 4051 / NBRC 15346 / NCIMB 9279 / R1 / VKM B-1422) OX=243230 GN=DR_0165 PE=1 SV=1"	DR_0165
	Q9RXY9	111	K	"Acyl-peptide hydrolase, putative OS=Deinococcus radiodurans (strain ATCC 13939 / DSM 20539 / JCM 16871 / LMG 4051 / NBRC 15346 / NCIMB 9279 / R1 / VKM B-1422) OX=243230 GN=DR_0165 PE=1 SV=1"	DR_0165
	Q9RYL8	184	K	bMG10 domain-containing protein OS=Deinococcus radiodurans (strain ATCC 13939 / DSM 20539 / JCM 16871 / LMG 4051 / NBRC 15346 / NCIMB 9279 / R1 / VKM B-1422) OX=243230 GN=DR_A0294 PE=4 SV=1	DR_A0294
	Q9RYL9	416	K	Alpha-2-macroglobulin homolog OS=Deinococcus radiodurans (strain ATCC 13939 / DSM 20539 / JCM 16871 / LMG 4051 / NBRC 15346 / NCIMB 9279 / R1 / VKM B-1422) OX=243230 GN=DR_A0293 PE=3 SV=1	DR_A0293
	Q9RZQ3	613	K	"Extracellular nuclease, putative OS=Deinococcus radiodurans (strain ATCC 13939 / DSM 20539 / JCM 16871 / LMG 4051 / NBRC 15346 / NCIMB 9279 / R1 / VKM B-1422) OX=243230 GN=DR_B0067 PE=4 SV=1"	DR_B0067
	Q9RZQ3	163	K	"Extracellular nuclease, putative OS=Deinococcus radiodurans (strain ATCC 13939 / DSM 20539 / JCM 16871 / LMG 4051 / NBRC 15346 / NCIMB 9279 / R1 / VKM B-1422) OX=243230 GN=DR_B0067 PE=4 SV=1"	DR_B0067
	Q9RZQ3	360	K	"Extracellular nuclease, putative OS=Deinococcus radiodurans (strain ATCC 13939 / DSM 20539 / JCM 16871 / LMG 4051 / NBRC 15346 / NCIMB 9279 / R1 / VKM B-1422) OX=243230 GN=DR_B0067 PE=4 SV=1"	DR_B0067
	Q9RZQ3	627	K	"Extracellular nuclease, putative OS=Deinococcus radiodurans (strain ATCC 13939 / DSM 20539 / JCM 16871 / LMG 4051 / NBRC 15346 / NCIMB 9279 / R1 / VKM B-1422) OX=243230 GN=DR_B0067 PE=4 SV=1"	DR_B0067
	Q9RZQ3	629	K	"Extracellular nuclease, putative OS=Deinococcus radiodurans (strain ATCC 13939 / DSM 20539 / JCM 16871 / LMG 4051 / NBRC 15346 / NCIMB 9279 / R1 / VKM B-1422) OX=243230 GN=DR_B0067 PE=4 SV=1"	DR_B0067
	Q9RZQ3	583	K	"Extracellular nuclease, putative OS=Deinococcus radiodurans (strain ATCC 13939 / DSM 20539 / JCM 16871 / LMG 4051 / NBRC 15346 / NCIMB 9279 / R1 / VKM B-1422) OX=243230 GN=DR_B0067 PE=4 SV=1"	DR_B0067
	Q9RZQ3	167	K	"Extracellular nuclease, putative OS=Deinococcus radiodurans (strain ATCC 13939 / DSM 20539 / JCM 16871 / LMG 4051 / NBRC 15346 / NCIMB 9279 / R1 / VKM B-1422) OX=243230 GN=DR_B0067 PE=4 SV=1"	DR_B0067
	Q9RRK5	202	K	Uncharacterized WD repeat-containing protein DR_2484 OS=Deinococcus radiodurans (strain ATCC 13939 / DSM 20539 / JCM 16871 / LMG 4051 / NBRC 15346 / NCIMB 9279 / R1 / VKM B-1422) OX=243230 GN=DR_2484 PE=4 SV=1	DR_2484
	Q9RT06	340	K	Twitching mobility protein OS=Deinococcus radiodurans (strain ATCC 13939 / DSM 20539 / JCM 16871 / LMG 4051 / NBRC 15346 / NCIMB 9279 / R1 / VKM B-1422) OX=243230 GN=DR_1963 PE=3 SV=1	DR_1963
	Q9RWL9	229	K	Cell division cycle protein 48-related protein OS=Deinococcus radiodurans (strain ATCC 13939 / DSM 20539 / JCM 16871 / LMG 4051 / NBRC 15346 / NCIMB 9279 / R1 / VKM B-1422) OX=243230 GN=DR_0647 PE=3 SV=1	DR_0647
	Q9RYL9	476	K	Alpha-2-macroglobulin homolog OS=Deinococcus radiodurans (strain ATCC 13939 / DSM 20539 / JCM 16871 / LMG 4051 / NBRC 15346 / NCIMB 9279 / R1 / VKM B-1422) OX=243230 GN=DR_A0293 PE=3 SV=1	DR_A0293
	Q9RSH5	345	K	Membrane protein insertase YidC OS=Deinococcus radiodurans (strain ATCC 13939 / DSM 20539 / JCM 16871 / LMG 4051 / NBRC 15346 / NCIMB 9279 / R1 / VKM B-1422) OX=243230 GN=yidC PE=3 SV=1	yidC
	Q9RSK8	107	K	Protein translocase subunit SecY OS=Deinococcus radiodurans (strain ATCC 13939 / DSM 20539 / JCM 16871 / LMG 4051 / NBRC 15346 / NCIMB 9279 / R1 / VKM B-1422) OX=243230 GN=secY PE=3 SV=1	secY
	Q9RSM8	297	K	Endopeptidase IV-related protein OS=Deinococcus radiodurans (strain ATCC 13939 / DSM 20539 / JCM 16871 / LMG 4051 / NBRC 15346 / NCIMB 9279 / R1 / VKM B-1422) OX=243230 GN=DR_2096 PE=4 SV=1	DR_2096
	Q9RTC9	428	K	Signal recognition particle protein OS=Deinococcus radiodurans (strain ATCC 13939 / DSM 20539 / JCM 16871 / LMG 4051 / NBRC 15346 / NCIMB 9279 / R1 / VKM B-1422) OX=243230 GN=ffh PE=3 SV=1	ffh
	Q9RTE3	593	K	Multifunctional fusion protein OS=Deinococcus radiodurans (strain ATCC 13939 / DSM 20539 / JCM 16871 / LMG 4051 / NBRC 15346 / NCIMB 9279 / R1 / VKM B-1422) OX=243230 GN=secD PE=1 SV=1	secD
	Q9RTE3	679	K	Multifunctional fusion protein OS=Deinococcus radiodurans (strain ATCC 13939 / DSM 20539 / JCM 16871 / LMG 4051 / NBRC 15346 / NCIMB 9279 / R1 / VKM B-1422) OX=243230 GN=secD PE=1 SV=1	secD
	Q9RUD9	178	K	Uncharacterized protein OS=Deinococcus radiodurans (strain ATCC 13939 / DSM 20539 / JCM 16871 / LMG 4051 / NBRC 15346 / NCIMB 9279 / R1 / VKM B-1422) OX=243230 GN=DR_1448 PE=4 SV=1	DR_1448
	Q9RUF9	16	K	Signal peptidase I OS=Deinococcus radiodurans (strain ATCC 13939 / DSM 20539 / JCM 16871 / LMG 4051 / NBRC 15346 / NCIMB 9279 / R1 / VKM B-1422) OX=243230 GN=DR_1427 PE=3 SV=1	DR_1427
	Q9RUW8	172	K	60 kDa SS-A/Ro ribonucleoprotein homolog OS=Deinococcus radiodurans (strain ATCC 13939 / DSM 20539 / JCM 16871 / LMG 4051 / NBRC 15346 / NCIMB 9279 / R1 / VKM B-1422) OX=243230 GN=rsr PE=1 SV=1	rsr
	Q9RUW8	191	K	60 kDa SS-A/Ro ribonucleoprotein homolog OS=Deinococcus radiodurans (strain ATCC 13939 / DSM 20539 / JCM 16871 / LMG 4051 / NBRC 15346 / NCIMB 9279 / R1 / VKM B-1422) OX=243230 GN=rsr PE=1 SV=1	rsr
	Q9RUZ6	152	K	Uncharacterized protein OS=Deinococcus radiodurans (strain ATCC 13939 / DSM 20539 / JCM 16871 / LMG 4051 / NBRC 15346 / NCIMB 9279 / R1 / VKM B-1422) OX=243230 GN=DR_1234 PE=4 SV=1	DR_1234
	Q9RUZ8	86	K	"Pilin, type IV, putative OS=Deinococcus radiodurans (strain ATCC 13939 / DSM 20539 / JCM 16871 / LMG 4051 / NBRC 15346 / NCIMB 9279 / R1 / VKM B-1422) OX=243230 GN=DR_1232 PE=4 SV=1"	DR_1232
	Q9RUZ9	401	K	Uncharacterized protein OS=Deinococcus radiodurans (strain ATCC 13939 / DSM 20539 / JCM 16871 / LMG 4051 / NBRC 15346 / NCIMB 9279 / R1 / VKM B-1422) OX=243230 GN=DR_1231 PE=4 SV=1	DR_1231
	Q9RUZ9	376	K	Uncharacterized protein OS=Deinococcus radiodurans (strain ATCC 13939 / DSM 20539 / JCM 16871 / LMG 4051 / NBRC 15346 / NCIMB 9279 / R1 / VKM B-1422) OX=243230 GN=DR_1231 PE=4 SV=1	DR_1231
	Q9RUZ9	406	K	Uncharacterized protein OS=Deinococcus radiodurans (strain ATCC 13939 / DSM 20539 / JCM 16871 / LMG 4051 / NBRC 15346 / NCIMB 9279 / R1 / VKM B-1422) OX=243230 GN=DR_1231 PE=4 SV=1	DR_1231
	Q9RVW8	280	K	Uncharacterized protein OS=Deinococcus radiodurans (strain ATCC 13939 / DSM 20539 / JCM 16871 / LMG 4051 / NBRC 15346 / NCIMB 9279 / R1 / VKM B-1422) OX=243230 GN=DR_0903 PE=4 SV=1	DR_0903
	Q9RWU0	391	K	Protein translocase subunit SecA OS=Deinococcus radiodurans (strain ATCC 13939 / DSM 20539 / JCM 16871 / LMG 4051 / NBRC 15346 / NCIMB 9279 / R1 / VKM B-1422) OX=243230 GN=secA PE=3 SV=2	secA
	Q9RXY9	102	K	"Acyl-peptide hydrolase, putative OS=Deinococcus radiodurans (strain ATCC 13939 / DSM 20539 / JCM 16871 / LMG 4051 / NBRC 15346 / NCIMB 9279 / R1 / VKM B-1422) OX=243230 GN=DR_0165 PE=1 SV=1"	DR_0165
	Q9RYL8	177	K	bMG10 domain-containing protein OS=Deinococcus radiodurans (strain ATCC 13939 / DSM 20539 / JCM 16871 / LMG 4051 / NBRC 15346 / NCIMB 9279 / R1 / VKM B-1422) OX=243230 GN=DR_A0294 PE=4 SV=1	DR_A0294
	Q9RZQ7	287	K	Uncharacterized protein OS=Deinococcus radiodurans (strain ATCC 13939 / DSM 20539 / JCM 16871 / LMG 4051 / NBRC 15346 / NCIMB 9279 / R1 / VKM B-1422) OX=243230 GN=DR_B0063 PE=4 SV=1	DR_B0063
[O] Posttranslational modification, protein turnover, chaperones	P56925	33	K	33 kDa chaperonin OS=Deinococcus radiodurans (strain ATCC 13939 / DSM 20539 / JCM 16871 / LMG 4051 / NBRC 15346 / NCIMB 9279 / R1 / VKM B-1422) OX=243230 GN=hslO PE=3 SV=3	hslO
	P56925	20	K	33 kDa chaperonin OS=Deinococcus radiodurans (strain ATCC 13939 / DSM 20539 / JCM 16871 / LMG 4051 / NBRC 15346 / NCIMB 9279 / R1 / VKM B-1422) OX=243230 GN=hslO PE=3 SV=3	hslO
	Q9RR74	197	K	Uncharacterized protein OS=Deinococcus radiodurans (strain ATCC 13939 / DSM 20539 / JCM 16871 / LMG 4051 / NBRC 15346 / NCIMB 9279 / R1 / VKM B-1422) OX=243230 GN=DR_2623 PE=4 SV=1	DR_2623
	Q9RRF0	65	K	Peptidyl-prolyl cis-trans isomerase OS=Deinococcus radiodurans (strain ATCC 13939 / DSM 20539 / JCM 16871 / LMG 4051 / NBRC 15346 / NCIMB 9279 / R1 / VKM B-1422) OX=243230 GN=DR_2542 PE=3 SV=1	DR_2542
	Q9RS05	82	K	"Serine protease, subtilase family, C-terminal OS=Deinococcus radiodurans (strain ATCC 13939 / DSM 20539 / JCM 16871 / LMG 4051 / NBRC 15346 / NCIMB 9279 / R1 / VKM B-1422) OX=243230 GN=DR_2322 PE=4 SV=1"	DR_2322
	Q9RSJ4	33	K	"Protease, putative OS=Deinococcus radiodurans (strain ATCC 13939 / DSM 20539 / JCM 16871 / LMG 4051 / NBRC 15346 / NCIMB 9279 / R1 / VKM B-1422) OX=243230 GN=DR_2130 PE=4 SV=1"	DR_2130
	Q9RSJ4	234	K	"Protease, putative OS=Deinococcus radiodurans (strain ATCC 13939 / DSM 20539 / JCM 16871 / LMG 4051 / NBRC 15346 / NCIMB 9279 / R1 / VKM B-1422) OX=243230 GN=DR_2130 PE=4 SV=1"	DR_2130
	Q9RSL7	131	K	"ABC transporter, ATP-binding protein, Ycf16 family OS=Deinococcus radiodurans (strain ATCC 13939 / DSM 20539 / JCM 16871 / LMG 4051 / NBRC 15346 / NCIMB 9279 / R1 / VKM B-1422) OX=243230 GN=DR_2107 PE=3 SV=1"	DR_2107
	Q9RSL7	111	K	"ABC transporter, ATP-binding protein, Ycf16 family OS=Deinococcus radiodurans (strain ATCC 13939 / DSM 20539 / JCM 16871 / LMG 4051 / NBRC 15346 / NCIMB 9279 / R1 / VKM B-1422) OX=243230 GN=DR_2107 PE=3 SV=1"	DR_2107
	Q9RSL8	27	K	Uncharacterized protein OS=Deinococcus radiodurans (strain ATCC 13939 / DSM 20539 / JCM 16871 / LMG 4051 / NBRC 15346 / NCIMB 9279 / R1 / VKM B-1422) OX=243230 GN=DR_2106 PE=3 SV=1	DR_2106
	Q9RSL8	373	K	Uncharacterized protein OS=Deinococcus radiodurans (strain ATCC 13939 / DSM 20539 / JCM 16871 / LMG 4051 / NBRC 15346 / NCIMB 9279 / R1 / VKM B-1422) OX=243230 GN=DR_2106 PE=3 SV=1	DR_2106
	Q9RSL8	333	K	Uncharacterized protein OS=Deinococcus radiodurans (strain ATCC 13939 / DSM 20539 / JCM 16871 / LMG 4051 / NBRC 15346 / NCIMB 9279 / R1 / VKM B-1422) OX=243230 GN=DR_2106 PE=3 SV=1	DR_2106
	Q9RSL8	42	K	Uncharacterized protein OS=Deinococcus radiodurans (strain ATCC 13939 / DSM 20539 / JCM 16871 / LMG 4051 / NBRC 15346 / NCIMB 9279 / R1 / VKM B-1422) OX=243230 GN=DR_2106 PE=3 SV=1	DR_2106
	Q9RSL8	348	K	Uncharacterized protein OS=Deinococcus radiodurans (strain ATCC 13939 / DSM 20539 / JCM 16871 / LMG 4051 / NBRC 15346 / NCIMB 9279 / R1 / VKM B-1422) OX=243230 GN=DR_2106 PE=3 SV=1	DR_2106
	Q9RSL8	56	K	Uncharacterized protein OS=Deinococcus radiodurans (strain ATCC 13939 / DSM 20539 / JCM 16871 / LMG 4051 / NBRC 15346 / NCIMB 9279 / R1 / VKM B-1422) OX=243230 GN=DR_2106 PE=3 SV=1	DR_2106
	Q9RSL8	196	K	Uncharacterized protein OS=Deinococcus radiodurans (strain ATCC 13939 / DSM 20539 / JCM 16871 / LMG 4051 / NBRC 15346 / NCIMB 9279 / R1 / VKM B-1422) OX=243230 GN=DR_2106 PE=3 SV=1	DR_2106
	Q9RSL8	44	K	Uncharacterized protein OS=Deinococcus radiodurans (strain ATCC 13939 / DSM 20539 / JCM 16871 / LMG 4051 / NBRC 15346 / NCIMB 9279 / R1 / VKM B-1422) OX=243230 GN=DR_2106 PE=3 SV=1	DR_2106
	Q9RSL8	364	K	Uncharacterized protein OS=Deinococcus radiodurans (strain ATCC 13939 / DSM 20539 / JCM 16871 / LMG 4051 / NBRC 15346 / NCIMB 9279 / R1 / VKM B-1422) OX=243230 GN=DR_2106 PE=3 SV=1	DR_2106
	Q9RSL8	301	K	Uncharacterized protein OS=Deinococcus radiodurans (strain ATCC 13939 / DSM 20539 / JCM 16871 / LMG 4051 / NBRC 15346 / NCIMB 9279 / R1 / VKM B-1422) OX=243230 GN=DR_2106 PE=3 SV=1	DR_2106
	Q9RSM3	252	K	Uncharacterized protein OS=Deinococcus radiodurans (strain ATCC 13939 / DSM 20539 / JCM 16871 / LMG 4051 / NBRC 15346 / NCIMB 9279 / R1 / VKM B-1422) OX=243230 GN=DR_2101 PE=3 SV=1	DR_2101
	Q9RSM3	122	K	Uncharacterized protein OS=Deinococcus radiodurans (strain ATCC 13939 / DSM 20539 / JCM 16871 / LMG 4051 / NBRC 15346 / NCIMB 9279 / R1 / VKM B-1422) OX=243230 GN=DR_2101 PE=3 SV=1	DR_2101
	Q9RSM3	58	K	Uncharacterized protein OS=Deinococcus radiodurans (strain ATCC 13939 / DSM 20539 / JCM 16871 / LMG 4051 / NBRC 15346 / NCIMB 9279 / R1 / VKM B-1422) OX=243230 GN=DR_2101 PE=3 SV=1	DR_2101
	Q9RSM3	113	K	Uncharacterized protein OS=Deinococcus radiodurans (strain ATCC 13939 / DSM 20539 / JCM 16871 / LMG 4051 / NBRC 15346 / NCIMB 9279 / R1 / VKM B-1422) OX=243230 GN=DR_2101 PE=3 SV=1	DR_2101
	Q9RSM8	281	K	Endopeptidase IV-related protein OS=Deinococcus radiodurans (strain ATCC 13939 / DSM 20539 / JCM 16871 / LMG 4051 / NBRC 15346 / NCIMB 9279 / R1 / VKM B-1422) OX=243230 GN=DR_2096 PE=4 SV=1	DR_2096
	Q9RSM8	166	K	Endopeptidase IV-related protein OS=Deinococcus radiodurans (strain ATCC 13939 / DSM 20539 / JCM 16871 / LMG 4051 / NBRC 15346 / NCIMB 9279 / R1 / VKM B-1422) OX=243230 GN=DR_2096 PE=4 SV=1	DR_2096
	Q9RSM8	180	K	Endopeptidase IV-related protein OS=Deinococcus radiodurans (strain ATCC 13939 / DSM 20539 / JCM 16871 / LMG 4051 / NBRC 15346 / NCIMB 9279 / R1 / VKM B-1422) OX=243230 GN=DR_2096 PE=4 SV=1	DR_2096
	Q9RSM8	440	K	Endopeptidase IV-related protein OS=Deinococcus radiodurans (strain ATCC 13939 / DSM 20539 / JCM 16871 / LMG 4051 / NBRC 15346 / NCIMB 9279 / R1 / VKM B-1422) OX=243230 GN=DR_2096 PE=4 SV=1	DR_2096
	Q9RSM8	321	K	Endopeptidase IV-related protein OS=Deinococcus radiodurans (strain ATCC 13939 / DSM 20539 / JCM 16871 / LMG 4051 / NBRC 15346 / NCIMB 9279 / R1 / VKM B-1422) OX=243230 GN=DR_2096 PE=4 SV=1	DR_2096
	Q9RSM8	295	K	Endopeptidase IV-related protein OS=Deinococcus radiodurans (strain ATCC 13939 / DSM 20539 / JCM 16871 / LMG 4051 / NBRC 15346 / NCIMB 9279 / R1 / VKM B-1422) OX=243230 GN=DR_2096 PE=4 SV=1	DR_2096
	Q9RSV3	297	K	Thioredoxin-like_fold domain-containing protein OS=Deinococcus radiodurans (strain ATCC 13939 / DSM 20539 / JCM 16871 / LMG 4051 / NBRC 15346 / NCIMB 9279 / R1 / VKM B-1422) OX=243230 GN=DR_2019 PE=4 SV=1	DR_2019
	Q9RSV3	54	K	Thioredoxin-like_fold domain-containing protein OS=Deinococcus radiodurans (strain ATCC 13939 / DSM 20539 / JCM 16871 / LMG 4051 / NBRC 15346 / NCIMB 9279 / R1 / VKM B-1422) OX=243230 GN=DR_2019 PE=4 SV=1	DR_2019
	Q9RSZ5	741	K	Lon protease OS=Deinococcus radiodurans (strain ATCC 13939 / DSM 20539 / JCM 16871 / LMG 4051 / NBRC 15346 / NCIMB 9279 / R1 / VKM B-1422) OX=243230 GN=lon PE=2 SV=1	lon
	Q9RSZ5	532	K	Lon protease OS=Deinococcus radiodurans (strain ATCC 13939 / DSM 20539 / JCM 16871 / LMG 4051 / NBRC 15346 / NCIMB 9279 / R1 / VKM B-1422) OX=243230 GN=lon PE=2 SV=1	lon
	Q9RSZ5	255	K	Lon protease OS=Deinococcus radiodurans (strain ATCC 13939 / DSM 20539 / JCM 16871 / LMG 4051 / NBRC 15346 / NCIMB 9279 / R1 / VKM B-1422) OX=243230 GN=lon PE=2 SV=1	lon
	Q9RSZ5	329	K	Lon protease OS=Deinococcus radiodurans (strain ATCC 13939 / DSM 20539 / JCM 16871 / LMG 4051 / NBRC 15346 / NCIMB 9279 / R1 / VKM B-1422) OX=243230 GN=lon PE=2 SV=1	lon
	Q9RSZ5	381	K	Lon protease OS=Deinococcus radiodurans (strain ATCC 13939 / DSM 20539 / JCM 16871 / LMG 4051 / NBRC 15346 / NCIMB 9279 / R1 / VKM B-1422) OX=243230 GN=lon PE=2 SV=1	lon
	Q9RSZ6	221	K	ATP-dependent Clp protease ATP-binding subunit ClpX OS=Deinococcus radiodurans (strain ATCC 13939 / DSM 20539 / JCM 16871 / LMG 4051 / NBRC 15346 / NCIMB 9279 / R1 / VKM B-1422) OX=243230 GN=clpX PE=3 SV=1	clpX
	Q9RSZ6	45	K	ATP-dependent Clp protease ATP-binding subunit ClpX OS=Deinococcus radiodurans (strain ATCC 13939 / DSM 20539 / JCM 16871 / LMG 4051 / NBRC 15346 / NCIMB 9279 / R1 / VKM B-1422) OX=243230 GN=clpX PE=3 SV=1	clpX
	Q9RSZ6	266	K	ATP-dependent Clp protease ATP-binding subunit ClpX OS=Deinococcus radiodurans (strain ATCC 13939 / DSM 20539 / JCM 16871 / LMG 4051 / NBRC 15346 / NCIMB 9279 / R1 / VKM B-1422) OX=243230 GN=clpX PE=3 SV=1	clpX
	Q9RSZ7	159	K	ATP-dependent Clp protease proteolytic subunit OS=Deinococcus radiodurans (strain ATCC 13939 / DSM 20539 / JCM 16871 / LMG 4051 / NBRC 15346 / NCIMB 9279 / R1 / VKM B-1422) OX=243230 GN=clpP PE=3 SV=1	clpP
	Q9RT11	73	K	"ADP-ribosylglycohydrolase, putative OS=Deinococcus radiodurans (strain ATCC 13939 / DSM 20539 / JCM 16871 / LMG 4051 / NBRC 15346 / NCIMB 9279 / R1 / VKM B-1422) OX=243230 GN=DR_1958 PE=4 SV=1"	DR_1958
	Q9RT29	102	K	Uncharacterized protein OS=Deinococcus radiodurans (strain ATCC 13939 / DSM 20539 / JCM 16871 / LMG 4051 / NBRC 15346 / NCIMB 9279 / R1 / VKM B-1422) OX=243230 GN=DR_1940 PE=4 SV=1	DR_1940
	Q9RT72	198	K	"Peptidyl-prolyl cis-trans isomerase, cyclophilin-type OS=Deinococcus radiodurans (strain ATCC 13939 / DSM 20539 / JCM 16871 / LMG 4051 / NBRC 15346 / NCIMB 9279 / R1 / VKM B-1422) OX=243230 GN=DR_1893 PE=4 SV=1"	DR_1893
	Q9RT72	188	K	"Peptidyl-prolyl cis-trans isomerase, cyclophilin-type OS=Deinococcus radiodurans (strain ATCC 13939 / DSM 20539 / JCM 16871 / LMG 4051 / NBRC 15346 / NCIMB 9279 / R1 / VKM B-1422) OX=243230 GN=DR_1893 PE=4 SV=1"	DR_1893
	Q9RTA8	70	K	Organic hydroperoxide resistance protein OS=Deinococcus radiodurans (strain ATCC 13939 / DSM 20539 / JCM 16871 / LMG 4051 / NBRC 15346 / NCIMB 9279 / R1 / VKM B-1422) OX=243230 GN=DR_1857 PE=1 SV=1	DR_1857
	Q9RTB6	193	K	Peptide methionine sulfoxide reductase MsrA OS=Deinococcus radiodurans (strain ATCC 13939 / DSM 20539 / JCM 16871 / LMG 4051 / NBRC 15346 / NCIMB 9279 / R1 / VKM B-1422) OX=243230 GN=msrA PE=3 SV=1	msrA
	Q9RU56	33	K	Osmotically inducible protein C OS=Deinococcus radiodurans (strain ATCC 13939 / DSM 20539 / JCM 16871 / LMG 4051 / NBRC 15346 / NCIMB 9279 / R1 / VKM B-1422) OX=243230 GN=DR_1538 PE=4 SV=1	DR_1538
	Q9RU56	64	K	Osmotically inducible protein C OS=Deinococcus radiodurans (strain ATCC 13939 / DSM 20539 / JCM 16871 / LMG 4051 / NBRC 15346 / NCIMB 9279 / R1 / VKM B-1422) OX=243230 GN=DR_1538 PE=4 SV=1	DR_1538
	Q9RU56	146	K	Osmotically inducible protein C OS=Deinococcus radiodurans (strain ATCC 13939 / DSM 20539 / JCM 16871 / LMG 4051 / NBRC 15346 / NCIMB 9279 / R1 / VKM B-1422) OX=243230 GN=DR_1538 PE=4 SV=1	DR_1538
	Q9RU56	115	K	Osmotically inducible protein C OS=Deinococcus radiodurans (strain ATCC 13939 / DSM 20539 / JCM 16871 / LMG 4051 / NBRC 15346 / NCIMB 9279 / R1 / VKM B-1422) OX=243230 GN=DR_1538 PE=4 SV=1	DR_1538
	Q9RU56	121	K	Osmotically inducible protein C OS=Deinococcus radiodurans (strain ATCC 13939 / DSM 20539 / JCM 16871 / LMG 4051 / NBRC 15346 / NCIMB 9279 / R1 / VKM B-1422) OX=243230 GN=DR_1538 PE=4 SV=1	DR_1538
	Q9RUC1	32	K	SsrA-binding protein OS=Deinococcus radiodurans (strain ATCC 13939 / DSM 20539 / JCM 16871 / LMG 4051 / NBRC 15346 / NCIMB 9279 / R1 / VKM B-1422) OX=243230 GN=smpB PE=3 SV=2	smpB
	Q9RUC1	96	K	SsrA-binding protein OS=Deinococcus radiodurans (strain ATCC 13939 / DSM 20539 / JCM 16871 / LMG 4051 / NBRC 15346 / NCIMB 9279 / R1 / VKM B-1422) OX=243230 GN=smpB PE=3 SV=2	smpB
	Q9RUD0	84	K	"Serine protease, subtilase family OS=Deinococcus radiodurans (strain ATCC 13939 / DSM 20539 / JCM 16871 / LMG 4051 / NBRC 15346 / NCIMB 9279 / R1 / VKM B-1422) OX=243230 GN=DR_1459 PE=4 SV=1"	DR_1459
	Q9RUD0	625	K	"Serine protease, subtilase family OS=Deinococcus radiodurans (strain ATCC 13939 / DSM 20539 / JCM 16871 / LMG 4051 / NBRC 15346 / NCIMB 9279 / R1 / VKM B-1422) OX=243230 GN=DR_1459 PE=4 SV=1"	DR_1459
	Q9RUD0	542	K	"Serine protease, subtilase family OS=Deinococcus radiodurans (strain ATCC 13939 / DSM 20539 / JCM 16871 / LMG 4051 / NBRC 15346 / NCIMB 9279 / R1 / VKM B-1422) OX=243230 GN=DR_1459 PE=4 SV=1"	DR_1459
	Q9RUD0	63	K	"Serine protease, subtilase family OS=Deinococcus radiodurans (strain ATCC 13939 / DSM 20539 / JCM 16871 / LMG 4051 / NBRC 15346 / NCIMB 9279 / R1 / VKM B-1422) OX=243230 GN=DR_1459 PE=4 SV=1"	DR_1459
	Q9RUD0	418	K	"Serine protease, subtilase family OS=Deinococcus radiodurans (strain ATCC 13939 / DSM 20539 / JCM 16871 / LMG 4051 / NBRC 15346 / NCIMB 9279 / R1 / VKM B-1422) OX=243230 GN=DR_1459 PE=4 SV=1"	DR_1459
	Q9RUD0	620	K	"Serine protease, subtilase family OS=Deinococcus radiodurans (strain ATCC 13939 / DSM 20539 / JCM 16871 / LMG 4051 / NBRC 15346 / NCIMB 9279 / R1 / VKM B-1422) OX=243230 GN=DR_1459 PE=4 SV=1"	DR_1459
	Q9RUD0	537	K	"Serine protease, subtilase family OS=Deinococcus radiodurans (strain ATCC 13939 / DSM 20539 / JCM 16871 / LMG 4051 / NBRC 15346 / NCIMB 9279 / R1 / VKM B-1422) OX=243230 GN=DR_1459 PE=4 SV=1"	DR_1459
	Q9RUD0	163	K	"Serine protease, subtilase family OS=Deinococcus radiodurans (strain ATCC 13939 / DSM 20539 / JCM 16871 / LMG 4051 / NBRC 15346 / NCIMB 9279 / R1 / VKM B-1422) OX=243230 GN=DR_1459 PE=4 SV=1"	DR_1459
	Q9RUD0	405	K	"Serine protease, subtilase family OS=Deinococcus radiodurans (strain ATCC 13939 / DSM 20539 / JCM 16871 / LMG 4051 / NBRC 15346 / NCIMB 9279 / R1 / VKM B-1422) OX=243230 GN=DR_1459 PE=4 SV=1"	DR_1459
	Q9RUD0	500	K	"Serine protease, subtilase family OS=Deinococcus radiodurans (strain ATCC 13939 / DSM 20539 / JCM 16871 / LMG 4051 / NBRC 15346 / NCIMB 9279 / R1 / VKM B-1422) OX=243230 GN=DR_1459 PE=4 SV=1"	DR_1459
	Q9RUD0	222	K	"Serine protease, subtilase family OS=Deinococcus radiodurans (strain ATCC 13939 / DSM 20539 / JCM 16871 / LMG 4051 / NBRC 15346 / NCIMB 9279 / R1 / VKM B-1422) OX=243230 GN=DR_1459 PE=4 SV=1"	DR_1459
	Q9RUG2	368	K	Chaperone protein DnaJ OS=Deinococcus radiodurans (strain ATCC 13939 / DSM 20539 / JCM 16871 / LMG 4051 / NBRC 15346 / NCIMB 9279 / R1 / VKM B-1422) OX=243230 GN=dnaJ PE=3 SV=2	dnaJ
	Q9RUG2	19	K	Chaperone protein DnaJ OS=Deinococcus radiodurans (strain ATCC 13939 / DSM 20539 / JCM 16871 / LMG 4051 / NBRC 15346 / NCIMB 9279 / R1 / VKM B-1422) OX=243230 GN=dnaJ PE=3 SV=2	dnaJ
	Q9RUG2	199	K	Chaperone protein DnaJ OS=Deinococcus radiodurans (strain ATCC 13939 / DSM 20539 / JCM 16871 / LMG 4051 / NBRC 15346 / NCIMB 9279 / R1 / VKM B-1422) OX=243230 GN=dnaJ PE=3 SV=2	dnaJ
	Q9RUG2	195	K	Chaperone protein DnaJ OS=Deinococcus radiodurans (strain ATCC 13939 / DSM 20539 / JCM 16871 / LMG 4051 / NBRC 15346 / NCIMB 9279 / R1 / VKM B-1422) OX=243230 GN=dnaJ PE=3 SV=2	dnaJ
	Q9RUN6	18	K	Uncharacterized protein OS=Deinococcus radiodurans (strain ATCC 13939 / DSM 20539 / JCM 16871 / LMG 4051 / NBRC 15346 / NCIMB 9279 / R1 / VKM B-1422) OX=243230 GN=DR_1348 PE=4 SV=1	DR_1348
	Q9RUW7	129	K	Riboflavin biosynthesis intermediates N-glycosidase OS=Deinococcus radiodurans (strain ATCC 13939 / DSM 20539 / JCM 16871 / LMG 4051 / NBRC 15346 / NCIMB 9279 / R1 / VKM B-1422) OX=243230 GN=DR_1263 PE=4 SV=1	DR_1263
	Q9RV53	5	K	Uncharacterized protein OS=Deinococcus radiodurans (strain ATCC 13939 / DSM 20539 / JCM 16871 / LMG 4051 / NBRC 15346 / NCIMB 9279 / R1 / VKM B-1422) OX=243230 GN=DR_1177 PE=4 SV=1	DR_1177
	Q9RV53	107	K	Uncharacterized protein OS=Deinococcus radiodurans (strain ATCC 13939 / DSM 20539 / JCM 16871 / LMG 4051 / NBRC 15346 / NCIMB 9279 / R1 / VKM B-1422) OX=243230 GN=DR_1177 PE=4 SV=1	DR_1177
	Q9RVB2	492	K	"ATP-dependent Clp protease, ATP-binding subunit ClpC OS=Deinococcus radiodurans (strain ATCC 13939 / DSM 20539 / JCM 16871 / LMG 4051 / NBRC 15346 / NCIMB 9279 / R1 / VKM B-1422) OX=243230 GN=DR_1117 PE=4 SV=1"	DR_1117
	Q9RVB2	690	K	"ATP-dependent Clp protease, ATP-binding subunit ClpC OS=Deinococcus radiodurans (strain ATCC 13939 / DSM 20539 / JCM 16871 / LMG 4051 / NBRC 15346 / NCIMB 9279 / R1 / VKM B-1422) OX=243230 GN=DR_1117 PE=4 SV=1"	DR_1117
	Q9RVB2	497	K	"ATP-dependent Clp protease, ATP-binding subunit ClpC OS=Deinococcus radiodurans (strain ATCC 13939 / DSM 20539 / JCM 16871 / LMG 4051 / NBRC 15346 / NCIMB 9279 / R1 / VKM B-1422) OX=243230 GN=DR_1117 PE=4 SV=1"	DR_1117
	Q9RVB2	173	K	"ATP-dependent Clp protease, ATP-binding subunit ClpC OS=Deinococcus radiodurans (strain ATCC 13939 / DSM 20539 / JCM 16871 / LMG 4051 / NBRC 15346 / NCIMB 9279 / R1 / VKM B-1422) OX=243230 GN=DR_1117 PE=4 SV=1"	DR_1117
	Q9RVB2	641	K	"ATP-dependent Clp protease, ATP-binding subunit ClpC OS=Deinococcus radiodurans (strain ATCC 13939 / DSM 20539 / JCM 16871 / LMG 4051 / NBRC 15346 / NCIMB 9279 / R1 / VKM B-1422) OX=243230 GN=DR_1117 PE=4 SV=1"	DR_1117
	Q9RVB2	526	K	"ATP-dependent Clp protease, ATP-binding subunit ClpC OS=Deinococcus radiodurans (strain ATCC 13939 / DSM 20539 / JCM 16871 / LMG 4051 / NBRC 15346 / NCIMB 9279 / R1 / VKM B-1422) OX=243230 GN=DR_1117 PE=4 SV=1"	DR_1117
	Q9RVB2	148	K	"ATP-dependent Clp protease, ATP-binding subunit ClpC OS=Deinococcus radiodurans (strain ATCC 13939 / DSM 20539 / JCM 16871 / LMG 4051 / NBRC 15346 / NCIMB 9279 / R1 / VKM B-1422) OX=243230 GN=DR_1117 PE=4 SV=1"	DR_1117
	Q9RVB2	196	K	"ATP-dependent Clp protease, ATP-binding subunit ClpC OS=Deinococcus radiodurans (strain ATCC 13939 / DSM 20539 / JCM 16871 / LMG 4051 / NBRC 15346 / NCIMB 9279 / R1 / VKM B-1422) OX=243230 GN=DR_1117 PE=4 SV=1"	DR_1117
	Q9RVC4	173	K	DNA repair protein RadA OS=Deinococcus radiodurans (strain ATCC 13939 / DSM 20539 / JCM 16871 / LMG 4051 / NBRC 15346 / NCIMB 9279 / R1 / VKM B-1422) OX=243230 GN=radA PE=3 SV=1	radA
	Q9RVC4	75	K	DNA repair protein RadA OS=Deinococcus radiodurans (strain ATCC 13939 / DSM 20539 / JCM 16871 / LMG 4051 / NBRC 15346 / NCIMB 9279 / R1 / VKM B-1422) OX=243230 GN=radA PE=3 SV=1	radA
	Q9RVC4	61	K	DNA repair protein RadA OS=Deinococcus radiodurans (strain ATCC 13939 / DSM 20539 / JCM 16871 / LMG 4051 / NBRC 15346 / NCIMB 9279 / R1 / VKM B-1422) OX=243230 GN=radA PE=3 SV=1	radA
	Q9RVG6	179	K	Peptidylprolyl isomerase OS=Deinococcus radiodurans (strain ATCC 13939 / DSM 20539 / JCM 16871 / LMG 4051 / NBRC 15346 / NCIMB 9279 / R1 / VKM B-1422) OX=243230 GN=DR_1063 PE=4 SV=1	DR_1063
	Q9RVG6	328	K	Peptidylprolyl isomerase OS=Deinococcus radiodurans (strain ATCC 13939 / DSM 20539 / JCM 16871 / LMG 4051 / NBRC 15346 / NCIMB 9279 / R1 / VKM B-1422) OX=243230 GN=DR_1063 PE=4 SV=1	DR_1063
	Q9RVG6	318	K	Peptidylprolyl isomerase OS=Deinococcus radiodurans (strain ATCC 13939 / DSM 20539 / JCM 16871 / LMG 4051 / NBRC 15346 / NCIMB 9279 / R1 / VKM B-1422) OX=243230 GN=DR_1063 PE=4 SV=1	DR_1063
	Q9RVI3	204	K	Chaperone protein ClpB OS=Deinococcus radiodurans (strain ATCC 13939 / DSM 20539 / JCM 16871 / LMG 4051 / NBRC 15346 / NCIMB 9279 / R1 / VKM B-1422) OX=243230 GN=clpB PE=3 SV=2	clpB
	Q9RVI3	217	K	Chaperone protein ClpB OS=Deinococcus radiodurans (strain ATCC 13939 / DSM 20539 / JCM 16871 / LMG 4051 / NBRC 15346 / NCIMB 9279 / R1 / VKM B-1422) OX=243230 GN=clpB PE=3 SV=2	clpB
	Q9RVI3	71	K	Chaperone protein ClpB OS=Deinococcus radiodurans (strain ATCC 13939 / DSM 20539 / JCM 16871 / LMG 4051 / NBRC 15346 / NCIMB 9279 / R1 / VKM B-1422) OX=243230 GN=clpB PE=3 SV=2	clpB
	Q9RVI3	630	K	Chaperone protein ClpB OS=Deinococcus radiodurans (strain ATCC 13939 / DSM 20539 / JCM 16871 / LMG 4051 / NBRC 15346 / NCIMB 9279 / R1 / VKM B-1422) OX=243230 GN=clpB PE=3 SV=2	clpB
	Q9RVI3	540	K	Chaperone protein ClpB OS=Deinococcus radiodurans (strain ATCC 13939 / DSM 20539 / JCM 16871 / LMG 4051 / NBRC 15346 / NCIMB 9279 / R1 / VKM B-1422) OX=243230 GN=clpB PE=3 SV=2	clpB
	Q9RVI3	729	K	Chaperone protein ClpB OS=Deinococcus radiodurans (strain ATCC 13939 / DSM 20539 / JCM 16871 / LMG 4051 / NBRC 15346 / NCIMB 9279 / R1 / VKM B-1422) OX=243230 GN=clpB PE=3 SV=2	clpB
	Q9RVI3	168	K	Chaperone protein ClpB OS=Deinococcus radiodurans (strain ATCC 13939 / DSM 20539 / JCM 16871 / LMG 4051 / NBRC 15346 / NCIMB 9279 / R1 / VKM B-1422) OX=243230 GN=clpB PE=3 SV=2	clpB
	Q9RVI3	601	K	Chaperone protein ClpB OS=Deinococcus radiodurans (strain ATCC 13939 / DSM 20539 / JCM 16871 / LMG 4051 / NBRC 15346 / NCIMB 9279 / R1 / VKM B-1422) OX=243230 GN=clpB PE=3 SV=2	clpB
	Q9RVI3	793	K	Chaperone protein ClpB OS=Deinococcus radiodurans (strain ATCC 13939 / DSM 20539 / JCM 16871 / LMG 4051 / NBRC 15346 / NCIMB 9279 / R1 / VKM B-1422) OX=243230 GN=clpB PE=3 SV=2	clpB
	Q9RVI3	191	K	Chaperone protein ClpB OS=Deinococcus radiodurans (strain ATCC 13939 / DSM 20539 / JCM 16871 / LMG 4051 / NBRC 15346 / NCIMB 9279 / R1 / VKM B-1422) OX=243230 GN=clpB PE=3 SV=2	clpB
	Q9RVI3	548	K	Chaperone protein ClpB OS=Deinococcus radiodurans (strain ATCC 13939 / DSM 20539 / JCM 16871 / LMG 4051 / NBRC 15346 / NCIMB 9279 / R1 / VKM B-1422) OX=243230 GN=clpB PE=3 SV=2	clpB
	Q9RVI3	144	K	Chaperone protein ClpB OS=Deinococcus radiodurans (strain ATCC 13939 / DSM 20539 / JCM 16871 / LMG 4051 / NBRC 15346 / NCIMB 9279 / R1 / VKM B-1422) OX=243230 GN=clpB PE=3 SV=2	clpB
	Q9RVK7	246	K	ATP-dependent zinc metalloprotease FtsH OS=Deinococcus radiodurans (strain ATCC 13939 / DSM 20539 / JCM 16871 / LMG 4051 / NBRC 15346 / NCIMB 9279 / R1 / VKM B-1422) OX=243230 GN=ftsH PE=3 SV=1	ftsH
	Q9RVS8	86	K	Thioredoxin OS=Deinococcus radiodurans (strain ATCC 13939 / DSM 20539 / JCM 16871 / LMG 4051 / NBRC 15346 / NCIMB 9279 / R1 / VKM B-1422) OX=243230 GN=DR_0944 PE=4 SV=1	DR_0944
	Q9RW23	127	K	Bacterioferritin comigratory protein OS=Deinococcus radiodurans (strain ATCC 13939 / DSM 20539 / JCM 16871 / LMG 4051 / NBRC 15346 / NCIMB 9279 / R1 / VKM B-1422) OX=243230 GN=DR_0846 PE=4 SV=1	DR_0846
	Q9RW23	122	K	Bacterioferritin comigratory protein OS=Deinococcus radiodurans (strain ATCC 13939 / DSM 20539 / JCM 16871 / LMG 4051 / NBRC 15346 / NCIMB 9279 / R1 / VKM B-1422) OX=243230 GN=DR_0846 PE=4 SV=1	DR_0846
	Q9RW25	451	K	Thioredox_DsbH domain-containing protein OS=Deinococcus radiodurans (strain ATCC 13939 / DSM 20539 / JCM 16871 / LMG 4051 / NBRC 15346 / NCIMB 9279 / R1 / VKM B-1422) OX=243230 GN=DR_0844 PE=4 SV=1	DR_0844
	Q9RWB6	191	K	Thioredoxin-like_fold domain-containing protein OS=Deinococcus radiodurans (strain ATCC 13939 / DSM 20539 / JCM 16871 / LMG 4051 / NBRC 15346 / NCIMB 9279 / R1 / VKM B-1422) OX=243230 GN=DR_0753 PE=4 SV=1	DR_0753
	Q9RWB6	162	K	Thioredoxin-like_fold domain-containing protein OS=Deinococcus radiodurans (strain ATCC 13939 / DSM 20539 / JCM 16871 / LMG 4051 / NBRC 15346 / NCIMB 9279 / R1 / VKM B-1422) OX=243230 GN=DR_0753 PE=4 SV=1	DR_0753
	Q9RWB6	148	K	Thioredoxin-like_fold domain-containing protein OS=Deinococcus radiodurans (strain ATCC 13939 / DSM 20539 / JCM 16871 / LMG 4051 / NBRC 15346 / NCIMB 9279 / R1 / VKM B-1422) OX=243230 GN=DR_0753 PE=4 SV=1	DR_0753
	Q9RWB6	108	K	Thioredoxin-like_fold domain-containing protein OS=Deinococcus radiodurans (strain ATCC 13939 / DSM 20539 / JCM 16871 / LMG 4051 / NBRC 15346 / NCIMB 9279 / R1 / VKM B-1422) OX=243230 GN=DR_0753 PE=4 SV=1	DR_0753
	Q9RWB6	187	K	Thioredoxin-like_fold domain-containing protein OS=Deinococcus radiodurans (strain ATCC 13939 / DSM 20539 / JCM 16871 / LMG 4051 / NBRC 15346 / NCIMB 9279 / R1 / VKM B-1422) OX=243230 GN=DR_0753 PE=4 SV=1	DR_0753
	Q9RWB6	121	K	Thioredoxin-like_fold domain-containing protein OS=Deinococcus radiodurans (strain ATCC 13939 / DSM 20539 / JCM 16871 / LMG 4051 / NBRC 15346 / NCIMB 9279 / R1 / VKM B-1422) OX=243230 GN=DR_0753 PE=4 SV=1	DR_0753
	Q9RWQ9	27	K	60 kDa chaperonin OS=Deinococcus radiodurans (strain ATCC 13939 / DSM 20539 / JCM 16871 / LMG 4051 / NBRC 15346 / NCIMB 9279 / R1 / VKM B-1422) OX=243230 GN=groL PE=1 SV=3	groL
	Q9RWQ9	237	K	60 kDa chaperonin OS=Deinococcus radiodurans (strain ATCC 13939 / DSM 20539 / JCM 16871 / LMG 4051 / NBRC 15346 / NCIMB 9279 / R1 / VKM B-1422) OX=243230 GN=groL PE=1 SV=3	groL
	Q9RWQ9	426	K	60 kDa chaperonin OS=Deinococcus radiodurans (strain ATCC 13939 / DSM 20539 / JCM 16871 / LMG 4051 / NBRC 15346 / NCIMB 9279 / R1 / VKM B-1422) OX=243230 GN=groL PE=1 SV=3	groL
	Q9RWQ9	334	K	60 kDa chaperonin OS=Deinococcus radiodurans (strain ATCC 13939 / DSM 20539 / JCM 16871 / LMG 4051 / NBRC 15346 / NCIMB 9279 / R1 / VKM B-1422) OX=243230 GN=groL PE=1 SV=3	groL
	Q9RWQ9	3	K	60 kDa chaperonin OS=Deinococcus radiodurans (strain ATCC 13939 / DSM 20539 / JCM 16871 / LMG 4051 / NBRC 15346 / NCIMB 9279 / R1 / VKM B-1422) OX=243230 GN=groL PE=1 SV=3	groL
	Q9RWQ9	121	K	60 kDa chaperonin OS=Deinococcus radiodurans (strain ATCC 13939 / DSM 20539 / JCM 16871 / LMG 4051 / NBRC 15346 / NCIMB 9279 / R1 / VKM B-1422) OX=243230 GN=groL PE=1 SV=3	groL
	Q9RWQ9	79	K	60 kDa chaperonin OS=Deinococcus radiodurans (strain ATCC 13939 / DSM 20539 / JCM 16871 / LMG 4051 / NBRC 15346 / NCIMB 9279 / R1 / VKM B-1422) OX=243230 GN=groL PE=1 SV=3	groL
	Q9RWQ9	348	K	60 kDa chaperonin OS=Deinococcus radiodurans (strain ATCC 13939 / DSM 20539 / JCM 16871 / LMG 4051 / NBRC 15346 / NCIMB 9279 / R1 / VKM B-1422) OX=243230 GN=groL PE=1 SV=3	groL
	Q9RWQ9	275	K	60 kDa chaperonin OS=Deinococcus radiodurans (strain ATCC 13939 / DSM 20539 / JCM 16871 / LMG 4051 / NBRC 15346 / NCIMB 9279 / R1 / VKM B-1422) OX=243230 GN=groL PE=1 SV=3	groL
	Q9RWQ9	325	K	60 kDa chaperonin OS=Deinococcus radiodurans (strain ATCC 13939 / DSM 20539 / JCM 16871 / LMG 4051 / NBRC 15346 / NCIMB 9279 / R1 / VKM B-1422) OX=243230 GN=groL PE=1 SV=3	groL
	Q9RWQ9	473	K	60 kDa chaperonin OS=Deinococcus radiodurans (strain ATCC 13939 / DSM 20539 / JCM 16871 / LMG 4051 / NBRC 15346 / NCIMB 9279 / R1 / VKM B-1422) OX=243230 GN=groL PE=1 SV=3	groL
	Q9RWS7	221	K	"ATP-dependent Clp protease, ATP-binding subunit ClpA OS=Deinococcus radiodurans (strain ATCC 13939 / DSM 20539 / JCM 16871 / LMG 4051 / NBRC 15346 / NCIMB 9279 / R1 / VKM B-1422) OX=243230 GN=DR_0588 PE=4 SV=1"	DR_0588
	Q9RWS7	95	K	"ATP-dependent Clp protease, ATP-binding subunit ClpA OS=Deinococcus radiodurans (strain ATCC 13939 / DSM 20539 / JCM 16871 / LMG 4051 / NBRC 15346 / NCIMB 9279 / R1 / VKM B-1422) OX=243230 GN=DR_0588 PE=4 SV=1"	DR_0588
	Q9RWS7	497	K	"ATP-dependent Clp protease, ATP-binding subunit ClpA OS=Deinococcus radiodurans (strain ATCC 13939 / DSM 20539 / JCM 16871 / LMG 4051 / NBRC 15346 / NCIMB 9279 / R1 / VKM B-1422) OX=243230 GN=DR_0588 PE=4 SV=1"	DR_0588
	Q9RWS7	208	K	"ATP-dependent Clp protease, ATP-binding subunit ClpA OS=Deinococcus radiodurans (strain ATCC 13939 / DSM 20539 / JCM 16871 / LMG 4051 / NBRC 15346 / NCIMB 9279 / R1 / VKM B-1422) OX=243230 GN=DR_0588 PE=4 SV=1"	DR_0588
	Q9RWT2	200	K	ATP-dependent zinc metalloprotease FtsH OS=Deinococcus radiodurans (strain ATCC 13939 / DSM 20539 / JCM 16871 / LMG 4051 / NBRC 15346 / NCIMB 9279 / R1 / VKM B-1422) OX=243230 GN=ftsH PE=3 SV=1	ftsH
	Q9RWT2	140	K	ATP-dependent zinc metalloprotease FtsH OS=Deinococcus radiodurans (strain ATCC 13939 / DSM 20539 / JCM 16871 / LMG 4051 / NBRC 15346 / NCIMB 9279 / R1 / VKM B-1422) OX=243230 GN=ftsH PE=3 SV=1	ftsH
	Q9RWV5	319	K	Thioredoxin domain-containing protein OS=Deinococcus radiodurans (strain ATCC 13939 / DSM 20539 / JCM 16871 / LMG 4051 / NBRC 15346 / NCIMB 9279 / R1 / VKM B-1422) OX=243230 GN=DR_0560 PE=4 SV=1	DR_0560
	Q9RWV5	286	K	Thioredoxin domain-containing protein OS=Deinococcus radiodurans (strain ATCC 13939 / DSM 20539 / JCM 16871 / LMG 4051 / NBRC 15346 / NCIMB 9279 / R1 / VKM B-1422) OX=243230 GN=DR_0560 PE=4 SV=1	DR_0560
	Q9RWV5	206	K	Thioredoxin domain-containing protein OS=Deinococcus radiodurans (strain ATCC 13939 / DSM 20539 / JCM 16871 / LMG 4051 / NBRC 15346 / NCIMB 9279 / R1 / VKM B-1422) OX=243230 GN=DR_0560 PE=4 SV=1	DR_0560
	Q9RWV5	216	K	Thioredoxin domain-containing protein OS=Deinococcus radiodurans (strain ATCC 13939 / DSM 20539 / JCM 16871 / LMG 4051 / NBRC 15346 / NCIMB 9279 / R1 / VKM B-1422) OX=243230 GN=DR_0560 PE=4 SV=1	DR_0560
	Q9RXG4	373	K	Lon protease OS=Deinococcus radiodurans (strain ATCC 13939 / DSM 20539 / JCM 16871 / LMG 4051 / NBRC 15346 / NCIMB 9279 / R1 / VKM B-1422) OX=243230 GN=lon PE=3 SV=1	lon
	Q9RXG4	750	K	Lon protease OS=Deinococcus radiodurans (strain ATCC 13939 / DSM 20539 / JCM 16871 / LMG 4051 / NBRC 15346 / NCIMB 9279 / R1 / VKM B-1422) OX=243230 GN=lon PE=3 SV=1	lon
	Q9RXG4	382	K	Lon protease OS=Deinococcus radiodurans (strain ATCC 13939 / DSM 20539 / JCM 16871 / LMG 4051 / NBRC 15346 / NCIMB 9279 / R1 / VKM B-1422) OX=243230 GN=lon PE=3 SV=1	lon
	Q9RXG4	193	K	Lon protease OS=Deinococcus radiodurans (strain ATCC 13939 / DSM 20539 / JCM 16871 / LMG 4051 / NBRC 15346 / NCIMB 9279 / R1 / VKM B-1422) OX=243230 GN=lon PE=3 SV=1	lon
	Q9RXG4	744	K	Lon protease OS=Deinococcus radiodurans (strain ATCC 13939 / DSM 20539 / JCM 16871 / LMG 4051 / NBRC 15346 / NCIMB 9279 / R1 / VKM B-1422) OX=243230 GN=lon PE=3 SV=1	lon
	Q9RXG4	658	K	Lon protease OS=Deinococcus radiodurans (strain ATCC 13939 / DSM 20539 / JCM 16871 / LMG 4051 / NBRC 15346 / NCIMB 9279 / R1 / VKM B-1422) OX=243230 GN=lon PE=3 SV=1	lon
	Q9RXG5	173	K	Heme exporter protein C OS=Deinococcus radiodurans (strain ATCC 13939 / DSM 20539 / JCM 16871 / LMG 4051 / NBRC 15346 / NCIMB 9279 / R1 / VKM B-1422) OX=243230 GN=DR_0348 PE=3 SV=1	DR_0348
	Q9RXG5	177	K	Heme exporter protein C OS=Deinococcus radiodurans (strain ATCC 13939 / DSM 20539 / JCM 16871 / LMG 4051 / NBRC 15346 / NCIMB 9279 / R1 / VKM B-1422) OX=243230 GN=DR_0348 PE=3 SV=1	DR_0348
	Q9RXG6	68	K	Cytochrome c-type biogenesis protein CcmE OS=Deinococcus radiodurans (strain ATCC 13939 / DSM 20539 / JCM 16871 / LMG 4051 / NBRC 15346 / NCIMB 9279 / R1 / VKM B-1422) OX=243230 GN=ccmE PE=3 SV=1	ccmE
	Q9RXG8	101	K	"Cytochrome c biogenesis protein, thiol:disulfide interchange protein OS=Deinococcus radiodurans (strain ATCC 13939 / DSM 20539 / JCM 16871 / LMG 4051 / NBRC 15346 / NCIMB 9279 / R1 / VKM B-1422) OX=243230 GN=DR_0345 PE=4 SV=1"	DR_0345
	Q9RXG9	86	K	Cytochrome c-type biogenesis protein OS=Deinococcus radiodurans (strain ATCC 13939 / DSM 20539 / JCM 16871 / LMG 4051 / NBRC 15346 / NCIMB 9279 / R1 / VKM B-1422) OX=243230 GN=DR_0344 PE=3 SV=1	DR_0344
	Q9RXI6	276	K	"Periplasmic serine protease, HtrA/DegQ/DegS family OS=Deinococcus radiodurans (strain ATCC 13939 / DSM 20539 / JCM 16871 / LMG 4051 / NBRC 15346 / NCIMB 9279 / R1 / VKM B-1422) OX=243230 GN=DR_0327 PE=4 SV=1"	DR_0327
	Q9RXR9	83	K	Peptidyl-prolyl cis-trans isomerase OS=Deinococcus radiodurans (strain ATCC 13939 / DSM 20539 / JCM 16871 / LMG 4051 / NBRC 15346 / NCIMB 9279 / R1 / VKM B-1422) OX=243230 GN=DR_0237 PE=3 SV=1	DR_0237
	Q9RXR9	160	K	Peptidyl-prolyl cis-trans isomerase OS=Deinococcus radiodurans (strain ATCC 13939 / DSM 20539 / JCM 16871 / LMG 4051 / NBRC 15346 / NCIMB 9279 / R1 / VKM B-1422) OX=243230 GN=DR_0237 PE=3 SV=1	DR_0237
	Q9RXR9	51	K	Peptidyl-prolyl cis-trans isomerase OS=Deinococcus radiodurans (strain ATCC 13939 / DSM 20539 / JCM 16871 / LMG 4051 / NBRC 15346 / NCIMB 9279 / R1 / VKM B-1422) OX=243230 GN=DR_0237 PE=3 SV=1	DR_0237
	Q9RXR9	41	K	Peptidyl-prolyl cis-trans isomerase OS=Deinococcus radiodurans (strain ATCC 13939 / DSM 20539 / JCM 16871 / LMG 4051 / NBRC 15346 / NCIMB 9279 / R1 / VKM B-1422) OX=243230 GN=DR_0237 PE=3 SV=1	DR_0237
	Q9RY23	69	K	Chaperone protein DnaK OS=Deinococcus radiodurans (strain ATCC 13939 / DSM 20539 / JCM 16871 / LMG 4051 / NBRC 15346 / NCIMB 9279 / R1 / VKM B-1422) OX=243230 GN=dnaK PE=1 SV=3	dnaK
	Q9RY23	131	K	Chaperone protein DnaK OS=Deinococcus radiodurans (strain ATCC 13939 / DSM 20539 / JCM 16871 / LMG 4051 / NBRC 15346 / NCIMB 9279 / R1 / VKM B-1422) OX=243230 GN=dnaK PE=1 SV=3	dnaK
	Q9RY23	298	K	Chaperone protein DnaK OS=Deinococcus radiodurans (strain ATCC 13939 / DSM 20539 / JCM 16871 / LMG 4051 / NBRC 15346 / NCIMB 9279 / R1 / VKM B-1422) OX=243230 GN=dnaK PE=1 SV=3	dnaK
	Q9RY23	248	K	Chaperone protein DnaK OS=Deinococcus radiodurans (strain ATCC 13939 / DSM 20539 / JCM 16871 / LMG 4051 / NBRC 15346 / NCIMB 9279 / R1 / VKM B-1422) OX=243230 GN=dnaK PE=1 SV=3	dnaK
	Q9RY23	105	K	Chaperone protein DnaK OS=Deinococcus radiodurans (strain ATCC 13939 / DSM 20539 / JCM 16871 / LMG 4051 / NBRC 15346 / NCIMB 9279 / R1 / VKM B-1422) OX=243230 GN=dnaK PE=1 SV=3	dnaK
	Q9RY24	89	K	Protein GrpE OS=Deinococcus radiodurans (strain ATCC 13939 / DSM 20539 / JCM 16871 / LMG 4051 / NBRC 15346 / NCIMB 9279 / R1 / VKM B-1422) OX=243230 GN=grpE PE=3 SV=1	grpE
	Q9RY79	308	K	"Peptidyl-prolyl cis-trans isomerse, putative, PpiC family OS=Deinococcus radiodurans (strain ATCC 13939 / DSM 20539 / JCM 16871 / LMG 4051 / NBRC 15346 / NCIMB 9279 / R1 / VKM B-1422) OX=243230 GN=DR_0071 PE=4 SV=1"	DR_0071
	Q9RY79	280	K	"Peptidyl-prolyl cis-trans isomerse, putative, PpiC family OS=Deinococcus radiodurans (strain ATCC 13939 / DSM 20539 / JCM 16871 / LMG 4051 / NBRC 15346 / NCIMB 9279 / R1 / VKM B-1422) OX=243230 GN=DR_0071 PE=4 SV=1"	DR_0071
	Q9RY79	298	K	"Peptidyl-prolyl cis-trans isomerse, putative, PpiC family OS=Deinococcus radiodurans (strain ATCC 13939 / DSM 20539 / JCM 16871 / LMG 4051 / NBRC 15346 / NCIMB 9279 / R1 / VKM B-1422) OX=243230 GN=DR_0071 PE=4 SV=1"	DR_0071
	Q9RY79	314	K	"Peptidyl-prolyl cis-trans isomerse, putative, PpiC family OS=Deinococcus radiodurans (strain ATCC 13939 / DSM 20539 / JCM 16871 / LMG 4051 / NBRC 15346 / NCIMB 9279 / R1 / VKM B-1422) OX=243230 GN=DR_0071 PE=4 SV=1"	DR_0071
	Q9RYH2	124	K	"Serine protease, subtilase family OS=Deinococcus radiodurans (strain ATCC 13939 / DSM 20539 / JCM 16871 / LMG 4051 / NBRC 15346 / NCIMB 9279 / R1 / VKM B-1422) OX=243230 GN=DR_A0341 PE=3 SV=1"	DR_A0341
	Q9RYJ7	48	K	Hydrogenase expression/formation HypB-related protein OS=Deinococcus radiodurans (strain ATCC 13939 / DSM 20539 / JCM 16871 / LMG 4051 / NBRC 15346 / NCIMB 9279 / R1 / VKM B-1422) OX=243230 GN=DR_A0315 PE=3 SV=1	DR_A0315
	Q9RYM2	246	K	ATP-dependent zinc metalloprotease FtsH OS=Deinococcus radiodurans (strain ATCC 13939 / DSM 20539 / JCM 16871 / LMG 4051 / NBRC 15346 / NCIMB 9279 / R1 / VKM B-1422) OX=243230 GN=ftsH PE=3 SV=1	ftsH
	Q9RYM2	185	K	ATP-dependent zinc metalloprotease FtsH OS=Deinococcus radiodurans (strain ATCC 13939 / DSM 20539 / JCM 16871 / LMG 4051 / NBRC 15346 / NCIMB 9279 / R1 / VKM B-1422) OX=243230 GN=ftsH PE=3 SV=1	ftsH
	Q9RYM2	234	K	ATP-dependent zinc metalloprotease FtsH OS=Deinococcus radiodurans (strain ATCC 13939 / DSM 20539 / JCM 16871 / LMG 4051 / NBRC 15346 / NCIMB 9279 / R1 / VKM B-1422) OX=243230 GN=ftsH PE=3 SV=1	ftsH
	Q9RYM2	68	K	ATP-dependent zinc metalloprotease FtsH OS=Deinococcus radiodurans (strain ATCC 13939 / DSM 20539 / JCM 16871 / LMG 4051 / NBRC 15346 / NCIMB 9279 / R1 / VKM B-1422) OX=243230 GN=ftsH PE=3 SV=1	ftsH
	Q9RYM2	386	K	ATP-dependent zinc metalloprotease FtsH OS=Deinococcus radiodurans (strain ATCC 13939 / DSM 20539 / JCM 16871 / LMG 4051 / NBRC 15346 / NCIMB 9279 / R1 / VKM B-1422) OX=243230 GN=ftsH PE=3 SV=1	ftsH
	Q9RYM2	427	K	ATP-dependent zinc metalloprotease FtsH OS=Deinococcus radiodurans (strain ATCC 13939 / DSM 20539 / JCM 16871 / LMG 4051 / NBRC 15346 / NCIMB 9279 / R1 / VKM B-1422) OX=243230 GN=ftsH PE=3 SV=1	ftsH
	Q9RYM2	209	K	ATP-dependent zinc metalloprotease FtsH OS=Deinococcus radiodurans (strain ATCC 13939 / DSM 20539 / JCM 16871 / LMG 4051 / NBRC 15346 / NCIMB 9279 / R1 / VKM B-1422) OX=243230 GN=ftsH PE=3 SV=1	ftsH
	Q9RYM2	481	K	ATP-dependent zinc metalloprotease FtsH OS=Deinococcus radiodurans (strain ATCC 13939 / DSM 20539 / JCM 16871 / LMG 4051 / NBRC 15346 / NCIMB 9279 / R1 / VKM B-1422) OX=243230 GN=ftsH PE=3 SV=1	ftsH
	Q9RYM2	399	K	ATP-dependent zinc metalloprotease FtsH OS=Deinococcus radiodurans (strain ATCC 13939 / DSM 20539 / JCM 16871 / LMG 4051 / NBRC 15346 / NCIMB 9279 / R1 / VKM B-1422) OX=243230 GN=ftsH PE=3 SV=1	ftsH
	Q9RYM2	224	K	ATP-dependent zinc metalloprotease FtsH OS=Deinococcus radiodurans (strain ATCC 13939 / DSM 20539 / JCM 16871 / LMG 4051 / NBRC 15346 / NCIMB 9279 / R1 / VKM B-1422) OX=243230 GN=ftsH PE=3 SV=1	ftsH
	Q9RYM2	410	K	ATP-dependent zinc metalloprotease FtsH OS=Deinococcus radiodurans (strain ATCC 13939 / DSM 20539 / JCM 16871 / LMG 4051 / NBRC 15346 / NCIMB 9279 / R1 / VKM B-1422) OX=243230 GN=ftsH PE=3 SV=1	ftsH
	Q9RYM8	621	K	Probable subtilase-type serine protease DR_A0283 OS=Deinococcus radiodurans (strain ATCC 13939 / DSM 20539 / JCM 16871 / LMG 4051 / NBRC 15346 / NCIMB 9279 / R1 / VKM B-1422) OX=243230 GN=DR_A0283 PE=1 SV=1	DR_A0283
	Q9RYM8	475	K	Probable subtilase-type serine protease DR_A0283 OS=Deinococcus radiodurans (strain ATCC 13939 / DSM 20539 / JCM 16871 / LMG 4051 / NBRC 15346 / NCIMB 9279 / R1 / VKM B-1422) OX=243230 GN=DR_A0283 PE=1 SV=1	DR_A0283
	Q9RYM8	469	K	Probable subtilase-type serine protease DR_A0283 OS=Deinococcus radiodurans (strain ATCC 13939 / DSM 20539 / JCM 16871 / LMG 4051 / NBRC 15346 / NCIMB 9279 / R1 / VKM B-1422) OX=243230 GN=DR_A0283 PE=1 SV=1	DR_A0283
	Q9RYM8	180	K	Probable subtilase-type serine protease DR_A0283 OS=Deinococcus radiodurans (strain ATCC 13939 / DSM 20539 / JCM 16871 / LMG 4051 / NBRC 15346 / NCIMB 9279 / R1 / VKM B-1422) OX=243230 GN=DR_A0283 PE=1 SV=1	DR_A0283
	Q9RYM8	453	K	Probable subtilase-type serine protease DR_A0283 OS=Deinococcus radiodurans (strain ATCC 13939 / DSM 20539 / JCM 16871 / LMG 4051 / NBRC 15346 / NCIMB 9279 / R1 / VKM B-1422) OX=243230 GN=DR_A0283 PE=1 SV=1	DR_A0283
	Q9RYM8	235	K	Probable subtilase-type serine protease DR_A0283 OS=Deinococcus radiodurans (strain ATCC 13939 / DSM 20539 / JCM 16871 / LMG 4051 / NBRC 15346 / NCIMB 9279 / R1 / VKM B-1422) OX=243230 GN=DR_A0283 PE=1 SV=1	DR_A0283
	Q9RYM8	709	K	Probable subtilase-type serine protease DR_A0283 OS=Deinococcus radiodurans (strain ATCC 13939 / DSM 20539 / JCM 16871 / LMG 4051 / NBRC 15346 / NCIMB 9279 / R1 / VKM B-1422) OX=243230 GN=DR_A0283 PE=1 SV=1	DR_A0283
	Q9RYM8	359	K	Probable subtilase-type serine protease DR_A0283 OS=Deinococcus radiodurans (strain ATCC 13939 / DSM 20539 / JCM 16871 / LMG 4051 / NBRC 15346 / NCIMB 9279 / R1 / VKM B-1422) OX=243230 GN=DR_A0283 PE=1 SV=1	DR_A0283
	Q9RYM8	563	K	Probable subtilase-type serine protease DR_A0283 OS=Deinococcus radiodurans (strain ATCC 13939 / DSM 20539 / JCM 16871 / LMG 4051 / NBRC 15346 / NCIMB 9279 / R1 / VKM B-1422) OX=243230 GN=DR_A0283 PE=1 SV=1	DR_A0283
	Q9RYM8	183	K	Probable subtilase-type serine protease DR_A0283 OS=Deinococcus radiodurans (strain ATCC 13939 / DSM 20539 / JCM 16871 / LMG 4051 / NBRC 15346 / NCIMB 9279 / R1 / VKM B-1422) OX=243230 GN=DR_A0283 PE=1 SV=1	DR_A0283
	Q9RYM8	482	K	Probable subtilase-type serine protease DR_A0283 OS=Deinococcus radiodurans (strain ATCC 13939 / DSM 20539 / JCM 16871 / LMG 4051 / NBRC 15346 / NCIMB 9279 / R1 / VKM B-1422) OX=243230 GN=DR_A0283 PE=1 SV=1	DR_A0283
	Q9RYM8	664	K	Probable subtilase-type serine protease DR_A0283 OS=Deinococcus radiodurans (strain ATCC 13939 / DSM 20539 / JCM 16871 / LMG 4051 / NBRC 15346 / NCIMB 9279 / R1 / VKM B-1422) OX=243230 GN=DR_A0283 PE=1 SV=1	DR_A0283
	Q9RYM8	254	K	Probable subtilase-type serine protease DR_A0283 OS=Deinococcus radiodurans (strain ATCC 13939 / DSM 20539 / JCM 16871 / LMG 4051 / NBRC 15346 / NCIMB 9279 / R1 / VKM B-1422) OX=243230 GN=DR_A0283 PE=1 SV=1	DR_A0283
	Q9RYM8	393	K	Probable subtilase-type serine protease DR_A0283 OS=Deinococcus radiodurans (strain ATCC 13939 / DSM 20539 / JCM 16871 / LMG 4051 / NBRC 15346 / NCIMB 9279 / R1 / VKM B-1422) OX=243230 GN=DR_A0283 PE=1 SV=1	DR_A0283
	Q9RYM8	611	K	Probable subtilase-type serine protease DR_A0283 OS=Deinococcus radiodurans (strain ATCC 13939 / DSM 20539 / JCM 16871 / LMG 4051 / NBRC 15346 / NCIMB 9279 / R1 / VKM B-1422) OX=243230 GN=DR_A0283 PE=1 SV=1	DR_A0283
	Q9RYM8	584	K	Probable subtilase-type serine protease DR_A0283 OS=Deinococcus radiodurans (strain ATCC 13939 / DSM 20539 / JCM 16871 / LMG 4051 / NBRC 15346 / NCIMB 9279 / R1 / VKM B-1422) OX=243230 GN=DR_A0283 PE=1 SV=1	DR_A0283
	Q9RYX5	230	K	Uncharacterized protein OS=Deinococcus radiodurans (strain ATCC 13939 / DSM 20539 / JCM 16871 / LMG 4051 / NBRC 15346 / NCIMB 9279 / R1 / VKM B-1422) OX=243230 GN=DR_A0179 PE=4 SV=1	DR_A0179
	Q9RYY9	89	K	Thioredoxin 1 OS=Deinococcus radiodurans (strain ATCC 13939 / DSM 20539 / JCM 16871 / LMG 4051 / NBRC 15346 / NCIMB 9279 / R1 / VKM B-1422) OX=243230 GN=DR_A0164 PE=4 SV=1	DR_A0164
	Q9RYY9	13	K	Thioredoxin 1 OS=Deinococcus radiodurans (strain ATCC 13939 / DSM 20539 / JCM 16871 / LMG 4051 / NBRC 15346 / NCIMB 9279 / R1 / VKM B-1422) OX=243230 GN=DR_A0164 PE=4 SV=1	DR_A0164
	Q9RZ90	196	K	"Serine protease, subtilase family OS=Deinococcus radiodurans (strain ATCC 13939 / DSM 20539 / JCM 16871 / LMG 4051 / NBRC 15346 / NCIMB 9279 / R1 / VKM B-1422) OX=243230 GN=DR_A0064 PE=4 SV=1"	DR_A0064
	Q9RZF3	348	K	Nodulation protein-related protein OS=Deinococcus radiodurans (strain ATCC 13939 / DSM 20539 / JCM 16871 / LMG 4051 / NBRC 15346 / NCIMB 9279 / R1 / VKM B-1422) OX=243230 GN=DR_C0037 PE=3 SV=1	DR_C0037
	Q9RZF3	636	K	Nodulation protein-related protein OS=Deinococcus radiodurans (strain ATCC 13939 / DSM 20539 / JCM 16871 / LMG 4051 / NBRC 15346 / NCIMB 9279 / R1 / VKM B-1422) OX=243230 GN=DR_C0037 PE=3 SV=1	DR_C0037
	Q9RZQ1	685	K	"Serine protease, subtilase family OS=Deinococcus radiodurans (strain ATCC 13939 / DSM 20539 / JCM 16871 / LMG 4051 / NBRC 15346 / NCIMB 9279 / R1 / VKM B-1422) OX=243230 GN=DR_B0069 PE=4 SV=1"	DR_B0069
	Q9RZQ1	201	K	"Serine protease, subtilase family OS=Deinococcus radiodurans (strain ATCC 13939 / DSM 20539 / JCM 16871 / LMG 4051 / NBRC 15346 / NCIMB 9279 / R1 / VKM B-1422) OX=243230 GN=DR_B0069 PE=4 SV=1"	DR_B0069
	Q9RZQ1	492	K	"Serine protease, subtilase family OS=Deinococcus radiodurans (strain ATCC 13939 / DSM 20539 / JCM 16871 / LMG 4051 / NBRC 15346 / NCIMB 9279 / R1 / VKM B-1422) OX=243230 GN=DR_B0069 PE=4 SV=1"	DR_B0069
	Q9RZQ1	680	K	"Serine protease, subtilase family OS=Deinococcus radiodurans (strain ATCC 13939 / DSM 20539 / JCM 16871 / LMG 4051 / NBRC 15346 / NCIMB 9279 / R1 / VKM B-1422) OX=243230 GN=DR_B0069 PE=4 SV=1"	DR_B0069
	Q9RZQ1	480	K	"Serine protease, subtilase family OS=Deinococcus radiodurans (strain ATCC 13939 / DSM 20539 / JCM 16871 / LMG 4051 / NBRC 15346 / NCIMB 9279 / R1 / VKM B-1422) OX=243230 GN=DR_B0069 PE=4 SV=1"	DR_B0069
	Q9RZQ1	358	K	"Serine protease, subtilase family OS=Deinococcus radiodurans (strain ATCC 13939 / DSM 20539 / JCM 16871 / LMG 4051 / NBRC 15346 / NCIMB 9279 / R1 / VKM B-1422) OX=243230 GN=DR_B0069 PE=4 SV=1"	DR_B0069
	Q9RZQ1	485	K	"Serine protease, subtilase family OS=Deinococcus radiodurans (strain ATCC 13939 / DSM 20539 / JCM 16871 / LMG 4051 / NBRC 15346 / NCIMB 9279 / R1 / VKM B-1422) OX=243230 GN=DR_B0069 PE=4 SV=1"	DR_B0069
	Q9RSL7	188	K	"ABC transporter, ATP-binding protein, Ycf16 family OS=Deinococcus radiodurans (strain ATCC 13939 / DSM 20539 / JCM 16871 / LMG 4051 / NBRC 15346 / NCIMB 9279 / R1 / VKM B-1422) OX=243230 GN=DR_2107 PE=3 SV=1"	DR_2107
	Q9RSZ5	386	K	Lon protease OS=Deinococcus radiodurans (strain ATCC 13939 / DSM 20539 / JCM 16871 / LMG 4051 / NBRC 15346 / NCIMB 9279 / R1 / VKM B-1422) OX=243230 GN=lon PE=2 SV=1	lon
	Q9RTB6	204	K	Peptide methionine sulfoxide reductase MsrA OS=Deinococcus radiodurans (strain ATCC 13939 / DSM 20539 / JCM 16871 / LMG 4051 / NBRC 15346 / NCIMB 9279 / R1 / VKM B-1422) OX=243230 GN=msrA PE=3 SV=1	msrA
	Q9RW23	144	K	Bacterioferritin comigratory protein OS=Deinococcus radiodurans (strain ATCC 13939 / DSM 20539 / JCM 16871 / LMG 4051 / NBRC 15346 / NCIMB 9279 / R1 / VKM B-1422) OX=243230 GN=DR_0846 PE=4 SV=1	DR_0846
	Q9RWB6	127	K	Thioredoxin-like_fold domain-containing protein OS=Deinococcus radiodurans (strain ATCC 13939 / DSM 20539 / JCM 16871 / LMG 4051 / NBRC 15346 / NCIMB 9279 / R1 / VKM B-1422) OX=243230 GN=DR_0753 PE=4 SV=1	DR_0753
	Q9RWV5	83	K	Thioredoxin domain-containing protein OS=Deinococcus radiodurans (strain ATCC 13939 / DSM 20539 / JCM 16871 / LMG 4051 / NBRC 15346 / NCIMB 9279 / R1 / VKM B-1422) OX=243230 GN=DR_0560 PE=4 SV=1	DR_0560
	Q9RWV5	213	K	Thioredoxin domain-containing protein OS=Deinococcus radiodurans (strain ATCC 13939 / DSM 20539 / JCM 16871 / LMG 4051 / NBRC 15346 / NCIMB 9279 / R1 / VKM B-1422) OX=243230 GN=DR_0560 PE=4 SV=1	DR_0560
	Q9RXG4	734	K	Lon protease OS=Deinococcus radiodurans (strain ATCC 13939 / DSM 20539 / JCM 16871 / LMG 4051 / NBRC 15346 / NCIMB 9279 / R1 / VKM B-1422) OX=243230 GN=lon PE=3 SV=1	lon
	Q9RSL7	217	K	"ABC transporter, ATP-binding protein, Ycf16 family OS=Deinococcus radiodurans (strain ATCC 13939 / DSM 20539 / JCM 16871 / LMG 4051 / NBRC 15346 / NCIMB 9279 / R1 / VKM B-1422) OX=243230 GN=DR_2107 PE=3 SV=1"	DR_2107
	Q9RSL8	370	K	Uncharacterized protein OS=Deinococcus radiodurans (strain ATCC 13939 / DSM 20539 / JCM 16871 / LMG 4051 / NBRC 15346 / NCIMB 9279 / R1 / VKM B-1422) OX=243230 GN=DR_2106 PE=3 SV=1	DR_2106
	Q9RSM8	297	K	Endopeptidase IV-related protein OS=Deinococcus radiodurans (strain ATCC 13939 / DSM 20539 / JCM 16871 / LMG 4051 / NBRC 15346 / NCIMB 9279 / R1 / VKM B-1422) OX=243230 GN=DR_2096 PE=4 SV=1	DR_2096
	Q9RU58	417	K	"Serine protease, subtilase family OS=Deinococcus radiodurans (strain ATCC 13939 / DSM 20539 / JCM 16871 / LMG 4051 / NBRC 15346 / NCIMB 9279 / R1 / VKM B-1422) OX=243230 GN=DR_1536 PE=4 SV=1"	DR_1536
	Q9RUG2	216	K	Chaperone protein DnaJ OS=Deinococcus radiodurans (strain ATCC 13939 / DSM 20539 / JCM 16871 / LMG 4051 / NBRC 15346 / NCIMB 9279 / R1 / VKM B-1422) OX=243230 GN=dnaJ PE=3 SV=2	dnaJ
	Q9RUG2	226	K	Chaperone protein DnaJ OS=Deinococcus radiodurans (strain ATCC 13939 / DSM 20539 / JCM 16871 / LMG 4051 / NBRC 15346 / NCIMB 9279 / R1 / VKM B-1422) OX=243230 GN=dnaJ PE=3 SV=2	dnaJ
	Q9RVB2	167	K	"ATP-dependent Clp protease, ATP-binding subunit ClpC OS=Deinococcus radiodurans (strain ATCC 13939 / DSM 20539 / JCM 16871 / LMG 4051 / NBRC 15346 / NCIMB 9279 / R1 / VKM B-1422) OX=243230 GN=DR_1117 PE=4 SV=1"	DR_1117
	Q9RVK7	92	K	ATP-dependent zinc metalloprotease FtsH OS=Deinococcus radiodurans (strain ATCC 13939 / DSM 20539 / JCM 16871 / LMG 4051 / NBRC 15346 / NCIMB 9279 / R1 / VKM B-1422) OX=243230 GN=ftsH PE=3 SV=1	ftsH
	Q9RVK7	186	K	ATP-dependent zinc metalloprotease FtsH OS=Deinococcus radiodurans (strain ATCC 13939 / DSM 20539 / JCM 16871 / LMG 4051 / NBRC 15346 / NCIMB 9279 / R1 / VKM B-1422) OX=243230 GN=ftsH PE=3 SV=1	ftsH
	Q9RW23	54	K	Bacterioferritin comigratory protein OS=Deinococcus radiodurans (strain ATCC 13939 / DSM 20539 / JCM 16871 / LMG 4051 / NBRC 15346 / NCIMB 9279 / R1 / VKM B-1422) OX=243230 GN=DR_0846 PE=4 SV=1	DR_0846
	Q9RW57	205	K	"Serine protease, subtilase family OS=Deinococcus radiodurans (strain ATCC 13939 / DSM 20539 / JCM 16871 / LMG 4051 / NBRC 15346 / NCIMB 9279 / R1 / VKM B-1422) OX=243230 GN=DR_0812 PE=3 SV=1"	DR_0812
	Q9RWT2	138	K	ATP-dependent zinc metalloprotease FtsH OS=Deinococcus radiodurans (strain ATCC 13939 / DSM 20539 / JCM 16871 / LMG 4051 / NBRC 15346 / NCIMB 9279 / R1 / VKM B-1422) OX=243230 GN=ftsH PE=3 SV=1	ftsH
	Q9RXG6	136	K	Cytochrome c-type biogenesis protein CcmE OS=Deinococcus radiodurans (strain ATCC 13939 / DSM 20539 / JCM 16871 / LMG 4051 / NBRC 15346 / NCIMB 9279 / R1 / VKM B-1422) OX=243230 GN=ccmE PE=3 SV=1	ccmE
	Q9RXI6	349	K	"Periplasmic serine protease, HtrA/DegQ/DegS family OS=Deinococcus radiodurans (strain ATCC 13939 / DSM 20539 / JCM 16871 / LMG 4051 / NBRC 15346 / NCIMB 9279 / R1 / VKM B-1422) OX=243230 GN=DR_0327 PE=4 SV=1"	DR_0327
	Q9RXI6	107	K	"Periplasmic serine protease, HtrA/DegQ/DegS family OS=Deinococcus radiodurans (strain ATCC 13939 / DSM 20539 / JCM 16871 / LMG 4051 / NBRC 15346 / NCIMB 9279 / R1 / VKM B-1422) OX=243230 GN=DR_0327 PE=4 SV=1"	DR_0327
	Q9RY79	220	K	"Peptidyl-prolyl cis-trans isomerse, putative, PpiC family OS=Deinococcus radiodurans (strain ATCC 13939 / DSM 20539 / JCM 16871 / LMG 4051 / NBRC 15346 / NCIMB 9279 / R1 / VKM B-1422) OX=243230 GN=DR_0071 PE=4 SV=1"	DR_0071
	Q9RYM2	380	K	ATP-dependent zinc metalloprotease FtsH OS=Deinococcus radiodurans (strain ATCC 13939 / DSM 20539 / JCM 16871 / LMG 4051 / NBRC 15346 / NCIMB 9279 / R1 / VKM B-1422) OX=243230 GN=ftsH PE=3 SV=1	ftsH
	Q9RZ24	66	K	Uncharacterized protein OS=Deinococcus radiodurans (strain ATCC 13939 / DSM 20539 / JCM 16871 / LMG 4051 / NBRC 15346 / NCIMB 9279 / R1 / VKM B-1422) OX=243230 GN=DR_A0129 PE=4 SV=1	DR_A0129
	Q9RZF3	290	K	Nodulation protein-related protein OS=Deinococcus radiodurans (strain ATCC 13939 / DSM 20539 / JCM 16871 / LMG 4051 / NBRC 15346 / NCIMB 9279 / R1 / VKM B-1422) OX=243230 GN=DR_C0037 PE=3 SV=1	DR_C0037
	Q9RZQ1	733	K	"Serine protease, subtilase family OS=Deinococcus radiodurans (strain ATCC 13939 / DSM 20539 / JCM 16871 / LMG 4051 / NBRC 15346 / NCIMB 9279 / R1 / VKM B-1422) OX=243230 GN=DR_B0069 PE=4 SV=1"	DR_B0069
	Q9RZQ1	736	K	"Serine protease, subtilase family OS=Deinococcus radiodurans (strain ATCC 13939 / DSM 20539 / JCM 16871 / LMG 4051 / NBRC 15346 / NCIMB 9279 / R1 / VKM B-1422) OX=243230 GN=DR_B0069 PE=4 SV=1"	DR_B0069
	Q9RZQ1	266	K	"Serine protease, subtilase family OS=Deinococcus radiodurans (strain ATCC 13939 / DSM 20539 / JCM 16871 / LMG 4051 / NBRC 15346 / NCIMB 9279 / R1 / VKM B-1422) OX=243230 GN=DR_B0069 PE=4 SV=1"	DR_B0069
	Q9RZQ1	491	K	"Serine protease, subtilase family OS=Deinococcus radiodurans (strain ATCC 13939 / DSM 20539 / JCM 16871 / LMG 4051 / NBRC 15346 / NCIMB 9279 / R1 / VKM B-1422) OX=243230 GN=DR_B0069 PE=4 SV=1"	DR_B0069
[C] Energy production and conversion	O32507	278	K	Succinate-semialdehyde dehydrogenase [NADP(+)] OS=Deinococcus radiodurans (strain ATCC 13939 / DSM 20539 / JCM 16871 / LMG 4051 / NBRC 15346 / NCIMB 9279 / R1 / VKM B-1422) OX=243230 GN=ssdA PE=3 SV=1	ssdA
	P50933	206	K	L-lactate dehydrogenase OS=Deinococcus radiodurans (strain ATCC 13939 / DSM 20539 / JCM 16871 / LMG 4051 / NBRC 15346 / NCIMB 9279 / R1 / VKM B-1422) OX=243230 GN=ldh PE=1 SV=2	ldh
	P50933	222	K	L-lactate dehydrogenase OS=Deinococcus radiodurans (strain ATCC 13939 / DSM 20539 / JCM 16871 / LMG 4051 / NBRC 15346 / NCIMB 9279 / R1 / VKM B-1422) OX=243230 GN=ldh PE=1 SV=2	ldh
	Q59337	519	K	Catalase OS=Deinococcus radiodurans (strain ATCC 13939 / DSM 20539 / JCM 16871 / LMG 4051 / NBRC 15346 / NCIMB 9279 / R1 / VKM B-1422) OX=243230 GN=katA PE=1 SV=2	katA
	Q59337	390	K	Catalase OS=Deinococcus radiodurans (strain ATCC 13939 / DSM 20539 / JCM 16871 / LMG 4051 / NBRC 15346 / NCIMB 9279 / R1 / VKM B-1422) OX=243230 GN=katA PE=1 SV=2	katA
	Q59337	491	K	Catalase OS=Deinococcus radiodurans (strain ATCC 13939 / DSM 20539 / JCM 16871 / LMG 4051 / NBRC 15346 / NCIMB 9279 / R1 / VKM B-1422) OX=243230 GN=katA PE=1 SV=2	katA
	Q59337	109	K	Catalase OS=Deinococcus radiodurans (strain ATCC 13939 / DSM 20539 / JCM 16871 / LMG 4051 / NBRC 15346 / NCIMB 9279 / R1 / VKM B-1422) OX=243230 GN=katA PE=1 SV=2	katA
	Q59337	427	K	Catalase OS=Deinococcus radiodurans (strain ATCC 13939 / DSM 20539 / JCM 16871 / LMG 4051 / NBRC 15346 / NCIMB 9279 / R1 / VKM B-1422) OX=243230 GN=katA PE=1 SV=2	katA
	Q59337	522	K	Catalase OS=Deinococcus radiodurans (strain ATCC 13939 / DSM 20539 / JCM 16871 / LMG 4051 / NBRC 15346 / NCIMB 9279 / R1 / VKM B-1422) OX=243230 GN=katA PE=1 SV=2	katA
	Q59337	232	K	Catalase OS=Deinococcus radiodurans (strain ATCC 13939 / DSM 20539 / JCM 16871 / LMG 4051 / NBRC 15346 / NCIMB 9279 / R1 / VKM B-1422) OX=243230 GN=katA PE=1 SV=2	katA
	Q59337	96	K	Catalase OS=Deinococcus radiodurans (strain ATCC 13939 / DSM 20539 / JCM 16871 / LMG 4051 / NBRC 15346 / NCIMB 9279 / R1 / VKM B-1422) OX=243230 GN=katA PE=1 SV=2	katA
	Q9RR70	401	K	Fumarate hydratase class II OS=Deinococcus radiodurans (strain ATCC 13939 / DSM 20539 / JCM 16871 / LMG 4051 / NBRC 15346 / NCIMB 9279 / R1 / VKM B-1422) OX=243230 GN=fumC PE=3 SV=1	fumC
	Q9RR70	251	K	Fumarate hydratase class II OS=Deinococcus radiodurans (strain ATCC 13939 / DSM 20539 / JCM 16871 / LMG 4051 / NBRC 15346 / NCIMB 9279 / R1 / VKM B-1422) OX=243230 GN=fumC PE=3 SV=1	fumC
	Q9RR70	181	K	Fumarate hydratase class II OS=Deinococcus radiodurans (strain ATCC 13939 / DSM 20539 / JCM 16871 / LMG 4051 / NBRC 15346 / NCIMB 9279 / R1 / VKM B-1422) OX=243230 GN=fumC PE=3 SV=1	fumC
	Q9RR70	266	K	Fumarate hydratase class II OS=Deinococcus radiodurans (strain ATCC 13939 / DSM 20539 / JCM 16871 / LMG 4051 / NBRC 15346 / NCIMB 9279 / R1 / VKM B-1422) OX=243230 GN=fumC PE=3 SV=1	fumC
	Q9RR70	168	K	Fumarate hydratase class II OS=Deinococcus radiodurans (strain ATCC 13939 / DSM 20539 / JCM 16871 / LMG 4051 / NBRC 15346 / NCIMB 9279 / R1 / VKM B-1422) OX=243230 GN=fumC PE=3 SV=1	fumC
	Q9RR70	422	K	Fumarate hydratase class II OS=Deinococcus radiodurans (strain ATCC 13939 / DSM 20539 / JCM 16871 / LMG 4051 / NBRC 15346 / NCIMB 9279 / R1 / VKM B-1422) OX=243230 GN=fumC PE=3 SV=1	fumC
	Q9RR70	176	K	Fumarate hydratase class II OS=Deinococcus radiodurans (strain ATCC 13939 / DSM 20539 / JCM 16871 / LMG 4051 / NBRC 15346 / NCIMB 9279 / R1 / VKM B-1422) OX=243230 GN=fumC PE=3 SV=1	fumC
	Q9RR77	282	K	"Cytochrome c oxidase, subunit I OS=Deinococcus radiodurans (strain ATCC 13939 / DSM 20539 / JCM 16871 / LMG 4051 / NBRC 15346 / NCIMB 9279 / R1 / VKM B-1422) OX=243230 GN=DR_2620 PE=3 SV=1"	DR_2620
	Q9RRB7	96	K	Probable manganese-dependent inorganic pyrophosphatase OS=Deinococcus radiodurans (strain ATCC 13939 / DSM 20539 / JCM 16871 / LMG 4051 / NBRC 15346 / NCIMB 9279 / R1 / VKM B-1422) OX=243230 GN=ppaC PE=1 SV=1	ppaC
	Q9RRC7	712	K	"Iron-sulfur binding reductase, putative OS=Deinococcus radiodurans (strain ATCC 13939 / DSM 20539 / JCM 16871 / LMG 4051 / NBRC 15346 / NCIMB 9279 / R1 / VKM B-1422) OX=243230 GN=DR_2565 PE=4 SV=1"	DR_2565
	Q9RRC7	722	K	"Iron-sulfur binding reductase, putative OS=Deinococcus radiodurans (strain ATCC 13939 / DSM 20539 / JCM 16871 / LMG 4051 / NBRC 15346 / NCIMB 9279 / R1 / VKM B-1422) OX=243230 GN=DR_2565 PE=4 SV=1"	DR_2565
	Q9RRC7	195	K	"Iron-sulfur binding reductase, putative OS=Deinococcus radiodurans (strain ATCC 13939 / DSM 20539 / JCM 16871 / LMG 4051 / NBRC 15346 / NCIMB 9279 / R1 / VKM B-1422) OX=243230 GN=DR_2565 PE=4 SV=1"	DR_2565
	Q9RRG6	152	K	Dihydrolipoyl dehydrogenase OS=Deinococcus radiodurans (strain ATCC 13939 / DSM 20539 / JCM 16871 / LMG 4051 / NBRC 15346 / NCIMB 9279 / R1 / VKM B-1422) OX=243230 GN=DR_2526 PE=3 SV=1	DR_2526
	Q9RRG6	124	K	Dihydrolipoyl dehydrogenase OS=Deinococcus radiodurans (strain ATCC 13939 / DSM 20539 / JCM 16871 / LMG 4051 / NBRC 15346 / NCIMB 9279 / R1 / VKM B-1422) OX=243230 GN=DR_2526 PE=3 SV=1	DR_2526
	Q9RRG6	412	K	Dihydrolipoyl dehydrogenase OS=Deinococcus radiodurans (strain ATCC 13939 / DSM 20539 / JCM 16871 / LMG 4051 / NBRC 15346 / NCIMB 9279 / R1 / VKM B-1422) OX=243230 GN=DR_2526 PE=3 SV=1	DR_2526
	Q9RRG6	310	K	Dihydrolipoyl dehydrogenase OS=Deinococcus radiodurans (strain ATCC 13939 / DSM 20539 / JCM 16871 / LMG 4051 / NBRC 15346 / NCIMB 9279 / R1 / VKM B-1422) OX=243230 GN=DR_2526 PE=3 SV=1	DR_2526
	Q9RRG6	40	K	Dihydrolipoyl dehydrogenase OS=Deinococcus radiodurans (strain ATCC 13939 / DSM 20539 / JCM 16871 / LMG 4051 / NBRC 15346 / NCIMB 9279 / R1 / VKM B-1422) OX=243230 GN=DR_2526 PE=3 SV=1	DR_2526
	Q9RRG6	122	K	Dihydrolipoyl dehydrogenase OS=Deinococcus radiodurans (strain ATCC 13939 / DSM 20539 / JCM 16871 / LMG 4051 / NBRC 15346 / NCIMB 9279 / R1 / VKM B-1422) OX=243230 GN=DR_2526 PE=3 SV=1	DR_2526
	Q9RRG6	68	K	Dihydrolipoyl dehydrogenase OS=Deinococcus radiodurans (strain ATCC 13939 / DSM 20539 / JCM 16871 / LMG 4051 / NBRC 15346 / NCIMB 9279 / R1 / VKM B-1422) OX=243230 GN=DR_2526 PE=3 SV=1	DR_2526
	Q9RRG6	52	K	Dihydrolipoyl dehydrogenase OS=Deinococcus radiodurans (strain ATCC 13939 / DSM 20539 / JCM 16871 / LMG 4051 / NBRC 15346 / NCIMB 9279 / R1 / VKM B-1422) OX=243230 GN=DR_2526 PE=3 SV=1	DR_2526
	Q9RRG6	154	K	Dihydrolipoyl dehydrogenase OS=Deinococcus radiodurans (strain ATCC 13939 / DSM 20539 / JCM 16871 / LMG 4051 / NBRC 15346 / NCIMB 9279 / R1 / VKM B-1422) OX=243230 GN=DR_2526 PE=3 SV=1	DR_2526
	Q9RRG6	133	K	Dihydrolipoyl dehydrogenase OS=Deinococcus radiodurans (strain ATCC 13939 / DSM 20539 / JCM 16871 / LMG 4051 / NBRC 15346 / NCIMB 9279 / R1 / VKM B-1422) OX=243230 GN=DR_2526 PE=3 SV=1	DR_2526
	Q9RRG6	242	K	Dihydrolipoyl dehydrogenase OS=Deinococcus radiodurans (strain ATCC 13939 / DSM 20539 / JCM 16871 / LMG 4051 / NBRC 15346 / NCIMB 9279 / R1 / VKM B-1422) OX=243230 GN=DR_2526 PE=3 SV=1	DR_2526
	Q9RRH0	396	K	PDZ domain-containing protein OS=Deinococcus radiodurans (strain ATCC 13939 / DSM 20539 / JCM 16871 / LMG 4051 / NBRC 15346 / NCIMB 9279 / R1 / VKM B-1422) OX=243230 GN=DR_2521 PE=4 SV=1	DR_2521
	Q9RRK2	46	K	"Cytochrome C4, putative OS=Deinococcus radiodurans (strain ATCC 13939 / DSM 20539 / JCM 16871 / LMG 4051 / NBRC 15346 / NCIMB 9279 / R1 / VKM B-1422) OX=243230 GN=DR_2487 PE=4 SV=1"	DR_2487
	Q9RRK2	96	K	"Cytochrome C4, putative OS=Deinococcus radiodurans (strain ATCC 13939 / DSM 20539 / JCM 16871 / LMG 4051 / NBRC 15346 / NCIMB 9279 / R1 / VKM B-1422) OX=243230 GN=DR_2487 PE=4 SV=1"	DR_2487
	Q9RRK2	211	K	"Cytochrome C4, putative OS=Deinococcus radiodurans (strain ATCC 13939 / DSM 20539 / JCM 16871 / LMG 4051 / NBRC 15346 / NCIMB 9279 / R1 / VKM B-1422) OX=243230 GN=DR_2487 PE=4 SV=1"	DR_2487
	Q9RRV4	74	K	Aldehyde dehydrogenase OS=Deinococcus radiodurans (strain ATCC 13939 / DSM 20539 / JCM 16871 / LMG 4051 / NBRC 15346 / NCIMB 9279 / R1 / VKM B-1422) OX=243230 GN=DR_2381 PE=4 SV=1	DR_2381
	Q9RRV4	246	K	Aldehyde dehydrogenase OS=Deinococcus radiodurans (strain ATCC 13939 / DSM 20539 / JCM 16871 / LMG 4051 / NBRC 15346 / NCIMB 9279 / R1 / VKM B-1422) OX=243230 GN=DR_2381 PE=4 SV=1	DR_2381
	Q9RRV4	84	K	Aldehyde dehydrogenase OS=Deinococcus radiodurans (strain ATCC 13939 / DSM 20539 / JCM 16871 / LMG 4051 / NBRC 15346 / NCIMB 9279 / R1 / VKM B-1422) OX=243230 GN=DR_2381 PE=4 SV=1	DR_2381
	Q9RRV4	588	K	Aldehyde dehydrogenase OS=Deinococcus radiodurans (strain ATCC 13939 / DSM 20539 / JCM 16871 / LMG 4051 / NBRC 15346 / NCIMB 9279 / R1 / VKM B-1422) OX=243230 GN=DR_2381 PE=4 SV=1	DR_2381
	Q9RRV4	63	K	Aldehyde dehydrogenase OS=Deinococcus radiodurans (strain ATCC 13939 / DSM 20539 / JCM 16871 / LMG 4051 / NBRC 15346 / NCIMB 9279 / R1 / VKM B-1422) OX=243230 GN=DR_2381 PE=4 SV=1	DR_2381
	Q9RRV4	139	K	Aldehyde dehydrogenase OS=Deinococcus radiodurans (strain ATCC 13939 / DSM 20539 / JCM 16871 / LMG 4051 / NBRC 15346 / NCIMB 9279 / R1 / VKM B-1422) OX=243230 GN=DR_2381 PE=4 SV=1	DR_2381
	Q9RRV4	295	K	Aldehyde dehydrogenase OS=Deinococcus radiodurans (strain ATCC 13939 / DSM 20539 / JCM 16871 / LMG 4051 / NBRC 15346 / NCIMB 9279 / R1 / VKM B-1422) OX=243230 GN=DR_2381 PE=4 SV=1	DR_2381
	Q9RRV4	277	K	Aldehyde dehydrogenase OS=Deinococcus radiodurans (strain ATCC 13939 / DSM 20539 / JCM 16871 / LMG 4051 / NBRC 15346 / NCIMB 9279 / R1 / VKM B-1422) OX=243230 GN=DR_2381 PE=4 SV=1	DR_2381
	Q9RRV4	380	K	Aldehyde dehydrogenase OS=Deinococcus radiodurans (strain ATCC 13939 / DSM 20539 / JCM 16871 / LMG 4051 / NBRC 15346 / NCIMB 9279 / R1 / VKM B-1422) OX=243230 GN=DR_2381 PE=4 SV=1	DR_2381
	Q9RRV4	133	K	Aldehyde dehydrogenase OS=Deinococcus radiodurans (strain ATCC 13939 / DSM 20539 / JCM 16871 / LMG 4051 / NBRC 15346 / NCIMB 9279 / R1 / VKM B-1422) OX=243230 GN=DR_2381 PE=4 SV=1	DR_2381
	Q9RRW5	373	K	Dihydrolipoyl dehydrogenase OS=Deinococcus radiodurans (strain ATCC 13939 / DSM 20539 / JCM 16871 / LMG 4051 / NBRC 15346 / NCIMB 9279 / R1 / VKM B-1422) OX=243230 GN=DR_2370 PE=3 SV=1	DR_2370
	Q9RRW5	53	K	Dihydrolipoyl dehydrogenase OS=Deinococcus radiodurans (strain ATCC 13939 / DSM 20539 / JCM 16871 / LMG 4051 / NBRC 15346 / NCIMB 9279 / R1 / VKM B-1422) OX=243230 GN=DR_2370 PE=3 SV=1	DR_2370
	Q9RRW5	234	K	Dihydrolipoyl dehydrogenase OS=Deinococcus radiodurans (strain ATCC 13939 / DSM 20539 / JCM 16871 / LMG 4051 / NBRC 15346 / NCIMB 9279 / R1 / VKM B-1422) OX=243230 GN=DR_2370 PE=3 SV=1	DR_2370
	Q9RRW5	241	K	Dihydrolipoyl dehydrogenase OS=Deinococcus radiodurans (strain ATCC 13939 / DSM 20539 / JCM 16871 / LMG 4051 / NBRC 15346 / NCIMB 9279 / R1 / VKM B-1422) OX=243230 GN=DR_2370 PE=3 SV=1	DR_2370
	Q9RRW5	95	K	Dihydrolipoyl dehydrogenase OS=Deinococcus radiodurans (strain ATCC 13939 / DSM 20539 / JCM 16871 / LMG 4051 / NBRC 15346 / NCIMB 9279 / R1 / VKM B-1422) OX=243230 GN=DR_2370 PE=3 SV=1	DR_2370
	Q9RRW5	253	K	Dihydrolipoyl dehydrogenase OS=Deinococcus radiodurans (strain ATCC 13939 / DSM 20539 / JCM 16871 / LMG 4051 / NBRC 15346 / NCIMB 9279 / R1 / VKM B-1422) OX=243230 GN=DR_2370 PE=3 SV=1	DR_2370
	Q9RRW5	108	K	Dihydrolipoyl dehydrogenase OS=Deinococcus radiodurans (strain ATCC 13939 / DSM 20539 / JCM 16871 / LMG 4051 / NBRC 15346 / NCIMB 9279 / R1 / VKM B-1422) OX=243230 GN=DR_2370 PE=3 SV=1	DR_2370
	Q9RRW5	220	K	Dihydrolipoyl dehydrogenase OS=Deinococcus radiodurans (strain ATCC 13939 / DSM 20539 / JCM 16871 / LMG 4051 / NBRC 15346 / NCIMB 9279 / R1 / VKM B-1422) OX=243230 GN=DR_2370 PE=3 SV=1	DR_2370
	Q9RRW5	257	K	Dihydrolipoyl dehydrogenase OS=Deinococcus radiodurans (strain ATCC 13939 / DSM 20539 / JCM 16871 / LMG 4051 / NBRC 15346 / NCIMB 9279 / R1 / VKM B-1422) OX=243230 GN=DR_2370 PE=3 SV=1	DR_2370
	Q9RRW5	31	K	Dihydrolipoyl dehydrogenase OS=Deinococcus radiodurans (strain ATCC 13939 / DSM 20539 / JCM 16871 / LMG 4051 / NBRC 15346 / NCIMB 9279 / R1 / VKM B-1422) OX=243230 GN=DR_2370 PE=3 SV=1	DR_2370
	Q9RRW5	105	K	Dihydrolipoyl dehydrogenase OS=Deinococcus radiodurans (strain ATCC 13939 / DSM 20539 / JCM 16871 / LMG 4051 / NBRC 15346 / NCIMB 9279 / R1 / VKM B-1422) OX=243230 GN=DR_2370 PE=3 SV=1	DR_2370
	Q9RRZ6	16	K	NADH oxidase-related protein OS=Deinococcus radiodurans (strain ATCC 13939 / DSM 20539 / JCM 16871 / LMG 4051 / NBRC 15346 / NCIMB 9279 / R1 / VKM B-1422) OX=243230 GN=DR_2333 PE=4 SV=1	DR_2333
	Q9RS10	274	K	"Potassium channel, beta subunit, putative OS=Deinococcus radiodurans (strain ATCC 13939 / DSM 20539 / JCM 16871 / LMG 4051 / NBRC 15346 / NCIMB 9279 / R1 / VKM B-1422) OX=243230 GN=DR_2317 PE=3 SV=1"	DR_2317
	Q9RS10	98	K	"Potassium channel, beta subunit, putative OS=Deinococcus radiodurans (strain ATCC 13939 / DSM 20539 / JCM 16871 / LMG 4051 / NBRC 15346 / NCIMB 9279 / R1 / VKM B-1422) OX=243230 GN=DR_2317 PE=3 SV=1"	DR_2317
	Q9RS10	294	K	"Potassium channel, beta subunit, putative OS=Deinococcus radiodurans (strain ATCC 13939 / DSM 20539 / JCM 16871 / LMG 4051 / NBRC 15346 / NCIMB 9279 / R1 / VKM B-1422) OX=243230 GN=DR_2317 PE=3 SV=1"	DR_2317
	Q9RS10	252	K	"Potassium channel, beta subunit, putative OS=Deinococcus radiodurans (strain ATCC 13939 / DSM 20539 / JCM 16871 / LMG 4051 / NBRC 15346 / NCIMB 9279 / R1 / VKM B-1422) OX=243230 GN=DR_2317 PE=3 SV=1"	DR_2317
	Q9RS10	145	K	"Potassium channel, beta subunit, putative OS=Deinococcus radiodurans (strain ATCC 13939 / DSM 20539 / JCM 16871 / LMG 4051 / NBRC 15346 / NCIMB 9279 / R1 / VKM B-1422) OX=243230 GN=DR_2317 PE=3 SV=1"	DR_2317
	Q9RS10	285	K	"Potassium channel, beta subunit, putative OS=Deinococcus radiodurans (strain ATCC 13939 / DSM 20539 / JCM 16871 / LMG 4051 / NBRC 15346 / NCIMB 9279 / R1 / VKM B-1422) OX=243230 GN=DR_2317 PE=3 SV=1"	DR_2317
	Q9RS10	247	K	"Potassium channel, beta subunit, putative OS=Deinococcus radiodurans (strain ATCC 13939 / DSM 20539 / JCM 16871 / LMG 4051 / NBRC 15346 / NCIMB 9279 / R1 / VKM B-1422) OX=243230 GN=DR_2317 PE=3 SV=1"	DR_2317
	Q9RS66	218	K	Aldo/keto reductase OS=Deinococcus radiodurans (strain ATCC 13939 / DSM 20539 / JCM 16871 / LMG 4051 / NBRC 15346 / NCIMB 9279 / R1 / VKM B-1422) OX=243230 GN=DR_2261 PE=4 SV=1	DR_2261
	Q9RS66	242	K	Aldo/keto reductase OS=Deinococcus radiodurans (strain ATCC 13939 / DSM 20539 / JCM 16871 / LMG 4051 / NBRC 15346 / NCIMB 9279 / R1 / VKM B-1422) OX=243230 GN=DR_2261 PE=4 SV=1	DR_2261
	Q9RSD4	121	K	"NADH-dependent flavin oxidoreductase, putative OS=Deinococcus radiodurans (strain ATCC 13939 / DSM 20539 / JCM 16871 / LMG 4051 / NBRC 15346 / NCIMB 9279 / R1 / VKM B-1422) OX=243230 GN=DR_2190 PE=4 SV=1"	DR_2190
	Q9RSM9	181	K	"C-type cytochrome, putative OS=Deinococcus radiodurans (strain ATCC 13939 / DSM 20539 / JCM 16871 / LMG 4051 / NBRC 15346 / NCIMB 9279 / R1 / VKM B-1422) OX=243230 GN=DR_2095 PE=4 SV=1"	DR_2095
	Q9RSM9	208	K	"C-type cytochrome, putative OS=Deinococcus radiodurans (strain ATCC 13939 / DSM 20539 / JCM 16871 / LMG 4051 / NBRC 15346 / NCIMB 9279 / R1 / VKM B-1422) OX=243230 GN=DR_2095 PE=4 SV=1"	DR_2095
	Q9RSP9	35	K	Ferredoxin OS=Deinococcus radiodurans (strain ATCC 13939 / DSM 20539 / JCM 16871 / LMG 4051 / NBRC 15346 / NCIMB 9279 / R1 / VKM B-1422) OX=243230 GN=DR_2075 PE=4 SV=1	DR_2075
	Q9RSP9	97	K	Ferredoxin OS=Deinococcus radiodurans (strain ATCC 13939 / DSM 20539 / JCM 16871 / LMG 4051 / NBRC 15346 / NCIMB 9279 / R1 / VKM B-1422) OX=243230 GN=DR_2075 PE=4 SV=1	DR_2075
	Q9RSP9	58	K	Ferredoxin OS=Deinococcus radiodurans (strain ATCC 13939 / DSM 20539 / JCM 16871 / LMG 4051 / NBRC 15346 / NCIMB 9279 / R1 / VKM B-1422) OX=243230 GN=DR_2075 PE=4 SV=1	DR_2075
	Q9RSP9	62	K	Ferredoxin OS=Deinococcus radiodurans (strain ATCC 13939 / DSM 20539 / JCM 16871 / LMG 4051 / NBRC 15346 / NCIMB 9279 / R1 / VKM B-1422) OX=243230 GN=DR_2075 PE=4 SV=1	DR_2075
	Q9RSY7	125	K	Thioredoxin reductase OS=Deinococcus radiodurans (strain ATCC 13939 / DSM 20539 / JCM 16871 / LMG 4051 / NBRC 15346 / NCIMB 9279 / R1 / VKM B-1422) OX=243230 GN=DR_1982 PE=1 SV=1	DR_1982
	Q9RSY7	151	K	Thioredoxin reductase OS=Deinococcus radiodurans (strain ATCC 13939 / DSM 20539 / JCM 16871 / LMG 4051 / NBRC 15346 / NCIMB 9279 / R1 / VKM B-1422) OX=243230 GN=DR_1982 PE=1 SV=1	DR_1982
	Q9RSY7	113	K	Thioredoxin reductase OS=Deinococcus radiodurans (strain ATCC 13939 / DSM 20539 / JCM 16871 / LMG 4051 / NBRC 15346 / NCIMB 9279 / R1 / VKM B-1422) OX=243230 GN=DR_1982 PE=1 SV=1	DR_1982
	Q9RT01	174	K	Nitroreductase OS=Deinococcus radiodurans (strain ATCC 13939 / DSM 20539 / JCM 16871 / LMG 4051 / NBRC 15346 / NCIMB 9279 / R1 / VKM B-1422) OX=243230 GN=DR_1968 PE=4 SV=1	DR_1968
	Q9RT38	127	K	Glycerol kinase OS=Deinococcus radiodurans (strain ATCC 13939 / DSM 20539 / JCM 16871 / LMG 4051 / NBRC 15346 / NCIMB 9279 / R1 / VKM B-1422) OX=243230 GN=glpK PE=3 SV=1	glpK
	Q9RT38	142	K	Glycerol kinase OS=Deinococcus radiodurans (strain ATCC 13939 / DSM 20539 / JCM 16871 / LMG 4051 / NBRC 15346 / NCIMB 9279 / R1 / VKM B-1422) OX=243230 GN=glpK PE=3 SV=1	glpK
	Q9RT38	372	K	Glycerol kinase OS=Deinococcus radiodurans (strain ATCC 13939 / DSM 20539 / JCM 16871 / LMG 4051 / NBRC 15346 / NCIMB 9279 / R1 / VKM B-1422) OX=243230 GN=glpK PE=3 SV=1	glpK
	Q9RT38	122	K	Glycerol kinase OS=Deinococcus radiodurans (strain ATCC 13939 / DSM 20539 / JCM 16871 / LMG 4051 / NBRC 15346 / NCIMB 9279 / R1 / VKM B-1422) OX=243230 GN=glpK PE=3 SV=1	glpK
	Q9RT38	140	K	Glycerol kinase OS=Deinococcus radiodurans (strain ATCC 13939 / DSM 20539 / JCM 16871 / LMG 4051 / NBRC 15346 / NCIMB 9279 / R1 / VKM B-1422) OX=243230 GN=glpK PE=3 SV=1	glpK
	Q9RT38	96	K	Glycerol kinase OS=Deinococcus radiodurans (strain ATCC 13939 / DSM 20539 / JCM 16871 / LMG 4051 / NBRC 15346 / NCIMB 9279 / R1 / VKM B-1422) OX=243230 GN=glpK PE=3 SV=1	glpK
	Q9RT38	29	K	Glycerol kinase OS=Deinococcus radiodurans (strain ATCC 13939 / DSM 20539 / JCM 16871 / LMG 4051 / NBRC 15346 / NCIMB 9279 / R1 / VKM B-1422) OX=243230 GN=glpK PE=3 SV=1	glpK
	Q9RT58	92	K	Fumarate reductase-related protein OS=Deinococcus radiodurans (strain ATCC 13939 / DSM 20539 / JCM 16871 / LMG 4051 / NBRC 15346 / NCIMB 9279 / R1 / VKM B-1422) OX=243230 GN=DR_1907 PE=4 SV=1	DR_1907
	Q9RT58	195	K	Fumarate reductase-related protein OS=Deinococcus radiodurans (strain ATCC 13939 / DSM 20539 / JCM 16871 / LMG 4051 / NBRC 15346 / NCIMB 9279 / R1 / VKM B-1422) OX=243230 GN=DR_1907 PE=4 SV=1	DR_1907
	Q9RT70	171	K	Alanine dehydrogenase OS=Deinococcus radiodurans (strain ATCC 13939 / DSM 20539 / JCM 16871 / LMG 4051 / NBRC 15346 / NCIMB 9279 / R1 / VKM B-1422) OX=243230 GN=DR_1895 PE=3 SV=1	DR_1895
	Q9RT70	176	K	Alanine dehydrogenase OS=Deinococcus radiodurans (strain ATCC 13939 / DSM 20539 / JCM 16871 / LMG 4051 / NBRC 15346 / NCIMB 9279 / R1 / VKM B-1422) OX=243230 GN=DR_1895 PE=3 SV=1	DR_1895
	Q9RT75	122	K	"Oxidoreductase, putative OS=Deinococcus radiodurans (strain ATCC 13939 / DSM 20539 / JCM 16871 / LMG 4051 / NBRC 15346 / NCIMB 9279 / R1 / VKM B-1422) OX=243230 GN=DR_1890 PE=4 SV=1"	DR_1890
	Q9RT75	290	K	"Oxidoreductase, putative OS=Deinococcus radiodurans (strain ATCC 13939 / DSM 20539 / JCM 16871 / LMG 4051 / NBRC 15346 / NCIMB 9279 / R1 / VKM B-1422) OX=243230 GN=DR_1890 PE=4 SV=1"	DR_1890
	Q9RT75	223	K	"Oxidoreductase, putative OS=Deinococcus radiodurans (strain ATCC 13939 / DSM 20539 / JCM 16871 / LMG 4051 / NBRC 15346 / NCIMB 9279 / R1 / VKM B-1422) OX=243230 GN=DR_1890 PE=4 SV=1"	DR_1890
	Q9RTH9	119	K	3-isopropylmalate dehydrogenase OS=Deinococcus radiodurans (strain ATCC 13939 / DSM 20539 / JCM 16871 / LMG 4051 / NBRC 15346 / NCIMB 9279 / R1 / VKM B-1422) OX=243230 GN=leuB PE=3 SV=1	leuB
	Q9RTH9	185	K	3-isopropylmalate dehydrogenase OS=Deinococcus radiodurans (strain ATCC 13939 / DSM 20539 / JCM 16871 / LMG 4051 / NBRC 15346 / NCIMB 9279 / R1 / VKM B-1422) OX=243230 GN=leuB PE=3 SV=1	leuB
	Q9RTH9	95	K	3-isopropylmalate dehydrogenase OS=Deinococcus radiodurans (strain ATCC 13939 / DSM 20539 / JCM 16871 / LMG 4051 / NBRC 15346 / NCIMB 9279 / R1 / VKM B-1422) OX=243230 GN=leuB PE=3 SV=1	leuB
	Q9RTM8	102	K	Glycolate oxidase subunit GlcE OS=Deinococcus radiodurans (strain ATCC 13939 / DSM 20539 / JCM 16871 / LMG 4051 / NBRC 15346 / NCIMB 9279 / R1 / VKM B-1422) OX=243230 GN=DR_1732 PE=4 SV=1	DR_1732
	Q9RTN7	790	K	Aconitate hydratase A OS=Deinococcus radiodurans (strain ATCC 13939 / DSM 20539 / JCM 16871 / LMG 4051 / NBRC 15346 / NCIMB 9279 / R1 / VKM B-1422) OX=243230 GN=acn PE=1 SV=1	acn
	Q9RTN7	466	K	Aconitate hydratase A OS=Deinococcus radiodurans (strain ATCC 13939 / DSM 20539 / JCM 16871 / LMG 4051 / NBRC 15346 / NCIMB 9279 / R1 / VKM B-1422) OX=243230 GN=acn PE=1 SV=1	acn
	Q9RTN7	777	K	Aconitate hydratase A OS=Deinococcus radiodurans (strain ATCC 13939 / DSM 20539 / JCM 16871 / LMG 4051 / NBRC 15346 / NCIMB 9279 / R1 / VKM B-1422) OX=243230 GN=acn PE=1 SV=1	acn
	Q9RTN7	472	K	Aconitate hydratase A OS=Deinococcus radiodurans (strain ATCC 13939 / DSM 20539 / JCM 16871 / LMG 4051 / NBRC 15346 / NCIMB 9279 / R1 / VKM B-1422) OX=243230 GN=acn PE=1 SV=1	acn
	Q9RTN7	4	K	Aconitate hydratase A OS=Deinococcus radiodurans (strain ATCC 13939 / DSM 20539 / JCM 16871 / LMG 4051 / NBRC 15346 / NCIMB 9279 / R1 / VKM B-1422) OX=243230 GN=acn PE=1 SV=1	acn
	Q9RTN7	857	K	Aconitate hydratase A OS=Deinococcus radiodurans (strain ATCC 13939 / DSM 20539 / JCM 16871 / LMG 4051 / NBRC 15346 / NCIMB 9279 / R1 / VKM B-1422) OX=243230 GN=acn PE=1 SV=1	acn
	Q9RTN7	899	K	Aconitate hydratase A OS=Deinococcus radiodurans (strain ATCC 13939 / DSM 20539 / JCM 16871 / LMG 4051 / NBRC 15346 / NCIMB 9279 / R1 / VKM B-1422) OX=243230 GN=acn PE=1 SV=1	acn
	Q9RTN7	691	K	Aconitate hydratase A OS=Deinococcus radiodurans (strain ATCC 13939 / DSM 20539 / JCM 16871 / LMG 4051 / NBRC 15346 / NCIMB 9279 / R1 / VKM B-1422) OX=243230 GN=acn PE=1 SV=1	acn
	Q9RTN7	414	K	Aconitate hydratase A OS=Deinococcus radiodurans (strain ATCC 13939 / DSM 20539 / JCM 16871 / LMG 4051 / NBRC 15346 / NCIMB 9279 / R1 / VKM B-1422) OX=243230 GN=acn PE=1 SV=1	acn
	Q9RTN7	23	K	Aconitate hydratase A OS=Deinococcus radiodurans (strain ATCC 13939 / DSM 20539 / JCM 16871 / LMG 4051 / NBRC 15346 / NCIMB 9279 / R1 / VKM B-1422) OX=243230 GN=acn PE=1 SV=1	acn
	Q9RTN7	31	K	Aconitate hydratase A OS=Deinococcus radiodurans (strain ATCC 13939 / DSM 20539 / JCM 16871 / LMG 4051 / NBRC 15346 / NCIMB 9279 / R1 / VKM B-1422) OX=243230 GN=acn PE=1 SV=1	acn
	Q9RTN7	404	K	Aconitate hydratase A OS=Deinococcus radiodurans (strain ATCC 13939 / DSM 20539 / JCM 16871 / LMG 4051 / NBRC 15346 / NCIMB 9279 / R1 / VKM B-1422) OX=243230 GN=acn PE=1 SV=1	acn
	Q9RTT2	92	K	"Isocitrate dehydrogenase, putative OS=Deinococcus radiodurans (strain ATCC 13939 / DSM 20539 / JCM 16871 / LMG 4051 / NBRC 15346 / NCIMB 9279 / R1 / VKM B-1422) OX=243230 GN=DR_1674 PE=4 SV=1"	DR_1674
	Q9RTT2	154	K	"Isocitrate dehydrogenase, putative OS=Deinococcus radiodurans (strain ATCC 13939 / DSM 20539 / JCM 16871 / LMG 4051 / NBRC 15346 / NCIMB 9279 / R1 / VKM B-1422) OX=243230 GN=DR_1674 PE=4 SV=1"	DR_1674
	Q9RU54	237	K	Isocitrate dehydrogenase [NADP] OS=Deinococcus radiodurans (strain ATCC 13939 / DSM 20539 / JCM 16871 / LMG 4051 / NBRC 15346 / NCIMB 9279 / R1 / VKM B-1422) OX=243230 GN=DR_1540 PE=3 SV=1	DR_1540
	Q9RU54	359	K	Isocitrate dehydrogenase [NADP] OS=Deinococcus radiodurans (strain ATCC 13939 / DSM 20539 / JCM 16871 / LMG 4051 / NBRC 15346 / NCIMB 9279 / R1 / VKM B-1422) OX=243230 GN=DR_1540 PE=3 SV=1	DR_1540
	Q9RU54	213	K	Isocitrate dehydrogenase [NADP] OS=Deinococcus radiodurans (strain ATCC 13939 / DSM 20539 / JCM 16871 / LMG 4051 / NBRC 15346 / NCIMB 9279 / R1 / VKM B-1422) OX=243230 GN=DR_1540 PE=3 SV=1	DR_1540
	Q9RU54	114	K	Isocitrate dehydrogenase [NADP] OS=Deinococcus radiodurans (strain ATCC 13939 / DSM 20539 / JCM 16871 / LMG 4051 / NBRC 15346 / NCIMB 9279 / R1 / VKM B-1422) OX=243230 GN=DR_1540 PE=3 SV=1	DR_1540
	Q9RU54	249	K	Isocitrate dehydrogenase [NADP] OS=Deinococcus radiodurans (strain ATCC 13939 / DSM 20539 / JCM 16871 / LMG 4051 / NBRC 15346 / NCIMB 9279 / R1 / VKM B-1422) OX=243230 GN=DR_1540 PE=3 SV=1	DR_1540
	Q9RU54	20	K	Isocitrate dehydrogenase [NADP] OS=Deinococcus radiodurans (strain ATCC 13939 / DSM 20539 / JCM 16871 / LMG 4051 / NBRC 15346 / NCIMB 9279 / R1 / VKM B-1422) OX=243230 GN=DR_1540 PE=3 SV=1	DR_1540
	Q9RU54	69	K	Isocitrate dehydrogenase [NADP] OS=Deinococcus radiodurans (strain ATCC 13939 / DSM 20539 / JCM 16871 / LMG 4051 / NBRC 15346 / NCIMB 9279 / R1 / VKM B-1422) OX=243230 GN=DR_1540 PE=3 SV=1	DR_1540
	Q9RU54	180	K	Isocitrate dehydrogenase [NADP] OS=Deinococcus radiodurans (strain ATCC 13939 / DSM 20539 / JCM 16871 / LMG 4051 / NBRC 15346 / NCIMB 9279 / R1 / VKM B-1422) OX=243230 GN=DR_1540 PE=3 SV=1	DR_1540
	Q9RU54	244	K	Isocitrate dehydrogenase [NADP] OS=Deinococcus radiodurans (strain ATCC 13939 / DSM 20539 / JCM 16871 / LMG 4051 / NBRC 15346 / NCIMB 9279 / R1 / VKM B-1422) OX=243230 GN=DR_1540 PE=3 SV=1	DR_1540
	Q9RU54	201	K	Isocitrate dehydrogenase [NADP] OS=Deinococcus radiodurans (strain ATCC 13939 / DSM 20539 / JCM 16871 / LMG 4051 / NBRC 15346 / NCIMB 9279 / R1 / VKM B-1422) OX=243230 GN=DR_1540 PE=3 SV=1	DR_1540
	Q9RU54	264	K	Isocitrate dehydrogenase [NADP] OS=Deinococcus radiodurans (strain ATCC 13939 / DSM 20539 / JCM 16871 / LMG 4051 / NBRC 15346 / NCIMB 9279 / R1 / VKM B-1422) OX=243230 GN=DR_1540 PE=3 SV=1	DR_1540
	Q9RU54	76	K	Isocitrate dehydrogenase [NADP] OS=Deinococcus radiodurans (strain ATCC 13939 / DSM 20539 / JCM 16871 / LMG 4051 / NBRC 15346 / NCIMB 9279 / R1 / VKM B-1422) OX=243230 GN=DR_1540 PE=3 SV=1	DR_1540
	Q9RU54	415	K	Isocitrate dehydrogenase [NADP] OS=Deinococcus radiodurans (strain ATCC 13939 / DSM 20539 / JCM 16871 / LMG 4051 / NBRC 15346 / NCIMB 9279 / R1 / VKM B-1422) OX=243230 GN=DR_1540 PE=3 SV=1	DR_1540
	Q9RU86	77	K	NADH-quinone oxidoreductase subunit A OS=Deinococcus radiodurans (strain ATCC 13939 / DSM 20539 / JCM 16871 / LMG 4051 / NBRC 15346 / NCIMB 9279 / R1 / VKM B-1422) OX=243230 GN=nuoA PE=3 SV=1	nuoA
	Q9RU88	163	K	NADH-quinone oxidoreductase subunit C OS=Deinococcus radiodurans (strain ATCC 13939 / DSM 20539 / JCM 16871 / LMG 4051 / NBRC 15346 / NCIMB 9279 / R1 / VKM B-1422) OX=243230 GN=nuoC PE=3 SV=1	nuoC
	Q9RU89	145	K	NADH-quinone oxidoreductase subunit D OS=Deinococcus radiodurans (strain ATCC 13939 / DSM 20539 / JCM 16871 / LMG 4051 / NBRC 15346 / NCIMB 9279 / R1 / VKM B-1422) OX=243230 GN=nuoD PE=3 SV=1	nuoD
	Q9RU92	359	K	NADH-quinone oxidoreductase subunit F OS=Deinococcus radiodurans (strain ATCC 13939 / DSM 20539 / JCM 16871 / LMG 4051 / NBRC 15346 / NCIMB 9279 / R1 / VKM B-1422) OX=243230 GN=DR_1500 PE=3 SV=1	DR_1500
	Q9RU92	249	K	NADH-quinone oxidoreductase subunit F OS=Deinococcus radiodurans (strain ATCC 13939 / DSM 20539 / JCM 16871 / LMG 4051 / NBRC 15346 / NCIMB 9279 / R1 / VKM B-1422) OX=243230 GN=DR_1500 PE=3 SV=1	DR_1500
	Q9RU93	650	K	NADH-quinone oxidoreductase OS=Deinococcus radiodurans (strain ATCC 13939 / DSM 20539 / JCM 16871 / LMG 4051 / NBRC 15346 / NCIMB 9279 / R1 / VKM B-1422) OX=243230 GN=DR_1499 PE=3 SV=1	DR_1499
	Q9RU95	8	K	NADH-quinone oxidoreductase subunit I OS=Deinococcus radiodurans (strain ATCC 13939 / DSM 20539 / JCM 16871 / LMG 4051 / NBRC 15346 / NCIMB 9279 / R1 / VKM B-1422) OX=243230 GN=nuoI PE=3 SV=1	nuoI
	Q9RU98	187	K	"NADH dehydrogenase I, L subunit OS=Deinococcus radiodurans (strain ATCC 13939 / DSM 20539 / JCM 16871 / LMG 4051 / NBRC 15346 / NCIMB 9279 / R1 / VKM B-1422) OX=243230 GN=DR_1494 PE=3 SV=1"	DR_1494
	Q9RUE7	128	K	Haem_bd domain-containing protein OS=Deinococcus radiodurans (strain ATCC 13939 / DSM 20539 / JCM 16871 / LMG 4051 / NBRC 15346 / NCIMB 9279 / R1 / VKM B-1422) OX=243230 GN=DR_1439 PE=4 SV=1	DR_1439
	Q9RUE7	101	K	Haem_bd domain-containing protein OS=Deinococcus radiodurans (strain ATCC 13939 / DSM 20539 / JCM 16871 / LMG 4051 / NBRC 15346 / NCIMB 9279 / R1 / VKM B-1422) OX=243230 GN=DR_1439 PE=4 SV=1	DR_1439
	Q9RUI7	220	K	"Oxidoreductase, putative OS=Deinococcus radiodurans (strain ATCC 13939 / DSM 20539 / JCM 16871 / LMG 4051 / NBRC 15346 / NCIMB 9279 / R1 / VKM B-1422) OX=243230 GN=DR_1399 PE=3 SV=1"	DR_1399
	Q9RUT4	295	K	Elp3 domain-containing protein OS=Deinococcus radiodurans (strain ATCC 13939 / DSM 20539 / JCM 16871 / LMG 4051 / NBRC 15346 / NCIMB 9279 / R1 / VKM B-1422) OX=243230 GN=DR_1298 PE=4 SV=1	DR_1298
	Q9RUU8	180	K	Phosphoenolpyruvate carboxylase OS=Deinococcus radiodurans (strain ATCC 13939 / DSM 20539 / JCM 16871 / LMG 4051 / NBRC 15346 / NCIMB 9279 / R1 / VKM B-1422) OX=243230 GN=ppc PE=3 SV=1	ppc
	Q9RUU8	577	K	Phosphoenolpyruvate carboxylase OS=Deinococcus radiodurans (strain ATCC 13939 / DSM 20539 / JCM 16871 / LMG 4051 / NBRC 15346 / NCIMB 9279 / R1 / VKM B-1422) OX=243230 GN=ppc PE=3 SV=1	ppc
	Q9RUY2	120	K	Succinate--CoA ligase [ADP-forming] subunit alpha OS=Deinococcus radiodurans (strain ATCC 13939 / DSM 20539 / JCM 16871 / LMG 4051 / NBRC 15346 / NCIMB 9279 / R1 / VKM B-1422) OX=243230 GN=sucD PE=3 SV=1	sucD
	Q9RUY2	278	K	Succinate--CoA ligase [ADP-forming] subunit alpha OS=Deinococcus radiodurans (strain ATCC 13939 / DSM 20539 / JCM 16871 / LMG 4051 / NBRC 15346 / NCIMB 9279 / R1 / VKM B-1422) OX=243230 GN=sucD PE=3 SV=1	sucD
	Q9RUY2	273	K	Succinate--CoA ligase [ADP-forming] subunit alpha OS=Deinococcus radiodurans (strain ATCC 13939 / DSM 20539 / JCM 16871 / LMG 4051 / NBRC 15346 / NCIMB 9279 / R1 / VKM B-1422) OX=243230 GN=sucD PE=3 SV=1	sucD
	Q9RUY2	239	K	Succinate--CoA ligase [ADP-forming] subunit alpha OS=Deinococcus radiodurans (strain ATCC 13939 / DSM 20539 / JCM 16871 / LMG 4051 / NBRC 15346 / NCIMB 9279 / R1 / VKM B-1422) OX=243230 GN=sucD PE=3 SV=1	sucD
	Q9RUY2	7	K	Succinate--CoA ligase [ADP-forming] subunit alpha OS=Deinococcus radiodurans (strain ATCC 13939 / DSM 20539 / JCM 16871 / LMG 4051 / NBRC 15346 / NCIMB 9279 / R1 / VKM B-1422) OX=243230 GN=sucD PE=3 SV=1	sucD
	Q9RUY2	23	K	Succinate--CoA ligase [ADP-forming] subunit alpha OS=Deinococcus radiodurans (strain ATCC 13939 / DSM 20539 / JCM 16871 / LMG 4051 / NBRC 15346 / NCIMB 9279 / R1 / VKM B-1422) OX=243230 GN=sucD PE=3 SV=1	sucD
	Q9RUY2	10	K	Succinate--CoA ligase [ADP-forming] subunit alpha OS=Deinococcus radiodurans (strain ATCC 13939 / DSM 20539 / JCM 16871 / LMG 4051 / NBRC 15346 / NCIMB 9279 / R1 / VKM B-1422) OX=243230 GN=sucD PE=3 SV=1	sucD
	Q9RUY3	276	K	Succinate--CoA ligase [ADP-forming] subunit beta OS=Deinococcus radiodurans (strain ATCC 13939 / DSM 20539 / JCM 16871 / LMG 4051 / NBRC 15346 / NCIMB 9279 / R1 / VKM B-1422) OX=243230 GN=sucC PE=3 SV=1	sucC
	Q9RUY3	160	K	Succinate--CoA ligase [ADP-forming] subunit beta OS=Deinococcus radiodurans (strain ATCC 13939 / DSM 20539 / JCM 16871 / LMG 4051 / NBRC 15346 / NCIMB 9279 / R1 / VKM B-1422) OX=243230 GN=sucC PE=3 SV=1	sucC
	Q9RUY3	288	K	Succinate--CoA ligase [ADP-forming] subunit beta OS=Deinococcus radiodurans (strain ATCC 13939 / DSM 20539 / JCM 16871 / LMG 4051 / NBRC 15346 / NCIMB 9279 / R1 / VKM B-1422) OX=243230 GN=sucC PE=3 SV=1	sucC
	Q9RUY3	324	K	Succinate--CoA ligase [ADP-forming] subunit beta OS=Deinococcus radiodurans (strain ATCC 13939 / DSM 20539 / JCM 16871 / LMG 4051 / NBRC 15346 / NCIMB 9279 / R1 / VKM B-1422) OX=243230 GN=sucC PE=3 SV=1	sucC
	Q9RUY3	337	K	Succinate--CoA ligase [ADP-forming] subunit beta OS=Deinococcus radiodurans (strain ATCC 13939 / DSM 20539 / JCM 16871 / LMG 4051 / NBRC 15346 / NCIMB 9279 / R1 / VKM B-1422) OX=243230 GN=sucC PE=3 SV=1	sucC
	Q9RUY3	73	K	Succinate--CoA ligase [ADP-forming] subunit beta OS=Deinococcus radiodurans (strain ATCC 13939 / DSM 20539 / JCM 16871 / LMG 4051 / NBRC 15346 / NCIMB 9279 / R1 / VKM B-1422) OX=243230 GN=sucC PE=3 SV=1	sucC
	Q9RUY3	169	K	Succinate--CoA ligase [ADP-forming] subunit beta OS=Deinococcus radiodurans (strain ATCC 13939 / DSM 20539 / JCM 16871 / LMG 4051 / NBRC 15346 / NCIMB 9279 / R1 / VKM B-1422) OX=243230 GN=sucC PE=3 SV=1	sucC
	Q9RUY3	297	K	Succinate--CoA ligase [ADP-forming] subunit beta OS=Deinococcus radiodurans (strain ATCC 13939 / DSM 20539 / JCM 16871 / LMG 4051 / NBRC 15346 / NCIMB 9279 / R1 / VKM B-1422) OX=243230 GN=sucC PE=3 SV=1	sucC
	Q9RVA9	179	K	Probable butyrate kinase OS=Deinococcus radiodurans (strain ATCC 13939 / DSM 20539 / JCM 16871 / LMG 4051 / NBRC 15346 / NCIMB 9279 / R1 / VKM B-1422) OX=243230 GN=buk PE=3 SV=2	buk
	Q9RVG8	270	K	"NADPH quinone oxidoreductase, putative OS=Deinococcus radiodurans (strain ATCC 13939 / DSM 20539 / JCM 16871 / LMG 4051 / NBRC 15346 / NCIMB 9279 / R1 / VKM B-1422) OX=243230 GN=DR_1061 PE=4 SV=1"	DR_1061
	Q9RVK1	439	K	Oxidoreductase OS=Deinococcus radiodurans (strain ATCC 13939 / DSM 20539 / JCM 16871 / LMG 4051 / NBRC 15346 / NCIMB 9279 / R1 / VKM B-1422) OX=243230 GN=DR_1026 PE=4 SV=1	DR_1026
	Q9RVK8	345	K	Glycerol-3-phosphate dehydrogenase OS=Deinococcus radiodurans (strain ATCC 13939 / DSM 20539 / JCM 16871 / LMG 4051 / NBRC 15346 / NCIMB 9279 / R1 / VKM B-1422) OX=243230 GN=DR_1019 PE=3 SV=1	DR_1019
	Q9RVK8	348	K	Glycerol-3-phosphate dehydrogenase OS=Deinococcus radiodurans (strain ATCC 13939 / DSM 20539 / JCM 16871 / LMG 4051 / NBRC 15346 / NCIMB 9279 / R1 / VKM B-1422) OX=243230 GN=DR_1019 PE=3 SV=1	DR_1019
	Q9RVK8	95	K	Glycerol-3-phosphate dehydrogenase OS=Deinococcus radiodurans (strain ATCC 13939 / DSM 20539 / JCM 16871 / LMG 4051 / NBRC 15346 / NCIMB 9279 / R1 / VKM B-1422) OX=243230 GN=DR_1019 PE=3 SV=1	DR_1019
	Q9RVK8	66	K	Glycerol-3-phosphate dehydrogenase OS=Deinococcus radiodurans (strain ATCC 13939 / DSM 20539 / JCM 16871 / LMG 4051 / NBRC 15346 / NCIMB 9279 / R1 / VKM B-1422) OX=243230 GN=DR_1019 PE=3 SV=1	DR_1019
	Q9RVK8	368	K	Glycerol-3-phosphate dehydrogenase OS=Deinococcus radiodurans (strain ATCC 13939 / DSM 20539 / JCM 16871 / LMG 4051 / NBRC 15346 / NCIMB 9279 / R1 / VKM B-1422) OX=243230 GN=DR_1019 PE=3 SV=1	DR_1019
	Q9RVK8	262	K	Glycerol-3-phosphate dehydrogenase OS=Deinococcus radiodurans (strain ATCC 13939 / DSM 20539 / JCM 16871 / LMG 4051 / NBRC 15346 / NCIMB 9279 / R1 / VKM B-1422) OX=243230 GN=DR_1019 PE=3 SV=1	DR_1019
	Q9RVK8	378	K	Glycerol-3-phosphate dehydrogenase OS=Deinococcus radiodurans (strain ATCC 13939 / DSM 20539 / JCM 16871 / LMG 4051 / NBRC 15346 / NCIMB 9279 / R1 / VKM B-1422) OX=243230 GN=DR_1019 PE=3 SV=1	DR_1019
	Q9RVQ2	252	K	"Electron transfer flavoprotein, alpha subunit OS=Deinococcus radiodurans (strain ATCC 13939 / DSM 20539 / JCM 16871 / LMG 4051 / NBRC 15346 / NCIMB 9279 / R1 / VKM B-1422) OX=243230 GN=DR_0970 PE=3 SV=1"	DR_0970
	Q9RVQ2	276	K	"Electron transfer flavoprotein, alpha subunit OS=Deinococcus radiodurans (strain ATCC 13939 / DSM 20539 / JCM 16871 / LMG 4051 / NBRC 15346 / NCIMB 9279 / R1 / VKM B-1422) OX=243230 GN=DR_0970 PE=3 SV=1"	DR_0970
	Q9RVQ2	278	K	"Electron transfer flavoprotein, alpha subunit OS=Deinococcus radiodurans (strain ATCC 13939 / DSM 20539 / JCM 16871 / LMG 4051 / NBRC 15346 / NCIMB 9279 / R1 / VKM B-1422) OX=243230 GN=DR_0970 PE=3 SV=1"	DR_0970
	Q9RVQ2	15	K	"Electron transfer flavoprotein, alpha subunit OS=Deinococcus radiodurans (strain ATCC 13939 / DSM 20539 / JCM 16871 / LMG 4051 / NBRC 15346 / NCIMB 9279 / R1 / VKM B-1422) OX=243230 GN=DR_0970 PE=3 SV=1"	DR_0970
[truncated: 2,374 more rows]
