# Supplementary material for: Lysine Acetylome Profiling Reveals Diverse Functions of Acetylation in Deinococcus radiodurans
Source: Microbiol Spectr. 2022 Aug 16;10(5):e01016-21. doi: 10.1128/spectrum.01016-21 (PMC9603093; doi:10.1128/spectrum.01016-21)
Supplement: Supplemental file 4 — Supplemental material. Download spectrum.01016-21-s0005.xlsx, XLSX file, 0.01 MB [file spectrum.01016-21-s0005.xlsx]

## Sheet: DNA repair
Protein accession	Protein description	Gene name	No. of Ace-sites
Q9RYE8	Beta sliding clamp	DR_0001	3
Q9RT63	ATP-dependent RecD-like DNA helicase	recD2	3
Q9RT50	ATP-dependent DNA helicase RecG	recG	3
Q9ZNA2	Recombination protein RecR	recR	1
Q9RRS5	DNA polymerase III subunit gamma/tau	dnaX	2
Q9RY51	single-stranded DNA-binding protein	ssb	3
Q9X719	Holliday junction ATP-dependent DNA helicase RuvB	ruvB	1
Q9RUV7	Holliday junction ATP-dependent DNA helicase RuvA	ruvA	2
Q9RX75	Crossover junction endodeoxyribonuclease RuvC	ruvC	1
P52027	DNA polymerase I	polA	5
P42443	Protein RecA	recA	6
Q9RX08	DNA polymerase III subunit alpha	dnaE	7
Q9RVA3	Single-stranded-DNA-specific exonuclease RecJ	DR_1126	2
Q9RYW8	Excinuclease ABC, subunit A	DR_A0188	3
Q9RS52	UvrABC system protein B	uvrB	2
Q9RU62	Transcription-repair-coupling factor	mfd	5
Q9RTI9	DNA helicase	DR_1775	5
Q46577	UvrABC system protein A	uvrA	6
Q9RUN0	UvrABC system protein C	uvrC	4
Q9RSQ5	DNA ligase	ligA	7
Q9RXM1	Endonuclease III	nth	3
Q9RXF9	Exodeoxyribonuclease III	DR_0354	2
Q9RRB0	DNA-3-methyladenine glycosidase II,putative	DR_2584	2
Q9RRQ0	Endonuclease III	DR_2438	2
Q9RVU4	Endonuclease III, putative	DR_0928	1
Q9RWH9	Uracil-DNA glycosylase	ung	3
Q9RSZ3	Endonuclease MutS2	mutS2	5
Q9RXW9	Exodeoxyribonuclease 7 large subunit	xseA	1
