# Supplementary material for: Lysine Acetylome Profiling Reveals Diverse Functions of Acetylation in Deinococcus radiodurans
Source: Microbiol Spectr. 2022 Aug 16;10(5):e01016-21. doi: 10.1128/spectrum.01016-21 (PMC9603093; doi:10.1128/spectrum.01016-21)
Supplement: Supplemental file 5 — Supplemental material. Download spectrum.01016-21-s0006.xlsx, XLSX file, 0.2 MB [file spectrum.01016-21-s0006.xlsx]

## Sheet: Kace
Protein accession	Position
O32504	272
O32504	176
O32507	278
O83026	298
O83026	532
O83026	561
O83026	343
O83030	88
O83030	26
P42443	210
P42443	245
P42443	263
P42443	299
P49228	40
P49228	3
P50933	206
P50933	222
P52027	93
P52027	232
P52027	262
P52027	167
P52153	306
P52153	191
P52153	370
P56860	243
P56861	69
P56861	139
P56864	357
P56867	85
P56867	476
P56867	752
P56867	495
P56867	459
P56867	444
P56867	76
P56867	768
P56905	274
P56925	33
P56925	20
P56926	237
P56926	819
P56926	64
P56926	216
P56926	202
P56926	311
P83589	281
P83589	112
P83589	99
P83589	105
P83589	47
Q46577	572
Q46577	423
Q46578	274
Q46578	276
Q59337	519
Q59337	390
Q59337	491
Q59337	109
Q59337	427
Q59337	522
Q59337	232
Q59337	96
Q9LBE3	52
Q9LBE3	146
Q9R342	306
Q9R342	161
Q9R342	188
Q9R342	220
Q9R342	402
Q9R342	173
Q9R342	264
Q9R342	275
Q9R342	325
Q9R342	311
Q9RR60	398
Q9RR60	60
Q9RR60	353
Q9RR60	304
Q9RR60	101
Q9RR60	188
Q9RR60	386
Q9RR62	221
Q9RR62	75
Q9RR62	61
Q9RR62	9
Q9RR63	95
Q9RR65	53
Q9RR67	171
Q9RR68	4
Q9RR69	214
Q9RR70	401
Q9RR70	251
Q9RR70	181
Q9RR70	266
Q9RR70	168
Q9RR70	422
Q9RR70	176
Q9RR73	177
Q9RR74	197
Q9RR76	269
Q9RR77	282
Q9RR80	76
Q9RR83	121
Q9RR84	86
Q9RR85	124
Q9RR85	219
Q9RR85	129
Q9RR85	135
Q9RR86	110
Q9RR88	209
Q9RR90	29
Q9RR93	170
Q9RR94	109
Q9RR95	186
Q9RR95	386
Q9RR97	136
Q9RR98	127
Q9RR99	44
Q9RRA0	27
Q9RRA0	370
Q9RRA0	312
Q9RRA1	122
Q9RRA6	128
Q9RRA6	152
Q9RRA6	261
Q9RRA6	299
Q9RRA6	327
Q9RRA6	281
Q9RRA6	296
Q9RRA6	214
Q9RRA6	144
Q9RRA6	196
Q9RRA6	187
Q9RRA7	132
Q9RRB0	77
Q9RRB0	115
Q9RRB2	155
Q9RRB4	8
Q9RRB4	62
Q9RRB5	183
Q9RRB6	833
Q9RRB6	130
Q9RRB6	1075
Q9RRB6	543
Q9RRB6	752
Q9RRB6	682
Q9RRB6	360
Q9RRB6	482
Q9RRB6	1160
Q9RRB6	652
Q9RRB6	366
Q9RRB6	257
Q9RRB7	96
Q9RRC1	57
Q9RRC1	151
Q9RRC4	567
Q9RRC4	106
Q9RRC4	406
Q9RRC5	200
Q9RRC5	183
Q9RRC6	117
Q9RRC7	712
Q9RRC7	722
Q9RRC7	195
Q9RRD1	47
Q9RRD2	88
Q9RRD7	214
Q9RRD9	68
Q9RRE0	179
Q9RRE0	206
Q9RRE0	129
Q9RRE1	237
Q9RRE3	250
Q9RRE4	139
Q9RRE4	51
Q9RRE5	136
Q9RRE6	480
Q9RRE7	4
Q9RRE7	426
Q9RRE7	418
Q9RRE7	399
Q9RRF0	65
Q9RRF2	474
Q9RRF7	120
Q9RRF7	143
Q9RRF9	88
Q9RRG1	8
Q9RRG5	161
Q9RRG5	99
Q9RRG6	152
Q9RRG6	124
Q9RRG6	412
Q9RRG6	310
Q9RRG6	40
Q9RRG6	122
Q9RRG6	68
Q9RRG6	52
Q9RRG6	154
Q9RRG6	133
Q9RRG6	242
Q9RRG8	11
Q9RRG8	39
Q9RRH0	396
Q9RRH7	70
Q9RRI2	59
Q9RRI3	321
Q9RRI4	128
Q9RRI4	81
Q9RRI5	142
Q9RRI7	511
Q9RRJ0	85
Q9RRJ1	28
Q9RRJ1	36
Q9RRJ1	9
Q9RRJ4	349
Q9RRJ6	16
Q9RRJ7	174
Q9RRJ9	65
Q9RRK0	210
Q9RRK2	46
Q9RRK2	96
Q9RRK2	211
Q9RRK5	245
Q9RRK8	95
Q9RRL1	377
Q9RRL7	354
Q9RRL7	206
Q9RRL7	607
Q9RRL7	188
Q9RRM3	238
Q9RRM3	356
Q9RRM3	99
Q9RRM3	273
Q9RRM3	267
Q9RRM6	163
Q9RRM6	424
Q9RRM7	213
Q9RRM7	223
Q9RRP2	19
Q9RRP4	596
Q9RRP6	11
Q9RRP6	209
Q9RRP8	192
Q9RRQ0	116
Q9RRQ4	212
Q9RRR3	375
Q9RRR3	68
Q9RRR3	491
Q9RRR8	71
Q9RRR8	89
Q9RRR8	143
Q9RRR9	114
Q9RRS1	42
Q9RRS1	44
Q9RRS3	109
Q9RRS3	75
Q9RRS3	414
Q9RRS5	471
Q9RRS5	68
Q9RRS7	261
Q9RRT0	15
Q9RRT8	70
Q9RRT9	194
Q9RRU1	413
Q9RRU1	376
Q9RRU1	82
Q9RRU4	136
Q9RRU4	325
Q9RRU8	32
Q9RRU8	18
Q9RRU8	28
Q9RRU9	32
Q9RRU9	179
Q9RRU9	232
Q9RRU9	9
Q9RRU9	78
Q9RRU9	176
Q9RRV0	185
Q9RRV1	219
Q9RRV1	138
Q9RRV1	100
Q9RRV2	152
Q9RRV3	124
Q9RRV3	32
Q9RRV3	191
Q9RRV3	71
Q9RRV3	202
Q9RRV4	74
Q9RRV4	246
Q9RRV4	84
Q9RRV4	588
Q9RRV4	63
Q9RRV4	139
Q9RRV4	295
Q9RRV4	277
Q9RRV4	380
Q9RRV4	133
Q9RRV8	3
Q9RRV8	208
Q9RRV8	54
Q9RRW1	1342
Q9RRW1	593
Q9RRW1	720
Q9RRW1	511
Q9RRW1	725
Q9RRW1	135
Q9RRW2	11
Q9RRW5	373
Q9RRW5	53
Q9RRW5	234
Q9RRW5	241
Q9RRW5	95
Q9RRW5	253
Q9RRW5	108
Q9RRW5	220
Q9RRW5	257
Q9RRW5	31
Q9RRW5	105
Q9RRX0	121
Q9RRX1	588
Q9RRX1	70
Q9RRX1	546
Q9RRX1	565
Q9RRX1	386
Q9RRX1	457
Q9RRX1	575
Q9RRX1	570
Q9RRX1	84
Q9RRX1	238
Q9RRX1	558
Q9RRX1	226
Q9RRX1	581
Q9RRX1	184
Q9RRX1	356
Q9RRX1	229
Q9RRX1	5
Q9RRX3	130
Q9RRX5	811
Q9RRX5	390
Q9RRX5	597
Q9RRX5	792
Q9RRX8	28
Q9RRX8	298
Q9RRX8	314
Q9RRX8	68
Q9RRX8	235
Q9RRX8	48
Q9RRX9	158
Q9RRY0	42
Q9RRY0	56
Q9RRY0	26
Q9RRY3	166
Q9RRY3	13
Q9RRY4	169
Q9RRY6	182
Q9RRY6	336
Q9RRZ0	124
Q9RRZ4	145
Q9RRZ6	16
Q9RRZ8	90
Q9RS05	82
Q9RS07	215
Q9RS07	227
Q9RS08	85
Q9RS08	270
Q9RS10	274
Q9RS10	98
Q9RS10	294
Q9RS10	252
Q9RS10	145
Q9RS10	285
Q9RS10	247
Q9RS11	147
Q9RS11	218
Q9RS15	241
Q9RS17	231
Q9RS17	391
Q9RS17	664
Q9RS17	720
Q9RS17	114
Q9RS17	226
Q9RS18	215
Q9RS19	109
Q9RS19	281
Q9RS19	370
Q9RS19	3
Q9RS19	185
Q9RS19	117
Q9RS19	341
Q9RS19	14
Q9RS27	797
Q9RS27	662
Q9RS27	239
Q9RS27	846
Q9RS27	279
Q9RS27	856
Q9RS27	599
Q9RS28	711
Q9RS28	126
Q9RS33	71
Q9RS36	349
Q9RS47	487
Q9RS47	322
Q9RS49	240
Q9RS49	156
Q9RS49	148
Q9RS49	267
Q9RS49	47
Q9RS52	628
Q9RS52	101
Q9RS59	260
Q9RS64	81
Q9RS66	218
Q9RS66	242
Q9RS67	207
Q9RS67	250
Q9RS67	264
Q9RS67	270
Q9RS71	356
Q9RS71	350
Q9RS71	306
Q9RS71	390
Q9RS71	539
Q9RS71	266
Q9RS71	222
Q9RS76	151
Q9RS80	123
Q9RS84	179
Q9RS84	115
Q9RS90	42
Q9RS96	112
Q9RSA0	304
Q9RSA0	352
Q9RSA0	134
Q9RSA0	101
Q9RSA0	284
Q9RSA1	285
Q9RSA2	7
Q9RSA2	168
Q9RSA5	97
Q9RSA5	126
Q9RSA6	102
Q9RSB1	59
Q9RSB7	66
Q9RSB9	204
Q9RSB9	244
Q9RSC3	306
Q9RSC3	204
Q9RSC4	52
Q9RSC5	207
Q9RSC7	235
Q9RSD0	6
Q9RSD0	542
Q9RSD0	551
Q9RSD0	569
Q9RSD0	732
Q9RSD4	121
Q9RSD6	212
Q9RSD6	203
Q9RSD6	136
Q9RSD6	118
Q9RSD6	30
Q9RSD6	364
Q9RSD7	82
Q9RSE6	371
Q9RSE6	274
Q9RSE6	349
Q9RSE6	138
Q9RSE6	275
Q9RSE6	263
Q9RSE6	388
Q9RSE8	299
Q9RSF0	805
Q9RSF0	675
Q9RSF0	165
Q9RSF0	800
Q9RSF0	361
Q9RSF0	137
Q9RSF0	560
Q9RSF0	781
Q9RSF6	102
Q9RSF8	119
Q9RSG0	108
Q9RSG5	79
Q9RSH0	189
Q9RSH0	213
Q9RSH0	250
Q9RSH0	245
Q9RSH0	268
Q9RSH0	158
Q9RSH0	103
Q9RSH0	101
Q9RSH1	51
Q9RSH1	78
Q9RSH4	21
Q9RSH5	53
Q9RSH5	63
Q9RSH5	259
Q9RSH6	55
Q9RSH8	146
Q9RSI9	127
Q9RSI9	268
Q9RSJ4	33
Q9RSJ4	234
Q9RSJ5	42
Q9RSJ5	40
Q9RSJ5	56
Q9RSJ5	73
Q9RSJ5	86
Q9RSJ6	149
Q9RSJ6	9
Q9RSJ6	91
Q9RSJ7	27
Q9RSJ7	137
Q9RSJ7	69
Q9RSJ7	128
Q9RSJ7	162
Q9RSJ7	178
Q9RSJ7	10
Q9RSJ8	58
Q9RSJ9	46
Q9RSJ9	31
Q9RSJ9	65
Q9RSJ9	62
Q9RSK0	9
Q9RSK0	31
Q9RSK0	15
Q9RSK1	34
Q9RSK2	281
Q9RSK2	326
Q9RSK2	341
Q9RSK5	108
Q9RSK7	7
Q9RSK7	19
Q9RSK8	430
Q9RSK9	28
Q9RSK9	45
Q9RSL0	18
Q9RSL0	45
Q9RSL0	48
Q9RSL1	103
Q9RSL1	60
Q9RSL1	151
Q9RSL1	139
Q9RSL1	29
Q9RSL2	60
Q9RSL2	36
Q9RSL2	95
Q9RSL2	64
Q9RSL2	101
Q9RSL2	82
Q9RSL3	25
Q9RSL3	60
Q9RSL3	30
Q9RSL3	160
Q9RSL4	32
Q9RSL4	21
Q9RSL4	76
Q9RSL6	440
Q9RSL6	73
Q9RSL6	51
Q9RSL7	131
Q9RSL7	111
Q9RSL8	27
Q9RSL8	373
Q9RSL8	333
Q9RSL8	42
Q9RSL8	348
Q9RSL8	56
Q9RSL8	196
Q9RSL8	44
Q9RSL8	364
Q9RSL8	301
Q9RSM3	252
Q9RSM3	122
Q9RSM3	58
Q9RSM3	113
Q9RSM8	281
Q9RSM8	166
Q9RSM8	180
Q9RSM8	440
Q9RSM8	321
Q9RSM8	295
Q9RSM9	181
Q9RSM9	208
Q9RSN0	100
Q9RSN7	103
Q9RSN7	118
Q9RSN7	9
Q9RSN7	96
Q9RSN7	44
Q9RSP1	39
Q9RSP3	90
Q9RSP3	196
Q9RSP5	66
Q9RSP9	35
Q9RSP9	97
Q9RSP9	58
Q9RSP9	62
Q9RSQ3	50
Q9RSQ3	5
Q9RSQ4	371
Q9RSQ4	310
Q9RSQ4	206
Q9RSQ4	250
Q9RSQ4	361
Q9RSQ4	324
Q9RSQ4	46
Q9RSQ4	49
Q9RSQ4	366
Q9RSQ4	186
Q9RSQ4	260
Q9RSQ4	351
Q9RSQ4	255
Q9RSQ4	270
Q9RSQ4	65
Q9RSQ5	389
Q9RSQ5	513
Q9RSQ6	99
Q9RSQ7	7
Q9RSR1	578
Q9RSR1	571
Q9RSR1	612
Q9RSR1	563
Q9RSR1	70
Q9RSR1	228
Q9RSR1	103
Q9RSR1	4
Q9RSR1	687
Q9RSR1	678
Q9RSR3	43
Q9RSR5	395
Q9RSR5	444
Q9RSR5	263
Q9RSR5	218
Q9RSR5	423
Q9RSR5	14
Q9RSR5	47
Q9RSR6	219
Q9RSR7	136
Q9RSR7	156
Q9RSR9	159
Q9RSR9	203
Q9RSR9	108
Q9RSR9	47
Q9RSS2	10
Q9RSS2	121
Q9RSS3	245
Q9RSS4	39
Q9RSS4	26
Q9RSS6	35
Q9RSS7	109
Q9RSS7	70
Q9RSS7	86
Q9RSS8	206
Q9RSS8	142
Q9RSS8	19
Q9RSS8	168
Q9RSS9	159
Q9RSS9	116
Q9RSS9	46
Q9RSS9	108
Q9RSS9	54
Q9RSS9	5
Q9RST1	31
Q9RST2	207
Q9RST7	345
Q9RST7	233
Q9RST7	452
Q9RST7	30
Q9RST7	186
Q9RSU0	765
Q9RSU0	254
Q9RSU0	542
Q9RSU0	642
Q9RSU0	117
Q9RSU0	744
Q9RSU0	649
Q9RSU1	14
Q9RSU7	353
Q9RSU7	322
Q9RSU7	48
Q9RSV0	70
Q9RSV3	297
Q9RSV3	54
Q9RSV9	36
Q9RSW0	46
Q9RSW3	334
Q9RSW3	285
Q9RSW4	30
Q9RSW6	59
Q9RSW6	52
Q9RSW6	21
Q9RSW6	36
Q9RSW6	46
Q9RSW6	26
Q9RSW6	15
Q9RSW7	22
Q9RSW7	107
Q9RSX1	180
Q9RSX4	318
Q9RSX9	102
Q9RSY1	351
Q9RSY5	151
Q9RSY6	256
Q9RSY6	346
Q9RSY6	199
Q9RSY7	125
Q9RSY7	151
Q9RSY7	113
Q9RSY8	33
Q9RSY9	289
Q9RSY9	62
Q9RSZ1	251
Q9RSZ1	178
Q9RSZ1	268
Q9RSZ3	627
Q9RSZ3	333
Q9RSZ3	169
Q9RSZ3	725
Q9RSZ5	741
Q9RSZ5	532
Q9RSZ5	255
Q9RSZ5	329
Q9RSZ5	381
Q9RSZ6	221
Q9RSZ6	45
Q9RSZ6	266
Q9RSZ7	159
Q9RT01	174
Q9RT02	165
Q9RT02	207
Q9RT02	10
Q9RT02	211
Q9RT02	48
Q9RT04	91
Q9RT05	542
Q9RT05	432
Q9RT05	409
Q9RT06	304
Q9RT09	129
Q9RT11	73
Q9RT14	403
Q9RT14	59
Q9RT14	456
Q9RT14	397
Q9RT14	466
Q9RT14	146
Q9RT14	471
Q9RT15	75
Q9RT19	69
Q9RT19	76
Q9RT21	59
Q9RT21	233
Q9RT21	225
Q9RT21	232
Q9RT21	15
Q9RT22	244
Q9RT23	269
Q9RT26	133
Q9RT27	21
Q9RT28	39
Q9RT28	61
Q9RT28	66
Q9RT28	129
Q9RT29	102
Q9RT38	127
Q9RT38	142
Q9RT38	372
Q9RT38	122
Q9RT38	140
Q9RT38	96
Q9RT38	29
Q9RT41	3
Q9RT42	156
Q9RT44	524
Q9RT45	145
Q9RT45	323
Q9RT46	50
Q9RT46	82
Q9RT50	81
Q9RT50	750
Q9RT50	49
Q9RT51	109
Q9RT51	136
Q9RT51	101
Q9RT51	114
Q9RT51	122
Q9RT53	790
Q9RT53	221
Q9RT53	276
Q9RT53	436
Q9RT53	446
Q9RT53	61
Q9RT53	746
Q9RT53	236
Q9RT53	58
Q9RT53	279
Q9RT53	566
Q9RT53	724
Q9RT58	92
Q9RT58	195
Q9RT62	79
Q9RT63	366
Q9RT63	178
Q9RT63	107
Q9RT68	10
Q9RT70	171
Q9RT70	176
Q9RT71	118
Q9RT71	115
Q9RT72	198
Q9RT72	188
Q9RT73	26
Q9RT74	289
Q9RT74	428
Q9RT74	484
Q9RT74	275
Q9RT75	122
Q9RT75	290
Q9RT75	223
Q9RT79	165
Q9RT87	21
Q9RT87	90
Q9RT87	492
Q9RT87	424
Q9RT91	362
Q9RT91	103
Q9RT95	234
Q9RT95	232
Q9RT99	211
Q9RTA0	13
Q9RTA0	78
Q9RTA2	99
Q9RTA2	127
Q9RTA2	46
Q9RTA2	268
Q9RTA8	70
Q9RTA9	188
Q9RTB6	193
Q9RTB7	103
Q9RTC1	68
Q9RTC1	82
Q9RTC2	275
Q9RTC3	60
Q9RTC3	65
Q9RTC7	553
Q9RTC7	295
Q9RTC9	170
Q9RTC9	28
Q9RTC9	118
Q9RTC9	266
Q9RTC9	406
Q9RTC9	8
Q9RTC9	151
Q9RTC9	415
Q9RTD0	22
Q9RTD1	237
Q9RTD3	38
Q9RTD3	32
Q9RTD6	398
Q9RTD8	213
Q9RTD9	158
Q9RTD9	263
Q9RTE2	112
Q9RTE2	36
Q9RTE2	214
Q9RTE2	51
Q9RTE2	12
Q9RTE3	6
Q9RTE3	533
Q9RTE3	472
Q9RTE3	209
Q9RTE3	375
Q9RTE3	278
Q9RTE3	216
Q9RTE3	224
Q9RTE3	100
Q9RTE6	53
Q9RTE6	289
Q9RTE8	229
Q9RTF0	10
Q9RTF3	49
Q9RTF5	371
Q9RTF5	304
Q9RTF5	188
Q9RTF5	919
Q9RTF5	168
Q9RTF5	794
Q9RTF5	822
Q9RTF5	482
Q9RTF5	810
Q9RTF5	885
Q9RTF5	781
Q9RTF6	353
Q9RTF6	90
Q9RTF6	46
Q9RTF6	142
Q9RTF6	293
Q9RTG0	105
Q9RTG5	533
Q9RTG5	476
Q9RTG5	544
Q9RTG5	518
Q9RTG5	143
Q9RTG7	118
Q9RTG7	242
Q9RTH3	215
Q9RTH4	371
Q9RTH4	233
Q9RTH4	161
Q9RTH4	202
Q9RTH4	98
Q9RTH4	379
Q9RTH4	366
Q9RTH4	37
Q9RTH4	383
Q9RTH4	150
Q9RTH9	119
Q9RTH9	185
Q9RTH9	95
Q9RTI6	74
Q9RTI6	156
Q9RTI6	83
Q9RTI6	89
Q9RTI6	168
Q9RTI9	152
Q9RTI9	216
Q9RTJ3	64
Q9RTJ4	37
Q9RTJ4	117
Q9RTJ7	57
Q9RTJ7	134
Q9RTK1	147
Q9RTK1	166
Q9RTK1	261
Q9RTK1	122
Q9RTK1	133
Q9RTK2	48
Q9RTK3	164
Q9RTK6	65
Q9RTL2	35
Q9RTL8	52
Q9RTL8	190
Q9RTL8	142
Q9RTL8	509
Q9RTL8	222
Q9RTM1	75
Q9RTM4	390
Q9RTM4	596
Q9RTM4	457
Q9RTM4	567
Q9RTM4	254
Q9RTM4	353
Q9RTM4	363
Q9RTM4	372
Q9RTM4	603
Q9RTM4	557
Q9RTM4	242
Q9RTM5	181
Q9RTM7	149
Q9RTM7	135
Q9RTM8	102
Q9RTN2	202
Q9RTN5	119
Q9RTN5	59
Q9RTN7	790
Q9RTN7	466
Q9RTN7	777
Q9RTN7	472
Q9RTN7	4
Q9RTN7	857
Q9RTN7	899
Q9RTN7	691
Q9RTN7	414
Q9RTN7	23
Q9RTN7	31
Q9RTN7	404
Q9RTN8	205
Q9RTN8	259
Q9RTP3	209
Q9RTP3	118
Q9RTP3	110
Q9RTP5	155
Q9RTP5	61
Q9RTP5	227
Q9RTP5	146
Q9RTP5	218
Q9RTP5	475
Q9RTP5	121
Q9RTP5	482
Q9RTP5	265
Q9RTP5	229
Q9RTP5	141
Q9RTP9	53
Q9RTP9	121
Q9RTQ0	79
Q9RTQ2	296
Q9RTQ2	28
Q9RTQ2	321
Q9RTQ7	85
Q9RTQ7	72
Q9RTQ8	181
Q9RTR1	3
Q9RTR2	274
Q9RTR3	218
Q9RTR4	172
Q9RTR4	440
Q9RTR4	543
Q9RTR4	76
Q9RTR6	17
Q9RTR7	35
Q9RTR7	27
Q9RTR7	315
Q9RTS1	3
Q9RTS6	69
Q9RTS6	318
Q9RTT2	92
Q9RTT2	154
Q9RTT5	63
Q9RTT5	95
Q9RTT6	308
Q9RTT6	59
Q9RTT6	296
Q9RTT6	179
Q9RTT7	92
Q9RTT7	370
Q9RTU0	11
Q9RTU0	107
Q9RTU4	34
Q9RTU4	285
Q9RTU7	542
Q9RTU7	636
Q9RTU7	210
Q9RTU7	289
Q9RTU7	137
Q9RTU7	164
Q9RTU7	539
Q9RTU7	126
Q9RTV1	333
Q9RTV1	57
Q9RTV1	260
Q9RTV1	279
Q9RTV2	67
Q9RTV2	58
Q9RTV5	123
Q9RTV5	134
Q9RTV5	280
Q9RTV5	309
Q9RTV5	236
Q9RTV5	277
Q9RTV5	294
Q9RTV5	312
Q9RTV5	101
Q9RTV5	224
Q9RTV5	270
Q9RTV6	33
Q9RTV6	261
Q9RTV6	133
Q9RTV7	220
Q9RTV8	4
Q9RTV8	117
Q9RTW5	81
Q9RTW7	315
Q9RTW7	116
Q9RTW7	307
Q9RTW8	156
Q9RTW8	178
Q9RTX4	556
Q9RTX4	225
Q9RTX4	430
Q9RTX5	202
Q9RTX6	331
Q9RTX9	42
Q9RTY0	31
Q9RTY1	281
Q9RTY1	191
Q9RTY1	198
Q9RTY1	51
Q9RTY1	268
Q9RTY2	21
Q9RTY5	74
Q9RTY5	6
Q9RTY7	6
Q9RTY7	11
Q9RTY8	45
Q9RTY9	103
Q9RTZ3	351
Q9RTZ4	130
Q9RTZ4	87
Q9RTZ4	144
Q9RTZ4	292
Q9RTZ4	126
Q9RTZ6	12
Q9RTZ7	158
Q9RTZ8	37
Q9RTZ9	935
Q9RTZ9	221
Q9RTZ9	756
Q9RTZ9	253
Q9RTZ9	543
Q9RTZ9	751
Q9RTZ9	915
Q9RTZ9	922
Q9RU00	196
Q9RU01	286
Q9RU01	72
Q9RU01	80
Q9RU01	491
Q9RU02	22
Q9RU02	306
Q9RU07	6
Q9RU07	196
Q9RU07	295
Q9RU07	279
Q9RU07	184
Q9RU08	373
Q9RU08	186
Q9RU08	264
Q9RU08	284
Q9RU09	58
Q9RU10	121
Q9RU17	152
Q9RU17	413
Q9RU17	314
Q9RU18	75
Q9RU19	48
Q9RU23	367
Q9RU23	189
Q9RU23	287
Q9RU24	239
Q9RU24	282
Q9RU24	593
Q9RU24	287
Q9RU24	394
Q9RU24	331
Q9RU24	158
Q9RU24	427
Q9RU24	434
Q9RU24	521
Q9RU24	506
Q9RU24	375
Q9RU24	532
Q9RU24	325
Q9RU24	230
Q9RU24	323
Q9RU24	377
Q9RU24	408
Q9RU24	191
Q9RU24	296
Q9RU24	395
Q9RU24	530
Q9RU24	151
Q9RU24	148
Q9RU24	404
Q9RU25	238
Q9RU25	248
Q9RU25	91
Q9RU25	51
Q9RU26	99
Q9RU26	88
Q9RU26	71
Q9RU26	125
Q9RU26	111
Q9RU26	14
Q9RU26	79
Q9RU27	279
Q9RU27	336
Q9RU28	52
Q9RU28	104
Q9RU28	63
Q9RU28	77
Q9RU28	151
Q9RU28	107
Q9RU30	317
Q9RU30	56
Q9RU30	305
Q9RU34	88
Q9RU36	75
Q9RU37	161
Q9RU37	190
Q9RU37	199
Q9RU39	488
Q9RU41	319
Q9RU41	37
Q9RU43	362
Q9RU43	136
Q9RU43	355
Q9RU48	129
Q9RU48	140
Q9RU49	55
Q9RU50	339
Q9RU50	344
Q9RU50	141
Q9RU50	214
Q9RU50	329
Q9RU50	311
Q9RU50	55
Q9RU52	319
Q9RU52	353
Q9RU52	506
Q9RU52	298
Q9RU52	249
Q9RU52	377
Q9RU54	237
Q9RU54	359
Q9RU54	213
Q9RU54	114
Q9RU54	249
Q9RU54	20
Q9RU54	69
Q9RU54	180
Q9RU54	244
Q9RU54	201
Q9RU54	264
Q9RU54	76
Q9RU54	415
Q9RU56	33
Q9RU56	64
Q9RU56	146
Q9RU56	115
Q9RU56	121
Q9RU59	353
Q9RU62	572
Q9RU62	598
Q9RU62	532
Q9RU62	725
Q9RU62	695
Q9RU65	434
Q9RU65	56
Q9RU69	160
Q9RU70	247
Q9RU74	119
Q9RU74	161
Q9RU74	273
Q9RU74	277
Q9RU79	74
Q9RU79	131
Q9RU79	21
Q9RU79	105
Q9RU79	29
Q9RU79	48
Q9RU80	170
Q9RU80	32
Q9RU80	21
Q9RU80	225
Q9RU80	204
Q9RU80	210
Q9RU80	100
Q9RU82	120
Q9RU82	17
Q9RU82	135
Q9RU82	5
Q9RU86	77
Q9RU88	163
Q9RU89	145
Q9RU92	359
Q9RU92	249
Q9RU93	650
Q9RU95	8
Q9RU98	187
Q9RUA1	365
Q9RUA2	127
Q9RUA2	201
Q9RUA2	140
Q9RUA3	232
Q9RUA3	198
Q9RUA3	242
Q9RUA4	81
Q9RUA4	476
Q9RUA4	551
Q9RUA4	619
Q9RUA4	462
Q9RUA4	574
Q9RUA8	219
Q9RUA8	211
Q9RUA9	104
Q9RUA9	362
Q9RUA9	339
Q9RUA9	97
Q9RUA9	513
Q9RUA9	121
Q9RUA9	377
Q9RUB0	163
Q9RUB0	278
Q9RUB0	222
Q9RUB1	373
Q9RUB1	244
Q9RUB1	204
Q9RUB1	169
Q9RUB1	249
Q9RUB1	140
Q9RUB2	25
Q9RUB5	205
Q9RUB5	223
Q9RUB6	224
Q9RUB7	119
Q9RUB7	128
Q9RUB7	21
Q9RUB7	136
Q9RUB7	102
Q9RUB7	135
Q9RUB8	170
Q9RUB8	163
Q9RUB8	172
Q9RUB8	216
Q9RUB8	451
Q9RUB9	112
Q9RUB9	49
Q9RUC0	383
Q9RUC0	171
Q9RUC0	258
Q9RUC0	184
Q9RUC1	32
Q9RUC1	96
Q9RUC2	145
Q9RUC2	56
Q9RUC2	24
Q9RUC7	570
Q9RUD0	84
Q9RUD0	625
Q9RUD0	542
Q9RUD0	63
Q9RUD0	418
Q9RUD0	620
Q9RUD0	537
Q9RUD0	163
Q9RUD0	405
Q9RUD0	500
Q9RUD0	222
Q9RUD6	166
Q9RUD6	221
Q9RUD9	124
Q9RUD9	285
Q9RUD9	126
Q9RUD9	258
Q9RUE5	178
Q9RUE7	128
Q9RUE7	101
Q9RUE8	398
Q9RUE8	330
Q9RUE8	156
Q9RUE8	111
Q9RUE8	347
Q9RUE8	167
Q9RUE8	406
Q9RUE8	41
Q9RUE8	281
Q9RUE8	397
Q9RUE8	379
Q9RUE8	178
Q9RUE8	148
Q9RUE8	311
Q9RUF2	166
Q9RUF2	14
Q9RUF3	452
Q9RUF3	385
Q9RUF3	623
Q9RUF3	100
Q9RUF3	485
Q9RUF5	243
Q9RUF6	84
Q9RUF8	25
Q9RUF8	212
Q9RUF8	225
Q9RUF8	286
Q9RUF8	339
Q9RUF8	45
Q9RUF8	208
Q9RUF8	195
Q9RUF9	75
Q9RUF9	68
Q9RUF9	82
Q9RUG1	72
Q9RUG1	122
Q9RUG2	368
Q9RUG2	19
Q9RUG2	199
Q9RUG2	195
Q9RUG3	59
Q9RUG4	46
Q9RUG6	109
Q9RUG6	136
Q9RUG9	479
Q9RUG9	549
Q9RUG9	293
Q9RUH3	133
Q9RUH6	412
Q9RUH6	404
Q9RUH9	231
Q9RUI3	180
Q9RUI7	220
Q9RUJ1	251
Q9RUJ1	224
Q9RUJ2	32
Q9RUJ2	76
Q9RUJ4	74
Q9RUJ4	201
Q9RUJ6	17
Q9RUJ8	87
Q9RUJ9	165
Q9RUJ9	187
Q9RUJ9	299
Q9RUK0	60
Q9RUK1	74
Q9RUK1	102
Q9RUK1	150
Q9RUK2	150
Q9RUK3	124
Q9RUK3	119
Q9RUK3	50
Q9RUK3	72
Q9RUK3	48
Q9RUK7	153
Q9RUK8	132
Q9RUK8	125
Q9RUL0	92
Q9RUL0	667
Q9RUL0	802
Q9RUL0	857
Q9RUL0	120
Q9RUL0	870
Q9RUL4	194
Q9RUL4	183
Q9RUL5	32
Q9RUL6	61
Q9RUL6	31
Q9RUL7	162
Q9RUL7	94
Q9RUL7	143
Q9RUL7	135
Q9RUM4	90
Q9RUN0	91
Q9RUN0	133
Q9RUN5	172
Q9RUN5	289
Q9RUN5	219
Q9RUN5	7
Q9RUN5	19
Q9RUN6	18
Q9RUN7	99
Q9RUN7	85
Q9RUN7	547
Q9RUN7	326
Q9RUN7	285
Q9RUN7	113
Q9RUP0	122
Q9RUP1	221
Q9RUP1	68
Q9RUP1	329
Q9RUP1	105
Q9RUP1	113
Q9RUP1	223
Q9RUP2	84
Q9RUP2	90
Q9RUP2	154
Q9RUP2	232
Q9RUP2	224
Q9RUP2	146
Q9RUP4	107
Q9RUP5	208
Q9RUP6	72
Q9RUP6	79
Q9RUP8	925
Q9RUP8	182
Q9RUP8	406
Q9RUP8	472
Q9RUP8	103
Q9RUP8	413
Q9RUP8	174
Q9RUP8	861
Q9RUP8	634
Q9RUP8	76
Q9RUP8	86
Q9RUP8	587
Q9RUP9	49
Q9RUP9	175
Q9RUQ8	237
Q9RUR2	119
Q9RUR2	67
Q9RUR2	168
Q9RUR3	175
Q9RUR4	252
Q9RUR4	320
Q9RUR4	376
Q9RUR4	256
Q9RUR6	123
Q9RUR6	205
Q9RUR6	116
Q9RUR6	346
Q9RUR6	406
Q9RUR6	226
Q9RUR6	113
Q9RUR8	163
Q9RUR8	155
Q9RUR9	149
Q9RUR9	233
Q9RUS1	13
Q9RUS1	62
Q9RUS1	184
Q9RUS3	69
Q9RUS3	30
Q9RUS5	255
Q9RUS6	149
Q9RUS6	161
Q9RUS6	174
Q9RUS6	51
Q9RUS6	168
Q9RUS7	109
Q9RUT4	295
Q9RUT7	50
Q9RUT7	80
Q9RUT7	43
Q9RUU0	147
Q9RUU0	452
Q9RUU0	325
Q9RUU1	149
Q9RUU1	339
Q9RUU1	228
Q9RUU1	220
Q9RUU1	226
Q9RUU1	345
Q9RUU1	137
Q9RUU1	408
Q9RUU1	402
Q9RUU1	467
Q9RUU1	209
Q9RUU1	506
Q9RUU1	145
Q9RUU1	196
Q9RUU1	270
Q9RUU1	113
Q9RUU1	473
Q9RUU2	447
Q9RUU2	652
Q9RUU2	368
Q9RUU2	192
Q9RUU2	223
Q9RUU8	180
Q9RUU8	577
Q9RUV2	67
Q9RUV2	127
Q9RUV2	30
Q9RUV2	68
Q9RUV2	121
Q9RUV3	90
Q9RUV3	106
Q9RUV3	100
Q9RUV4	163
Q9RUV4	213
Q9RUV4	256
Q9RUV5	74
Q9RUV5	60
Q9RUV5	21
Q9RUV5	372
Q9RUV5	279
Q9RUV7	130
Q9RUW2	98
Q9RUW4	237
Q9RUW4	357
Q9RUW4	458
Q9RUW4	378
Q9RUW4	451
Q9RUW4	313
Q9RUW4	258
Q9RUW7	129
Q9RUW8	331
Q9RUW8	211
Q9RUX1	209
Q9RUX2	114
Q9RUX3	348
Q9RUX3	337
Q9RUX3	148
Q9RUX3	341
Q9RUX5	305
Q9RUX5	288
Q9RUX7	100
Q9RUX7	135
Q9RUX8	228
Q9RUX8	320
Q9RUX8	248
Q9RUX9	159
Q9RUY0	189
Q9RUY2	120
Q9RUY2	278
Q9RUY2	273
Q9RUY2	239
Q9RUY2	7
Q9RUY2	23
Q9RUY2	10
Q9RUY3	276
Q9RUY3	160
Q9RUY3	288
Q9RUY3	324
Q9RUY3	337
Q9RUY3	73
Q9RUY3	169
Q9RUY3	297
Q9RUY4	127
Q9RUY5	80
Q9RUY7	37
Q9RUY8	113
Q9RUZ1	154
Q9RUZ2	83
Q9RUZ2	343
Q9RUZ5	512
Q9RUZ8	146
Q9RUZ9	548
Q9RUZ9	760
Q9RV03	392
Q9RV05	139
Q9RV11	534
Q9RV16	114
Q9RV18	152
Q9RV18	53
Q9RV25	180
Q9RV25	135
Q9RV26	108
Q9RV27	70
Q9RV30	191
Q9RV30	178
Q9RV30	224
Q9RV30	300
Q9RV30	184
Q9RV31	109
Q9RV31	99
Q9RV31	139
Q9RV32	231
Q9RV32	246
Q9RV32	534
Q9RV32	420
Q9RV32	322
Q9RV32	438
Q9RV37	139
Q9RV37	143
Q9RV38	8
Q9RV38	155
Q9RV38	12
Q9RV41	85
Q9RV41	194
Q9RV41	325
Q9RV45	236
Q9RV48	82
Q9RV49	129
Q9RV49	65
Q9RV51	174
Q9RV53	5
Q9RV53	107
Q9RV56	1072
Q9RV56	943
Q9RV58	189
Q9RV58	78
Q9RV58	143
Q9RV58	200
Q9RV58	87
Q9RV58	255
Q9RV58	65
Q9RV58	240
Q9RV58	120
Q9RV58	253
Q9RV58	213
Q9RV58	183
Q9RV58	138
Q9RV58	218
Q9RV58	12
Q9RV58	109
Q9RV58	59
Q9RV58	231
Q9RV58	191
Q9RV58	173
Q9RV58	151
Q9RV58	178
Q9RV58	247
Q9RV63	112
Q9RV63	95
Q9RV68	119
Q9RV68	24
Q9RV69	18
Q9RV70	25
Q9RV70	261
Q9RV70	102
Q9RV76	375
Q9RV76	202
Q9RV77	238
Q9RV77	109
Q9RV77	103
Q9RV77	2
Q9RV78	243
Q9RV78	289
Q9RV79	408
Q9RV79	252
Q9RV79	386
Q9RV79	323
Q9RV82	275
Q9RV83	163
Q9RV83	172
Q9RV83	37
Q9RV83	44
Q9RV84	27
Q9RV84	240
Q9RV84	174
Q9RV88	439
Q9RV91	56
Q9RV94	155
Q9RV94	174
Q9RV94	188
Q9RV94	135
Q9RV96	8
Q9RV96	181
Q9RV96	298
Q9RV96	40
Q9RV97	445
Q9RV97	152
Q9RV97	498
Q9RV97	318
Q9RV97	346
Q9RV97	313
Q9RV97	504
Q9RV98	57
Q9RV99	212
Q9RV99	405
Q9RV99	218
Q9RVA2	78
Q9RVA3	305
Q9RVA3	415
Q9RVA5	391
Q9RVA5	272
Q9RVA5	416
Q9RVA5	409
Q9RVA5	267
Q9RVA5	264
Q9RVA5	287
Q9RVA6	131
Q9RVA6	268
Q9RVA8	75
Q9RVA9	179
Q9RVB0	76
Q9RVB2	492
Q9RVB2	690
Q9RVB2	497
Q9RVB2	173
Q9RVB2	641
Q9RVB2	526
Q9RVB2	148
Q9RVB2	196
Q9RVB3	310
Q9RVB4	286
Q9RVB4	234
Q9RVB4	165
Q9RVB9	30
Q9RVB9	151
Q9RVB9	5
Q9RVB9	54
Q9RVC0	130
Q9RVC3	269
Q9RVC3	385
Q9RVC3	121
Q9RVC3	410
Q9RVC4	173
Q9RVC4	75
Q9RVC4	61
Q9RVC5	3
Q9RVC6	323
Q9RVC9	190
Q9RVC9	207
Q9RVC9	144
Q9RVC9	177
Q9RVD3	198
Q9RVE3	34
Q9RVE5	265
Q9RVE7	82
Q9RVF5	99
Q9RVF5	121
Q9RVF7	3
Q9RVF7	366
Q9RVF7	86
Q9RVF8	27
Q9RVF8	47
Q9RVF9	96
Q9RVG1	172
Q9RVG1	49
Q9RVG1	260
Q9RVG1	270
Q9RVG1	55
Q9RVG6	179
Q9RVG6	328
Q9RVG6	318
Q9RVG7	349
Q9RVG8	270
Q9RVG9	113
Q9RVH0	168
Q9RVH0	176
Q9RVH4	382
Q9RVI3	204
Q9RVI3	217
Q9RVI3	71
Q9RVI3	630
Q9RVI3	540
Q9RVI3	729
Q9RVI3	168
Q9RVI3	601
Q9RVI3	793
Q9RVI3	191
Q9RVI3	548
Q9RVI3	144
Q9RVI8	274
Q9RVI8	244
Q9RVI9	5
Q9RVJ0	371
Q9RVJ0	363
Q9RVJ0	179
Q9RVJ0	125
Q9RVJ0	144
Q9RVJ0	100
Q9RVJ0	65
Q9RVJ0	378
Q9RVJ0	300
Q9RVJ0	301
Q9RVJ0	197
Q9RVJ0	192
Q9RVJ0	248
Q9RVJ0	137
Q9RVJ0	172
Q9RVJ0	169
Q9RVJ0	293
Q9RVJ0	171
Q9RVJ2	12
Q9RVJ4	123
Q9RVJ4	70
Q9RVK1	439
Q9RVK5	277
Q9RVK7	246
Q9RVK8	345
Q9RVK8	348
Q9RVK8	95
Q9RVK8	66
Q9RVK8	368
Q9RVK8	262
Q9RVK8	378
Q9RVL6	66
Q9RVL9	98
Q9RVM0	5
Q9RVM6	84
Q9RVM9	51
Q9RVM9	91
Q9RVM9	105
Q9RVM9	100
Q9RVN3	2
Q9RVN5	259
Q9RVN5	218
Q9RVN6	285
Q9RVN9	147
Q9RVN9	70
Q9RVN9	95
Q9RVN9	110
Q9RVP1	371
Q9RVP1	524
Q9RVP1	579
Q9RVP1	288
Q9RVP1	331
Q9RVP1	327
Q9RVP1	397
Q9RVP1	481
Q9RVP1	255
Q9RVP1	157
Q9RVP1	350
Q9RVP1	476
Q9RVP1	440
Q9RVP1	369
Q9RVP1	283
Q9RVP1	176
Q9RVP1	337
Q9RVP1	270
Q9RVP1	247
Q9RVP5	25
Q9RVP5	123
Q9RVP5	34
Q9RVP5	95
Q9RVP5	186
Q9RVP5	305
Q9RVP6	98
Q9RVP6	436
Q9RVP6	424
Q9RVP6	187
Q9RVP6	202
Q9RVQ0	222
Q9RVQ2	252
Q9RVQ2	276
Q9RVQ2	278
Q9RVQ2	15
Q9RVQ3	170
Q9RVQ3	365
Q9RVQ3	374
Q9RVQ3	361
Q9RVQ3	353
Q9RVQ3	116
Q9RVQ3	416
Q9RVQ3	86
Q9RVQ3	96
Q9RVQ5	156
Q9RVQ7	187
Q9RVQ9	206
Q9RVQ9	106
Q9RVR2	200
Q9RVR2	245
Q9RVR3	103
Q9RVR3	90
Q9RVR3	260
Q9RVR5	161
Q9RVR5	166
Q9RVR5	435
Q9RVR7	33
Q9RVS0	35
Q9RVS0	225
Q9RVS0	486
Q9RVS0	452
Q9RVS0	303
Q9RVS0	546
Q9RVS0	579
Q9RVS0	125
Q9RVS0	321
Q9RVS0	570
Q9RVS0	110
Q9RVS1	103
Q9RVS1	111
Q9RVS2	367
Q9RVS2	373
Q9RVS2	261
Q9RVS2	241
Q9RVS2	314
Q9RVS2	199
Q9RVS6	182
Q9RVS8	86
Q9RVS9	65
Q9RVT1	94
Q9RVT2	206
Q9RVT2	57
Q9RVT2	168
Q9RVT3	51
Q9RVT5	261
Q9RVT5	581
Q9RVT6	191
Q9RVT6	179
Q9RVT8	156
Q9RVU0	234
Q9RVU4	304
Q9RVU6	128
Q9RVU7	240
Q9RVU7	298
Q9RVU8	210
Q9RVU8	12
Q9RVU8	5
Q9RVU9	87
Q9RVU9	73
Q9RVV0	321
Q9RVV0	314
Q9RVV1	254
Q9RVV4	35
Q9RVV7	140
Q9RVV7	290
Q9RVV9	877
Q9RVV9	206
Q9RVV9	295
Q9RVV9	869
Q9RVV9	1064
Q9RVV9	264
Q9RVV9	94
Q9RVV9	400
Q9RVV9	184
Q9RVV9	173
Q9RVV9	312
Q9RVV9	797
Q9RVV9	1011
Q9RVV9	841
Q9RVV9	169
Q9RVV9	1044
Q9RVW0	627
Q9RVW0	70
Q9RVW0	198
Q9RVW0	638
Q9RVW0	1097
Q9RVW0	663
Q9RVW0	110
Q9RVW0	6
Q9RVW0	1387
Q9RVW0	83
Q9RVW0	1198
Q9RVW0	61
Q9RVW0	1008
Q9RVW0	1383
Q9RVW0	681
Q9RVW0	671
Q9RVW4	54
Q9RVW5	468
Q9RVW5	92
Q9RVW5	482
Q9RVW5	567
Q9RVW5	393
Q9RVW5	570
[truncated: 2,365 more rows]

## Sheet: Ksuc
Protein accession	Position
P56864	128
P56926	64
P83589	55
P83589	47
P83589	288
Q9R342	188
Q9R342	311
Q9R342	264
Q9R342	402
Q9R342	173
Q9RR60	5
Q9RR62	75
Q9RR62	440
Q9RR70	428
Q9RR70	422
Q9RR74	197
Q9RR74	201
Q9RR92	283
Q9RRA1	56
Q9RRA6	187
Q9RRA9	18
Q9RRB6	1160
Q9RRB6	366
Q9RRG6	40
Q9RRG6	238
Q9RRG6	310
Q9RRJ1	9
Q9RRK9	268
Q9RRK9	200
Q9RRK9	19
Q9RRM4	131
Q9RRM4	133
Q9RRV8	208
Q9RRW5	31
Q9RRW5	220
Q9RRX1	84
Q9RRX1	229
Q9RRX1	457
Q9RRX1	464
Q9RRX1	581
Q9RRX1	5
Q9RRX8	235
Q9RRX8	180
Q9RRY0	73
Q9RS17	226
Q9RS19	303
Q9RS27	599
Q9RS27	384
Q9RS52	510
Q9RS67	250
Q9RS71	330
Q9RS90	34
Q9RSA0	141
Q9RSA5	170
Q9RSA5	168
Q9RSA5	126
Q9RSA6	77
Q9RSD0	783
Q9RSD6	292
Q9RSE4;Q9RTY7;Q9RWQ0	63;62;106
Q9RSG0	114
Q9RSJ6	84
Q9RSJ6	79
Q9RSJ6	9
Q9RSJ9	62
Q9RSJ9	65
Q9RSJ9	79
Q9RSJ9	46
Q9RSK9	131
Q9RSK9	7
Q9RSL0	48
Q9RSL1	103
Q9RSL2	82
Q9RSL2	85
Q9RSL2	101
Q9RSL3	172
Q9RSL3	138
Q9RSL4	76
Q9RSL4	32
Q9RSL4	57
Q9RSL7	236
Q9RSL7	153
Q9RSM3	74
Q9RSM3	360
Q9RSN7	9
Q9RSP3	638
Q9RSQ4	255
Q9RSQ4	260
Q9RSQ4	366
Q9RSR1	263
Q9RSR5	105
Q9RSS4	34
Q9RSS8	14
Q9RSS8	19
Q9RSS8	206
Q9RSS9	46
Q9RSS9	116
Q9RSS9	108
Q9RST0	107
Q9RST0	109
Q9RST0	92
Q9RST0	97
Q9RST0	102
Q9RST0	73
Q9RSU0	117
Q9RSU1	25
Q9RSW7	107
Q9RSY6	199
Q9RSY6	192
Q9RSY6	515
Q9RSZ7	167
Q9RSZ9	57
Q9RSZ9	19
Q9RT09	129
Q9RT09	11
Q9RT11	219
Q9RT22;Q9RT23	225;219
Q9RT24	182
Q9RT24	187
Q9RT26	133
Q9RT27	8
Q9RT27	14
Q9RT27	21
Q9RT38	403
Q9RT53	578
Q9RT74	275
Q9RT87	193
Q9RT87	215
Q9RT91	362
Q9RTC9	409
Q9RTC9	28
Q9RTE2	243
Q9RTG0	105
Q9RTG5	471
Q9RTG7	191
Q9RTG7	337
Q9RTG7	138
Q9RTH4	161
Q9RTH5	182
Q9RTI6	77
Q9RTI6	74
Q9RTL2	84
Q9RTM4	512
Q9RTN7	674
Q9RTN7	691
Q9RTN7	708
Q9RTN7	110
Q9RTN7	614
Q9RTP0	67
Q9RTU7	542
Q9RTV1	69
Q9RTV5	277
Q9RTY7;Q9RWQ0	6;50
Q9RU07	269
Q9RU11	185
Q9RU24	530
Q9RU24	287
Q9RU24	331
Q9RU24	158
Q9RU24	434
Q9RU24	151
Q9RU27	181
Q9RU30	317
Q9RU43	163
Q9RU50	271
Q9RU50	49
Q9RU54	201
Q9RU54	249
Q9RU54	20
Q9RU54	244
Q9RU58	417
Q9RU69	150
Q9RU79	29
Q9RU79	48
Q9RU80	210
Q9RU80	196
Q9RU80	54
Q9RU80	20
Q9RU80	225
Q9RU80	256
Q9RU82	5
Q9RU82	82
Q9RUA4	176
Q9RUA4	370
Q9RUA4	476
Q9RUB1	164
Q9RUB1	131
Q9RUB1	244
Q9RUB1	292
Q9RUB7	27
Q9RUB7	128
Q9RUB7	135
Q9RUB7	102
Q9RUB7	66
Q9RUB7	73
Q9RUB7	74
Q9RUB7	56
Q9RUB7	183
Q9RUB7	119
Q9RUD0	63
Q9RUD6	221
Q9RUD9	205
Q9RUE8	314
Q9RUF3	385
Q9RUF8	25
Q9RUG2	19
Q9RUL6	31
Q9RUN7	99
Q9RUP1	221
Q9RUP1	223
Q9RUP2	273
Q9RUP2	65
Q9RUP2	232
Q9RUR4	256
Q9RUR8	163
Q9RUR8	97
Q9RUR8	155
Q9RUR8	151
Q9RUR8	271
Q9RUV2	127
Q9RUV2	121
Q9RUV5	95
Q9RUV5	5
Q9RUW8	172
Q9RUW8	306
Q9RUW9	14
Q9RUY2	113
Q9RUY2	23
Q9RUY3	324
Q9RUY3	301
Q9RUY3	337
Q9RUY3	160
Q9RUY3	87
Q9RUY3	220
Q9RUY3	176
Q9RUY3	352
Q9RUY3	81
Q9RUY3	67
Q9RUZ1	147
Q9RV30	275
Q9RV31	99
Q9RV32	172
Q9RV58	120
Q9RV58	191
Q9RV58	98
Q9RV70	102
Q9RV77	238
Q9RV79	323
Q9RV79	386
Q9RV83	37
Q9RV83	44
Q9RVF5	14
Q9RVF7	167
Q9RVG1	45
Q9RVG1	49
Q9RVG7	360
Q9RVG8	317
Q9RVG8	289
Q9RVK8	395
Q9RVL9	162
Q9RVM6	88
Q9RVN6	104
Q9RVN8	102
Q9RVP5	122
Q9RVP6	101
Q9RVQ0	222
Q9RVQ1	90
Q9RVQ2	15
Q9RVQ2	285
Q9RVQ3	116
Q9RVQ3	111
Q9RVQ9	60
Q9RVQ9	43
Q9RVQ9	277
Q9RVQ9	206
Q9RVS0	125
Q9RVS0	570
Q9RVS0	579
Q9RVS0	277
Q9RVS0	486
Q9RVS1	111
Q9RVS1	44
Q9RVS1	103
Q9RVS2	85
Q9RVS8	86
Q9RVV9	66
Q9RVV9	825
Q9RVV9	111
Q9RVV9	760
Q9RVV9	841
Q9RVV9	869
Q9RVW0	1198
Q9RVW0	1325
Q9RVW4	110
Q9RVW4	116
Q9RVW5	314
Q9RVX2	98
Q9RVY3	17
Q9RVY3	37
Q9RVY3	229
Q9RVY3	125
Q9RVY3	191
Q9RW05	99
Q9RW23	133
Q9RW26	15
Q9RWB2	253
Q9RWB2	70
Q9RWB2	263
Q9RWB4	6
Q9RWF1	111
Q9RWF2	419
Q9RWG6	16
Q9RWG6	104
Q9RWG7	454
Q9RWG7	216
Q9RWG8	520
Q9RWI3	142
Q9RWI3	420
Q9RWK0	137
Q9RWL3	152
Q9RWM0	139
Q9RWN0	98
Q9RWN6	59
Q9RWP9	583
Q9RWQ9	131
Q9RWQ9	275
Q9RWQ9	426
Q9RWQ9	369
Q9RWQ9	116
Q9RWQ9	388
Q9RWQ9	169
Q9RWU0	283
Q9RWU0	663
Q9RWV4	389
Q9RWV4	118
Q9RX10	327
Q9RX10	239
Q9RX19	197
Q9RX19	319
Q9RX30	186
Q9RX68	98
Q9RX76	77
Q9RX81	200
Q9RX83	180
Q9RX88	73
Q9RX88	6
Q9RXD5	140
Q9RXE1	119
Q9RXF0	261
Q9RXF0	447
Q9RXF9	106
Q9RXG4	734
Q9RXI8	172
Q9RXI8	4
Q9RXJ0	64
Q9RXJ0	48
Q9RXJ0	148
Q9RXJ0	33
Q9RXJ2	71
Q9RXJ3	21
Q9RXJ3	74
Q9RXJ6	136
Q9RXJ6	85
Q9RXJ6	151
Q9RXJ6	79
Q9RXJ6	168
Q9RXJ7	104
Q9RXJ7	70
Q9RXJ8	32
Q9RXJ9	102
Q9RXK0	39
Q9RXK1	131
Q9RXK2	2
Q9RXK3	24
Q9RXK3	16
Q9RXK3	81
Q9RXK5	497
Q9RXK5	504
Q9RXK5	479
Q9RXK5	519
Q9RXK5	424
Q9RXK5	5
Q9RXK5	145
Q9RXK6	60
Q9RXK6	63
Q9RXK7	38
Q9RXK7	25
Q9RXL9	181
Q9RXL9	128
Q9RXM3	218
Q9RXP1	119
Q9RXP4	160
Q9RXQ2	910
Q9RXQ3	573
Q9RXQ3	437
Q9RXR4	462
Q9RXR4	285
Q9RXS7	216
Q9RXS7	221
Q9RXT0	168
Q9RXT0	103
Q9RXT9	260
Q9RXV8	122
Q9RXX3	371
Q9RXY0	92
Q9RXY1	121
Q9RXY7	185
Q9RY08	220
Q9RY23	298
Q9RY23	248
Q9RY23	91
Q9RY24	83
Q9RY32	103
Q9RY33	33
Q9RY34	430
Q9RY38	115
Q9RY49	116
Q9RY49	119
Q9RY50	53
Q9RY50	75
Q9RY51	191
Q9RY51	102
Q9RY64	32
Q9RY67	238
Q9RY80	108
Q9RY80	102
Q9RY86	194
Q9RYA9	184
Q9RYB2	284
Q9RYB2	354
Q9RYB2	62
Q9RYB5	123
Q9RYB8	363
Q9RYB8	508
Q9RYE4	219
Q9RYE8	204
Q9RYF4	189
Q9RYI1	301
Q9RYL0	113
Q9RYL3	110
Q9RYM8	469
Q9RYM8	621
Q9RYM9	82
Q9RYM9	173
Q9RYN6	220
Q9RYQ0	495
Q9RYQ0	120
Q9RYQ0	283
Q9RYQ7	213
Q9RYS7	452
Q9RYT8	126
Q9RYT8	105
Q9RYW0	337
Q9RYW0	295
Q9RYZ6	388
Q9RYZ6	291
Q9RYZ6	356
Q9RZ02	312
Q9RZ32	381
Q9RZ34	105
Q9RZA6	249
Q9RZB0	143
Q9RZB2	284
Q9RZB3	47
Q9RZC7	205
Q9RZD6	294
Q9RZE3	141
Q9RZQ3	360
Q9RZQ3	167
Q9RZQ3	583
Q9RZU7	221
Q9RZV4	100
Q9ZNA2	51
Q9RXJ0	55
Q9RSJ8	73
Q9RV58	138
Q9R342	306
Q9RWQ9	334
Q9RRK9	205
Q9RV58	218
Q9RT02	53
Q9RRW5	105
P83589	108
Q9RV58	240
Q9RXK5	431
Q9RUB1	140
Q9RUY3	297
Q9RWQ9	229
Q9RVN8	115
Q9RY51	217
Q9RY50	22
Q9RU69	159

## Sheet: Kace_only
Protein accession	Position
O32504	272
O32504	176
O32507	278
O83026	298
O83026	532
O83026	561
O83026	343
O83030	88
O83030	26
P42443	210
P42443	245
P42443	263
P42443	299
P42443	84
P42443	317
P49228	40
P49228	3
P50933	206
P50933	222
P50933	91
P52027	93
P52027	232
P52027	262
P52027	167
P52027	117
P52153	306
P52153	191
P52153	370
P56860	243
P56861	69
P56861	139
P56864	357
P56867	85
P56867	476
P56867	752
P56867	495
P56867	459
P56867	444
P56867	76
P56867	768
P56905	274
P56925	33
P56925	20
P56926	237
P56926	819
P56926	216
P56926	202
P56926	311
P56926	457
P83589	281
P83589	112
P83589	99
P83589	105
Q46577	572
Q46577	423
Q46577	630
Q46577	774
Q46577	318
Q46577	653
Q46578	274
Q46578	276
Q59337	519
Q59337	390
Q59337	491
Q59337	109
Q59337	427
Q59337	522
Q59337	232
Q59337	96
Q59337	104
Q59337	391
Q9LBE3	52
Q9LBE3	146
Q9R342	161
Q9R342	220
Q9R342	275
Q9R342	325
Q9R342	249
Q9RR60	398
Q9RR60	60
Q9RR60	353
Q9RR60	304
Q9RR60	101
Q9RR60	188
Q9RR60	386
Q9RR60	300
Q9RR62	221
Q9RR62	61
Q9RR62	9
Q9RR62	262
Q9RR63	95
Q9RR65	53
Q9RR67	171
Q9RR68	4
Q9RR69	214
Q9RR70	401
Q9RR70	251
Q9RR70	181
Q9RR70	266
Q9RR70	168
Q9RR70	176
Q9RR70	406
Q9RR73	177
Q9RR76	269
Q9RR77	282
Q9RR77	33
Q9RR77	16
Q9RR80	76
Q9RR83	121
Q9RR83	164
Q9RR84	86
Q9RR85	124
Q9RR85	219
Q9RR85	129
Q9RR85	135
Q9RR86	110
Q9RR88	209
Q9RR90	29
Q9RR93	170
Q9RR93	103
Q9RR93	188
Q9RR93	176
Q9RR94	109
Q9RR95	186
Q9RR95	386
Q9RR97	136
Q9RR98	127
Q9RR99	44
Q9RRA0	27
Q9RRA0	370
Q9RRA0	312
Q9RRA0	249
Q9RRA1	122
Q9RRA6	128
Q9RRA6	152
Q9RRA6	261
Q9RRA6	299
Q9RRA6	327
Q9RRA6	281
Q9RRA6	296
Q9RRA6	214
Q9RRA6	144
Q9RRA6	196
Q9RRA7	132
Q9RRA7	175
Q9RRB0	77
Q9RRB0	115
Q9RRB2	155
Q9RRB4	8
Q9RRB4	62
Q9RRB5	183
Q9RRB5	122
Q9RRB6	833
Q9RRB6	130
Q9RRB6	1075
Q9RRB6	543
Q9RRB6	752
Q9RRB6	682
Q9RRB6	360
Q9RRB6	482
Q9RRB6	652
Q9RRB6	257
Q9RRB6	445
Q9RRB7	96
Q9RRC1	57
Q9RRC1	151
Q9RRC4	567
Q9RRC4	106
Q9RRC4	406
Q9RRC5	200
Q9RRC5	183
Q9RRC6	117
Q9RRC7	712
Q9RRC7	722
Q9RRC7	195
Q9RRC7	529
Q9RRD1	47
Q9RRD2	88
Q9RRD7	214
Q9RRD7	80
Q9RRD9	68
Q9RRE0	179
Q9RRE0	206
Q9RRE0	129
Q9RRE1	237
Q9RRE1	246
Q9RRE3	250
Q9RRE3	215
Q9RRE4	139
Q9RRE4	51
Q9RRE4	6
Q9RRE4	27
Q9RRE5	136
Q9RRE6	480
Q9RRE7	4
Q9RRE7	426
Q9RRE7	418
Q9RRE7	399
Q9RRE7	76
Q9RRE7	396
Q9RRF0	65
Q9RRF2	474
Q9RRF7	120
Q9RRF7	143
Q9RRF9	88
Q9RRG1	8
Q9RRG5	161
Q9RRG5	99
Q9RRG5	145
Q9RRG6	152
Q9RRG6	124
Q9RRG6	412
Q9RRG6	122
Q9RRG6	68
Q9RRG6	52
Q9RRG6	154
Q9RRG6	133
Q9RRG6	242
Q9RRG6	475
Q9RRG8	11
Q9RRG8	39
Q9RRG8	10
Q9RRH0	396
Q9RRH0	140
Q9RRH7	70
Q9RRI2	59
Q9RRI3	321
Q9RRI3	62
Q9RRI4	128
Q9RRI4	81
Q9RRI5	142
Q9RRI7	511
Q9RRJ0	85
Q9RRJ1	28
Q9RRJ1	36
Q9RRJ4	349
Q9RRJ6	16
Q9RRJ7	174
Q9RRJ9	65
Q9RRK0	210
Q9RRK2	46
Q9RRK2	96
Q9RRK2	211
Q9RRK5	245
Q9RRK5	202
Q9RRK8	95
Q9RRL1	377
Q9RRL7	354
Q9RRL7	206
Q9RRL7	607
Q9RRL7	188
Q9RRM3	238
Q9RRM3	356
Q9RRM3	99
Q9RRM3	273
Q9RRM3	267
Q9RRM6	163
Q9RRM6	424
Q9RRM6	342
Q9RRM7	213
Q9RRM7	223
Q9RRP2	19
Q9RRP4	596
Q9RRP6	11
Q9RRP6	209
Q9RRP8	192
Q9RRQ0	116
Q9RRQ0	226
Q9RRQ4	212
Q9RRQ4	121
Q9RRR3	375
Q9RRR3	68
Q9RRR3	491
Q9RRR8	71
Q9RRR8	89
Q9RRR8	143
Q9RRR8	137
Q9RRR9	114
Q9RRS1	42
Q9RRS1	44
Q9RRS1	54
Q9RRS3	109
Q9RRS3	75
Q9RRS3	414
Q9RRS5	471
Q9RRS5	68
Q9RRS7	261
Q9RRT0	15
Q9RRT0	104
Q9RRT8	70
Q9RRT9	194
Q9RRU1	413
Q9RRU1	376
Q9RRU1	82
Q9RRU1	459
Q9RRU4	136
Q9RRU4	325
Q9RRU8	32
Q9RRU8	18
Q9RRU8	28
Q9RRU8	38
Q9RRU9	32
Q9RRU9	179
Q9RRU9	232
Q9RRU9	9
Q9RRU9	78
Q9RRU9	176
Q9RRV0	185
Q9RRV1	219
Q9RRV1	138
Q9RRV1	100
Q9RRV2	152
Q9RRV3	124
Q9RRV3	32
Q9RRV3	191
Q9RRV3	71
Q9RRV3	202
Q9RRV4	74
Q9RRV4	246
Q9RRV4	84
Q9RRV4	588
Q9RRV4	63
Q9RRV4	139
Q9RRV4	295
Q9RRV4	277
Q9RRV4	380
Q9RRV4	133
Q9RRV4	538
Q9RRV4	299
Q9RRV8	3
Q9RRV8	54
Q9RRW1	1342
Q9RRW1	593
Q9RRW1	720
Q9RRW1	511
Q9RRW1	725
Q9RRW1	135
Q9RRW1	1183
Q9RRW1	468
Q9RRW1	574
Q9RRW2	11
Q9RRW5	373
Q9RRW5	53
Q9RRW5	234
Q9RRW5	241
Q9RRW5	95
Q9RRW5	253
Q9RRW5	108
Q9RRW5	257
Q9RRX0	121
Q9RRX1	588
Q9RRX1	70
Q9RRX1	546
Q9RRX1	565
Q9RRX1	386
Q9RRX1	575
Q9RRX1	570
Q9RRX1	238
Q9RRX1	558
Q9RRX1	226
Q9RRX1	184
Q9RRX1	356
Q9RRX3	130
Q9RRX3	333
Q9RRX5	811
Q9RRX5	390
Q9RRX5	597
Q9RRX5	792
Q9RRX5	408
Q9RRX5	221
Q9RRX8	28
Q9RRX8	298
Q9RRX8	314
Q9RRX8	68
Q9RRX8	48
Q9RRX8	34
Q9RRX9	158
Q9RRY0	42
Q9RRY0	56
Q9RRY0	26
Q9RRY0	59
Q9RRY3	166
Q9RRY3	13
Q9RRY4	169
Q9RRY6	182
Q9RRY6	336
Q9RRZ0	124
Q9RRZ0	160
Q9RRZ4	145
Q9RRZ6	16
Q9RRZ6	21
Q9RRZ8	90
Q9RS05	82
Q9RS07	215
Q9RS07	227
Q9RS07	169
Q9RS08	85
Q9RS08	270
Q9RS10	274
Q9RS10	98
Q9RS10	294
Q9RS10	252
Q9RS10	145
Q9RS10	285
Q9RS10	247
Q9RS10	8
Q9RS11	147
Q9RS11	218
Q9RS15	241
Q9RS17	231
Q9RS17	391
Q9RS17	664
Q9RS17	720
Q9RS17	114
Q9RS17	150
Q9RS18	215
Q9RS19	109
Q9RS19	281
Q9RS19	370
Q9RS19	3
Q9RS19	185
Q9RS19	117
Q9RS19	341
Q9RS19	14
Q9RS19	40
Q9RS27	797
Q9RS27	662
Q9RS27	239
Q9RS27	846
Q9RS27	279
Q9RS27	856
Q9RS27	833
Q9RS28	711
Q9RS28	126
Q9RS33	71
Q9RS36	349
Q9RS47	487
Q9RS47	322
Q9RS49	240
Q9RS49	156
Q9RS49	148
Q9RS49	267
Q9RS49	47
Q9RS52	628
Q9RS52	101
Q9RS59	260
Q9RS64	81
Q9RS66	218
Q9RS66	242
Q9RS67	207
Q9RS67	264
Q9RS67	270
Q9RS71	356
Q9RS71	350
Q9RS71	306
Q9RS71	390
Q9RS71	539
Q9RS71	266
Q9RS71	222
Q9RS76	151
Q9RS76	99
Q9RS80	123
Q9RS84	179
Q9RS84	115
Q9RS90	42
Q9RS96	112
Q9RSA0	304
Q9RSA0	352
Q9RSA0	134
Q9RSA0	101
Q9RSA0	284
Q9RSA1	285
Q9RSA2	7
Q9RSA2	168
Q9RSA2	15
Q9RSA5	97
Q9RSA6	102
Q9RSB1	59
Q9RSB7	66
Q9RSB9	204
Q9RSB9	244
Q9RSC3	306
Q9RSC3	204
Q9RSC4	52
Q9RSC5	207
Q9RSC7	235
Q9RSD0	6
Q9RSD0	542
Q9RSD0	551
Q9RSD0	569
Q9RSD0	732
Q9RSD0	93
Q9RSD4	121
Q9RSD6	212
Q9RSD6	203
Q9RSD6	136
Q9RSD6	118
Q9RSD6	30
Q9RSD6	364
Q9RSD7	82
Q9RSE6	371
Q9RSE6	274
Q9RSE6	349
Q9RSE6	138
Q9RSE6	275
Q9RSE6	263
Q9RSE6	388
Q9RSE8	299
Q9RSF0	805
Q9RSF0	675
Q9RSF0	165
Q9RSF0	800
Q9RSF0	361
Q9RSF0	137
Q9RSF0	560
Q9RSF0	781
Q9RSF6	102
Q9RSF8	119
Q9RSG0	108
Q9RSG0	194
Q9RSG0	213
Q9RSG5	79
Q9RSG5	181
Q9RSH0	189
Q9RSH0	213
Q9RSH0	250
Q9RSH0	245
Q9RSH0	268
Q9RSH0	158
Q9RSH0	103
Q9RSH0	101
Q9RSH0	184
Q9RSH0	248
Q9RSH1	51
Q9RSH1	78
Q9RSH1	203
Q9RSH4	21
Q9RSH5	53
Q9RSH5	63
Q9RSH5	259
Q9RSH5	345
Q9RSH6	55
Q9RSH8	146
Q9RSH8	98
Q9RSI9	127
Q9RSI9	268
Q9RSI9	230
Q9RSJ4	33
Q9RSJ4	234
Q9RSJ5	42
Q9RSJ5	40
Q9RSJ5	56
Q9RSJ5	73
Q9RSJ5	86
Q9RSJ6	149
Q9RSJ6	91
Q9RSJ7	27
Q9RSJ7	137
Q9RSJ7	69
Q9RSJ7	128
Q9RSJ7	162
Q9RSJ7	178
Q9RSJ7	10
Q9RSJ8	58
Q9RSJ8	74
Q9RSJ9	31
Q9RSK0	9
Q9RSK0	31
Q9RSK0	15
Q9RSK0	33
Q9RSK1	34
Q9RSK2	281
Q9RSK2	326
Q9RSK2	341
Q9RSK2	379
Q9RSK5	108
Q9RSK7	7
Q9RSK7	19
Q9RSK8	430
Q9RSK8	107
Q9RSK9	28
Q9RSK9	45
Q9RSL0	18
Q9RSL0	45
Q9RSL1	60
Q9RSL1	151
Q9RSL1	139
Q9RSL1	29
Q9RSL1	75
Q9RSL1	58
Q9RSL2	60
Q9RSL2	36
Q9RSL2	95
Q9RSL2	64
Q9RSL2	73
Q9RSL3	25
Q9RSL3	60
Q9RSL3	30
Q9RSL3	160
Q9RSL3	153
Q9RSL3	6
Q9RSL4	21
Q9RSL4	66
Q9RSL6	440
Q9RSL6	73
Q9RSL6	51
Q9RSL7	131
Q9RSL7	111
Q9RSL7	188
Q9RSL7	217
Q9RSL8	27
Q9RSL8	373
Q9RSL8	333
Q9RSL8	42
Q9RSL8	348
Q9RSL8	56
Q9RSL8	196
Q9RSL8	44
Q9RSL8	364
Q9RSL8	301
Q9RSL8	370
Q9RSM3	252
Q9RSM3	122
Q9RSM3	58
Q9RSM3	113
Q9RSM8	281
Q9RSM8	166
Q9RSM8	180
Q9RSM8	440
Q9RSM8	321
Q9RSM8	295
Q9RSM8	297
Q9RSM9	181
Q9RSM9	208
Q9RSN0	100
Q9RSN7	103
Q9RSN7	118
Q9RSN7	96
Q9RSN7	44
Q9RSP1	39
Q9RSP1	58
Q9RSP3	90
Q9RSP3	196
Q9RSP5	66
Q9RSP9	35
Q9RSP9	97
Q9RSP9	58
Q9RSP9	62
Q9RSQ3	50
Q9RSQ3	5
Q9RSQ4	371
Q9RSQ4	310
Q9RSQ4	206
Q9RSQ4	250
Q9RSQ4	361
Q9RSQ4	324
Q9RSQ4	46
Q9RSQ4	49
Q9RSQ4	186
Q9RSQ4	351
Q9RSQ4	270
Q9RSQ4	65
Q9RSQ4	181
Q9RSQ4	264
Q9RSQ4	64
Q9RSQ5	389
Q9RSQ5	513
Q9RSQ5	240
Q9RSQ5	221
Q9RSQ5	652
Q9RSQ5	639
Q9RSQ5	176
Q9RSQ6	99
Q9RSQ7	7
Q9RSR1	578
Q9RSR1	571
Q9RSR1	612
Q9RSR1	563
Q9RSR1	70
Q9RSR1	228
Q9RSR1	103
Q9RSR1	4
Q9RSR1	687
Q9RSR1	678
Q9RSR1	21
Q9RSR1	531
Q9RSR1	623
Q9RSR3	43
Q9RSR5	395
Q9RSR5	444
Q9RSR5	263
Q9RSR5	218
Q9RSR5	423
Q9RSR5	14
Q9RSR5	47
Q9RSR6	219
Q9RSR6	68
Q9RSR7	136
Q9RSR7	156
Q9RSR9	159
Q9RSR9	203
Q9RSR9	108
Q9RSR9	47
Q9RSS2	10
Q9RSS2	121
Q9RSS3	245
Q9RSS3	269
Q9RSS3	297
Q9RSS4	39
Q9RSS4	26
Q9RSS6	35
Q9RSS6	139
Q9RSS7	109
Q9RSS7	70
Q9RSS7	86
Q9RSS7	98
Q9RSS7	80
Q9RSS8	142
Q9RSS8	168
Q9RSS9	159
Q9RSS9	54
Q9RSS9	5
Q9RST1	31
Q9RST1	269
Q9RST2	207
Q9RST2	217
Q9RST7	345
Q9RST7	233
Q9RST7	452
Q9RST7	30
Q9RST7	186
Q9RST7	288
Q9RSU0	765
Q9RSU0	254
Q9RSU0	542
Q9RSU0	642
Q9RSU0	744
Q9RSU0	649
Q9RSU1	14
Q9RSU7	353
Q9RSU7	322
Q9RSU7	48
Q9RSU7	350
Q9RSU7	120
Q9RSU7	318
Q9RSV0	70
Q9RSV3	297
Q9RSV3	54
Q9RSV9	36
Q9RSW0	46
Q9RSW3	334
Q9RSW3	285
Q9RSW4	30
Q9RSW6	59
Q9RSW6	52
Q9RSW6	21
Q9RSW6	36
Q9RSW6	46
Q9RSW6	26
Q9RSW6	15
Q9RSW7	22
Q9RSW7	93
Q9RSX1	180
Q9RSX4	318
Q9RSX9	102
Q9RSY1	351
Q9RSY1	321
Q9RSY5	151
Q9RSY6	256
Q9RSY6	346
Q9RSY6	474
Q9RSY6	366
Q9RSY6	342
Q9RSY7	125
Q9RSY7	151
Q9RSY7	113
Q9RSY7	191
Q9RSY7	153
Q9RSY8	33
Q9RSY9	289
Q9RSY9	62
Q9RSY9	88
Q9RSZ1	251
Q9RSZ1	178
Q9RSZ1	268
Q9RSZ3	627
Q9RSZ3	333
Q9RSZ3	169
Q9RSZ3	725
Q9RSZ3	675
Q9RSZ5	741
Q9RSZ5	532
Q9RSZ5	255
Q9RSZ5	329
Q9RSZ5	381
Q9RSZ5	386
Q9RSZ6	221
Q9RSZ6	45
Q9RSZ6	266
Q9RSZ7	159
Q9RT01	174
Q9RT02	165
Q9RT02	207
Q9RT02	10
Q9RT02	211
Q9RT02	48
Q9RT04	91
Q9RT05	542
Q9RT05	432
Q9RT05	409
Q9RT06	304
Q9RT06	340
Q9RT11	73
Q9RT14	403
Q9RT14	59
Q9RT14	456
Q9RT14	397
Q9RT14	466
Q9RT14	146
Q9RT14	471
Q9RT14	291
Q9RT14	347
Q9RT15	75
Q9RT19	69
Q9RT19	76
Q9RT19	60
Q9RT19	90
Q9RT19	65
Q9RT21	59
Q9RT21	233
Q9RT21	225
Q9RT21	232
Q9RT21	15
Q9RT21	47
Q9RT22	244
Q9RT23	269
Q9RT28	39
Q9RT28	61
Q9RT28	66
Q9RT28	129
Q9RT28	49
Q9RT29	102
Q9RT38	127
Q9RT38	142
Q9RT38	372
Q9RT38	122
Q9RT38	140
Q9RT38	96
Q9RT38	29
Q9RT38	261
Q9RT41	3
Q9RT42	156
Q9RT44	524
Q9RT45	145
Q9RT45	323
Q9RT45	165
Q9RT46	50
Q9RT46	82
Q9RT50	81
Q9RT50	750
Q9RT50	49
Q9RT51	109
Q9RT51	136
Q9RT51	101
Q9RT51	114
Q9RT51	122
Q9RT53	790
Q9RT53	221
Q9RT53	276
Q9RT53	436
Q9RT53	446
Q9RT53	61
Q9RT53	746
Q9RT53	236
Q9RT53	58
Q9RT53	279
Q9RT53	566
Q9RT53	724
Q9RT53	731
Q9RT53	797
Q9RT58	92
Q9RT58	195
Q9RT62	79
Q9RT62	198
Q9RT63	366
Q9RT63	178
Q9RT63	107
Q9RT68	10
Q9RT70	171
Q9RT70	176
Q9RT71	118
Q9RT71	115
Q9RT72	198
Q9RT72	188
Q9RT73	26
Q9RT74	289
Q9RT74	428
Q9RT74	484
Q9RT74	475
Q9RT75	122
Q9RT75	290
Q9RT75	223
Q9RT79	165
Q9RT79	114
Q9RT87	21
Q9RT87	90
Q9RT87	492
Q9RT87	424
Q9RT87	281
Q9RT91	103
Q9RT95	234
Q9RT95	232
Q9RT99	211
Q9RTA0	13
Q9RTA0	78
Q9RTA2	99
Q9RTA2	127
Q9RTA2	46
Q9RTA2	268
Q9RTA8	70
Q9RTA9	188
Q9RTB6	193
Q9RTB6	204
Q9RTB7	103
Q9RTC1	68
Q9RTC1	82
Q9RTC2	275
Q9RTC3	60
Q9RTC3	65
Q9RTC3	83
Q9RTC7	553
Q9RTC7	295
Q9RTC7	287
Q9RTC7	576
Q9RTC9	170
Q9RTC9	118
Q9RTC9	266
Q9RTC9	406
Q9RTC9	8
Q9RTC9	151
Q9RTC9	415
Q9RTC9	428
Q9RTD0	22
Q9RTD1	237
Q9RTD3	38
Q9RTD3	32
Q9RTD6	398
Q9RTD8	213
Q9RTD9	158
Q9RTD9	263
Q9RTE2	112
Q9RTE2	36
Q9RTE2	214
Q9RTE2	51
Q9RTE2	12
Q9RTE3	6
Q9RTE3	533
Q9RTE3	472
Q9RTE3	209
Q9RTE3	375
Q9RTE3	278
Q9RTE3	216
Q9RTE3	224
Q9RTE3	100
Q9RTE3	593
Q9RTE3	679
Q9RTE6	53
Q9RTE6	289
Q9RTE8	229
Q9RTE8	126
Q9RTF0	10
Q9RTF3	49
Q9RTF5	371
Q9RTF5	304
Q9RTF5	188
Q9RTF5	919
Q9RTF5	168
Q9RTF5	794
Q9RTF5	822
Q9RTF5	482
Q9RTF5	810
Q9RTF5	885
Q9RTF5	781
Q9RTF5	403
Q9RTF5	3
Q9RTF6	353
Q9RTF6	90
Q9RTF6	46
Q9RTF6	142
Q9RTF6	293
Q9RTF6	390
Q9RTG5	533
Q9RTG5	476
Q9RTG5	544
Q9RTG5	518
Q9RTG5	143
Q9RTG5	493
Q9RTG5	208
Q9RTG5	148
Q9RTG7	118
Q9RTG7	242
Q9RTH3	215
Q9RTH3	331
Q9RTH4	371
Q9RTH4	233
Q9RTH4	202
Q9RTH4	98
Q9RTH4	379
Q9RTH4	366
Q9RTH4	37
Q9RTH4	383
Q9RTH4	150
Q9RTH4	188
Q9RTH9	119
Q9RTH9	185
Q9RTH9	95
Q9RTH9	167
Q9RTI6	156
Q9RTI6	83
Q9RTI6	89
Q9RTI6	168
Q9RTI9	152
Q9RTI9	216
Q9RTI9	313
Q9RTI9	262
Q9RTI9	222
Q9RTJ3	64
Q9RTJ3	61
Q9RTJ4	37
Q9RTJ4	117
Q9RTJ7	57
Q9RTJ7	134
Q9RTK1	147
Q9RTK1	166
Q9RTK1	261
Q9RTK1	122
Q9RTK1	133
Q9RTK2	48
Q9RTK3	164
Q9RTK3	181
Q9RTK6	65
Q9RTL2	35
Q9RTL2	47
Q9RTL2	43
Q9RTL8	52
Q9RTL8	190
Q9RTL8	142
Q9RTL8	509
Q9RTL8	222
Q9RTL8	84
Q9RTM1	75
Q9RTM4	390
Q9RTM4	596
Q9RTM4	457
Q9RTM4	567
Q9RTM4	254
Q9RTM4	353
Q9RTM4	363
Q9RTM4	372
Q9RTM4	603
Q9RTM4	557
Q9RTM4	242
Q9RTM5	181
Q9RTM7	149
Q9RTM7	135
Q9RTM8	102
Q9RTN2	202
Q9RTN5	119
Q9RTN5	59
Q9RTN7	790
Q9RTN7	466
Q9RTN7	777
Q9RTN7	472
Q9RTN7	4
Q9RTN7	857
Q9RTN7	899
Q9RTN7	414
Q9RTN7	23
Q9RTN7	31
Q9RTN7	404
Q9RTN7	615
Q9RTN7	468
Q9RTN7	861
Q9RTN8	205
Q9RTN8	259
Q9RTP3	209
Q9RTP3	118
Q9RTP3	110
Q9RTP5	155
Q9RTP5	61
Q9RTP5	227
Q9RTP5	146
Q9RTP5	218
Q9RTP5	475
Q9RTP5	121
Q9RTP5	482
Q9RTP5	265
Q9RTP5	229
Q9RTP5	141
Q9RTP5	149
Q9RTP5	271
Q9RTP9	53
Q9RTP9	121
Q9RTP9	129
Q9RTQ0	79
Q9RTQ2	296
Q9RTQ2	28
Q9RTQ2	321
Q9RTQ2	156
Q9RTQ7	85
Q9RTQ7	72
Q9RTQ8	181
Q9RTQ8	137
Q9RTR1	3
Q9RTR2	274
Q9RTR3	218
Q9RTR3	244
Q9RTR3	146
Q9RTR4	172
Q9RTR4	440
Q9RTR4	543
Q9RTR4	76
Q9RTR6	17
Q9RTR7	35
Q9RTR7	27
Q9RTR7	315
Q9RTS1	3
Q9RTS6	69
Q9RTS6	318
Q9RTT2	92
Q9RTT2	154
Q9RTT5	63
Q9RTT5	95
Q9RTT6	308
Q9RTT6	59
Q9RTT6	296
Q9RTT6	179
Q9RTT6	369
Q9RTT6	211
Q9RTT7	92
Q9RTT7	370
Q9RTU0	11
Q9RTU0	107
Q9RTU4	34
Q9RTU4	285
Q9RTU7	636
Q9RTU7	210
Q9RTU7	289
Q9RTU7	137
Q9RTU7	164
Q9RTU7	539
Q9RTU7	126
Q9RTU7	304
Q9RTV1	333
Q9RTV1	57
Q9RTV1	260
Q9RTV1	279
Q9RTV1	135
Q9RTV2	67
Q9RTV2	58
Q9RTV5	123
Q9RTV5	134
Q9RTV5	280
Q9RTV5	309
Q9RTV5	236
Q9RTV5	294
Q9RTV5	312
Q9RTV5	101
Q9RTV5	224
Q9RTV5	270
Q9RTV5	99
Q9RTV5	183
Q9RTV5	239
Q9RTV5	136
Q9RTV6	33
Q9RTV6	261
Q9RTV6	133
Q9RTV7	220
Q9RTV8	4
Q9RTV8	117
Q9RTV8	99
Q9RTW5	81
Q9RTW7	315
Q9RTW7	116
Q9RTW7	307
Q9RTW7	439
Q9RTW8	156
Q9RTW8	178
Q9RTX4	556
Q9RTX4	225
Q9RTX4	430
Q9RTX5	202
Q9RTX6	331
Q9RTX9	42
Q9RTX9	52
Q9RTX9	73
Q9RTY0	31
Q9RTY1	281
Q9RTY1	191
Q9RTY1	198
Q9RTY1	51
Q9RTY1	268
Q9RTY1	41
Q9RTY2	21
Q9RTY5	74
Q9RTY5	6
Q9RTY7	11
Q9RTY8	45
Q9RTY9	103
Q9RTZ3	351
Q9RTZ4	130
Q9RTZ4	87
Q9RTZ4	144
Q9RTZ4	292
Q9RTZ4	126
Q9RTZ6	12
Q9RTZ7	158
Q9RTZ8	37
Q9RTZ9	935
Q9RTZ9	221
Q9RTZ9	756
Q9RTZ9	253
Q9RTZ9	543
Q9RTZ9	751
Q9RTZ9	915
Q9RTZ9	922
Q9RTZ9	149
Q9RTZ9	478
Q9RU00	196
Q9RU01	286
Q9RU01	72
Q9RU01	80
Q9RU01	491
Q9RU01	252
Q9RU02	22
Q9RU02	306
Q9RU02	312
Q9RU07	6
Q9RU07	196
Q9RU07	295
Q9RU07	279
Q9RU07	184
Q9RU08	373
Q9RU08	186
Q9RU08	264
Q9RU08	284
Q9RU09	58
Q9RU10	121
Q9RU17	152
Q9RU17	413
Q9RU17	314
Q9RU18	75
Q9RU19	48
Q9RU23	367
Q9RU23	189
Q9RU23	287
Q9RU23	215
Q9RU24	239
Q9RU24	282
Q9RU24	593
Q9RU24	394
Q9RU24	427
Q9RU24	521
Q9RU24	506
Q9RU24	375
Q9RU24	532
Q9RU24	325
Q9RU24	230
Q9RU24	323
Q9RU24	377
Q9RU24	408
Q9RU24	191
Q9RU24	296
Q9RU24	395
Q9RU24	148
Q9RU24	404
Q9RU24	294
Q9RU24	108
Q9RU24	229
Q9RU25	238
Q9RU25	248
Q9RU25	91
Q9RU25	51
Q9RU26	99
Q9RU26	88
Q9RU26	71
Q9RU26	125
Q9RU26	111
Q9RU26	14
Q9RU26	79
Q9RU27	279
Q9RU27	336
Q9RU27	161
Q9RU27	62
Q9RU28	52
Q9RU28	104
Q9RU28	63
Q9RU28	77
Q9RU28	151
Q9RU28	107
Q9RU28	35
Q9RU30	56
Q9RU30	305
Q9RU34	88
Q9RU34	169
Q9RU36	75
Q9RU37	161
Q9RU37	190
Q9RU37	199
Q9RU39	488
Q9RU41	319
Q9RU41	37
Q9RU43	362
Q9RU43	136
Q9RU43	355
Q9RU43	192
Q9RU43	232
Q9RU43	285
Q9RU43	300
Q9RU48	129
Q9RU48	140
Q9RU48	38
Q9RU49	55
Q9RU50	339
Q9RU50	344
Q9RU50	141
Q9RU50	214
Q9RU50	329
Q9RU50	311
Q9RU50	55
Q9RU50	239
Q9RU50	236
Q9RU52	319
Q9RU52	353
Q9RU52	506
Q9RU52	298
Q9RU52	249
Q9RU52	377
Q9RU52	418
Q9RU52	504
Q9RU54	237
Q9RU54	359
Q9RU54	213
Q9RU54	114
Q9RU54	69
Q9RU54	180
Q9RU54	264
Q9RU54	76
Q9RU54	415
Q9RU54	217
Q9RU56	33
Q9RU56	64
Q9RU56	146
Q9RU56	115
Q9RU56	121
Q9RU59	353
Q9RU62	572
Q9RU62	598
Q9RU62	532
Q9RU62	725
Q9RU62	695
Q9RU65	434
Q9RU65	56
Q9RU69	160
Q9RU70	247
Q9RU74	119
Q9RU74	161
Q9RU74	273
Q9RU74	277
Q9RU74	177
Q9RU79	74
Q9RU79	131
Q9RU79	21
Q9RU79	105
Q9RU80	170
Q9RU80	32
Q9RU80	21
Q9RU80	204
Q9RU80	100
Q9RU82	120
Q9RU82	17
Q9RU82	135
Q9RU86	77
Q9RU88	163
Q9RU89	145
Q9RU92	359
Q9RU92	249
Q9RU92	254
Q9RU93	650
Q9RU93	58
Q9RU95	8
Q9RU95	90
Q9RU95	134
Q9RU98	187
Q9RUA1	365
Q9RUA2	127
Q9RUA2	201
Q9RUA2	140
Q9RUA3	232
Q9RUA3	198
Q9RUA3	242
Q9RUA4	81
Q9RUA4	551
Q9RUA4	619
Q9RUA4	462
Q9RUA4	574
Q9RUA8	219
Q9RUA8	211
Q9RUA9	104
Q9RUA9	362
Q9RUA9	339
Q9RUA9	97
Q9RUA9	513
Q9RUA9	121
Q9RUA9	377
Q9RUA9	371
Q9RUB0	163
Q9RUB0	278
Q9RUB0	222
Q9RUB1	373
Q9RUB1	204
Q9RUB1	169
Q9RUB1	249
Q9RUB1	305
Q9RUB1	313
Q9RUB1	319
Q9RUB2	25
Q9RUB5	205
Q9RUB5	223
Q9RUB5	291
Q9RUB5	503
Q9RUB6	224
Q9RUB7	21
Q9RUB7	136
Q9RUB7	144
Q9RUB8	170
Q9RUB8	163
Q9RUB8	172
Q9RUB8	216
Q9RUB8	451
Q9RUB8	443
Q9RUB8	460
Q9RUB9	112
Q9RUB9	49
Q9RUB9	58
Q9RUC0	383
Q9RUC0	171
Q9RUC0	258
Q9RUC0	184
Q9RUC1	32
Q9RUC1	96
Q9RUC2	145
Q9RUC2	56
Q9RUC2	24
Q9RUC2	10
Q9RUC7	570
Q9RUD0	84
Q9RUD0	625
Q9RUD0	542
Q9RUD0	418
Q9RUD0	620
Q9RUD0	537
Q9RUD0	163
Q9RUD0	405
Q9RUD0	500
Q9RUD0	222
Q9RUD6	166
Q9RUD9	124
Q9RUD9	285
Q9RUD9	126
Q9RUD9	258
Q9RUD9	178
Q9RUE5	178
Q9RUE7	128
Q9RUE7	101
Q9RUE8	398
Q9RUE8	330
Q9RUE8	156
Q9RUE8	111
Q9RUE8	347
Q9RUE8	167
Q9RUE8	406
Q9RUE8	41
Q9RUE8	281
Q9RUE8	397
Q9RUE8	379
Q9RUE8	178
Q9RUE8	148
Q9RUE8	311
Q9RUE8	273
Q9RUF2	166
Q9RUF2	14
Q9RUF3	452
Q9RUF3	623
Q9RUF3	100
Q9RUF3	485
Q9RUF3	642
Q9RUF3	634
Q9RUF5	243
Q9RUF6	84
Q9RUF8	212
Q9RUF8	225
Q9RUF8	286
Q9RUF8	339
Q9RUF8	45
Q9RUF8	208
Q9RUF8	195
Q9RUF9	75
Q9RUF9	68
Q9RUF9	82
Q9RUF9	16
Q9RUG1	72
Q9RUG1	122
Q9RUG2	368
Q9RUG2	199
Q9RUG2	195
Q9RUG2	216
Q9RUG2	226
Q9RUG3	59
Q9RUG4	46
Q9RUG4	178
Q9RUG6	109
Q9RUG6	136
Q9RUG9	479
Q9RUG9	549
Q9RUG9	293
Q9RUG9	252
Q9RUH3	133
Q9RUH6	412
Q9RUH6	404
Q9RUH9	231
Q9RUI3	180
Q9RUI7	220
Q9RUJ1	251
Q9RUJ1	224
Q9RUJ2	32
Q9RUJ2	76
Q9RUJ4	74
Q9RUJ4	201
Q9RUJ4	172
Q9RUJ6	17
Q9RUJ8	87
Q9RUJ9	165
Q9RUJ9	187
Q9RUJ9	299
Q9RUJ9	117
Q9RUK0	60
Q9RUK1	74
Q9RUK1	102
Q9RUK1	150
Q9RUK2	150
Q9RUK3	124
Q9RUK3	119
Q9RUK3	50
Q9RUK3	72
Q9RUK3	48
Q9RUK7	153
Q9RUK7	233
Q9RUK8	132
Q9RUK8	125
Q9RUL0	92
Q9RUL0	667
Q9RUL0	802
Q9RUL0	857
Q9RUL0	120
Q9RUL0	870
Q9RUL4	194
Q9RUL4	183
Q9RUL4	155
Q9RUL5	32
Q9RUL6	61
Q9RUL7	162
Q9RUL7	94
Q9RUL7	143
Q9RUL7	135
Q9RUM4	90
Q9RUN0	91
Q9RUN0	133
Q9RUN0	20
Q9RUN0	435
Q9RUN5	172
Q9RUN5	289
Q9RUN5	219
Q9RUN5	7
Q9RUN5	19
Q9RUN5	60
Q9RUN5	375
Q9RUN6	18
Q9RUN7	85
Q9RUN7	547
Q9RUN7	326
Q9RUN7	285
Q9RUN7	113
Q9RUN7	389
Q9RUN7	336
Q9RUP0	122
Q9RUP1	68
Q9RUP1	329
Q9RUP1	105
Q9RUP1	113
Q9RUP1	2
Q9RUP1	112
Q9RUP2	84
Q9RUP2	90
Q9RUP2	154
Q9RUP2	224
Q9RUP2	146
Q9RUP2	268
Q9RUP4	107
Q9RUP5	208
Q9RUP5	13
Q9RUP6	72
Q9RUP6	79
Q9RUP6	84
Q9RUP6	160
Q9RUP8	925
Q9RUP8	182
Q9RUP8	406
Q9RUP8	472
Q9RUP8	103
Q9RUP8	413
Q9RUP8	174
Q9RUP8	861
Q9RUP8	634
Q9RUP8	76
Q9RUP8	86
Q9RUP8	587
Q9RUP8	443
Q9RUP9	49
Q9RUP9	175
Q9RUQ8	237
Q9RUR2	119
Q9RUR2	67
Q9RUR2	168
Q9RUR2	102
Q9RUR3	175
Q9RUR4	252
Q9RUR4	320
Q9RUR4	376
Q9RUR4	216
Q9RUR4	207
Q9RUR4	282
Q9RUR6	123
Q9RUR6	205
Q9RUR6	116
Q9RUR6	346
Q9RUR6	406
Q9RUR6	226
Q9RUR6	113
Q9RUR6	463
Q9RUR6	514
Q9RUR6	399
Q9RUR9	149
Q9RUR9	233
Q9RUS1	13
Q9RUS1	62
Q9RUS1	184
Q9RUS3	69
Q9RUS3	30
Q9RUS5	255
Q9RUS6	149
Q9RUS6	161
Q9RUS6	174
Q9RUS6	51
Q9RUS6	168
Q9RUS6	49
Q9RUS7	109
Q9RUT4	295
Q9RUT7	50
Q9RUT7	80
Q9RUT7	43
Q9RUU0	147
Q9RUU0	452
Q9RUU0	325
Q9RUU1	149
Q9RUU1	339
Q9RUU1	228
Q9RUU1	220
Q9RUU1	226
Q9RUU1	345
Q9RUU1	137
Q9RUU1	408
Q9RUU1	402
Q9RUU1	467
Q9RUU1	209
Q9RUU1	506
Q9RUU1	145
Q9RUU1	196
Q9RUU1	270
Q9RUU1	113
Q9RUU1	473
Q9RUU1	295
Q9RUU1	298
Q9RUU2	447
Q9RUU2	652
Q9RUU2	368
Q9RUU2	192
Q9RUU2	223
Q9RUU2	520
Q9RUU8	180
Q9RUU8	577
Q9RUV2	67
Q9RUV2	30
Q9RUV2	68
Q9RUV3	90
Q9RUV3	106
Q9RUV3	100
Q9RUV4	163
Q9RUV4	213
Q9RUV4	256
Q9RUV4	320
Q9RUV5	74
Q9RUV5	60
Q9RUV5	21
Q9RUV5	372
Q9RUV5	279
Q9RUV5	72
Q9RUV5	41
Q9RUV7	130
Q9RUV7	39
Q9RUW2	98
Q9RUW4	237
Q9RUW4	357
Q9RUW4	458
Q9RUW4	378
Q9RUW4	451
Q9RUW4	313
Q9RUW4	258
Q9RUW4	410
Q9RUW4	491
Q9RUW4	214
Q9RUW7	129
Q9RUW8	331
Q9RUW8	211
Q9RUW8	191
Q9RUX1	209
Q9RUX2	114
Q9RUX2	887
Q9RUX3	348
Q9RUX3	337
Q9RUX3	148
Q9RUX3	341
Q9RUX3	76
Q9RUX5	305
Q9RUX5	288
Q9RUX5	201
Q9RUX7	100
Q9RUX7	135
Q9RUX8	228
Q9RUX8	320
Q9RUX8	248
Q9RUX9	159
Q9RUY0	189
Q9RUY2	120
Q9RUY2	278
Q9RUY2	273
Q9RUY2	239
Q9RUY2	7
Q9RUY2	10
Q9RUY3	276
Q9RUY3	288
Q9RUY3	73
Q9RUY3	169
Q9RUY4	127
Q9RUY5	80
Q9RUY7	37
Q9RUY8	113
Q9RUY8	85
Q9RUZ1	154
Q9RUZ2	83
Q9RUZ2	343
Q9RUZ2	339
Q9RUZ5	512
Q9RUZ8	146
Q9RUZ8	86
Q9RUZ9	548
Q9RUZ9	760
Q9RUZ9	401
Q9RUZ9	376
Q9RUZ9	406
Q9RV03	392
Q9RV05	139
Q9RV11	534
Q9RV16	114
Q9RV18	152
Q9RV18	53
Q9RV25	180
Q9RV25	135
Q9RV26	108
Q9RV27	70
Q9RV27	246
Q9RV27	120
Q9RV30	191
Q9RV30	178
Q9RV30	224
Q9RV30	300
Q9RV30	184
Q9RV31	109
Q9RV31	139
Q9RV32	231
Q9RV32	246
Q9RV32	534
Q9RV32	420
Q9RV32	322
Q9RV32	438
Q9RV37	139
Q9RV37	143
Q9RV38	8
Q9RV38	155
Q9RV38	12
Q9RV41	85
Q9RV41	194
Q9RV41	325
Q9RV41	233
Q9RV45	236
Q9RV48	82
Q9RV49	129
Q9RV49	65
Q9RV51	174
Q9RV53	5
Q9RV53	107
Q9RV56	1072
Q9RV56	943
Q9RV56	63
Q9RV58	189
Q9RV58	78
Q9RV58	143
Q9RV58	200
Q9RV58	87
Q9RV58	255
Q9RV58	65
Q9RV58	253
Q9RV58	213
Q9RV58	183
Q9RV58	12
Q9RV58	109
Q9RV58	59
Q9RV58	231
Q9RV58	173
Q9RV58	151
Q9RV58	178
Q9RV58	247
Q9RV58	133
Q9RV58	35
Q9RV58	131
Q9RV58	40
Q9RV58	171
Q9RV63	112
Q9RV63	95
Q9RV68	119
Q9RV68	24
Q9RV69	18
Q9RV70	25
Q9RV70	261
Q9RV76	375
Q9RV76	202
Q9RV77	109
Q9RV77	103
Q9RV77	2
Q9RV78	243
Q9RV78	289
Q9RV79	408
Q9RV79	252
Q9RV79	101
Q9RV82	275
Q9RV82	280
Q9RV83	163
Q9RV83	172
Q9RV84	27
Q9RV84	240
Q9RV84	174
Q9RV88	439
Q9RV91	56
Q9RV91	231
Q9RV94	155
Q9RV94	174
Q9RV94	188
Q9RV94	135
Q9RV96	8
Q9RV96	181
Q9RV96	298
Q9RV96	40
Q9RV97	445
Q9RV97	152
Q9RV97	498
Q9RV97	318
Q9RV97	346
Q9RV97	313
Q9RV97	504
Q9RV97	500
Q9RV98	57
Q9RV98	83
Q9RV99	212
Q9RV99	405
Q9RV99	218
Q9RVA2	78
Q9RVA3	305
Q9RVA3	415
Q9RVA5	391
Q9RVA5	272
Q9RVA5	416
Q9RVA5	409
Q9RVA5	267
Q9RVA5	264
Q9RVA5	287
Q9RVA6	131
Q9RVA6	268
Q9RVA8	75
Q9RVA9	179
Q9RVB0	76
Q9RVB2	492
Q9RVB2	690
Q9RVB2	497
Q9RVB2	173
Q9RVB2	641
Q9RVB2	526
Q9RVB2	148
Q9RVB2	196
Q9RVB2	167
Q9RVB3	310
Q9RVB4	286
Q9RVB4	234
Q9RVB4	165
Q9RVB9	30
Q9RVB9	151
Q9RVB9	5
Q9RVB9	54
Q9RVC0	130
Q9RVC3	269
Q9RVC3	385
Q9RVC3	121
Q9RVC3	410
Q9RVC3	389
Q9RVC4	173
Q9RVC4	75
Q9RVC4	61
Q9RVC5	3
Q9RVC6	323
Q9RVC6	43
Q9RVC9	190
Q9RVC9	207
Q9RVC9	144
Q9RVC9	177
Q9RVC9	99
Q9RVD3	198
Q9RVD3	29
Q9RVE3	34
Q9RVE5	265
Q9RVE5	130
Q9RVE7	82
Q9RVF5	99
Q9RVF5	121
Q9RVF7	3
Q9RVF7	366
Q9RVF7	86
Q9RVF8	27
Q9RVF8	47
Q9RVF9	96
Q9RVG1	172
Q9RVG1	260
Q9RVG1	270
Q9RVG1	55
Q9RVG6	179
Q9RVG6	328
Q9RVG6	318
Q9RVG7	349
Q9RVG7	244
Q9RVG8	270
Q9RVG9	113
Q9RVH0	168
Q9RVH0	176
Q9RVH4	382
Q9RVI3	204
Q9RVI3	217
Q9RVI3	71
Q9RVI3	630
Q9RVI3	540
Q9RVI3	729
Q9RVI3	168
Q9RVI3	601
Q9RVI3	793
Q9RVI3	191
Q9RVI3	548
Q9RVI3	144
Q9RVI8	274
Q9RVI8	244
Q9RVI9	5
Q9RVJ0	371
Q9RVJ0	363
Q9RVJ0	179
Q9RVJ0	125
Q9RVJ0	144
Q9RVJ0	100
Q9RVJ0	65
Q9RVJ0	378
Q9RVJ0	300
Q9RVJ0	301
Q9RVJ0	197
Q9RVJ0	192
[truncated: 2,102 more rows]

## Sheet: Ksuc_only
Protein accession	Position
P56864	128
P83589	55
P83589	288
P83589	108
Q9RR60	5
Q9RR62	440
Q9RR74	201
Q9RRA1	56
Q9RRA9	18
Q9RRK9	268
Q9RRK9	200
Q9RRK9	19
Q9RRK9	205
Q9RRM4	131
Q9RRM4	133
Q9RRX1	464
Q9RRY0	73
Q9RS19	303
Q9RS27	384
Q9RS52	510
Q9RS71	330
Q9RS90	34
Q9RSA0	141
Q9RSA5	168
Q9RSA6	77
Q9RSD0	783
Q9RSD6	292
Q9RSE4	63
Q9RSG0	114
Q9RSJ6	84
Q9RSJ6	79
Q9RSJ9	79
Q9RSK9	131
Q9RSK9	7
Q9RSL2	85
Q9RSL3	138
Q9RSL7	236
Q9RSL7	153
Q9RSM3	74
Q9RSM3	360
Q9RSP3	638
Q9RSR1	263
Q9RSR5	105
Q9RSS4	34
Q9RST0	107
Q9RST0	109
Q9RST0	92
Q9RST0	97
Q9RST0	102
Q9RST0	73
Q9RSU1	25
Q9RSY6	515
Q9RSZ7	167
Q9RSZ9	57
Q9RSZ9	19
Q9RT11	219
Q9RT24	187
Q9RT27	8
Q9RT38	403
Q9RT87	193
Q9RT87	215
Q9RTC9	409
Q9RTG5	471
Q9RTG7	191
Q9RTG7	337
Q9RTG7	138
Q9RTH5	182
Q9RTI6	77
Q9RTL2	84
Q9RTN7	674
Q9RTN7	708
Q9RTN7	110
Q9RTN7	614
Q9RTP0	67
Q9RTV1	69
Q9RU07	269
Q9RU11	185
Q9RU27	181
Q9RU43	163
Q9RU50	271
Q9RU50	49
Q9RU69	150
Q9RU69	159
Q9RU80	196
Q9RU80	54
Q9RU80	256
Q9RU82	82
Q9RUA4	176
Q9RUA4	370
Q9RUB1	131
Q9RUB1	292
Q9RUB7	27
Q9RUB7	66
Q9RUB7	73
Q9RUB7	74
Q9RUB7	56
Q9RUB7	183
Q9RUD9	205
Q9RUE8	314
Q9RUP2	273
Q9RUP2	65
Q9RUR8	97
Q9RUR8	151
Q9RUR8	271
Q9RUV5	95
Q9RUV5	5
Q9RUW8	306
Q9RUW9	14
Q9RUY2	113
Q9RUY3	301
Q9RUY3	87
Q9RUY3	220
Q9RUY3	176
Q9RUY3	352
Q9RUY3	67
Q9RUZ1	147
Q9RV30	275
Q9RV32	172
Q9RV58	98
Q9RVF5	14
Q9RVF7	167
Q9RVG1	45
Q9RVG8	317
Q9RVG8	289
Q9RVK8	395
Q9RVL9	162
Q9RVM6	88
Q9RVN8	102
Q9RVN8	115
Q9RVP5	122
Q9RVP6	101
Q9RVQ1	90
Q9RVQ2	285
Q9RVQ3	111
Q9RVQ9	60
Q9RVQ9	43
Q9RVS0	277
Q9RVS1	44
Q9RVS2	85
Q9RVV9	825
Q9RVV9	111
Q9RVV9	760
Q9RVW0	1325
Q9RVW4	110
Q9RVW4	116
Q9RVW5	314
Q9RVY3	17
Q9RVY3	37
Q9RVY3	229
Q9RVY3	191
Q9RW05	99
Q9RW23	133
Q9RW26	15
Q9RWG8	520
Q9RWI3	142
Q9RWI3	420
Q9RWK0	137
Q9RWL3	152
Q9RWM0	139
Q9RWQ9	131
Q9RWQ9	369
Q9RWQ9	116
Q9RWQ9	388
Q9RWQ9	169
Q9RWQ9	229
Q9RWU0	663
Q9RX10	239
Q9RX19	319
Q9RX30	186
Q9RX68	98
Q9RX76	77
Q9RX83	180
Q9RX88	73
Q9RX88	6
Q9RXD5	140
Q9RXE1	119
Q9RXF9	106
Q9RXJ0	48
Q9RXJ0	33
Q9RXJ7	70
Q9RXJ9	102
Q9RXK3	81
Q9RXK5	424
Q9RXK5	431
Q9RXL9	181
Q9RXM3	218
Q9RXP4	160
Q9RXQ3	437
Q9RXR4	462
Q9RXR4	285
Q9RXT0	168
Q9RXT0	103
Q9RXY7	185
Q9RY08	220
Q9RY23	91
Q9RY24	83
Q9RY32	103
Q9RY33	33
Q9RY38	115
Q9RY49	116
Q9RY49	119
Q9RY50	22
Q9RY51	191
Q9RY51	217
Q9RY64	32
Q9RY80	108
Q9RY80	102
Q9RY86	194
Q9RYA9	184
Q9RYB2	284
Q9RYB2	354
Q9RYB8	363
Q9RYB8	508
Q9RYE4	219
Q9RYE8	204
Q9RYF4	189
Q9RYI1	301
Q9RYQ7	213
Q9RYT8	105
Q9RYZ6	356
Q9RZ32	381
Q9RZ34	105
Q9RZA6	249
Q9RZD6	294
Q9RZE3	141
Q9RZU7	221
Q9ZNA2	51
Q9RSJ8	73
Q9RT02	53

## Sheet: overlap
Protein accession	Position
P56926	64
P83589	47
Q9R342	306
Q9R342	188
Q9R342	402
Q9R342	173
Q9R342	264
Q9R342	311
Q9RR62	75
Q9RR70	422
Q9RR70	428
Q9RR74	197
Q9RRA6	187
Q9RRB6	1160
Q9RRB6	366
Q9RRG6	310
Q9RRG6	40
Q9RRG6	238
Q9RRJ1	9
Q9RRV8	208
Q9RRW5	220
Q9RRW5	31
Q9RRW5	105
Q9RRX1	457
Q9RRX1	84
Q9RRX1	581
Q9RRX1	229
Q9RRX1	5
Q9RRX8	235
Q9RRX8	180
Q9RS17	226
Q9RS27	599
Q9RS67	250
Q9RSA5	126
Q9RSA5	170
Q9RSJ6	9
Q9RSJ9	46
Q9RSJ9	65
Q9RSJ9	62
Q9RSL0	48
Q9RSL1	103
Q9RSL2	101
Q9RSL2	82
Q9RSL3	172
Q9RSL4	32
Q9RSL4	76
Q9RSL4	57
Q9RSN7	9
Q9RSQ4	366
Q9RSQ4	260
Q9RSQ4	255
Q9RSS8	206
Q9RSS8	19
Q9RSS8	14
Q9RSS9	116
Q9RSS9	46
Q9RSS9	108
Q9RSU0	117
Q9RSW7	107
Q9RSY6	199
Q9RSY6	192
Q9RT09	129
Q9RT09	11
Q9RT22	225
Q9RT26	133
Q9RT27	21
Q9RT27	14
Q9RT53	578
Q9RT74	275
Q9RT91	362
Q9RTC9	28
Q9RTE2	243
Q9RTG0	105
Q9RTH4	161
Q9RTI6	74
Q9RTM4	512
Q9RTN7	691
Q9RTU7	542
Q9RTV5	277
Q9RTY7	6
Q9RU24	287
Q9RU24	331
Q9RU24	158
Q9RU24	434
Q9RU24	530
Q9RU24	151
Q9RU30	317
Q9RU54	249
Q9RU54	20
Q9RU54	244
Q9RU54	201
Q9RU79	29
Q9RU79	48
Q9RU80	225
Q9RU80	210
Q9RU80	20
Q9RU82	5
Q9RUA4	476
Q9RUB1	244
Q9RUB1	140
Q9RUB1	164
Q9RUB7	119
Q9RUB7	128
Q9RUB7	102
Q9RUB7	135
Q9RUD0	63
Q9RUD6	221
Q9RUF3	385
Q9RUF8	25
Q9RUG2	19
Q9RUL6	31
Q9RUN7	99
Q9RUP1	221
Q9RUP1	223
Q9RUP2	232
Q9RUR4	256
Q9RUR8	163
Q9RUR8	155
Q9RUV2	127
Q9RUV2	121
Q9RUW8	172
Q9RUY2	23
Q9RUY3	160
Q9RUY3	324
Q9RUY3	337
Q9RUY3	297
Q9RUY3	81
Q9RV31	99
Q9RV58	240
Q9RV58	120
Q9RV58	138
Q9RV58	218
Q9RV58	191
Q9RV70	102
Q9RV77	238
Q9RV79	386
Q9RV79	323
Q9RV83	37
Q9RV83	44
Q9RVG1	49
Q9RVG7	360
Q9RVN6	104
Q9RVQ0	222
Q9RVQ2	15
Q9RVQ3	116
Q9RVQ9	206
Q9RVQ9	277
Q9RVS0	486
Q9RVS0	579
Q9RVS0	125
Q9RVS0	570
Q9RVS1	103
Q9RVS1	111
Q9RVS8	86
Q9RVV9	869
Q9RVV9	841
Q9RVV9	66
Q9RVW0	1198
Q9RVX2	98
Q9RVY3	125
Q9RWB2	70
Q9RWB2	253
Q9RWB2	263
Q9RWB4	6
Q9RWF1	111
Q9RWF2	419
Q9RWG6	104
Q9RWG6	16
Q9RWG7	216
Q9RWG7	454
Q9RWN6	59
Q9RWP9	583
Q9RWQ9	426
Q9RWQ9	334
Q9RWQ9	275
Q9RWU0	283
Q9RWV4	118
Q9RWV4	389
Q9RX10	327
Q9RX19	197
Q9RX81	200
Q9RXF0	261
Q9RXF0	447
Q9RXG4	734
Q9RXI8	4
Q9RXI8	172
Q9RXJ0	64
Q9RXJ0	148
Q9RXJ0	55
Q9RXJ2	71
Q9RXJ3	74
Q9RXJ3	21
Q9RXJ6	136
Q9RXJ6	151
Q9RXJ6	79
Q9RXJ6	85
Q9RXJ6	168
Q9RXJ7	104
Q9RXJ8	32
Q9RXK0	39
Q9RXK1	131
Q9RXK2	2
Q9RXK3	24
Q9RXK3	16
Q9RXK5	479
Q9RXK5	497
Q9RXK5	145
Q9RXK5	5
Q9RXK5	504
Q9RXK5	519
Q9RXK6	60
Q9RXK6	63
Q9RXK7	25
Q9RXK7	38
Q9RXL9	128
Q9RXQ2	910
Q9RXQ3	573
Q9RXS7	221
Q9RXS7	216
Q9RXT9	260
Q9RXV8	122
Q9RXX3	371
Q9RXY0	92
Q9RXY1	121
Q9RY23	298
Q9RY23	248
Q9RY34	430
Q9RY50	53
Q9RY50	75
Q9RY51	102
Q9RY67	238
Q9RYB2	62
Q9RYB5	123
Q9RYL0	113
Q9RYL3	110
Q9RYM8	621
Q9RYM8	469
Q9RYM9	173
Q9RYM9	82
Q9RYN6	220
Q9RYQ0	495
Q9RYQ0	120
Q9RYQ0	283
Q9RYS7	452
Q9RYT8	126
Q9RYW0	295
Q9RYW0	337
Q9RYZ6	291
Q9RYZ6	388
Q9RZ02	312
Q9RZB0	143
Q9RZB2	284
Q9RZB3	47
Q9RZC7	205
Q9RZQ3	360
Q9RZQ3	583
Q9RZQ3	167
Q9RZV4	100
Q9RR92	283
Q9RT24	182
Q9RU58	417
Q9RWN0	98
Q9RXP1	119
