# Supplementary material for: Lysine Acetylome Profiling Reveals Diverse Functions of Acetylation in Deinococcus radiodurans
Source: Microbiol Spectr. 2022 Aug 16;10(5):e01016-21. doi: 10.1128/spectrum.01016-21 (PMC9603093; doi:10.1128/spectrum.01016-21)
Supplement: Supplemental file 6 — Supplemental material. Download spectrum.01016-21-s0007.xlsx, XLSX file, 0.04 MB [file spectrum.01016-21-s0007.xlsx]

## Sheet: Sheet1
D.Radioudrans Acelytation					E.coli Acelytation			Bitscore
Protein accession	Position	Amino acid	Protein description	Gene name	Protein accession	Protein description	Gene name
O32507	278	K	Succinate-semialdehyde dehydrogenase [NADP(+)]	ssdA	B1XET7	Betaine aldehyde dehydrogenase (BADH) (EC 1.2.1.8)	betB	253
P49228	40	K	50S ribosomal protein L32	rpmF	B1X9Z9	50S ribosomal protein L32	rpmF	48.1
P50933	206	K	L-lactate dehydrogenase	ldh	B1XHK9	Malate dehydrogenase (EC 1.1.1.37)	mdh	63.9
P52153	306	K	Transcription termination factor Rho	rho	B1X9W0	ATP synthase subunit beta (EC 7.1.2.2) (ATP synthase F1 sector subunit beta) (F-ATPase subunit beta)	atpD	58.2
P56860	243	K	Phosphoadenosine phosphosulfate reductase	cysH	B1XDH5	Phosphoadenosine phosphosulfate reductase (EC 1.8.4.8) (3'-phosphoadenylylsulfate reductase) (PAPS reductase, thioredoxin dependent) (PAPS sulfotransferase) (PAdoPS reductase)	cysH	78.2
P56905	274	K	Peptide chain release factor 1	prfA	B1XAQ2	Peptide chain release factor 1 (RF-1)	prfA	271
P56926	237	K	Glutamine--tRNA ligase	glnS	B1X6L3	Glutamine--tRNA ligase (EC 6.1.1.18) (Glutaminyl-tRNA synthetase) (GlnRS)	glnS	517
P83589	281	K	Probable 3-hydroxyacyl-CoA dehydrogenase	DR_2477	B1XAK8	Fatty acid oxidation complex subunit alpha [Includes: Enoyl-CoA hydratase/Delta(3)-cis-Delta(2)-trans-enoyl-CoA isomerase/3-hydroxybutyryl-CoA epimerase (EC 4.2.1.17) (EC 5.1.2.3) (EC 5.3.3.8); 3-hydroxyacyl-CoA dehydrogenase (EC 1.1.1.35)]	fadB	80.1
Q46578	274	K	Phosphate acyltransferase	plsX	B1XA00	Phosphate acyltransferase (EC 2.3.1.274) (Acyl-ACP phosphotransacylase) (Acyl-[acyl-carrier-protein]--phosphate acyltransferase) (Phosphate-acyl-ACP acyltransferase)	plsX	162
Q9R342	306	K	Elongation factor Tu	tufA	A0A0M3KKV1	Elongation factor Tu (EF-Tu)	tufA	583
Q9RR60	398	K	Enolase	eno	B1XDI9	Enolase (EC 4.2.1.11) (2-phospho-D-glycerate hydro-lyase) (2-phosphoglycerate dehydratase)	eno	506
Q9RR63	95	K	Tyrosine--tRNA ligase	tyrS	B1XFU9	Tyrosine--tRNA ligase (EC 6.1.1.1) (Tyrosyl-tRNA synthetase) (TyrRS)	tyrS	124
Q9RR90	29	K	2-C-methyl-D-erythritol 4-phosphate cytidylyltransferase	ispD	B1XCS3	2-C-methyl-D-erythritol 4-phosphate cytidylyltransferase (EC 2.7.7.60) (4-diphosphocytidyl-2C-methyl-D-erythritol synthase) (MEP cytidylyltransferase) (MCT)	ispD	102
Q9RRB5	183	K	Queuine tRNA-ribosyltransferase	tgt	B1XEZ4	Queuine tRNA-ribosyltransferase (EC 2.4.2.29) (Guanine insertion enzyme) (tRNA-guanine transglycosylase)	tgt	367
Q9RRC4	567	K	Arginine--tRNA ligase	argS	B1XHE4	Arginine--tRNA ligase (EC 6.1.1.19) (Arginyl-tRNA synthetase) (ArgRS)	argS	149
Q9RRD9	68	K	Carbohydrate kinase, putative	DR_2553	B1XG57	Bifunctional protein HldE [Includes: D-beta-D-heptose 7-phosphate kinase (EC 2.7.1.167) (D-beta-D-heptose 7-phosphotransferase) (D-glycero-beta-D-manno-heptose-7-phosphate kinase); D-beta-D-heptose 1-phosphate adenylyltransferase (EC 2.7.7.70) (D-glycero-beta-D-manno-heptose 1-phosphate adenylyltransferase)]	hldE	53.9
Q9RRG6	152	K	Dihydrolipoyl dehydrogenase	DR_2526	B1XBX3	Soluble pyridine nucleotide transhydrogenase (STH) (EC 1.6.1.1) (NAD(P)(+) transhydrogenase [B-specific])	sthA	166
Q9RRJ1	28	K	Nucleoside diphosphate kinase	ndk	B1XAZ3	Nucleoside diphosphate kinase (NDK) (NDP kinase) (EC 2.7.4.6) (Nucleoside-2-P kinase)	ndk	147
Q9RRJ7	174	K	Carboxypeptidase G2	DR_2493	B1XBC2	Acetylornithine deacetylase (AO) (Acetylornithinase) (EC 3.5.1.16) (N-acetylornithinase) (NAO)	argE	65.1
Q9RRM7	213	K	Histidinol-phosphate aminotransferase	hisC	B1X6V8	Histidinol-phosphate aminotransferase (EC 2.6.1.9) (Imidazole acetol-phosphate transaminase)	hisC	139
Q9RRP6	11	K	Acetylglutamate kinase	argB	B1XBC4	Acetylglutamate kinase (EC 2.7.2.8) (N-acetyl-L-glutamate 5-phosphotransferase) (NAG kinase) (NAGK)	argB	92
Q9RRU8	32	K	S-ribosylhomocysteine lyase	luxS	B1XCM0	S-ribosylhomocysteine lyase (EC 4.4.1.21) (AI-2 synthesis protein) (Autoinducer-2 production protein LuxS)	luxS	146
Q9RRV4	74	K	Aldehyde dehydrogenase	DR_2381	B1XET7	Betaine aldehyde dehydrogenase (BADH) (EC 1.2.1.8)	betB	86.3
Q9RRW5	373	K	Dihydrolipoyl dehydrogenase	DR_2370	B1XBX3	Soluble pyridine nucleotide transhydrogenase (STH) (EC 1.6.1.1) (NAD(P)(+) transhydrogenase [B-specific])	sthA	179
Q9RRX8	28	K	Phenylalanine--tRNA ligase alpha subunit	pheS	B1XG21	Phenylalanine--tRNA ligase alpha subunit (EC 6.1.1.20) (Phenylalanyl-tRNA synthetase alpha subunit) (PheRS)	pheS	314
Q9RRY0	42	K	Porphobilinogen deaminase	hemC	B1XAH2	Porphobilinogen deaminase (PBG) (EC 2.5.1.61) (Hydroxymethylbilane synthase) (HMBS) (Pre-uroporphyrinogen synthase)	hemC	221
Q9RRY6	182	K	Aminotransferase, class II	DR_2346	B1XB26	Serine hydroxymethyltransferase (SHMT) (Serine methylase) (EC 2.1.2.1)	glyA	41.6
Q9RS15	241	K	Carbohydrate kinase, PfkB family	DR_2312	B1XG57	Bifunctional protein HldE [Includes: D-beta-D-heptose 7-phosphate kinase (EC 2.7.1.167) (D-beta-D-heptose 7-phosphotransferase) (D-glycero-beta-D-manno-heptose-7-phosphate kinase); D-beta-D-heptose 1-phosphate adenylyltransferase (EC 2.7.7.70) (D-glycero-beta-D-manno-heptose 1-phosphate adenylyltransferase)]	hldE	48.5
Q9RS19	109	K	GTPase Der	der	B1XAY6	GTPase Der (GTP-binding protein EngA)	der	274
Q9RS27	797	K	Alanine--tRNA ligase	alaS	B1XCM5	Alanine--tRNA ligase (EC 6.1.1.7) (Alanyl-tRNA synthetase) (AlaRS)	alaS	669
Q9RS33	71	K	Periplasmic divalent cation tolerance protein	DR_2294	B1XD17	Divalent-cation tolerance protein CutA	cutA	81.6
Q9RS52	628	K	UvrABC system protein B	uvrB	B1X7A9	UvrABC system protein B (Protein UvrB) (Excinuclease ABC subunit B)	uvrB	719
Q9RS59	260	K	Aminotransferase, class I	DR_2268	B1X6V8	Histidinol-phosphate aminotransferase (EC 2.6.1.9) (Imidazole acetol-phosphate transaminase)	hisC	54.7
Q9RS64	81	K	DNA protection during starvation protein 1	dps1	B1X7E2	DNA protection during starvation protein (EC 1.16.-.-)	dps	57.4
Q9RS71	356	K	Transketolase	DR_2256	B1XF08	1-deoxy-D-xylulose-5-phosphate synthase (EC 2.2.1.7) (1-deoxyxylulose-5-phosphate synthase) (DXP synthase) (DXPS)	dxs	49.7
Q9RSC3	306	K	UDP-glucose 4-epimerase	DR_2202	B1X953	ADP-L-glycero-D-manno-heptose-6-epimerase (EC 5.1.3.20) (ADP-L-glycero-beta-D-manno-heptose-6-epimerase) (ADP-glyceromanno-heptose 6-epimerase) (ADP-hep 6-epimerase) (AGME)	hldD	75.5
Q9RSE6	371	K	Adenylosuccinate lyase	purB	B1XBC5	Argininosuccinate lyase (ASAL) (EC 4.3.2.1) (Arginosuccinase)	argH	65.1
Q9RSF0	805	K	Leucine--tRNA ligase	leuS	B1XBF1	Isoleucine--tRNA ligase (EC 6.1.1.5) (Isoleucyl-tRNA synthetase) (IleRS)	ileS	76.6
Q9RSF6	102	K	Sun protein, putative	DR_2168	B1X6E1	Ribosomal RNA small subunit methyltransferase B (EC 2.1.1.176) (16S rRNA m5C967 methyltransferase) (rRNA (cytosine-C(5)-)-methyltransferase RsmB)	rsmB	114
Q9RSF8	119	K	Purine nucleoside phosphorylase	DR_2166	B1XFJ4	Purine nucleoside phosphorylase DeoD-type (PNP) (EC 2.4.2.1)	deoD	274
Q9RSH5	53	K	Membrane protein insertase YidC	yidC	B1X9T4	Membrane protein insertase YidC (Foldase YidC) (Membrane integrase YidC) (Membrane protein YidC)	yidC	106
Q9RSI9	127	K	Phosphopentomutase	deoB	B1XFJ3	Phosphopentomutase (EC 5.4.2.7) (Phosphodeoxyribomutase)	deoB	295
Q9RSJ5	42	K	50S ribosomal protein L17	rplQ	B1X6E6	50S ribosomal protein L17	rplQ	116
Q9RSJ7	27	K	30S ribosomal protein S4	rpsD	B1X6E8	30S ribosomal protein S4	rpsD	178
Q9RSJ8	58	K	30S ribosomal protein S11	rpsK	B1X6E9	30S ribosomal protein S11	rpsK	133
Q9RSK7	7	K	Adenylate kinase	adk	B1XFR1	Adenylate kinase (AK) (EC 2.7.4.3) (ATP-AMP transphosphorylase) (ATP:AMP phosphotransferase) (Adenylate monophosphate kinase)	adk	129
Q9RSK9	28	K	50S ribosomal protein L15	rplO	B1X6F3	50S ribosomal protein L15	rplO	97.1
Q9RSL2	60	K	50S ribosomal protein L18	rplR	B1X6F6	50S ribosomal protein L18	rplR	79.7
Q9RSL3	25	K	50S ribosomal protein L6	rplF	B1X6F7	50S ribosomal protein L6	rplF	131
Q9RSL4	32	K	30S ribosomal protein S8	rpsH	B1X6F8	30S ribosomal protein S8	rpsH	123
Q9RSP3	90	K	Threonine--tRNA ligase	thrS	B1XGI1	Threonine--tRNA ligase (EC 6.1.1.3) (Threonyl-tRNA synthetase) (ThrRS)	thrS	494
Q9RSQ3	50	K	Phosphoglucosamine mutase	glmM	B1XGY6	Phosphoglucosamine mutase (EC 5.4.2.10)	glmM	350
Q9RSQ5	389	K	DNA ligase	ligA	B1XA82	DNA ligase (EC 6.5.1.2) (Polydeoxyribonucleotide synthase [NAD(+)])	ligA	506
Q9RSQ7	7	K	Transcription antitermination protein NusB	nusB	B1XF04	Transcription antitermination protein NusB (Antitermination factor NusB)	nusB	51.2
Q9RSR1	578	K	Polyribonucleotide nucleotidyltransferase	pnp	B1XGX6	Polyribonucleotide nucleotidyltransferase (EC 2.7.7.8) (Polynucleotide phosphorylase) (PNPase)	pnp	618
Q9RSS4	39	K	50S ribosomal protein L33	rpmG	B1X970	50S ribosomal protein L33	rpmG	65.1
Q9RSS7	109	K	50S ribosomal protein L11	rplK	B1XBY5	50S ribosomal protein L11	rplK	162
Q9RSS8	206	K	50S ribosomal protein L1	rplA	B1XBY6	50S ribosomal protein L1	rplA	232
Q9RSS9	159	K	50S ribosomal protein L10	rplJ	B1XBY7	50S ribosomal protein L10	rplJ	56.6
Q9RSU7	353	K	ArgE/DapE/Acy1 family protein	DR_2025	B1XAE3	Succinyl-diaminopimelate desuccinylase (SDAP desuccinylase) (EC 3.5.1.18) (N-succinyl-LL-2,6-diaminoheptanedioate amidohydrolase)	dapE	67.4
Q9RSW7	22	K	50S ribosomal protein L20	rplT	B1XG23	50S ribosomal protein L20	rplT	120
Q9RSY6	256	K	Ribosomal protein S1, putative	DR_1983	B1XGX6	Polyribonucleotide nucleotidyltransferase (EC 2.7.7.8) (Polynucleotide phosphorylase) (PNPase)	pnp	55.8
Q9RSZ3	627	K	Endonuclease MutS2	mutS2	B1XCR0	DNA mismatch repair protein MutS	mutS	102
Q9RSZ6	221	K	ATP-dependent Clp protease ATP-binding subunit ClpX	clpX	B1XFM6	ATP-dependent Clp protease ATP-binding subunit ClpX	clpX	440
Q9RT21	59	K	Trigger factor	tig	B1XFM4	Trigger factor (TF) (EC 5.2.1.8) (PPIase)	tig	108
Q9RT38	127	K	Glycerol kinase	glpK	B1XB92	Glycerol kinase (EC 2.7.1.30) (ATP:glycerol 3-phosphotransferase) (Glycerokinase) (GK)	glpK	612
Q9RT87	21	K	Inosine-5'-monophosphate dehydrogenase	guaB	B1XC80	GMP reductase (EC 1.7.1.7) (Guanosine 5'-monophosphate oxidoreductase) (Guanosine monophosphate reductase)	guaC	146
Q9RT91	362	K	GMP synthase [glutamine-hydrolyzing]	guaA	B1XAY2	GMP synthase [glutamine-hydrolyzing] (EC 6.3.5.2) (GMP synthetase) (Glutamine amidotransferase)	guaA	526
Q9RT99	211	K	Ribosomal RNA small subunit methyltransferase H	rsmH	B1XC59	Ribosomal RNA small subunit methyltransferase H (EC 2.1.1.199) (16S rRNA m(4)C1402 methyltransferase) (rRNA (cytosine-N(4)-)-methyltransferase RsmH)	rsmH	224
Q9RTA0	13	K	Transcriptional regulator MraZ	mraZ	B1XC58	Transcriptional regulator MraZ	mraZ	67
Q9RTD1	237	K	Methyltrans_SAM domain-containing protein	DR_1834	B1X8S1	Ribosomal RNA large subunit methyltransferase I (EC 2.1.1.191) (23S rRNA m5C1962 methyltransferase) (rRNA (cytosine-C(5)-)-methyltransferase RlmI)	rlmI	99
Q9RTD8	213	K	Glutamate 5-kinase	proB	B1XDY5	Glutamate 5-kinase (EC 2.7.2.11) (Gamma-glutamyl kinase) (GK)	proB	360
Q9RTD9	158	K	Gamma-glutamyl phosphate reductase	proA	B1XDY6	Gamma-glutamyl phosphate reductase (GPR) (EC 1.2.1.41) (Glutamate-5-semialdehyde dehydrogenase) (Glutamyl-gamma-semialdehyde dehydrogenase) (GSA dehydrogenase)	proA	392
Q9RTF5	371	K	Glycine dehydrogenase (decarboxylating)	gcvP	B1XEJ0	Glycine dehydrogenase (decarboxylating) (EC 1.4.4.2) (Glycine cleavage system P-protein) (Glycine decarboxylase) (Glycine dehydrogenase (aminomethyl-transferring))	gcvP	1163
Q9RTF6	353	K	Deoxyguanosinetriphosphate triphosphohydrolase-like protein 2	DR_1808	B1XD30	Deoxyguanosinetriphosphate triphosphohydrolase (dGTP triphosphohydrolase) (dGTPase) (EC 3.1.5.1)	dgt	98.2
Q9RTG5	533	K	Translation initiation factor IF-2	infB	B1XGY0	Translation initiation factor IF-2	infB	474
Q9RTK1	147	K	tRNA-specific 2-thiouridylase MnmA	mnmA	B1XA43	tRNA-specific 2-thiouridylase MnmA (EC 2.8.1.13)	mnmA	228
Q9RTK6	65	K	S1 motif domain-containing protein	DR_1754	B1XGX6	Polyribonucleotide nucleotidyltransferase (EC 2.7.7.8) (Polynucleotide phosphorylase) (PNPase)	pnp	75.1
Q9RTL8	52	K	Glucose-6-phosphate isomerase	pgi	B1XC24	Glucose-6-phosphate isomerase (GPI) (EC 5.3.1.9) (Phosphoglucose isomerase) (PGI) (Phosphohexose isomerase) (PHI)	pgi	633
Q9RTN2	202	K	Putative phosphoenolpyruvate synthase regulatory protein	DR_1728	B1XG10	Phosphoenolpyruvate synthase regulatory protein (PEP synthase regulatory protein) (PSRP) (EC 2.7.11.33) (EC 2.7.4.28) (Pyruvate, water dikinase regulatory protein)	ppsR	186
Q9RTR2	274	K	Uncharacterized protein	DR_1694	B1X8S1	Ribosomal RNA large subunit methyltransferase I (EC 2.1.1.191) (23S rRNA m5C1962 methyltransferase) (rRNA (cytosine-C(5)-)-methyltransferase RlmI)	rlmI	174
Q9RTR7	35	K	Glucose-1-phosphate adenylyltransferase	glgC	B1X775	Glucose-1-phosphate adenylyltransferase (EC 2.7.7.27) (ADP-glucose pyrophosphorylase) (ADPGlc PPase) (ADP-glucose synthase)	glgC	370
Q9RTT6	308	K	Cysteine--tRNA ligase	cysS	B1XGC4	Cysteine--tRNA ligase (EC 6.1.1.16) (Cysteinyl-tRNA synthetase) (CysRS)	cysS	340
Q9RTU4	34	K	L-threonine 3-dehydrogenase	tdh	B1X950	L-threonine 3-dehydrogenase (TDH) (EC 1.1.1.103)	tdh	544
Q9RTV8	4	K	UDP-N-acetyl-D-mannosaminuronic acid transferase, putative	DR_1645	B1XAG6	UDP-N-acetyl-D-mannosaminuronic acid transferase (UDP-ManNAcA transferase) (EC 2.4.1.180)	wecG	102
Q9RTY2	21	K	Xanthine phosphoribosyltransferase	xpt	B1XFQ6	Adenine phosphoribosyltransferase (APRT) (EC 2.4.2.7)	apt	42.7
Q9RU07	6	K	Fructose-bisphosphate aldolase	DR_1589	B1X7I7	D-tagatose-1,6-bisphosphate aldolase subunit GatY (TBPA) (TagBP aldolase) (EC 4.1.2.40) (D-tagatose-bisphosphate aldolase class II) (Tagatose-bisphosphate aldolase)	gatY	202
Q9RU10	121	K	Glutamate racemase	murI	B1XBX8	Glutamate racemase (EC 5.1.1.3)	murI	134
Q9RU19	48	K	S-adenosylmethionine:tRNA ribosyltransferase-isomerase	queA	B1XEZ3	S-adenosylmethionine:tRNA ribosyltransferase-isomerase (EC 2.4.99.17) (Queuosine biosynthesis protein QueA)	queA	254
Q9RU23	367	K	CTP synthase	pyrG	B1XDJ0	CTP synthase (EC 6.3.4.2) (Cytidine 5'-triphosphate synthase) (Cytidine triphosphate synthetase) (CTP synthetase) (CTPS) (UTP--ammonia ligase)	pyrG	521
Q9RU41	319	K	Peptide chain release factor 3	prfC	B1XFI4	Peptide chain release factor 3 (RF-3)	prfC	498
Q9RU69	160	K	Carbohydrate kinase, PfkB family	DR_1525	B1XG57	Bifunctional protein HldE [Includes: D-beta-D-heptose 7-phosphate kinase (EC 2.7.1.167) (D-beta-D-heptose 7-phosphotransferase) (D-glycero-beta-D-manno-heptose-7-phosphate kinase); D-beta-D-heptose 1-phosphate adenylyltransferase (EC 2.7.7.70) (D-glycero-beta-D-manno-heptose 1-phosphate adenylyltransferase)]	hldE	48.1
Q9RU74	119	K	Ketol-acid reductoisomerase (NADP(+))	ilvC	B1X9Z0	Ketol-acid reductoisomerase (NADP(+)) (KARI) (EC 1.1.1.86) (Acetohydroxy-acid isomeroreductase) (AHIR) (Alpha-keto-beta-hydroxylacyl reductoisomerase) (Ketol-acid reductoisomerase type 2) (Ketol-acid reductoisomerase type II)	ilvC	139
Q9RU79	74	K	30S ribosomal protein S2	rpsB	B1XD38	30S ribosomal protein S2	rpsB	216
Q9RU80	170	K	Elongation factor Ts	tsf	B1XD39	Elongation factor Ts (EF-Ts)	tsf	191
Q9RU82	120	K	Ribosome-recycling factor	frr	B1XD41	Ribosome-recycling factor (RRF) (Ribosome-releasing factor)	frr	165
Q9RU88	163	K	NADH-quinone oxidoreductase subunit C	nuoC	B1X8Z8	NADH-quinone oxidoreductase subunit C/D (EC 7.1.1.-) (NADH dehydrogenase I subunit C/D) (NDH-1 subunit C/D)	nuoC	73.9
Q9RU89	145	K	NADH-quinone oxidoreductase subunit D	nuoD	B1X8Z8	NADH-quinone oxidoreductase subunit C/D (EC 7.1.1.-) (NADH dehydrogenase I subunit C/D) (NDH-1 subunit C/D)	nuoC	311
Q9RUA4	81	K	3-hydroxyacyl-CoA dehydrogenase	DR_1487	B1X9L4	Fatty acid oxidation complex subunit alpha [Includes: Enoyl-CoA hydratase/3-hydroxybutyryl-CoA epimerase (EC 4.2.1.17) (EC 5.1.2.3); 3-hydroxyacyl-CoA dehydrogenase (EC 1.1.1.35)]	fadJ	337
Q9RUB5	205	K	1-deoxy-D-xylulose-5-phosphate synthase	dxs	B1XF08	1-deoxy-D-xylulose-5-phosphate synthase (EC 2.2.1.7) (1-deoxyxylulose-5-phosphate synthase) (DXP synthase) (DXPS)	dxs	522
Q9RUC1	32	K	SsrA-binding protein	smpB	B1XBU0	SsrA-binding protein (Small protein B)	smpB	93.6
Q9RUD6	166	K	5'-methylthioadenosine/S-adenosylhomocysteine nucleosidase	DR_1451	B1XD29	5'-methylthioadenosine/S-adenosylhomocysteine nucleosidase (MTA/SAH nucleosidase) (MTAN) (EC 3.2.2.9) (5'-deoxyadenosine nucleosidase) (DOA nucleosidase) (dAdo nucleosidase) (5'-methylthioadenosine nucleosidase) (MTA nucleosidase) (S-adenosylhomocysteine nucleosidase) (AdoHcy nucleosidase) (SAH nucleosidase) (SRH nucleosidase)	mtnN	157
Q9RUF2	166	K	Nucleotide-binding protein DR_1434	DR_1434	B1XHI0	RNase adapter protein RapZ	rapZ	169
Q9RUF3	452	K	Methionine--tRNA ligase	metG	B1X7K4	Methionine--tRNA ligase (EC 6.1.1.10) (Methionyl-tRNA synthetase) (MetRS)	metG	228
Q9RUG2	368	K	Chaperone protein DnaJ	dnaJ	B1XBE0	Chaperone protein DnaJ	dnaJ	275
Q9RUG6	109	K	[LysW]-aminoadipate kinase	lysZ	B1XBC4	Acetylglutamate kinase (EC 2.7.2.8) (N-acetyl-L-glutamate 5-phosphotransferase) (NAG kinase) (NAGK)	argB	48.5
Q9RUH3	133	K	[LysW]-lysine hydrolase	lysK	B1XBC2	Acetylornithine deacetylase (AO) (Acetylornithinase) (EC 3.5.1.16) (N-acetylornithinase) (NAO)	argE	62.4
Q9RUK0	60	K	Ribosome-binding ATPase YchF	ychF	B1XHF9	GTPase Obg (EC 3.6.5.-) (GTP-binding protein Obg)	obg	72
Q9RUK2	150	K	Transcriptional regulator, TetR family	DR_1384	B1X975	Nucleoid occlusion factor SlmA	slmA	38.5
Q9RUN5	172	K	Histidine--tRNA ligase	hisS	B1XAY9	Histidine--tRNA ligase (EC 6.1.1.21) (Histidyl-tRNA synthetase) (HisRS)	hisS	220
Q9RUN7	99	K	Aspartate--tRNA(Asp) ligase	aspS1	B1XHD4	Aspartate--tRNA ligase (EC 6.1.1.12) (Aspartyl-tRNA synthetase) (AspRS)	aspS	510
Q9RUP1	221	K	Glyceraldehyde-3-phosphate dehydrogenase	DR_1343	B1XEL0	D-erythrose-4-phosphate dehydrogenase (E4PDH) (EC 1.2.1.72)	epd	278
Q9RUP5	208	K	Triosephosphate isomerase	tpiA	B1XB85	Triosephosphate isomerase (TIM) (TPI) (EC 5.3.1.1) (Triose-phosphate isomerase)	tpiA	155
Q9RUP8	925	K	Isoleucine--tRNA ligase	ileS	B1XBF1	Isoleucine--tRNA ligase (EC 6.1.1.5) (Isoleucyl-tRNA synthetase) (IleRS)	ileS	261
Q9RUP9	49	K	Glycosyl hyrolase, family 3	DR_1333	B1XA17	Beta-hexosaminidase (EC 3.2.1.52) (Beta-N-acetylhexosaminidase) (N-acetyl-beta-glucosaminidase)	nagZ	135
Q9RUR6	123	K	Propionyl-CoA carboxylase, alpha subunit, putative	DR_1316	B1X927	Acetyl-coenzyme A carboxylase carboxyl transferase subunit beta (ACCase subunit beta) (Acetyl-CoA carboxylase carboxyltransferase subunit beta) (EC 2.1.3.15)	accD	71.6
Q9RUS3	69	K	30S ribosomal protein S20	rpsT	B1XBE8	30S ribosomal protein S20	rpsT	43.1
Q9RUT7	50	K	30S ribosomal protein S16	rpsP	B1XBT1	30S ribosomal protein S16	rpsP	64.3
Q9RUU0	147	K	D-3-phosphoglycerate dehydrogenase	DR_1291	B1X8G8	Glyoxylate/hydroxypyruvate reductase B (EC 1.1.1.79) (EC 1.1.1.81)	ghrB	147
Q9RUU2	447	K	DNA helicase	DR_1289	B1X9Z4	ATP-dependent RNA helicase RhlB (EC 3.6.4.13)	rhlB	44.3
Q9RUU8	180	K	Phosphoenolpyruvate carboxylase	ppc	B1XBC1	Phosphoenolpyruvate carboxylase (PEPC) (PEPCase) (EC 4.1.1.31)	ppc	427
Q9RUV5	74	K	Serine--tRNA ligase	serS	B1X833	Serine--tRNA ligase (EC 6.1.1.11) (Seryl-tRNA synthetase) (SerRS) (Seryl-tRNA(Ser/Sec) synthetase)	serS	286
Q9RUV7	130	K	Holliday junction ATP-dependent DNA helicase RuvA	ruvA	B1XHC9	Holliday junction ATP-dependent DNA helicase RuvA (EC 3.6.4.12)	ruvA	113
Q9RUW4	237	K	Proline--tRNA ligase	proS	B1XD64	Proline--tRNA ligase (EC 6.1.1.15) (Prolyl-tRNA synthetase) (ProRS)	proS	74.3
Q9RUY3	276	K	Succinate--CoA ligase [ADP-forming] subunit beta	sucC	B1X6Q8	Succinate--CoA ligase [ADP-forming] subunit beta (EC 6.2.1.5) (Succinyl-CoA synthetase subunit beta) (SCS-beta)	sucC	270
Q9RUY4	127	K	Proline dipeptidase	DR_1246	B1XAK9	Xaa-Pro dipeptidase (X-Pro dipeptidase) (EC 3.4.13.9) (Imidodipeptidase) (Proline dipeptidase) (Prolidase)	pepQ	74.7
Q9RV11	534	K	Ferrous iron transport protein B	DR_1219	B1XAY6	GTPase Der (GTP-binding protein EngA)	der	43.1
Q9RV16	114	K	Acetyl-coenzyme A carboxylase carboxyl transferase subunit alpha	accA	B1XD54	Acetyl-coenzyme A carboxylase carboxyl transferase subunit alpha (ACCase subunit alpha) (Acetyl-CoA carboxylase carboxyltransferase subunit alpha) (EC 2.1.3.15)	accA	291
Q9RV25	180	K	Deoxyribose-phosphate aldolase	deoC	B1XFJ1	Deoxyribose-phosphate aldolase (DERA) (EC 4.1.2.4) (2-deoxy-D-ribose 5-phosphate aldolase) (Phosphodeoxyriboaldolase) (Deoxyriboaldolase)	deoC	97.8
Q9RV32	231	K	GTP-binding elongation factor family protein TypA/BipA	DR_1198	B1XB43	Elongation factor 4 (EF-4) (EC 3.6.5.n1) (Ribosomal back-translocase LepA)	lepA	153
Q9RV78	243	K	3-hydroxybutyryl-CoA dehydratase	DR_1151	B1X9L4	Fatty acid oxidation complex subunit alpha [Includes: Enoyl-CoA hydratase/3-hydroxybutyryl-CoA epimerase (EC 4.2.1.17) (EC 5.1.2.3); 3-hydroxyacyl-CoA dehydrogenase (EC 1.1.1.35)]	fadJ	130
Q9RV79	408	K	tRNA-2-methylthio-N(6)-dimethylallyladenosine synthase	miaB	B1X656	tRNA-2-methylthio-N(6)-dimethylallyladenosine synthase (EC 2.8.4.3) ((Dimethylallyl)adenosine tRNA methylthiotransferase MiaB) (tRNA-i(6)A37 methylthiotransferase)	miaB	298
Q9RV84	27	K	Elongation factor 4	lepA	B1XB43	Elongation factor 4 (EF-4) (EC 3.6.5.n1) (Ribosomal back-translocase LepA)	lepA	670
Q9RV96	8	K	Uroporphyrinogen decarboxylase	hemE	B1XC00	Uroporphyrinogen decarboxylase (UPD) (URO-D) (EC 4.1.1.37)	hemE	244
Q9RV98	57	K	Ferrochelatase	hemH	B1XFR2	Ferrochelatase (EC 4.99.1.1) (Heme synthase) (Protoheme ferro-lyase)	hemH	99.4
Q9RVC0	130	K	Aspartate carbamoyltransferase	pyrB	B1XEM6	Aspartate carbamoyltransferase (EC 2.1.3.2) (Aspartate transcarbamylase) (ATCase)	pyrB	145
Q9RVD3	198	K	3-phosphoshikimate 1-carboxyvinyltransferase	aroA	B1X848	3-phosphoshikimate 1-carboxyvinyltransferase (EC 2.5.1.19) (5-enolpyruvylshikimate-3-phosphate synthase) (EPSP synthase) (EPSPS)	aroA	170
Q9RVF5	99	K	3-hydroxyacyl-[acyl-carrier-protein] dehydratase FabZ	fabZ	B1XD49	3-hydroxyacyl-[acyl-carrier-protein] dehydratase FabZ (EC 4.2.1.59) ((3R)-hydroxymyristoyl-[acyl-carrier-protein] dehydratase) ((3R)-hydroxymyristoyl-ACP dehydrase) (Beta-hydroxyacyl-ACP dehydratase)	fabZ	139
Q9RVG1	172	K	Probable 3-hydroxybutyryl-CoA dehydrogenase	hbd	B1XAK8	Fatty acid oxidation complex subunit alpha [Includes: Enoyl-CoA hydratase/Delta(3)-cis-Delta(2)-trans-enoyl-CoA isomerase/3-hydroxybutyryl-CoA epimerase (EC 4.2.1.17) (EC 5.1.2.3) (EC 5.3.3.8); 3-hydroxyacyl-CoA dehydrogenase (EC 1.1.1.35)]	fadB	173
Q9RVG8	270	K	NADPH quinone oxidoreductase, putative	DR_1061	B1X950	L-threonine 3-dehydrogenase (TDH) (EC 1.1.1.103)	tdh	54.3
Q9RVH4	382	K	Aspartate--tRNA(Asp/Asn) ligase	aspS2	B1XHD4	Aspartate--tRNA ligase (EC 6.1.1.12) (Aspartyl-tRNA synthetase) (AspRS)	aspS	85.9
Q9RVK7	246	K	ATP-dependent zinc metalloprotease FtsH	ftsH	B1XFM6	ATP-dependent Clp protease ATP-binding subunit ClpX	clpX	46.6
Q9RVM6	84	K	Phospho-2-dehydro-3-deoxyheptonate aldolase/chorismate mutase	DR_1001	B1XAQ6	2-dehydro-3-deoxyphosphooctonate aldolase (EC 2.5.1.55) (3-deoxy-D-manno-octulosonic acid 8-phosphate synthase) (KDO-8-phosphate synthase) (KDO 8-P synthase) (KDOPS) (Phospho-2-dehydro-3-deoxyoctonate aldolase)	kdsA	71.6
Q9RVP6	98	K	Phosphoenolpyruvate carboxykinase (ATP)	pckA	B1X750	Phosphoenolpyruvate carboxykinase (ATP) (PCK) (PEP carboxykinase) (PEPCK) (EC 4.1.1.49)	pckA	441
Q9RVT1	94	K	Tryptophan synthase beta chain	trpB	B1XBL0	Tryptophan synthase beta chain (EC 4.2.1.20)	trpB	423
Q9RVV7	140	K	MTS domain-containing protein	DR_0914	B1XFI0	Ribosomal RNA small subunit methyltransferase C (EC 2.1.1.172) (16S rRNA m2G1207 methyltransferase) (rRNA (guanine-N(2)-)-methyltransferase RsmC)	rsmC	102
Q9RVV9	877	K	DNA-directed RNA polymerase subunit beta	rpoB	B1XBY9	DNA-directed RNA polymerase subunit beta (RNAP subunit beta) (EC 2.7.7.6) (RNA polymerase subunit beta) (Transcriptase subunit beta)	rpoB	627
Q9RVW0	627	K	DNA-directed RNA polymerase subunit beta'	rpoC	B1XBZ0	DNA-directed RNA polymerase subunit beta' (RNAP subunit beta') (EC 2.7.7.6) (RNA polymerase subunit beta') (Transcriptase subunit beta')	rpoC	754
Q9RVX2	98	K	Ribonuclease H	rnhA	B1XD78	Ribonuclease H (RNase H) (EC 3.1.26.4)	rnhA	138
Q9RVZ4	150	K	Nudix hydrolase domain-containing protein	DR_0876	B1XA44	Phosphatase NudJ (EC 3.6.1.-)	nudJ	39.3
Q9RW01	64	K	Bifunctional purine biosynthesis protein PurH	purH	B1XC09	Bifunctional purine biosynthesis protein PurH [Includes: Phosphoribosylaminoimidazolecarboxamide formyltransferase (EC 2.1.2.3) (AICAR transformylase); IMP cyclohydrolase (EC 3.5.4.10) (ATIC) (IMP synthase) (Inosinicase)]	purH	435
Q9RW24	124	K	Ribose-5-phosphate isomerase A	rpiA	B1XEJ9	Ribose-5-phosphate isomerase A (EC 5.3.1.6) (Phosphoriboisomerase A) (PRI)	rpiA	119
Q9RW44	8	K	50S ribosomal protein L31	rpmE	B1XE39	50S ribosomal protein L31 type B	rpmE2	42.7
Q9RW56	3	K	1-pyrroline-5-carboxylate dehydrogenase	DR_0813	B1XDF5	Gamma-aminobutyraldehyde dehydrogenase (ABALDH) (EC 1.2.1.19) (1-pyrroline dehydrogenase) (4-aminobutanal dehydrogenase) (5-aminopentanal dehydrogenase) (EC 1.2.1.-)	patD	190
Q9RW61	27	K	Bifunctional protein GlmU	glmU	B1X9V8	Bifunctional protein GlmU [Includes: UDP-N-acetylglucosamine pyrophosphorylase (EC 2.7.7.23) (N-acetylglucosamine-1-phosphate uridyltransferase); Glucosamine-1-phosphate N-acetyltransferase (EC 2.3.1.157)]	glmU	335
Q9RW75	237	K	[LysW]-aminoadipate semialdehyde transaminase	lysJ	B1XD24	Glutamate-1-semialdehyde 2,1-aminomutase (GSA) (EC 5.4.3.8) (Glutamate-1-semialdehyde aminotransferase) (GSA-AT)	hemL	135
Q9RW93	52	K	Shikimate kinase	aroK	B1X737	Shikimate kinase 1 (SK 1) (EC 2.7.1.71)	aroK	85.1
Q9RW94	237	K	Chorismate synthase	aroC	B1X9K2	Chorismate synthase (CS) (EC 4.2.3.5) (5-enolpyruvylshikimate-3-phosphate phospholyase)	aroC	150
Q9RWB4	6	K	50S ribosomal protein L19	rplS	B1XBS8	50S ribosomal protein L19	rplS	124
Q9RWF1	104	K	Aspartate 1-decarboxylase	panD	B1XCA6	Aspartate 1-decarboxylase (EC 4.1.1.11) (Aspartate alpha-decarboxylase) [Cleaved into: Aspartate 1-decarboxylase beta chain; Aspartate 1-decarboxylase alpha chain]	panD	130
Q9RWF2	426	K	Leucyl aminopeptidase, putative	DR_0717	B1XEN9	Probable cytosol aminopeptidase (EC 3.4.11.1) (Leucine aminopeptidase) (LAP) (EC 3.4.11.10) (Leucyl aminopeptidase)	pepA	194
Q9RWF8	194	K	Mannose-1-phosphate guanyltransferase, putative	DR_0710	B1X775	Glucose-1-phosphate adenylyltransferase (EC 2.7.7.27) (ADP-glucose pyrophosphorylase) (ADPGlc PPase) (ADP-glucose synthase)	glgC	66.2
Q9RWG7	339	K	V-type ATP synthase beta chain	atpB	B1X9W0	ATP synthase subunit beta (EC 7.1.2.2) (ATP synthase F1 sector subunit beta) (F-ATPase subunit beta)	atpD	115
Q9RWG8	360	K	V-type ATP synthase alpha chain	atpA	B1X9W0	ATP synthase subunit beta (EC 7.1.2.2) (ATP synthase F1 sector subunit beta) (F-ATPase subunit beta)	atpD	116
Q9RWJ0	365	K	Argininosuccinate lyase	argH	B1XBC5	Argininosuccinate lyase (ASAL) (EC 4.3.2.1) (Arginosuccinase)	argH	398
Q9RWJ4	50	K	Argininosuccinate synthase	argG	B1XGY3	Argininosuccinate synthase (EC 6.3.4.5) (Citrulline--aspartate ligase)	argG	148
Q9RWM0	252	K	GTPase Era	era	B1XB40	GTPase Era	era	196
Q9RWM6	309	K	S-adenosylmethionine synthase	metK	B1XFA4	S-adenosylmethionine synthase (AdoMet synthase) (EC 2.5.1.6) (MAT) (Methionine adenosyltransferase)	metK	446
Q9RWN1	92	K	ATP-dependent 6-phosphofructokinase	pfkA	B1XB82	ATP-dependent 6-phosphofructokinase isozyme 1 (ATP-PFK 1) (Phosphofructokinase 1) (EC 2.7.1.11) (6-phosphofructokinase isozyme I) (Phosphohexokinase 1)	pfkA	271
Q9RWN9	362	K	UDP-N-acetylmuramate--L-alanine ligase	murC	B1XC68	UDP-N-acetylmuramate--L-alanine ligase (EC 6.3.2.8) (UDP-N-acetylmuramoyl-L-alanine synthetase)	murC	174
Q9RWP0	147	K	UDP-N-acetylglucosamine--N-acetylmuramyl-(pentapeptide) pyrophosphoryl-undecaprenol N-acetylglucosamine transferase	murG	B1XC67	UDP-N-acetylglucosamine--N-acetylmuramyl-(pentapeptide) pyrophosphoryl-undecaprenol N-acetylglucosamine transferase (EC 2.4.1.227) (Undecaprenyl-PP-MurNAc-pentapeptide-UDPGlcNAc GlcNAc transferase)	murG	141
Q9RWP3	64	K	Aminotransferase	DR_0623	B1X6V8	Histidinol-phosphate aminotransferase (EC 2.6.1.9) (Imidazole acetol-phosphate transaminase)	hisC	59.7
Q9RWQ4	320	K	Arginine utilization protein RocB, putative	DR_0612	B1XAE3	Succinyl-diaminopimelate desuccinylase (SDAP desuccinylase) (EC 3.5.1.18) (N-succinyl-LL-2,6-diaminoheptanedioate amidohydrolase)	dapE	47.4
Q9RWQ9	27	K	60 kDa chaperonin	groL	B1XDP7	60 kDa chaperonin (GroEL protein) (Protein Cpn60)	groL	626
Q9RWS1	257	K	Glycogen synthase	glgA	B1X774	Glycogen synthase (EC 2.4.1.21) (Starch [bacterial glycogen] synthase)	glgA	298
Q9RWS7	221	K	ATP-dependent Clp protease, ATP-binding subunit ClpA	DR_0588	B1XB97	ATP-dependent protease ATPase subunit HslU (Heat shock protein HslU) (Unfoldase HslU)	hslU	43.5
Q9RWT2	200	K	ATP-dependent zinc metalloprotease FtsH	ftsH	B1XFM6	ATP-dependent Clp protease ATP-binding subunit ClpX	clpX	47.4
Q9RWU0	272	K	Protein translocase subunit SecA	secA	B1XC75	Protein translocase subunit SecA	secA	749
Q9RWW0	278	K	Glutamate-1-semialdehyde 2,1-aminomutase	hemL	B1XD24	Glutamate-1-semialdehyde 2,1-aminomutase (GSA) (EC 5.4.3.8) (Glutamate-1-semialdehyde aminotransferase) (GSA-AT)	hemL	449
Q9RX30	397	K	Glutamate--tRNA ligase	gltX	B1X9R9	Glutamate--tRNA ligase (EC 6.1.1.17) (Glutamyl-tRNA synthetase) (GluRS)	gltX	279
Q9RX68	11	K		pyrE	B1X976	Orotate phosphoribosyltransferase (OPRT) (OPRTase) (EC 2.4.2.10)	pyrE	62
Q9RX72	209	K	Pyrimidine-nucleoside phosphorylase	DR_0443	B1XFJ2	Thymidine phosphorylase (EC 2.4.2.4) (TdRPase)	deoA	279
Q9RX76	47	K	HesB/YadR/YfhF family protein	DR_0439	B1X760	Fe/S biogenesis protein NfuA	nfuA	37.7
Q9RXC9	402	K	4-hydroxy-3-methylbut-2-en-1-yl diphosphate synthase (flavodoxin)	ispG	B1XAZ0	4-hydroxy-3-methylbut-2-en-1-yl diphosphate synthase (flavodoxin) (EC 1.17.7.3) (1-hydroxy-2-methyl-2-(E)-butenyl 4-diphosphate synthase)	ispG	202
Q9RXE1	109	K	Lysine--tRNA ligase	lysS	B1XHD4	Aspartate--tRNA ligase (EC 6.1.1.12) (Aspartyl-tRNA synthetase) (AspRS)	aspS	80.9
Q9RXF5	220	K	Uncharacterized protein	DR_0358	B1XEI5	tRNA-modifying protein YgfZ	ygfZ	55.8
Q9RXG0	625	K	Ribonuclease R	rnr	B1XBN7	Exoribonuclease 2 (EC 3.1.13.1) (Exoribonuclease II) (RNase II) (Ribonuclease II)	rnb	145
Q9RXH8	77	K	ATP-dependent RNA helicase, putative	DR_0335	B1X9Z4	ATP-dependent RNA helicase RhlB (EC 3.6.4.13)	rhlB	152
Q9RXI4	211	K	MutT/nudix family protein	DR_0329	B1XBZ9	NAD-capped RNA hydrolase NudC (DeNADding enzyme NudC) (EC 3.6.1.-) (NADH pyrophosphatase) (EC 3.6.1.22)	nudC	43.1
Q9RXI8	4	K	Malate dehydrogenase	mdh	B1XHK9	Malate dehydrogenase (EC 1.1.1.37)	mdh	56.6
Q9RXJ0	69	K	50S ribosomal protein L5	rplE	B1X6G0	50S ribosomal protein L5	rplE	222
Q9RXJ1	35	K	50S ribosomal protein L24	rplX	B1X6G1	50S ribosomal protein L24	rplX	68.6
Q9RXJ2	32	K	50S ribosomal protein L14	rplN	B1X6G2	50S ribosomal protein L14	rplN	156
Q9RXJ3	74	K	30S ribosomal protein S17	rpsQ	B1X6G3	30S ribosomal protein S17	rpsQ	84
Q9RXJ4	2	K	50S ribosomal protein L29	rpmC	B1X6G4	50S ribosomal protein L29	rpmC	38.9
Q9RXJ5	124	K	50S ribosomal protein L16	rplP	B1X6G5	50S ribosomal protein L16	rplP	152
Q9RXJ7	22	K	50S ribosomal protein L22	rplV	B1X6G6	50S ribosomal protein L22	rplV	99.4
Q9RXJ8	32	K	30S ribosomal protein S19	rpsS	B1X6G7	30S ribosomal protein S19	rpsS	131
Q9RXJ9	252	K	50S ribosomal protein L2	rplB	B1X6G8	50S ribosomal protein L2	rplB	302
Q9RXK1	87	K	50S ribosomal protein L4	rplD	B1X6H0	50S ribosomal protein L4	rplD	91.3
Q9RXK2	69	K	50S ribosomal protein L3	rplC	B1X6H1	50S ribosomal protein L3	rplC	198
Q9RXK3	24	K	30S ribosomal protein S10	rpsJ	B1X6H2	30S ribosomal protein S10	rpsJ	127
Q9RXK5	479	K	Elongation factor G	fusA	B1X6J0	Elongation factor G (EF-G)	fusA	817
Q9RXK6	60	K	30S ribosomal protein S7	rpsG	B1X6J1	30S ribosomal protein S7	rpsG	157
Q9RXS6	85	K	2-C-methyl-D-erythritol 2,4-cyclodiphosphate synthase	ispF	B1XCS2	2-C-methyl-D-erythritol 2,4-cyclodiphosphate synthase (MECDP-synthase) (MECPP-synthase) (MECPS) (EC 4.6.1.12)	ispF	96.3
Q9RXU7	253	K	Methylenetetrahydrofolate--tRNA-(uracil-5-)-methyltransferase TrmF	trmFO	B1X9W9	tRNA uridine 5-carboxymethylaminomethyl modification enzyme MnmG (Glucose-inhibited division protein A)	mnmG	54.7
Q9RXW9	299	K	Exodeoxyribonuclease 7 large subunit	xseA	B1XAY4	Exodeoxyribonuclease 7 large subunit (EC 3.1.11.6) (Exodeoxyribonuclease VII large subunit) (Exonuclease VII large subunit)	xseA	81.3
Q9RXX1	170	K	Enoyl-CoA hydratase, putative	DR_0184	B1X9L4	Fatty acid oxidation complex subunit alpha [Includes: Enoyl-CoA hydratase/3-hydroxybutyryl-CoA epimerase (EC 4.2.1.17) (EC 5.1.2.3); 3-hydroxyacyl-CoA dehydrogenase (EC 1.1.1.35)]	fadJ	64.7
Q9RXY0	104	K	30S ribosomal protein S9	rpsI	B1XHK3	30S ribosomal protein S9	rpsI	126
Q9RXY1	137	K	50S ribosomal protein L13	rplM	B1XHK4	50S ribosomal protein L13	rplM	154
Q9RXZ9	192	K	Riboflavin biosynthesis protein RibBA	ribBA	B1XBM8	GTP cyclohydrolase-2 (EC 3.5.4.25) (GTP cyclohydrolase II)	ribA	236
Q9RY03	68	K	NifS-related protein	DR_0151	B1XFY8	Cysteine desulfurase (EC 2.8.1.7) (Selenocysteine beta-lyase) (SCL) (Selenocysteine lyase) (EC 4.4.1.16) (Selenocysteine reductase)	sufS	138
Q9RY06	124	K	Valine--tRNA ligase	valS	B1XBF1	Isoleucine--tRNA ligase (EC 6.1.1.5) (Isoleucyl-tRNA synthetase) (IleRS)	ileS	182
Q9RY13	231	K	GTPase HflX	hflX	B1XB40	GTPase Era	era	43.1
Q9RY23	69	K	Chaperone protein DnaK	dnaK	B1XB01	Chaperone protein HscA (Hsc66)	hscA	410
Q9RY24	89	K	Protein GrpE	grpE	B1XBT4	Protein GrpE (HSP-70 cofactor)	grpE	63.9
Q9RY49	13	K	50S ribosomal protein L9	rplI	B1XDV3	50S ribosomal protein L9	rplI	96.3
Q9RY50	53	K	30S ribosomal protein S18	rpsR	B1XDV2	30S ribosomal protein S18	rpsR	63.9
Q9RY52	98	K	30S ribosomal protein S6	rpsF	B1XDV1	30S ribosomal protein S6	rpsF	45.4
Q9RY64	75	K	50S ribosomal protein L21	rplU	B1XHG2	50S ribosomal protein L21	rplU	79.3
Q9RY66	119	K	GTPase	obg	B1XHF9	GTPase Obg (EC 3.6.5.-) (GTP-binding protein Obg)	obg	218
Q9RY70	29	K		argF	B1XEM6	Aspartate carbamoyltransferase (EC 2.1.3.2) (Aspartate transcarbamylase) (ATCase)	pyrB	56.2
Q9RY73	119	K	Shikimate 5-dehydrogenase, putative	DR_0077	B1X6D4	Shikimate dehydrogenase (NADP(+)) (SDH) (EC 1.1.1.25)	aroE	52.4
Q9RYA1	215	K	Ribosomal RNA large subunit methyltransferase DR_0049	DR_0049	B1X8S1	Ribosomal RNA large subunit methyltransferase I (EC 2.1.1.191) (23S rRNA m5C1962 methyltransferase) (rRNA (cytosine-C(5)-)-methyltransferase RlmI)	rlmI	194
Q9RYA6	170	K	o-succinylbenzoate synthase	menC	B1X9C1	D-galactonate dehydratase (GalD) (EC 4.2.1.6)	dgoD	48.1
Q9RYB2	345	K	Serine hydroxymethyltransferase	glyA	B1XB26	Serine hydroxymethyltransferase (SHMT) (Serine methylase) (EC 2.1.2.1)	glyA	437
Q9RYB4	128	K	GTP cyclohydrolase 1	folE	B1X7P1	GTP cyclohydrolase 1 (EC 3.5.4.16) (GTP cyclohydrolase I) (GTP-CH-I)	folE	117
Q9RYB5	123	K	Adenylosuccinate synthetase	purA	B1XDS8	Adenylosuccinate synthetase (AMPSase) (AdSS) (EC 6.3.4.4) (IMP--aspartate ligase)	purA	306
Q9RYC0	194	K	2-oxo acid dehydrogenase, E1 component, beta subunit	DR_0030	B1XF08	1-deoxy-D-xylulose-5-phosphate synthase (EC 2.2.1.7) (1-deoxyxylulose-5-phosphate synthase) (DXP synthase) (DXPS)	dxs	55.8
Q9RYC2	317	K	Aminotransferase, putative	DR_0028	B1XFY8	Cysteine desulfurase (EC 2.8.1.7) (Selenocysteine beta-lyase) (SCL) (Selenocysteine lyase) (EC 4.4.1.16) (Selenocysteine reductase)	sufS	85.1
Q9RYC3	472	K	tRNA uridine 5-carboxymethylaminomethyl modification enzyme MnmG	mnmG	B1X9W9	tRNA uridine 5-carboxymethylaminomethyl modification enzyme MnmG (Glucose-inhibited division protein A)	mnmG	455
Q9RYC6	152	K	N5-carboxyaminoimidazole ribonucleotide synthase	purK	B1XHB7	Formate-dependent phosphoribosylglycinamide formyltransferase (5'-phosphoribosylglycinamide transformylase 2) (Formate-dependent GAR transformylase) (EC 2.1.2.-) (GAR transformylase 2) (GART 2) (Non-folate glycinamide ribonucleotide transformylase) (Phosphoribosylglycinamide formyltransferase 2)	purT	84.7
Q9RYD0	246	K	Ribonuclease II family protein	DR_0020	B1XBN7	Exoribonuclease 2 (EC 3.1.13.1) (Exoribonuclease II) (RNase II) (Ribonuclease II)	rnb	82
Q9RYD6	52	K	Ribosomal RNA small subunit methyltransferase G	rsmG	B1X9W8	Ribosomal RNA small subunit methyltransferase G (EC 2.1.1.170) (16S rRNA 7-methylguanosine methyltransferase) (16S rRNA m7G methyltransferase)	rsmG	92
Q9RYE5	212	K	MutT/nudix family protein	DR_0004	B1XBZ9	NAD-capped RNA hydrolase NudC (DeNADding enzyme NudC) (EC 3.6.1.-) (NADH pyrophosphatase) (EC 3.6.1.22)	nudC	45.4
Q9RYE7	209	K	Chromosomal replication initiator protein DnaA	dnaA	B1XAX1	DnaA regulatory inactivator Hda	hda	71.6
Q9RYG9	245	K	Aldehyde dehydrogenase	aldA	B1XET7	Betaine aldehyde dehydrogenase (BADH) (EC 1.2.1.8)	betB	323
Q9RYM2	246	K	ATP-dependent zinc metalloprotease FtsH	ftsH	B1XFM6	ATP-dependent Clp protease ATP-binding subunit ClpX	clpX	55.8
Q9RYN4	371	K	Malate oxidoreductase	DR_A0276	B1XE70	NAD-dependent malic enzyme (NAD-ME) (EC 1.1.1.38)	maeA	452
Q9RYN8	352	K	Nicotinate phosphoribosyltransferase	DR_A0272	B1X8N5	Nicotinate phosphoribosyltransferase (NAPRTase) (EC 6.3.4.21)	pncB	77
Q9RYQ7	285	K	NADPH quinone oxidoreductase, putative	DR_A0251	B1X950	L-threonine 3-dehydrogenase (TDH) (EC 1.1.1.103)	tdh	73.6
Q9RYT8	98	K	Aldehyde dehydrogenase	DR_A0220	B1XET7	Betaine aldehyde dehydrogenase (BADH) (EC 1.2.1.8)	betB	332
Q9RYU4	110	K	NAD(P)H dehydrogenase (quinone)	DR_A0214	B1X9C5	NAD(P)H dehydrogenase (quinone) (EC 1.6.5.2) (Flavoprotein WrbA) (NAD(P)H:quinone oxidoreductase) (NQO)	108
Q9RYW7	109	K	Ribosomal protein S12 methylthiotransferase Rim	rimO	B1X656	tRNA-2-methylthio-N(6)-dimethylallyladenosine synthase (EC 2.8.4.3) ((Dimethylallyl)adenosine tRNA methylthiotransferase MiaB) (tRNA-i(6)A37 methylthiotransferase)	miaB	130
Q9RYZ9	255	K	Glucosamine--fructose-6-phosphate aminotransferase-related protein	DR_A0154	B1XA98	HTH-type transcriptional regulator MurR (MurPQ operon repressor)	murR	40.8
Q9RZ04	156	K	Agmatinase, putative	DR_A0149	B1XF99	Agmatinase (EC 3.5.3.11) (Agmatine ureohydrolase) (AUH)	speB	99
Q9RZ10	109	K	3-hydroxyacyl-CoA dehydrogenase, putative	DR_A0143	B1XAK8	Fatty acid oxidation complex subunit alpha [Includes: Enoyl-CoA hydratase/Delta(3)-cis-Delta(2)-trans-enoyl-CoA isomerase/3-hydroxybutyryl-CoA epimerase (EC 4.2.1.17) (EC 5.1.2.3) (EC 5.3.3.8); 3-hydroxyacyl-CoA dehydrogenase (EC 1.1.1.35)]	fadB	104
Q9RZ89	119	K	DNA-binding protein HU	hup	B1XG19	Integration host factor subunit alpha (IHF-alpha)	ihfA	57.4
Q9RZA7	395	K	Phospho-sugar mutase, putative	DR_A0047	B1XGY6	Phosphoglucosamine mutase (EC 5.4.2.10)	glmM	87.8
Q9RZB3	298	K	dTDP-glucose 4,6-dehydratase	DR_A0041	B1X8W8	Bifunctional polymyxin resistance protein ArnA [Includes: UDP-4-amino-4-deoxy-L-arabinose formyltransferase (EC 2.1.2.13) (ArnAFT) (UDP-L-Ara4N formyltransferase); UDP-glucuronic acid oxidase, UDP-4-keto-hexauronic acid decarboxylating (EC 1.1.1.305) (ArnADH) (UDP-GlcUA decarboxylase) (UDP-glucuronic acid dehydrogenase)]	arnA	52
Q9RZC3	269	K	Glucose-1-phosphate thymidylyltransferase, putative	DR_A0031	B1X9V8	Bifunctional protein GlmU [Includes: UDP-N-acetylglucosamine pyrophosphorylase (EC 2.7.7.23) (N-acetylglucosamine-1-phosphate uridyltransferase); Glucosamine-1-phosphate N-acetyltransferase (EC 2.3.1.157)]	glmU	62.8
Q9RZC4	384	K	1-pyrroline-5-carboxylate dehydrogenase, putative	DR_A0030	B1XDF5	Gamma-aminobutyraldehyde dehydrogenase (ABALDH) (EC 1.2.1.19) (1-pyrroline dehydrogenase) (4-aminobutanal dehydrogenase) (5-aminopentanal dehydrogenase) (EC 1.2.1.-)	patD	203
Q9RZC5	173	K	Acetylornithine aminotransferase	argD	B1XD24	Glutamate-1-semialdehyde 2,1-aminomutase (GSA) (EC 5.4.3.8) (Glutamate-1-semialdehyde aminotransferase) (GSA-AT)	hemL	120
Q9RZD8	115	K	Uroporphyrinogen III methylase	DR_A0011	B1X716	Siroheme synthase [Includes: Uroporphyrinogen-III C-methyltransferase (Urogen III methylase) (EC 2.1.1.107) (SUMT) (Uroporphyrinogen III methylase) (UROM); Precorrin-2 dehydrogenase (EC 1.3.1.76); Sirohydrochlorin ferrochelatase (EC 4.99.1.4)]	cysG	174
Q9RZE4	327	K	Alcohol dehydrogenase, zinc-containing	DR_A0005	B1X950	L-threonine 3-dehydrogenase (TDH) (EC 1.1.1.103)	tdh	99.4
Q9RZP3	137	K	o-succinylbenzoate synthase	menC	B1X9C1	D-galactonate dehydratase (GalD) (EC 4.2.1.6)	dgoD	51.2
Q9RZV0	292	K	Histidinol-phosphate aminotransferase	DR_B0011	B1X6V8	Histidinol-phosphate aminotransferase (EC 2.6.1.9) (Imidazole acetol-phosphate transaminase)	hisC	65.5
Q9RRQ3	257	K	Methionyl-tRNA formyltransferase	fmt	B1X8W8	Bifunctional polymyxin resistance protein ArnA [Includes: UDP-4-amino-4-deoxy-L-arabinose formyltransferase (EC 2.1.2.13) (ArnAFT) (UDP-L-Ara4N formyltransferase); UDP-glucuronic acid oxidase, UDP-4-keto-hexauronic acid decarboxylating (EC 1.1.1.305) (ArnADH) (UDP-GlcUA decarboxylase) (UDP-glucuronic acid dehydrogenase)]	arnA	113
Q9RTT4	146	K	Methyltransf_30 domain-containing protein	DR_1672	B1X935	tRNA 5-methylaminomethyl-2-thiouridine biosynthesis bifunctional protein MnmC (tRNA mnm(5)s(2)U biosynthesis bifunctional protein) [Includes: tRNA (mnm(5)s(2)U34)-methyltransferase (EC 2.1.1.61); FAD-dependent cmnm(5)s(2)U34 oxidoreductase (EC 1.5.-.-)]	mnmC	68.9
Q9RY32	68	K	Elongation factor P	efp	B1X869	Elongation factor P-like protein	yeiP	90.1
Q9RS48	365	K	Alcohol dehydrogenase, zinc-containing	DR_2279	B1X950	L-threonine 3-dehydrogenase (TDH) (EC 1.1.1.103)	tdh	97.8
Q9RS88	156	K	Acetylornithine deacetylase, putative	DR_2239	B1XBC2	Acetylornithine deacetylase (AO) (Acetylornithinase) (EC 3.5.1.16) (N-acetylornithinase) (NAO)	argE	56.2
Q9RSL5	28	K	30S ribosomal protein S14	rpsN	B1X6F9	30S ribosomal protein S14	rpsN	92.4
Q9RTE1	440	K	Glucose-1-phosphate adenylyltransferase	DR_1824	B1X775	Glucose-1-phosphate adenylyltransferase (EC 2.7.7.27) (ADP-glucose pyrophosphorylase) (ADPGlc PPase) (ADP-glucose synthase)	glgC	186
Q9RTS5	153	K	GidA-related protein	DR_1681	B1X9W9	tRNA uridine 5-carboxymethylaminomethyl modification enzyme MnmG (Glucose-inhibited division protein A)	mnmG	53.9
Q9RUE2	121	K	ATP phosphoribosyltransferase	hisG	B1X6V6	ATP phosphoribosyltransferase (ATP-PRT) (ATP-PRTase) (EC 2.4.2.17)	hisG	102
Q9RUH1	173	K		DR_1415	B1XD24	Glutamate-1-semialdehyde 2,1-aminomutase (GSA) (EC 5.4.3.8) (Glutamate-1-semialdehyde aminotransferase) (GSA-AT)	hemL	74.7
Q9RWI4	131	K	Carbamoyl-phosphate synthase small chain	carA	B1XAY2	GMP synthase [glutamine-hydrolyzing] (EC 6.3.5.2) (GMP synthetase) (Glutamine amidotransferase)	guaA	53.1
Q9RX13	283	K	Alanine--tRNA ligase	DR_0502	B1XCM5	Alanine--tRNA ligase (EC 6.1.1.7) (Alanyl-tRNA synthetase) (AlaRS)	alaS	72.4
Q9RX20	126	K	Pyridoxine/pyridoxamine 5'-phosphate oxidase	pdxH	B1XFV0	Pyridoxine/pyridoxamine 5'-phosphate oxidase (EC 1.4.3.5) (PNP/PMP oxidase) (PNPOx) (Pyridoxal 5'-phosphate synthase)	pdxH	201
Q9RXC2	308	K	Elongation factor G	DR_0393	B1X6J0	Elongation factor G (EF-G)	fusA	428
Q9RY37	84	K	Enoyl-CoA hydratase, putative	DR_0114	B1X9L4	Fatty acid oxidation complex subunit alpha [Includes: Enoyl-CoA hydratase/3-hydroxybutyryl-CoA epimerase (EC 4.2.1.17) (EC 5.1.2.3); 3-hydroxyacyl-CoA dehydrogenase (EC 1.1.1.35)]	fadJ	80.5
Q9RYW9	425	K	Exopolyphosphatase	DR_A0185	B1X9Z3	Guanosine-5'-triphosphate,3'-diphosphate pyrophosphatase (EC 3.6.1.40) (Guanosine pentaphosphate phosphohydrolase) (pppGpp-5'-phosphohydrolase)	gppA	133
